# Supplementary material for: Comparative genomics reveals high biological diversity and specific adaptations in the industrially and medically important fungal genus Aspergillus
Source: Genome Biol. 2017 Feb 14;18:28. doi: 10.1186/s13059-017-1151-0 (PMC5307856; doi:10.1186/s13059-017-1151-0)
Supplement: Additional file 1: — Genome statistics and information. (XLSX 97 kb) [file 13059_2017_1151_MOESM1_ESM.xlsx]

## Sheet: 1A. Genome assembly statistics
Additional File 1. Genome statistics and information
A. genome assembly statistics
Organism	Portal	Genome length	Genome scaffolds	Scaffold N50	Scaffold L50	Scaffold gaps	Scaffolds gaps length		Scaffolds >= 2kbp	% GC, ignoring Ns
Aspergillus niger ATCC 1015	Aspni7	34853277	24	6	1937564	0	0	0	24	50.32
Aspergillus niger CBS 513.88	Aspni_DSM_1	33975768	19	6	2525243	452	45169	0.0013	19	50.37
Aspergillus luchuensis (formerly foetidus) CBS106.47	Aspfo1	37468345	107	6	2197438	211	148217	0.004	92	49.06
Aspergillus tubingensis CBS 134.48	Asptu1	35146149	33	5	2949984	54	6295	0.0002	30	49.19
Aspergillus brasiliensis CBS 101740	Aspbr1	35808783	105	6	2027382	185	152435	0.0043	77	50.46
Aspergillus carbonarius CBS141172	Aspca3	36290756	963	8	1827541	383	2042750	0.0563	250	51.72
Aspergillus aculeatus CBS172.66	Aspac1	35424414	660	8	1634707	191	238397	0.0067	190	50.86
Aspergillus versicolor CBS795.97	Aspve1	33126810	51	5	2487993	7	5449	0.0002	41	50.08
Aspergillus sydowii CBS593.65	Aspsy1	34381026	97	5	2288531	36	18390	0.0005	82	49.98
Aspergillus nidulans FGSC A4	Aspnid1	30483994	8	4	3759208	74	666267	0.0219	8	50.37
Aspergillus flavus NRRL 3557	Aspfl1	36790245	138	6	2388123	627	62700	0.0017	138	48.35
Aspergillus oryzae RIB40	Aspor1	37882812	11	4	4887096	17	794330	0.021	11	48.26
Aspergillus terreus NIH 2624	Aspte1	29331195	26	7	1912493	241	133256	0.0045	26	52.9
Aspergillus fumigatus Af293	Aspfu1	29388377	8	4	3948441	11	578409	0.0197	8	49.8
Aspergillus fischeri NRRL 181	Neofi1	32551711	976	4	2929192	0	0	0	62	49.43
Aspergillus clavatus NRRL 1	Aspcl1	27859441	143	5	2493640	0	0	0	28	49.21
Aspergillus glaucus CBS 516.65	Aspgl1	27993362	82	10	1040687	351	211951	0.0076	69	49.39
Aspergillus wentii CBS141173	Aspwe1	31350635	27	4	4128426	91	55625	0.0018	21	47.96
Penicillium chrysogenum	Pench1	31340922	27	3	5340701	272	119227	0.0038	27	48.79
Penicillium rubens Wisconsin 54-1255	PenchWisc1	32223735	49	4	3889175	193	19301	0.0006	22	48.96
Penicillium digitatum PHI26	Pendi1	25956151	100	8	878909	204	349120	0.0135	86	48.88
Aspergillus zonatus CBS506.65	Aspzo1	28924210	260	8	1068963	200	85245	0.0029	193	48.26
Talaromyces marneffei ATCC 18224	Talma1_2	28643865	452	4	3339384	72	175045	0.0061	29	46.68
Talaromyces stipitatus ATCC 10500	Talst1_2	35685443	820	4	4363329	76	125694	0.0035	56	46.06
Coccidioides immitis RS	Cocim1	28947925	6	3	4323945	4	400	0	6	46.01
Coccidioides posadasii C735 delta SOWgp	Cocpo1	27013412	55	4	2376830	0	0	0	55	46.59
Uncinocarpus reesii 1704	Uncre1	22327935	44	2	5232914	538	181667	0.0081	6	48.68
Microsporum canis CBS 113480	Micca1	23241642	16	4	2919762	293	125606	0.0054	16	47.52
Trichophyton rubrum CBS 118892	Triru1	22502330	35	4	2156965	587	401832	0.0179	35	48.31
Histoplasma capsulatum NAm1	Hisca1	32988475	275	4	2885091	2592	2380860	0.0722	112	46.16
Paracoccidioides brasiliensis Pb03	Parbr1	29059745	65	6	1882476	487	273801	0.0094	65	44.5
Trichoderma reesei	Trire2	33454791	87	9	1219543	44	47810	0.0014	87	52.81
Neurospora crassa	Neucr2	41037538	20	3	6000761	391	40775	0.001	19	48.25
Saccharomyces cerevisiae S288C	Sacce1	12070898	16	6	924429	0	0	0	16	38.3

## Sheet: 1B. Gene model summary
Additional File 1. Genome statistics and information
B. Gene model summary
Organism	JGI portal id	Predicted genes	Genes with complete CDS (start + stop codons)		Genes with predicted transmembrane helix (TMHMM)		Proteins with Pfam (e-value 1e-4)		Proteins without Pfam (e-value 1e-4)		Distinct Pfams
Aspergillus niger ATCC 1015	Aspni7	11910	11560	0.970613	2561	0.215029	6777	0.569018	5133	0.430982	2416
Aspergillus niger CBS 513.88	Aspni_DSM_1	14097	13553	0.96141	2517	0.178549	6639	0.470951	7458	0.529049	2376
Aspergillus luchuensis (formerly foetidus) CBS106.47	Aspfo1	13530	13068	0.965854	2831	0.209239	6803	0.502809	6727	0.497191	2432
Aspergillus tubingensis CBS 134.48	Asptu1	12322	12088	0.98101	2667	0.216442	6755	0.548206	5567	0.451794	2409
Aspergillus brasiliensis CBS 101740	Aspbr1	13000	12696	0.976615	2763	0.212538	6981	0.537	6019	0.463	2417
Aspergillus carbonarius CBS141172	Aspca3	11624	10965	0.943307	2398	0.206297	6642	0.571404	4982	0.428596	2336
Aspergillus aculeatus CBS172.66	Aspac1	10845	10425	0.961272	2227	0.205348	6457	0.59539	4388	0.40461	2409
Aspergillus versicolor CBS795.97	Aspve1	13228	12988	0.981857	2840	0.214696	7744	0.585425	5484	0.414575	2443
Aspergillus sydowii CBS593.65	Aspsy1	13620	13247	0.972614	2936	0.215565	7541	0.553671	6079	0.446329	2446
Aspergillus nidulans FGSC A4	Aspnid1	10680	10648	0.997004	2140	0.200375	6137	0.574625	4543	0.425375	2412
Aspergillus flavus NRRL 3557	Aspfl1	12604	12476	0.989844	2555	0.202713	6857	0.544034	5747	0.455966	2403
Aspergillus oryzae RIB40	Aspor1	12030	12030	1	2510	0.208645	6587	0.547548	5443	0.452452	2314
Aspergillus terreus NIH 2624	Aspte1	10406	10401	0.99952	2096	0.201422	5991	0.575726	4415	0.424274	2316
Aspergillus fumigatus Af293	Aspfu1	9781	9773	0.999182	1961	0.200491	5789	0.591862	3992	0.408138	2383
Aspergillus fischeri NRRL 181	Neofi1	10406	10384	0.997886	2039	0.195945	6053	0.581684	4353	0.418316	2418
Aspergillus clavatus NRRL 1	Aspcl1	9121	9113	0.999123	1777	0.194825	5444	0.596864	3677	0.403136	2388
Aspergillus glaucus CBS 516.65	Aspgl1	11277	10871	0.963998	2130	0.18888	5777	0.512282	5500	0.487718	2379
Aspergillus wentii CBS141173	Aspwe1	12442	12135	0.975326	2652	0.213149	6826	0.548626	5616	0.451374	2411
Penicillium chrysogenum	Pench1	11396	11161	0.979379	2171	0.190505	6256	0.548965	5140	0.451035	2413
Penicillium rubens Wisconsin 54-1255	PenchWisc1	13671	12437	0.909736	2526	0.184771	6541	0.478458	7130	0.521542	2421
Penicillium digitatum PHI26	Pendi1	9118	9118	1	1626	0.178329	4865	0.53356	4253	0.46644	2329
Aspergillus zonatus CBS506.65	Aspzo1	9886	9617	0.97279	2119	0.214344	5577	0.564131	4309	0.435869	2373
Talaromyces marneffei ATCC 18224	Talma1_2	10638	10625	0.998778	2121	0.19938	6412	0.602745	4226	0.397255	2411
Talaromyces stipitatus ATCC 10500	Talst1_2	13252	13156	0.992756	2472	0.186538	7201	0.54339	6051	0.45661	2409
Coccidioides immitis RS	Cocim1	9910	9906	0.999596	1589	0.160343	4630	0.467205	5280	0.532795	2310
Coccidioides posadasii C735 delta SOWgp	Cocpo1	7229	2560	0.354129	2101	0.290635	2627	0.363397	4602	0.636603	1629
Uncinocarpus reesii 1704	Uncre1	7798	7790	0.998974	1315	0.168633	4021	0.515645	3777	0.484355	2136
Microsporum canis CBS 113480	Micca1	8915	8896	0.997869	1605	0.180034	4712	0.528547	4203	0.471453	2297
Trichophyton rubrum CBS 118892	Triru1	8707	8591	0.986677	1601	0.183875	4532	0.520501	4175	0.479499	2300
Histoplasma capsulatum NAm1	Hisca1	9251	9222	0.996865	1385	0.149714	3917	0.423414	5334	0.576586	2133
Paracoccidioides brasiliensis Pb03	Parbr1	7876	6483	0.823134	1539	0.195404	3523	0.447308	4353	0.552692	2038
Trichoderma reesei	Trire2	9143	7909	0.865033	1716	0.187685	5329	0.58285	3814	0.41715	2380
Neurospora crassa	Neucr2	10785	10782	0.999722	1927	0.178674	5586	0.517942	5199	0.482058	2385
Saccharomyces cerevisiae S288C	Sacce1	6575	6573	0.999696	1450	0.220532	4004	0.608973	2571	0.391027	2105

## Sheet: 1C. Repeats
Additional File 1. Genome statistics and information
C. Repeats
Organism	Portal	RepBase library repeats	RepeatScout repeats	Simple repeats identified with RepeatMasker	Total repetitive genome	Non-repetitive genome	Assembly length	Percentage of assembly repetitive
Aspergillus niger ATCC 1015	Aspni7	112645	37902	336323	455124	34398153	34853277	0.0130583
Aspergillus niger CBS 513.88	Aspni_DSM_1	131965	104310	296714	508304	33467464	33975768	0.0149608
Aspergillus luchuensis (formerly foetidus) CBS106.47	Aspfo1	226674	143447	1089577	1314348	36153997	37468345	0.0350789
Aspergillus tubingensis CBS 134.48	Asptu1	109516	0	977770	1052912	34093237	35146149	0.0299581
Aspergillus brasiliensis CBS 101740	Aspbr1	126906	18041	302115	430497	35378286	35808783	0.0120221
Aspergillus carbonarius CBS141172	Aspca3	623875	0	623875	623875	35666881	36290756	0.017191
Aspergillus aculeatus CBS172.66	Aspac1	1572265	77849	1572265	1592737	33831677	35424414	0.0449616
Aspergillus versicolor CBS795.97	Aspve1	35851	0	550593	581787	32545023	33126810	0.0175624
Aspergillus sydowii CBS593.65	Aspsy1	188766	314931	385920	752725	33628301	34381026	0.0218936
Aspergillus nidulans FGSC A4	Aspnid1	814121	444039	111293	944644	29539350	30483994	0.0309882
Aspergillus flavus NRRL 3557	Aspfl1	146258	0	248696	365248	36424997	36790245	0.00992785
Aspergillus oryzae RIB40	Aspor1	407340	178417	278957	644973	37237839	37882812	0.0170255
Aspergillus terreus NIH 2624	Aspte1	149917	140205	206255	418968	28912227	29331195	0.014284
Aspergillus fumigatus Af293	Aspfu1	810461	679359	133497	1017280	28371097	29388377	0.034615
Aspergillus fischeri NRRL 181	Neofi1	708075	772127	222441	1275496	31276215	32551711	0.0391837
Aspergillus clavatus NRRL 1	Aspcl1	107987	885679	470261	1306339	26553102	27859441	0.0468904
Aspergillus glaucus CBS 516.65	Aspgl1	351625	432271	261270	839798	27153564	27993362	0.0299999
Aspergillus wentii CBS141173	Aspwe1	235580	151802	312717	563585	30787050	31350635	0.0179768
Penicillium chrysogenum	Pench1	412119	879894	143628	1118787	30222135	31340922	0.0356973
Penicillium rubens Wisconsin 54-1255	PenchWisc1	322001	600246	168267	882345	31341390	32223735	0.0273818
Penicillium digitatum PHI26	Pendi1	259034	602167	131770	801013	25155138	25956151	0.0308602
Aspergillus zonatus CBS506.65	Aspzo1	71440	668942	845997	1397362	27526848	28924210	0.0483112
Talaromyces marneffei ATCC 18224	Talma1_2	352984	704199	206657	1011781	27632084	28643865	0.0353228
Talaromyces stipitatus ATCC 10500	Talst1_2	1687609	3536257	131860	3794257	31891186	35685443	0.106325
Coccidioides immitis RS	Cocim1	442518	3821878	301630	4167056	24780869	28947925	0.14395
Coccidioides posadasii C735 delta SOWgp	Cocpo1	394066	2915701	297788	3287193	23726219	27013412	0.121687
Uncinocarpus reesii 1704	Uncre1	140533	657822	71589	728898	21599037	22327935	0.0326451
Microsporum canis CBS 113480	Micca1	131903	375071	184306	560270	22681372	23241642	0.0241063
Trichophyton rubrum CBS 118892	Triru1	15972	100536	270440	381833	22120497	22502330	0.0169686
Histoplasma capsulatum NAm1	Hisca1	421979	2463929	501894	2958786	30029689	32988475	0.0896915
Paracoccidioides brasiliensis Pb03	Parbr1	488954	2081162	946216	3001466	26058279	29059745	0.103286
Trichoderma reesei	Trire2	20435	6742	820815	845020	32609771	33454791	0.0252586
Neurospora crassa	Neucr2	827719	1579816	1279300	2747876	38289662	41037538	0.0669601
Saccharomyces cerevisiae S288C	Sacce1	465649	365000	126531	595995	11474903	12070898	0.0493745

## Sheet: 1D. Genbank information
Additional File 1. Genome statistics and information
1D. Genbank accession numbers and link to raw data for genome and transcriptome.
Genbamk and JGI accession numbers are also given (when available) for genomes used for comparison. For these genomes, the original publication is also given.
Organism	JGI portal id	Genbank accession	JGI raw data (genome)	JGI raw data (transcriptome)	NCBI project id	NCBI sample id
Aspergillus aculeatus ATCC 16872	Aspac1	MRCK00000000	http://genome.jgi.doe.gov/AspacuATCC16872_FD/AspacuATCC16872_FD.download.html	http://genome.jgi.doe.gov/AspacuA16872ESTs_FD/AspacuA16872ESTs_FD.download.html	PRJNA82765	SAMN00788628
Aspergillus brasiliensis CBS 101740	Aspbr1	LJXV00000000	http://genome.jgi.doe.gov/AspbraCBS101740_FD/AspbraCBS101740_FD.download.html	http://genome.jgi.doe.gov/AspbraCBS101740_FD/AspbraCBS101740_FD.download.html	PRJNA207691	SAMN00203938
Aspergillus carbonarius ITEM 5010	Aspca3	AHIG00000000	http://genome.jgi.doe.gov/Aspius_FD/Aspius_FD.download.html	http://genome.jgi.doe.gov/Aspius_FD/Aspius_FD.download.html
Aspergillus glaucus CBS 516.65	Aspgl1	LSTL00000000	http://genome.jgi.doe.gov/AspglaCBS51665_FD/AspglaCBS51665_FD.download.html	http://genome.jgi.doe.gov/AspglaStandDraft_FD/AspglaStandDraft_FD.download.html	PRJNA169684	SAMN02194406
Aspergillus luchuensis CBS 106.47	Aspfo1	MRBP00000000	http://genome.jgi.doe.gov/AspaciCBS10647_FD/AspaciCBS10647_FD.download.html	http://genome.jgi.doe.gov/AspaciCBS10647_FD/AspaciCBS10647_FD.download.html	PRJNA207686	SAMN00794414
Aspergillus sydowii CBS 593.65	Aspsy1	MRCH00000000	http://genome.jgi.doe.gov/Aspwii_FD/Aspwii_FD.download.html	http://genome.jgi.doe.gov/Aspwii_FD/Aspwii_FD.download.html	PRJNA207689	SAMN02744090
Aspergillus tubingensis CBS 134.48	Asptu1	LJXU00000000	http://genome.jgi.doe.gov/AsptubCBS13448_FD/AsptubCBS13448_FD.download.html	http://genome.jgi.doe.gov/AsptubCBS13448_FD/AsptubCBS13448_FD.download.html	PRJNA207690	SAMN00203939
Aspergillus versicolor CBS 583.65	Aspve1	MRBN00000000	http://genome.jgi.doe.gov/Asplor_FD/Asplor_FD.download.html	http://genome.jgi.doe.gov/Asplor_FD/Asplor_FD.download.html	PRJNA207687	SAMN02744095
Aspergillus wentii DTO 134E9	Aspwe1	LJSE00000000	http://genome.jgi.doe.gov/AspwenDTO134E9_FD/AspwenDTO134E9_FD.download.html	http://genome.jgi.doe.gov/AspwenDTO134E9_FD/AspwenDTO134E9_FD.download.html	PRJNA170886	SAMN02744089
Aspergillus zonatus CBS 506.65	Aspzo1	MRBM00000000	http://genome.jgi.doe.gov/Asptus_FD/Asptus_FD.download.html	http://genome.jgi.doe.gov/AspzonStandDraft_FD/AspzonStandDraft_FD.download.html	PRJNA207688	SAMN02194405
Comparative organisms
Organism	JGI portal id	Genbank accession	References
Aspergillus clavatus NRRL 1	Aspcl1	AAKD00000000.3	Arnaud MB, Cerqueira GC, Inglis DO, Skrzypek MS, Binkley J, Chibucos MC, Crabtree J, Howarth C, Orvis J, Shah P, et al: The Aspergillus Genome Database (AspGD): recent developments in comprehensive multispecies curation, comparative genomics and community resources. Nucleic Acids Res 2012, 40:D653-659.
Aspergillus flavus NRRL 3557	Aspfl1	AAIH00000000.2	Arnaud MB, Cerqueira GC, Inglis DO, Skrzypek MS, Binkley J, Chibucos MC, Crabtree J, Howarth C, Orvis J, Shah P, et al: The Aspergillus Genome Database (AspGD): recent developments in comprehensive multispecies curation, comparative genomics and community resources. Nucleic Acids Res 2012, 40:D653-659.
Aspergillus fumigatus Af293	Aspfu1	AAHF00000000.1	Nierman WC, Pain A, Anderson MJ, Wortman JR, Kim HS, Arroyo J, Berriman M, Abe K, Archer DB, Bermejo C, et al: Genomic sequence of the pathogenic and allergenic filamentous fungus Aspergillus fumigatus. Nature 2005, 438:1151-1156
Aspergillus nidulans	Aspnid1	AACD00000000.1	Galagan JE, Calvo SE, Cuomo C, Ma LJ, Wortman JR, Batzoglou S, Lee SI, Basturkmen M, Spevak CC, Clutterbuck J, et al: Sequencing of Aspergillus nidulans and comparative analysis with A. fumigatus and A. oryzae. Nature 2005, 438:1105-1115.	Arnaud MB, Cerqueira GC, Inglis DO, Skrzypek MS, Binkley J, Chibucos MC, Crabtree J, Howarth C, Orvis J, Shah P, et al: The Aspergillus Genome Database (AspGD): recent developments in comprehensive multispecies curation, comparative genomics and community resources. Nucleic Acids Res 2012, 40:D653-659.
Aspergillus niger ATCC 1015	Aspni7	DQ207726.1	Andersen MR, Salazar MP, Schaap PJ, van de Vondervoort PJ, Culley D, Thykaer J, Frisvad JC, Nielsen KF, Albang R, Albermann K, et al: Comparative genomics of citric-acid-producing Aspergillus niger ATCC 1015 versus enzyme-producing CBS 513.88. Genome Res 2011, 21:885-897.
Aspergillus niger CBS 513.88	Aspni_DSM_1	N/A	Pel HJ, de Winde JH, Archer DB, Dyer PS, Hofmann G, Schaap PJ, Turner G, de Vries RP, Albang R, Albermann K, et al: Genome sequencing and analysis of the versatile cell factory Aspergillus niger CBS 513.88. Nat Biotechnol 2007, 25:221-231.
Aspergillus niger NRRL3	Aspni_NRRL3_1	N/A	N/A
Aspergillus oryzae RIB40	Aspor1	JZJM00000000.1	Machida M, Asai K, Sano M, Tanaka T, Kumagai T, Terai G, Kusumoto K, Arima T, Akita O, Kashiwagi Y, et al: Genome sequencing and analysis of Aspergillus oryzae. Nature 2005, 438:1157-1161.	Arnaud MB, Cerqueira GC, Inglis DO, Skrzypek MS, Binkley J, Chibucos MC, Crabtree J, Howarth C, Orvis J, Shah P, et al: The Aspergillus Genome Database (AspGD): recent developments in comprehensive multispecies curation, comparative genomics and community resources. Nucleic Acids Res 2012, 40:D653-659.
Aspergillus terreus NIH 2624	Aspte1	AAJN00000000.1	Arnaud MB, Cerqueira GC, Inglis DO, Skrzypek MS, Binkley J, Chibucos MC, Crabtree J, Howarth C, Orvis J, Shah P, et al: The Aspergillus Genome Database (AspGD): recent developments in comprehensive multispecies curation, comparative genomics and community resources. Nucleic Acids Res 2012, 40:D653-659.
Aspergillus kawachii IFO 4308	Aspka1_1	BACL00000000.1	Futagami T, Mori K, Yamashita A, Wada S, Kajiwara Y, Takashita H, Omori T, Takegawa K, Tashiro K, Kuhara S, Goto M: Genome sequence of the white koji mold Aspergillus kawachii IFO 4308, used for brewing the Japanese distilled spirit shochu. Eukaryot Cell 2011, 10:1586-1587.
Eurotium rubrum	Eurhe1	AWRT00000000.1	Kis-Papo T, Weig AR, Riley R, Persoh D, Salamov A, Sun H, Lipzen A, Wasser SP, Rambold G, Grigoriev IV, Nevo E: Genomic adaptations of the halophilic Dead Sea filamentous fungus Eurotium rubrum. Nat Commun 2014, 5:3745.
Neosartorya fischeri NRRL 181	Neofi1	AAKE00000000.3	Lonial S, Williams L, Carrum G, Ostrowski M, McCarthy P, Jr.: Neosartorya fischeri: an invasive fungal pathogen in an allogeneic bone marrow transplant patient. Bone Marrow Transplant 1997, 19:753-755.	Arnaud MB, Cerqueira GC, Inglis DO, Skrzypek MS, Binkley J, Chibucos MC, Crabtree J, Howarth C, Orvis J, Shah P, et al: The Aspergillus Genome Database (AspGD): recent developments in comprehensive multispecies curation, comparative genomics and community resources. Nucleic Acids Res 2012, 40:D653-659.
Penicillium chrysogenum	Pench1	N/A	N/A
Penicillium chrysogenum Wisconsin 54-1255	PenchWisc1	N/A	N/A
Penicillium digitatum PHI26	Pendi1	AKCU00000000.1	Marcet-Houben M, Ballester AR, de la Fuente B, Harries E, Marcos JF, Gonzalez-Candelas L, Gabaldon T: Genome sequence of the necrotrophic fungus Penicillium digitatum, the main postharvest pathogen of citrus. BMC Genomics 2012, 13:646.
Talaromyces marneffei ATCC 18224	Talma1_2	N/A	N/A
Talaromyces stipitatus ATCC 10500	Talst1_2	N/A	N/A
Coccidioides immitis RS	Cocim1	AAEC00000000.3	Sharpton TJ, Stajich JE, Rounsley SD, Gardner MJ, Wortman JR, Jordar VS, Maiti R, Kodira CD, Neafsey DE, Zeng Q, et al: Comparative genomic analyses of the human fungal pathogens Coccidioides and their relatives. Genome Res 2009, 19:1722-1731.
Coccidioides posadasii C735 delta SOWgp	Cocpo1	ACFW00000000.1	Sharpton TJ, Stajich JE, Rounsley SD, Gardner MJ, Wortman JR, Jordar VS, Maiti R, Kodira CD, Neafsey DE, Zeng Q, et al: Comparative genomic analyses of the human fungal pathogens Coccidioides and their relatives. Genome Res 2009, 19:1722-1731.
Histoplasma capsulatum NAm1	Hisca1	AAJI00000000.1	Sharpton TJ, Stajich JE, Rounsley SD, Gardner MJ, Wortman JR, Jordar VS, Maiti R, Kodira CD, Neafsey DE, Zeng Q, et al: Comparative genomic analyses of the human fungal pathogens Coccidioides and their relatives. Genome Res 2009, 19:1722-1731.
Microsporum canis CBS 113480	Micca1	ABVF00000000.1	Martinez DA, Oliver BG, Graser Y, Goldberg JM, Li W, Martinez-Rossi NM, Monod M, Shelest E, Barton RC, Birch E, et al: Comparative genome analysis of Trichophyton rubrum and related dermatophytes reveals candidate genes involved in infection. MBio 2012, 3:e00259-00212.
Paracoccidioides brasiliensis Pb03	Parbr1	ABKI00000000.2	Desjardins CA, Champion MD, Holder JW, Muszewska A, Goldberg J, Bailao AM, Brigido MM, Ferreira ME, Garcia AM, Grynberg M, et al: Comparative genomic analysis of human fungal pathogens causing paracoccidioidomycosis. PLoS Genet 2011, 7:e1002345.
Trichophyton rubrum CBS 118892	Triru1	ACPH00000000.1	Martinez DA, Oliver BG, Graser Y, Goldberg JM, Li W, Martinez-Rossi NM, Monod M, Shelest E, Barton RC, Birch E, et al: Comparative genome analysis of Trichophyton rubrum and related dermatophytes reveals candidate genes involved in infection. MBio 2012, 3:e00259-00212.
Uncinocarpus reesii 1704	Uncre1	AAIW00000000.1	Sharpton TJ, Stajich JE, Rounsley SD, Gardner MJ, Wortman JR, Jordar VS, Maiti R, Kodira CD, Neafsey DE, Zeng Q, et al: Comparative genomic analyses of the human fungal pathogens Coccidioides and their relatives. Genome Res 2009, 19:1722-1731.
Neurospora crassa	Neucr2	AABX00000000.3	Galagan JE, Calvo SE, Borkovich KA, Selker EU, Read ND, Jaffe D, FitzHugh W, Ma LJ, Smirnov S, Purcell S, et al: The genome sequence of the filamentous fungus Neurospora crassa. Nature 2003, 422:859-868.
Trichoderma reesei	Trire2	AAIL00000000.2	Martinez D, Berka RM, Henrissat B, Saloheimo M, Arvas M, Baker SE, Chapman J, Chertkov O, Coutinho PM, Cullen D, et al: Genome sequencing and analysis of the biomass-degrading fungus Trichoderma reesei (syn. Hypocrea jecorina). Nat Biotechnol 2008, 26:553-560.
Saccharomyces cerevisiae S288C	Sacce1	GCA_000146045.2	Goffeau A, Barrell BG, Bussey H, Davis RW, Dujon B, Feldmann H, Galibert F, Hoheisel JD, Jacq C, Johnston M, et al: Life with 6000 genes. Science 1996, 274:546-547.
Rhizopus oryzae 99-880	Rhior3	N/A	Ma LJ, Ibrahim AS, Skory C, Grabherr MG, Burger G, Butler M, Elias M, Idnurm A, Lang BF, Sone T, et al: Genomic analysis of the basal lineage fungus Rhizopus oryzae reveals a whole-genome duplication. PLoS Genet 2009, 5:e1000549.
Batrachochytrium dendrobatidis JAM81	Batde5	ADAR00000000.1	N/A
