# Supplementary material for: Comparative genomics reveals high biological diversity and specific adaptations in the industrially and medically important fungal genus Aspergillus
Source: Genome Biol. 2017 Feb 14;18:28. doi: 10.1186/s13059-017-1151-0 (PMC5307856; doi:10.1186/s13059-017-1151-0)
Supplement: Additional file 2: — Summary of putative genes related to asexual sporulation in tested strains. (XLSX 20 kb) [file 13059_2017_1151_MOESM2_ESM.xlsx]

## Sheet: Sheet1
Additional File 2. Summary of putative genes related to asexual sporulation in tested strains
Species	Strains	Protein counts	Source	Central regulators			Upstream activators						Negative regulators									velvet regulators				Light responsive regulators
				AbaA	BrlA	WetA	FlbA	FlbB	FlbC	FlbD	FlbE	FluG	CpcB	FadA	GanB	GpgA	NsdC	NsdD	OsaA	SfaD	SfgA	VosA	VeA	VelB	VelC	CryA	FphA	LreA	LreB
A. niger	ATCC 1015	11132	AspGD	55447-mRNA	35716-mRNA;53697-mRNA1	171434-mRNA	52172-mRNA	40575-mRNA	36954-mRNA	51962-mRNA	176418-mRNA	56576-mRNA	196275-mRNA	208006-mRNA	55775-mRNA	46690-mRNA	44680-mRNA	37268-mRNA	53405-mRNA	54102-mRNA	37273-mRNA	133271-mRNA	55789-mRNA	171156-mRNA	54959-mRNA	45910-mRNA	41708-mRNA	119885-mRNA	171067-mRNA
A. niger	CBS 513.88	42912	AspGD	An01g03750	An01g10540;An16g012301	An01g08900	An02g03160	An15g03710	An02g05420	An01g04830	An08g07210	An14g03390	An01g08850	An08g06130	An08g05820	*Present but not annotated	An13g00370	An02g09610	An15g01110	An18g02090	An02g09780	An04g05790	An08g05100	An01g06290	An04g07320	An04g08590	An14g02970	An11g10820	An01g08210
A. luchuensis (formerly A. foetidus)	CBS 106.47	13530	JGI	Aspfo1|122649|	Aspfo1|58304|	Aspfo1|55837|	Aspfo1|232733|	Aspfo1|33543|	Aspfo1|121275|	Apfo1|266382|	Aspfo1|547792|	Aspfo1|139262|	Aspfo1|55840|	Aspfo1|131257|	Aspfo1|542955|	Aspfo1|122114|	Aspfo1|409069|	Aspfo1|126782|;Aspfo1|85942|	Aspfo1|135727|	Aspfo1|139768|	Aspfo1|126841|	Aspfo1|132371|	Aspfo1|130898|	Aspfo1|260882|	Aspfo1|585134|	Aspfo1|132585|	Aspfo1|34706|	Aspfo1|454116|	Aspfo1|255126|
A. kawachii	IFO 4308	11492	NCBI	gi|358372077|	gi|358372219|	gi|358365349|	gi|358365733|	gi|358373721|	gi|358365570|	gi|358366824|	gi|358370837|	gi|358370357|	gi|358365344|	gi|358371945|	gi|358371923|	gi|358372038|	gi|358373013|	gi|358367958|	gi|358369697|	gi|358366623|	gi|358367952|	gi|358366356|	gi|358371876|	gi|358366938|	gi|358375117|	gi|358374372|	gi|358370398|	gi|358369056|	gi|358365295|
A. tubingensis	CBS 134.48	12322	JGI	Asptu1|116404|	Asptu1|54853|	Asptu1|27661|	Asptu1|27292|	Asptu1|33971|	Asptu1|53627|	Asptu1|54048|	Asptu1|114381|	Asptu1|157484|	Asptu1|64050|	Asptu1|112922|	Asptu1|283975|	Asptu1|510415|	Asptu1|435586|	Asptu1|117841|	Asptu1|194700|	Asptu1|52025|	Asptu1|55116|	Asptu1|127682|	Asptu1|186752|	Asptu1|88271|	Asptu1|192890|	Asptu1|58255|	Asptu1|34604|	Asptu1|123646|	Asptu1|73727|
A. brasiliensis	CBS 101740	13000	JGI	Aspbr1|120640|	Aspbr1|193227|	Aspbr1|27653|	Aspbr1|117449|	Aspbr1|658180|	Aspbr1|116888|	Aspbr1|120456|	Aspbr1|505178|	Aspbr1|50055|	Aspbr1|39823|	Aspbr1|509360|	Aspbr1|122755|	Aspbr1|52989|	Aspbr1|137223|	Aspbr1|385027|	Aspbr1|198711|	Aspbr1|58241|	Aspbr1|26397|	Aspbr1|598754|	Aspbr1|121725|	Aspbr1|119931|	Aspbr1|126911|	Aspbr1|187326|	Aspbr1|24753|	Aspbr1|51112|	Aspbr1|39897|
A. carbonarius	ITEM 5010	11624	JGI	Aspca3|45610|	Aspca3|212444|	Aspca3|169479|;Aspca3|207603|	Aspca3|203455|	Aspca3|210885|	Aspca3|138034|	Aspca3|143697|	Aspca3|125702|	Aspca3|209626|	Aspca3|207627|;Aspca3|50058|	Aspca3|511680|	Aspca3|202639|	Aspca3|206129|	Aspca3|52251|;Aspca3|52502|	Aspca3|203912|	Aspca3|177769|	Aspca3|179468|	Aspca3|203920|	Aspca3|164473|	*Present but not annotated	Aspca3|207196|	Aspca3|142402|	Aspca3|44367|	Aspca3|135308|	Aspca3|204260|	Aspca3|4990|;Aspca3|5040|
A. aculeatus	ATCC16872	10828	JGI	Aspac1|59795|	Aspac1|49033|	Aspac1|54977|	Aspac1|41302|	Aspac1|45808|	Aspac1|17604|	Aspac1|59860|	Aspac1|38255|	Aspac1|26437|	Aspac1|32099|	Aspac1|49158|	Aspac1|38358|	Aspac1|42537|	Aspac1|56737|	Aspac1|38518|	Aspac1|46152|	Aspac1|44448|	Aspac1|56358|	Aspac1|39767|	Aspac1|56272|	Aspac1|41448|	Aspac1|39664|	Aspac1|25734|	Aspac1|26194|	Aspac1|27432|	Aspac1|45185|
A. versicolor	CBS 583.65	13228	JGI	Aspve1|78291|	Aspve1|119389|;Aspve1|36110|1	Aspve1|25337|	Aspve1|130795|	Aspve1|54584|	Aspve1|50387|	Aspve1|157666|	Aspve1|122252|	Aspve1|128007|;Aspve1|81857|	Aspve1|55393|	Aspve1|23784|	Aspve1|121637|	Aspve1|133623|	Aspve1|198431|	Aspve1|129069|	Aspve1|31134|	Aspve1|215384|	Aspve1|89054|	Aspve1|50183|	Aspve1|78996|	Aspve1|48614|	Aspve1|474724|	Aspve1|119847|	Aspve1|391948|	Aspve1|127914|	Aspve1|153826|
A. sydowii		13620	JGI	Aspsy1|28032|	Aspsy1|25804|;Aspsy1|726076|1; Aspsy1|41275|1	Aspsy1|53880|	Aspsy1|89246|	Aspsy1|45964|	Aspsy1|39403|	Aspsy1|40783|	Aspsy1|196787|	Aspsy1|147815|;Aspsy1|87523|	Aspsy1|59122|	Aspsy1|55512|	Aspsy1|53354|	Aspsy1|155525|	Aspsy1|154641|	Aspsy1|146149|	Aspsy1|62711|	Aspsy1|85651|	Aspsy1|50473|	Aspsy1|141197|	Aspsy1|140011|	Aspsy1|144092|	Aspsy1|138390|	Aspsy1|144908|	Aspsy1|162187|	Aspsy1|1173529|	Aspsy1|59047|
A. nidulans	FGSC A4	29005	AspGD	AN0422	AN0973	AN1937	AN5893	AN7542	AN2421	AN0279	AN0721	AN4819	AN4163	AN0651	AN1016	AN2742	AN4263	AN3152	AN6578	AN0081	AN8129	AN1959	AN1052	AN0363	AN2059	AN0387	AN9008	AN3435	AN3607
A. flavus	NRRL 3357	12604	AspGD	AFL2G_02163	AFL2G_00999	AFL2G_10409	AFL2G_06752	AFL2G_06507	AFL2G_07046	AFL2G_00748	AFL2G_03377	AFL2G_11076;AFL2G_04924	AFL2G_10404	AFL2G_03465	AFL2G_03487	AFL2G_02202	AFL2G_06495	AFL2G_03635	AFL2G_05757;AFL2G_12578	AFL2G_08346	AFL2G_09865	AFL2G_01912	AFL2G_07468	AFL2G_00875	AFL2G_01807	AFL2G_09471	AFL2G_07412	AFL2G_11225	AFL2G_10376
A. oryzae	RIB40/ATCC 42149	33072	AspGD	AO090003001587;AO090166000101	AO090005001041	AO090009000260	AO090026000532	AO090026000810	AO090026000200	AO090005000765	*Present but not annotated	AO090020000217	AO090009000264	AO090012000577	AO090012000600	*Present but not annotated	AO090026000824	AO090012000768	AO090701000110	AO090120000339	AO090102000477	AO090003001124	AO090001000237	AO090005000898	AO090003001252	AO090102000015	AO090001000178	AO090020000046;AO090020000045	AO090009000297
A. terreus	NIH2624	10406	AspGD	ATEG_02625	ATEG_05140	ATEG_03205	ATEG_01459	ATEG_07811	ATEG_01363	ATEG_02532	ATEG_00601	ATEG_01762;ATEG_04388	A. terreus	NIH2625	10407	AspGD	ATEG_02625	ATEG_05140	A. terreus	NIH2625	10407	AspGD	ATEG_02625	ATEG_05140	*Present but not annotated	ATEG_04908	ATEG_07903	ATEG_08959	ATEG_03152
A. fumigatus	A1163	9930	AspGD	AFUB_005170	AFUB_015960	AFUB_070140	AFUB_026940	AFUB_030320	AFUB_029400	AFUB_003630	AFUB_016890	AFUB_041910;AFUB_031050	AFUB_070060	AFUB_012620	AFUB_012410	AFUB_005570	AFUB_089440	AFUB_035330	AFUB_093810	AFUB_059800	AFUB_051340	AFUB_067940	AFUB_011960	AFUB_002350	AFUB_066880	AFUB_002000	AFUB_100220;AFUB_075230	AFUB_043250	AFUB_069610
A. fumigatus	Af293	32542	AspGD	Afu1g04830	Afu1g16590	Afu4g13230	Afu2g11180	Afu2g14680	Afu2g13770	Afu1g03210	*Present but not annotated	Afu3g07140;Afu2g15390	Afu4g13170	Afu1g13140	Afu1g12930	Afu1g05210	Afu7g03910	Afu3g13870	Afu6g04490	Afu5g12210	Afu5g02800	Afu4g10860	Afu1g12490	Afu1g01970	Afu4g09770	Afu1g01600	Afu4g02900;Afu6g09260	Afu3g05780	Afu4g12690
A. fischeri	NRRL 181	10406	AspGD	NFIA_019930	NFIA_008820	NFIA_103120	NFIA_086470	NFIA_089910	NFIA_088950	NFIA_021310	NFIA_011460	NFIA_070130;NFIA_090620	NFIA_103190	NFIA_012380	NFIA_012620	NFIA_019530	NFIA_024870	NFIA_063400	NFIA_051020	NFIA_075080	NFIA_039290	NFIA_104860	NFIA_013050	NFIA_022680	NFIA_106270	NFIA_023060	NFIA_030620;NFIA_054940	NFIA_071440	NFIA_103630
A. clavatus	NRRL 1	9121	AspGD	ACLA_029840	ACLA_018960	ACLA_052200	ACLA_070140	ACLA_072800	ACLA_073870	ACLA_031250	ACLA_021460	ACLA_074350	ACLA_052150	ACLA_022330	ACLA_022530	ACLA_029430	ACLA_005610	ACLA_041500	ACLA_096020	ACLA_015240	ACLA_002350	ACLA_050030	ACLA_022920	ACLA_032540	ACLA_049020	ACLA_032890	ACLA_056010;ACLA_083140	ACLA_033760	ACLA_051670
A. glaucus	CBS 516.65	11277	JGI	Aspgl1|121034|	Aspgl1|55145|	Aspgl1|49400|	Aspgl1|67833|	Aspgl1|66155|	Aspgl1|34899|	Aspgl1|1255843|	Aspgl1|22416|	Aspgl1|126555|;Aspgl1|167730|	Aspgl1|75726|	Aspgl1|38525|	Aspgl1|50906|	Aspgl1|64863|	Aspgl1|50658|	Aspgl1|77194|	Aspgl1|49881|	Aspgl1|132531|	Aspgl1|48632|	Aspgl1|207532|	Aspgl1|178124|	Aspgl1|121476|	Aspgl1|89166|	Aspgl1|121805|	Aspgl1|77075|;Aspgl1|1329545|	Aspgl1|35415|	Aspgl1|37403|
Eurotium herbarorium		10076	JGI	Eurhe1|457923|	Eurhe1|520080|	Eurhe1|415214|	Eurhe1|375405|	Eurhe1|518989|	Eurhe1|401307|	Eurhe1|404004|	Eurhe1|383290|	Eurhe1|530090|;Eurhe1|500670|	Eurhe1|415208|	Eurhe1|462776|	Eurhe1|462913|	Eurhe1|518359|	Eurhe1|414492|	Eurhe1|464468|	Eurhe1|417356|	Eurhe1|106491|	Eurhe1|448370|	Eurhe1|445917|	Eurhe1|455579|	Eurhe1|459654|	Eurhe1|445955|	Eurhe1|459621|	Eurhe1|461233|;Eurhe1|204892|	Eurhe1|376793|	Eurhe1|517387|
A. wentii	DTO 134E9	12442	JGI	Aspwe1|49600|	Aspwe1|51058|	Aspwe1|22594|	Aspwe1|652960|	Aspwe1|176531|	Aspwe1|695762|	Aspwe1|37589|	Aspwe1|40225|	Aspwe1|60591|	Aspwe1|33806|	Aspwe1|40366|	Aspwe1|27867|	Aspwe1|389609|	Aspwe1|170320|	Aspwe1|49993|;Aspwe1|46891|	Aspwe1|168350|	Aspwe1|446468|	Aspwe1|159136|	Aspwe1|47434|	Aspwe1|501856|	Aspwe1|399191|	Aspwe1|166825|	Aspwe1|103874|	Aspwe1|175000|;Aspwe1|121265|	Aspwe1|112587|	Aspwe1|33873|
Penicillium chrysogenum		11396	JGI	Pench1|7547|	Pench1|37133|	Pench1|82293|	Pench1|30239|	Pench1|29543|	Pench1|78156|	Pench1|23785|	Pench1|7818|	Pench1|560|	Pench1|37763|	Pench1|70765|	Pench1|23015|	Pench1|7618|	Pench1|21989|	Pench1|74069|	Pench1|38238|	Pench1|68478|	Pench1|31106|	Pench1|82669|	Pench1|71076|	Pench1|33877|	Pench1|73618|	Pench1|74410|	Pench1|80760|;Pench1|75737|	Pench1|68115|	Pench1|37805|
P. rubens (wrongly named P. chrysogenum)	Wisconsin 54-1255	12791	NCBI	gi|255941008|	gi|255930205|	gi|255947196|	gi|255939035|	gi|255931005|	gi|255933127|	gi|255935457|	gi|255941552|	gi|255944057|	gi|255947180|	gi|255937227|	gi|255937115|	gi|255941154|	gi|255953583|	gi|255938319|	gi|255945877|	gi|255954051|	gi|255956191|	gi|255947896|	gi|255937415|	gi|255950720|	gi|255948716|	gi|255950764|	gi|255930121|;gi|255932143|	gi|255945187|	gi|255947062|
A. zonatus		11362	JGI	Aspzo1|63168|	Aspzo1|17207|	Aspzo1|150178|	Aspzo1|166955|;Aspzo1|132995|	Aspzo1|133166|	Aspzo1|132224|	Aspzo1|131478|	Aspzo1|22723|	Aspzo1|135007|	Aspzo1|129706|	Aspzo1|57714|	Aspzo1|139253|	Aspzo1|64246|	Aspzo1|154959|	Aspzo1|144959|	Aspzo1|135774|	Aspzo1|148347|	Aspzo1|60277|	Aspzo1|135465|	Aspzo1|1047396|	Aspzo1|1175753|	Aspzo1|135602|	Aspzo1|133763|	Aspzo1|11575|;Aspzo1|77471|;Aspzo1|803145|;Aspzo1|145973|	Aspzo1|74526|	Aspzo1|129765|
Monascus ruber	NRRL 1597	9650	JGI	Not detected	Monru1|65849|	Monru1|497230|	Monru1|448898|	Monru1|470612|	Monru1|472750|	Monru1|461652|	Monru1|125269|	Monru1|450539|	Monru1|432619|	Monru1|468933|	Monru1|35469|	Monru1|379029|	Monru1|194852|	Monru1|259995|	Monru1|442019|	Monru1|449669|	Monru1|469695|	Monru1|383883|	Monru1|376505|	Monru1|389528|	Not detected	Not detected	Monru1|483379|	Not detected	Not detected
Talaromyces marneffei (formerly P. marneffei)	ATCC 18224	10638	NCBI	gi|212540106|	gi|212533703|	gi|212535028|	gi|212543765|;gi|212541799|	gi|212538897|	gi|212539772|	gi|212539482|	gi|212533649|	gi|212544472|;gi|212536909|	gi|212535070|	gi|212532117|;gi|212532119|	gi|212532179|	gi|212540018|	gi|212532451|	gi|212526718|;gi|212526720|;gi|212526722|	gi|212546283|	gi|212533061|	Not detected	gi|212542221|	gi|212532277|	gi|212536520|	gi|212538115|	gi|212543459|	gi|212529126|	gi|212545026|;gi|212545024|	gi|212542015|
T. stipitatus	ATCC 10500	13252	NCBI	gi|242802827|	gi|242778676|	gi|242791845|	gi|242787707|;gi|242770491|	gi|242820034|	gi|242803698|	gi|242804389|	gi|242778584|	gi|242812498|;gi|242810653|	gi|242791986|	gi|242774734|	gi|242774935|	gi|242803069|	gi|242775588|	gi|242781640|	gi|242823894|	gi|242777228|	Not detected	gi|242769435|;gi|242769439|	gi|242775232|	gi|242795933|	gi|242807521|	gi|242786746|;gi|242786742|	gi|242764391|	gi|242814453|	gi|242769952|;gi|242769957|
Putative conidiation regulatory genes from 21 strains of Aspergillus and related species were identified by HMMER searches against overall protein sequences of each strain with the reference sequences of A. nidulans. So, some conidiation regulatory genes showed loss in current proteome but can be found or showed fragment identity in genomic sequence.
Proteins shown with grey background indicate dupicate or multiple copies in the genome, all with exactly the same sequence.
1The BrlA domain is present, but in a larger, independent protein.
*Genes were present either in entirety or as partial fragment in assembly when searched for by tblastn analysis using the corresponding A. niuldans gene, but were not auto-annotated.
