# Supplementary material for: Comparative genomics reveals high biological diversity and specific adaptations in the industrially and medically important fungal genus Aspergillus
Source: Genome Biol. 2017 Feb 14;18:28. doi: 10.1186/s13059-017-1151-0 (PMC5307856; doi:10.1186/s13059-017-1151-0)
Supplement: Additional file 3: — Stress response in Aspergilli. (XLS 619 kb) [file 13059_2017_1151_MOESM3_ESM.xls]

## Sheet: 3A. Calculation of inh. values
Additional File 3. Stress response in Aspergilli.
3B: The growth inhibitory effects of different types and concentrations of stresses with 17 Aspergillus species (18 strains). Higher the number, lower the growth, thus bigger the inhibitory effect (range 0-1).
Color meaning of growth	Maximum value:						Minimum value:							Midpoint values:									(Green - Yellow -Red Color Scale)
								Oxidative (peroxide)																			Oxidative (superoxide)																		Osmotic (ionic)			Osmotic (non-ionic)	Heavy metal
Species	temperature (C°)	age (day)	sporulation temperature (°C)	sporulation media	extra NaCl (M)	extra sorbitol (M)	No Stress	1.0 mM H2O2	1.2 mM H2O2	1.6 mM H2O2	2.0 mM H2O2	3.0 mM H2O2	5.0 mM H2O2	6.0 mM H2O2	9.0 mM H2O2	12.0 mM H2O2	15.0 mM H2O2	18.0 mM H2O2	20.0 mM H2O2	21.0 mM H2O2	24.0 mM H2O2	28.0 mM H2O2	30.0 mM H2O2	36.0 mM H2O2	42.0 mM H2O2	48.0 mM H2O2	0.024 m MMSB	0.048 mM MSB	0.096 mM MSB	0.12 mM MSB	0.14 mM MSB	0.19 mM MSB	0.24 mM MSB	0.29 mM MSB	0.33 mM MSB	0.38 mM MSB	0.46 mM MSB	0.48 mM MSB	0.49 mM MSB	0.62 mM MSB	0.77 mM MSB	0.92 mM MSB	1.06 mM MSB	1.2 mM MSB	0.5 M NaCl	1.0 M NaCl	1.5 M NaCl	2.0 M sobitol	0.05 mM CdCl2
Aspergillus aculeatus ( CBS 172.66)	37	5	25	malt	0	0	8	NA	NA	NA	NA	NA	NA	5	3	2	0	NA	NA	NA	NA	NA	NA	NA	NA	NA	NA	NA	NA	NA	3	NA	NA	2	0	NA	NA	NA	NA	NA	NA	NA	NA	NA	5	2	0	2	5
Aspergillus aculeatus ( CBS 172.66)	25	5	25	malt	0	0	10	NA	NA	NA	NA	NA	NA	NA	6	5	5	0	NA	NA	NA	NA	NA	NA	NA	NA	NA	NA	NA	NA	NA	8	NA	6	NA	5	5	NA	NA	5	2	0	NA	NA	5	1	1	8	NA
Aspergillus aculeatus ( CBS 172.66)	25	10	25	malt	0	0	10	NA	NA	NA	NA	NA	NA	10	9	9	9	0	NA	NA	NA	NA	NA	NA	NA	NA	NA	NA	NA	NA	NA	NA	NA	8	NA	8	8	NA	NA	6	5	0	NA	NA	9	4	1	8	NA
Aspergillus brasiliensis (CBS 101740)	37	5	25	malt	0	0	10	NA	NA	NA	NA	NA	NA	NA	NA	NA	NA	7	NA	NA	4	NA	3	0	NA	NA	NA	NA	NA	NA	NA	9	NA	NA	8	NA	NA	7	NA	8	8	4	3	2	NA	3	1	7	NA
Aspergillus brasiliensis (CBS 101740)	25	5	25	malt	0	0	6	NA	NA	NA	NA	NA	NA	NA	NA	5	5	4	NA	NA	0	NA	NA	NA	NA	NA	NA	NA	NA	NA	NA	NA	NA	NA	NA	NA	NA	5	NA	4	4	2	1	0	NA	2	1	4	NA
Aspergillus brasiliensis (CBS 101740)	25	10	25	malt	0	0	10	NA	NA	NA	NA	NA	NA	NA	NA	9	5	4	NA	NA	0	NA	NA	NA	NA	NA	NA	NA	NA	NA	NA	9	NA	NA	8	NA	NA	7	NA	7	7	7	5	0	NA	8	4	8	NA
Aspergillus carbonarius (DTO 115-B6)	37	5	25	malt	0	0	6	NA	NA	NA	NA	NA	NA	4	4	2	2	0	NA	NA	NA	NA	NA	NA	NA	NA	NA	NA	NA	NA	2	1	0	NA	NA	NA	NA	NA	NA	NA	NA	NA	NA	NA	3	1	NA	2	2
Aspergillus carbonarius (DTO 115-B6)	25	5	25	malt	0	0	10	NA	NA	NA	NA	NA	NA	NA	NA	9	8	1	NA	NA	NA	NA	NA	NA	NA	NA	NA	NA	NA	NA	NA	NA	5	4	4	NA	NA	4	NA	4	0	NA	NA	NA	8	5	NA	7	NA
Aspergillus carbonarius (DTO 115-B6)	25	10	25	malt	0	0	9	NA	NA	NA	NA	NA	NA	NA	NA	9	9	5	NA	NA	0	NA	NA	NA	NA	NA	NA	NA	NA	NA	NA	7	NA	5	5	NA	NA	4	NA	3	0	NA	NA	NA	10	4	NA	4	NA
Aspergillus clavatus (CBS 513.65-NRRL1)	37	5	25	malt	0	0	8	NA	NA	NA	NA	NA	NA	8	6	4	0	NA	NA	NA	NA	NA	NA	NA	NA	NA	NA	4	4	NA	0	NA	NA	NA	NA	NA	NA	NA	NA	NA	NA	NA	NA	NA	NA	4	2	3	5
Aspergillus clavatus (CBS 513.65-NRRL1)	25	5	25	malt	0	0	10	NA	NA	NA	NA	NA	NA	9	8	6	0	NA	NA	NA	NA	NA	NA	NA	NA	NA	NA	6	4	NA	2	2	0	NA	NA	NA	NA	NA	NA	NA	NA	NA	NA	NA	NA	5	1	3	NA
Aspergillus clavatus (CBS 513.65-NRRL1)	25	10	25	malt	0	0	10	NA	NA	NA	NA	NA	NA	NA	8	8	7	0	NA	NA	NA	NA	NA	NA	NA	NA	NA	7	6	NA	4	4	0	NA	NA	NA	NA	NA	NA	NA	NA	NA	NA	NA	NA	5	2	5	NA
Aspergillus (Neosartorya) fischeri (CBS 544.65)	37	5	25	malt	0	0	10	NA	NA	NA	NA	NA	NA	NA	NA	8	NA	6	NA	NA	5	NA	0	NA	NA	NA	NA	NA	NA	NA	NA	6	5	0	NA	NA	NA	NA	NA	NA	NA	NA	NA	NA	NA	3	2	3	NA
Aspergillus (Neosartorya) fischeri (CBS 544.65)	25	5	25	malt	0	0	4	NA	NA	NA	NA	NA	NA	NA	NA	4	NA	3	NA	NA	2	NA	1	0	NA	NA	NA	NA	NA	NA	3	1	0	NA	NA	NA	NA	NA	NA	NA	NA	NA	NA	NA	NA	1	1	1	NA
Aspergillus (Neosartorya) fischeri (CBS 544.65)	25	10	25	malt	0	0	10	NA	NA	NA	NA	NA	NA	NA	NA	10	NA	8	NA	NA	7	NA	2	0	NA	NA	NA	NA	NA	NA	6	5	0	NA	NA	NA	NA	NA	NA	NA	NA	NA	NA	NA	NA	4	1	3	NA
Aspergillus flavus (CBS 128202-NRRL 3357)	37	5	25	malt	0	0	10	NA	NA	NA	NA	NA	NA	NA	NA	6	NA	7	5	NA	0	NA	NA	NA	NA	NA	NA	NA	6	NA	5	4	4	2	0	NA	NA	NA	NA	NA	NA	NA	NA	NA	NA	4	1	8	NA
Aspergillus flavus (CBS 128202-NRRL 3357)	25	5	25	malt	0	0	6	NA	NA	NA	NA	NA	NA	NA	NA	NA	NA	5	NA	NA	4	NA	4	0	NA	NA	NA	NA	4	NA	4	NA	NA	2	0	NA	NA	NA	NA	NA	NA	NA	NA	NA	NA	3	2	3	NA
Aspergillus flavus (CBS 128202-NRRL 3357)	25	10	25	malt	0	0	10	NA	NA	NA	NA	NA	NA	NA	NA	NA	NA	9	NA	NA	8	NA	0	NA	NA	NA	NA	NA	7	NA	6	5	4	3	2	0	NA	NA	NA	NA	NA	NA	NA	NA	NA	4	2	9	NA
Aspergillus fumigatus (Af293)	37	5	25	malt	0	0	10	10	NA	NA	10	9	0	NA	NA	NA	NA	NA	NA	NA	NA	NA	NA	NA	NA	NA	7	0	NA	NA	NA	NA	NA	NA	NA	NA	NA	NA	NA	NA	NA	NA	NA	NA	5	3	1	3	NA
Aspergillus fumigatus (Af293)	25	5	25	malt	0	0	4	4	NA	NA	3	1	0	NA	NA	NA	NA	NA	NA	NA	NA	NA	NA	NA	NA	NA	1	1	1	NA	0	NA	NA	NA	NA	NA	NA	NA	NA	NA	NA	NA	NA	NA	2	1	NA	1	NA
Aspergillus fumigatus (Af293)	25	10	25	malt	0	0	10	10	NA	NA	9	7	0	NA	NA	NA	NA	NA	NA	NA	NA	NA	NA	NA	NA	NA	5	4	1	NA	0	NA	NA	NA	NA	NA	NA	NA	NA	NA	NA	NA	NA	NA	6	1	NA	2	NA
Aspergillus fumigatus (Af293)	37	5	37	malt	0	0	10	10	NA	NA	9	7	0	NA	NA	NA	NA	NA	NA	NA	NA	NA	NA	NA	NA	NA	6	6	5	NA	5	4	4	0	NA	NA	NA	NA	NA	NA	NA	NA	NA	NA	6	4	1	3	NA
Aspergillus fumigatus (Af293)	25	5	37	malt	0	0	4	4	NA	NA	2	0	NA	NA	NA	NA	NA	NA	NA	NA	NA	NA	NA	NA	NA	NA	2	2	2	NA	1	1	1	NA	0	NA	NA	NA	NA	NA	NA	NA	NA	NA	1	1	NA	1	NA
Aspergillus fumigatus (Af293)	25	10	37	malt	0	0	10	10	NA	NA	7	5	0	NA	NA	NA	NA	NA	NA	NA	NA	NA	NA	NA	NA	NA	6	5	5	5	NA	4	3	NA	0	NA	NA	NA	NA	NA	NA	NA	NA	NA	6	5	NA	5	NA
Aspergillus fumigatus (Af293)	37	5	37	NMM	0	0	10	NA	NA	NA	NA	NA	NA	8	5	0	NA	NA	NA	NA	NA	NA	NA	NA	NA	NA	NA	6	2	NA	NA	NA	NA	NA	NA	NA	NA	NA	NA	NA	NA	NA	NA	NA	6	3	1	4	NA
Aspergillus fumigatus (Af293)	25	5	37	NMM	0	0	4	NA	NA	NA	NA	NA	NA	3	2	0	NA	NA	NA	NA	NA	NA	NA	NA	NA	NA	1	0	NA	NA	NA	NA	NA	NA	NA	NA	NA	NA	NA	NA	NA	NA	NA	NA	2	0	NA	0	NA
Aspergillus fumigatus (Af293)	25	10	37	NMM	0	0	10	NA	NA	NA	NA	NA	NA	10	6	0	NA	NA	NA	NA	NA	NA	NA	NA	NA	NA	7	0	NA	NA	NA	NA	NA	NA	NA	NA	NA	NA	NA	NA	NA	NA	NA	NA	4	2	NA	2	NA
Aspergillus glaucus (CBS 516.65)	37	5	25	malt	0	0	0	0	0	0	0	0	0	0	0	0	0	0	0	0	0	0	0	0	0	0	0	0	0	0	0	0	0	0	0	0	0	0	0	0	0	0	0	0	0	0	0	0	0
Aspergillus glaucus (CBS 516.65)	25	5	25	malt	0	0	1	NA	NA	NA	NA	NA	NA	1	1	1	NA	NA	NA	NA	NA	NA	NA	NA	NA	NA	NA	NA	0	NA	NA	NA	NA	NA	NA	NA	NA	NA	NA	NA	NA	NA	NA	NA	NA	3	2	6	NA
Aspergillus glaucus (CBS 516.65)	25	10	25	malt	0	0	2	NA	NA	NA	NA	NA	NA	1	1	1	NA	NA	NA	NA	NA	NA	NA	NA	NA	NA	NA	NA	0	NA	NA	NA	NA	NA	NA	NA	NA	NA	NA	NA	NA	NA	NA	NA	NA	5	4	10	NA
Aspergillus glaucus (CBS 516.65)	25	5	25	malt	0.5	0	4	NA	NA	NA	NA	NA	NA	4	4	2	NA	0	NA	NA	NA	NA	NA	NA	NA	NA	NA	NA	1	NA	0	NA	NA	NA	NA	NA	NA	NA	NA	NA	NA	NA	NA	NA	NA	NA	NA	10	NA
Aspergillus glaucus (CBS 516.65)	25	10	25	malt	0.5	0	8	NA	NA	NA	NA	NA	NA	5	5	5	NA	0	NA	NA	NA	NA	NA	NA	NA	NA	NA	NA	4	NA	1	NA	NA	NA	NA	NA	NA	NA	NA	NA	NA	NA	NA	NA	NA	NA	NA	10	NA
Aspergillus glaucus (CBS 516.65)	25	5	25	malt	1	0	10	NA	NA	NA	NA	NA	NA	10	NA	8	NA	5	NA	NA	0	NA	NA	NA	NA	NA	NA	NA	1	NA	0	NA	NA	NA	NA	NA	NA	NA	NA	NA	NA	NA	NA	NA	NA	NA	NA	5	NA
Aspergillus glaucus (CBS 516.65)	25	10	25	malt	1	0	10	NA	NA	NA	NA	NA	NA	9	NA	9	NA	8	NA	NA	0	NA	NA	NA	NA	NA	NA	NA	4	NA	0	NA	NA	NA	NA	NA	NA	NA	NA	NA	NA	NA	NA	NA	NA	NA	NA	8	NA
Aspergillus glaucus (CBS 516.65)	25	5	25	malt	0	2	10	NA	NA	NA	NA	NA	NA	NA	NA	8	NA	7	NA	NA	4	NA	3	0	NA	NA	NA	NA	7	NA	6	4	2	NA	0	NA	NA	NA	NA	NA	NA	NA	NA	NA	NA	2	0	NA	NA
Aspergillus glaucus (CBS 516.65)	25	10	25	malt	0	2	10	NA	NA	NA	NA	NA	NA	8	NA	7	NA	6	NA	NA	6	NA	6	0	NA	NA	NA	NA	6	NA	5	5	4	NA	0	NA	NA	NA	NA	NA	NA	NA	NA	NA	NA	5	1	NA	NA
Aspergillus luchuensis (acidus) (CBS 106.47)	37	5	25	malt	0	0	10	NA	NA	NA	NA	NA	NA	NA	NA	9	NA	6	NA	NA	4	NA	0	NA	NA	NA	NA	NA	5	NA	2	0	NA	NA	NA	NA	NA	NA	NA	NA	NA	NA	NA	NA	NA	3	1	5	8
Aspergillus luchuensis (acidus) (CBS 106.47)	25	5	25	malt	0	0	4	NA	NA	NA	NA	NA	NA	NA	NA	NA	NA	3	NA	NA	2	NA	2	0	NA	NA	NA	NA	3	NA	2	2	0	NA	NA	NA	NA	NA	NA	NA	NA	NA	NA	NA	NA	3	3	2	NA
Aspergillus luchuensis (acidus) (CBS 106.47)	25	10	25	malt	0	0	10	NA	NA	NA	NA	NA	NA	NA	NA	NA	NA	8	NA	NA	7	NA	0	NA	NA	NA	NA	NA	8	NA	7	6	0	NA	NA	NA	NA	NA	NA	NA	NA	NA	NA	NA	NA	9	5	10	NA
Aspergillus nidulans (FGSCA4)	37	5	25	malt	0	0	10	NA	NA	NA	NA	NA	NA	NA	NA	NA	NA	6	NA	NA	3	NA	2	0	NA	NA	NA	NA	NA	NA	5	4	0	NA	NA	NA	NA	NA	NA	NA	NA	NA	NA	NA	NA	5	1	3	NA
Aspergillus nidulans (FGSCA4)	25	5	25	malt	0	0	5	NA	NA	NA	NA	4	NA	3	NA	3	NA	0	NA	NA	NA	NA	NA	NA	NA	NA	NA	NA	2	NA	2	0	NA	NA	NA	NA	NA	NA	NA	NA	NA	NA	NA	NA	NA	2	1	1	NA
Aspergillus nidulans (FGSCA4)	25	10	25	malt	0	0	10	NA	NA	NA	NA	NA	NA	NA	NA	6	NA	4	NA	NA	0	NA	NA	NA	NA	NA	NA	NA	NA	NA	6	6	0	NA	NA	NA	NA	NA	NA	NA	NA	NA	NA	NA	NA	6	1	3	NA
Aspergillus nidulans (FGSCA4)	37	5	37	malt	0	0	10	NA	NA	NA	NA	NA	NA	NA	NA	7	NA	7	NA	NA	7	NA	7	2	0	NA	NA	NA	NA	NA	6	5	4	3	3	2	0	NA	NA	NA	NA	NA	NA	NA	NA	4	1	4	NA
Aspergillus nidulans (FGSCA4)	25	5	37	malt	0	0	5	NA	NA	NA	NA	NA	NA	NA	NA	5	NA	3	NA	NA	0	NA	NA	NA	NA	NA	NA	NA	NA	NA	3	2	1	1	0	NA	NA	NA	NA	NA	NA	NA	NA	NA	NA	1	1	2	NA
Aspergillus nidulans (FGSCA4)	25	10	37	malt	0	0	10	NA	NA	NA	NA	NA	NA	NA	NA	NA	NA	NA	NA	NA	4	NA	4	0	NA	NA	NA	NA	NA	NA	7	6	5	NA	5	4	2	NA	NA	NA	NA	NA	NA	NA	NA	7	1	3	NA
Aspergillus nidulans (FGSCA4)	37	5	37	NMM	0	0	10	NA	NA	NA	NA	NA	NA	NA	NA	NA	NA	NA	NA	NA	7	NA	6	6	5	0	NA	NA	NA	NA	6	5	4	0	NA	NA	NA	NA	NA	NA	NA	NA	NA	NA	NA	3	1	4	NA
Aspergillus nidulans (FGSCA4)	25	5	37	NMM	0	0	5	NA	NA	NA	NA	NA	NA	NA	NA	NA	NA	3	NA	NA	3	NA	2	1	0	NA	NA	NA	3	NA	3	3	0	NA	NA	NA	NA	NA	NA	NA	NA	NA	NA	NA	NA	1	1	1	NA
Aspergillus nidulans (FGSCA4)	25	10	37	NMM	0	0	10	NA	NA	NA	NA	NA	NA	NA	NA	8	NA	7	NA	NA	6	NA	0	NA	NA	NA	NA	NA	7	NA	5	0	NA	NA	NA	NA	NA	NA	NA	NA	NA	NA	NA	NA	NA	4	1	2	NA
Aspergillus niger (CBS 113.46)	37	5	25	malt	0	0	10	NA	NA	NA	NA	NA	NA	NA	NA	NA	NA	NA	NA	NA	9	NA	9	8	0	NA	NA	NA	4	NA	3	2	NA	NA	NA	NA	NA	NA	NA	NA	NA	NA	NA	NA	NA	6	4	7	NA
Aspergillus niger (CBS 113.46)	25	5	25	malt	0	0	5	NA	NA	NA	NA	NA	NA	NA	NA	NA	NA	NA	NA	NA	4	NA	4	3	0	NA	NA	NA	3	NA	2	0	NA	NA	NA	NA	NA	NA	NA	NA	NA	NA	NA	NA	NA	3	2	3	NA
Aspergillus niger (CBS 113.46)	25	10	25	malt	0	0	10	NA	NA	NA	NA	NA	NA	NA	NA	NA	NA	NA	NA	NA	NA	NA	8	6	0	NA	NA	NA	7	NA	7	6	4	4	NA	3	NA	NA	NA	NA	NA	NA	NA	NA	NA	6	5	8	NA
Aspergillus niger (NCCB402)	37	5	25	malt	0	0	10	NA	NA	NA	NA	NA	NA	NA	NA	NA	NA	NA	NA	NA	8	NA	6	0	NA	NA	NA	NA	4	NA	3	2	0	NA	NA	NA	NA	NA	NA	NA	NA	NA	NA	NA	NA	5	3	6	NA
Aspergillus niger (NCCB402)	25	5	25	malt	0	0	4	NA	NA	NA	NA	NA	NA	NA	NA	NA	NA	NA	NA	NA	3	NA	3	2	0	NA	NA	NA	3	NA	2	1	1	NA	1	0	NA	NA	NA	NA	NA	NA	NA	NA	NA	3	2	2	NA
Aspergillus niger (NCCB402)	25	10	25	malt	0	0	10	NA	NA	NA	NA	NA	NA	NA	NA	NA	NA	NA	NA	NA	6	NA	6	4	0	NA	NA	NA	8	NA	7	4	4	NA	3	3	NA	NA	2	NA	NA	NA	NA	NA	NA	10	7	9	NA
Aspergillus oryzae (Rib40)	37	5	25	malt	0	0	10	NA	NA	NA	NA	NA	NA	NA	NA	NA	NA	NA	NA	NA	9	NA	8	6	0	NA	NA	NA	NA	NA	8	NA	6	4	2	2	NA	NA	NA	NA	NA	NA	NA	NA	NA	9	1	10	10
Aspergillus oryzae (Rib40)	25	5	25	malt	0	0	8	NA	NA	NA	NA	NA	NA	NA	NA	8	NA	NA	NA	NA	8	NA	NA	0	NA	NA	NA	NA	NA	NA	7	5	0	NA	NA	NA	NA	NA	NA	NA	NA	NA	NA	NA	NA	3	1	5	NA
Aspergillus oryzae (Rib40)	25	10	25	malt	0	0	10	NA	NA	NA	NA	NA	NA	NA	NA	10	NA	NA	NA	NA	9	NA	NA	6	0	NA	NA	NA	NA	NA	8	6	0	NA	NA	NA	NA	NA	NA	NA	NA	NA	NA	NA	NA	4	2	6	NA
Aspergillus sydowii (CBS 593.65)	37	5	25	malt	0	0	2	NA	NA	NA	NA	NA	NA	1	0	NA	NA	NA	NA	NA	NA	NA	NA	NA	NA	NA	NA	NA	4	NA	1	NA	NA	NA	NA	NA	NA	NA	NA	NA	NA	NA	NA	NA	NA	7	5	8	1
Aspergillus sydowii (CBS 593.65)	25	5	25	malt	0	0	10	NA	NA	NA	NA	NA	NA	8	NA	7	NA	0	NA	NA	NA	NA	NA	NA	NA	NA	NA	NA	6	NA	4	0	NA	NA	NA	NA	NA	NA	NA	NA	NA	NA	NA	NA	NA	5	2	3	NA
Aspergillus sydowii (CBS 593.65)	25	10	25	malt	0	0	10	NA	NA	NA	NA	NA	NA	9	NA	2	NA	0	NA	NA	NA	NA	NA	NA	NA	NA	NA	NA	6	NA	5	3	0	NA	NA	NA	NA	NA	NA	NA	NA	NA	NA	NA	NA	8	3	6	NA
Aspergillus terreus (NIH 2624)	37	5	25	malt	0	0	10	NA	NA	NA	NA	NA	NA	NA	NA	9	NA	6	0	NA	NA	NA	NA	NA	NA	NA	NA	NA	NA	NA	4	3	2	NA	NA	NA	NA	NA	NA	NA	NA	NA	NA	NA	NA	5	3	5	NA
Aspergillus terreus (NIH 2624)	25	5	25	malt	0	0	4	NA	NA	NA	NA	NA	NA	3	NA	3	NA	2	0	NA	NA	NA	NA	NA	NA	NA	NA	NA	NA	NA	3	2	0	NA	NA	NA	NA	NA	NA	NA	NA	NA	NA	NA	NA	3	1	3	NA
Aspergillus terreus (NIH 2624)	25	10	25	malt	0	0	10	NA	NA	NA	NA	NA	NA	NA	NA	NA	NA	NA	8	NA	0	NA	NA	NA	NA	NA	NA	NA	NA	NA	7	7	6	NA	NA	NA	NA	5	NA	0	NA	NA	NA	NA	NA	10	5	10	NA
Aspergillus tubingensis (CBS_134.48)	37	5	25	malt	0	0	10	NA	NA	NA	NA	NA	NA	NA	NA	9	NA	8	NA	NA	4	NA	0	NA	NA	NA	NA	NA	7	NA	6	0	NA	NA	NA	NA	NA	NA	NA	NA	NA	NA	NA	NA	5	2	NA	5	NA
Aspergillus tubingensis (CBS_134.48)	25	5	25	malt	0	0	5	NA	NA	NA	NA	NA	NA	NA	NA	5	NA	5	NA	NA	4	0	NA	NA	NA	NA	NA	NA	4	NA	3	2	0	NA	NA	NA	NA	NA	NA	NA	NA	NA	NA	NA	4	2	NA	2	NA
Aspergillus tubingensis (CBS_134.48)	25	10	25	malt	0	0	10	NA	NA	NA	NA	NA	NA	NA	NA	9	NA	9	NA	NA	7	0	NA	NA	NA	NA	NA	NA	NA	NA	7	6	5	0	NA	NA	NA	NA	NA	NA	NA	NA	NA	NA	7	5	NA	6	NA
Aspergillus versicolor (CBS 795.97)	37	5	25	malt	0	0	1	NA	NA	NA	NA	NA	NA	0	NA	NA	NA	NA	NA	NA	NA	NA	NA	NA	NA	NA	NA	NA	0	NA	NA	NA	NA	NA	NA	NA	NA	NA	NA	NA	NA	NA	NA	NA	NA	2	2	2	NA
Aspergillus versicolor (CBS 795.97)	25	5	25	malt	0	0	10	NA	NA	NA	NA	NA	NA	NA	NA	6	NA	6	NA	NA	6	NA	0	NA	NA	NA	NA	NA	NA	NA	8	8	7	0	NA	NA	NA	NA	NA	NA	NA	NA	NA	NA	NA	9	7	9	NA
Aspergillus versicolor (CBS 795.97)	25	10	25	malt	0	0	10	NA	NA	NA	NA	NA	NA	NA	NA	6	NA	5	NA	NA	4	NA	0	NA	NA	NA	NA	NA	NA	NA	NA	8	6	6	6	NA	NA	6	NA	4	4	0	NA	NA	NA	10	5	9	NA
Aspergillus wentii (DTO 134-E9)	37	5	25	malt	0	0	1	NA	NA	NA	NA	NA	NA	1	1	1	NA	NA	NA	NA	NA	NA	NA	NA	NA	NA	NA	NA	1	NA	0	NA	NA	NA	NA	NA	NA	NA	NA	NA	NA	NA	NA	NA	NA	3	2	5	NA
Aspergillus wentii (DTO 134-E9)	25	5	25	malt	0	0	10	NA	NA	NA	NA	NA	NA	NA	NA	7	NA	7	NA	NA	6	4	4	0	NA	NA	NA	NA	4	NA	4	3	3	2	2	2	1	NA	NA	0	NA	NA	NA	NA	NA	9	4	10	NA
Aspergillus wentii (DTO 134-E9)	25	10	25	malt	0	0	10	NA	NA	NA	NA	NA	NA	NA	NA	8	NA	6	NA	NA	6	4	0	NA	NA	NA	NA	NA	5	NA	4	4	3	3	2	2	1	NA	NA	0	NA	NA	NA	NA	NA	10	8	10	NA
Aspergillus wentii (DTO 134-E9)	25	5	25	malt	0	2	8	NA	NA	NA	NA	NA	NA	7	NA	0	NA	NA	NA	NA	NA	NA	NA	NA	NA	NA	NA	NA	NA	NA	NA	NA	NA	NA	4	1	NA	1	NA	1	1	0	NA	NA	NA	NA	NA	NA	NA
Aspergillus wentii (DTO 134-E9)	25	10	25	malt	0	2	10	NA	NA	NA	NA	NA	NA	10	NA	8	NA	0	NA	NA	NA	NA	NA	NA	NA	NA	NA	NA	7	NA	6	6	NA	NA	NA	4	NA	3	NA	3	2	0	NA	NA	NA	NA	NA	NA	NA
[truncated: 106 more columns]

## Sheet: 3B. Stress inhibition,coloured
Additional File 3. Stress response in Aspergilli.
3B: The growth inhibitory effects of different types and concentrations of stresses with 17 Aspergillus species (18 strains). Higher the number, lower the growth, thus bigger the inhibitory effect (range 0-1).
Color meaning	Minimum value:			Maximum value:						Midpoint value:
Scoring matrix	Species	Aspergillus aculeatus (CBS 172.66)	Aspergillus aculeatus (CBS 172.66)	Aspergillus aculeatus (CBS 172.66)	Aspergillus brasiliensis (CBS 101740)	Aspergillus brasiliensis (CBS 101740)	Aspergillus brasiliensis (CBS 101740)	Aspergillus carbonarius (DTO 115-B6)	Aspergillus carbonarius (DTO 115-B6)	Aspergillus carbonarius (DTO 115-B6)	Aspergillus clavatus (CBS 513.65=NRRL1)	Aspergillus clavatus (CBS 513.65=NRRL1)	Aspergillus clavatus (CBS 513.65=NRRL1)	Aspergillus (Neosartorya) fischeri (CBS 544.65)	Aspergillus (Neosartorya) fischeri (CBS 544.65)	Aspergillus (Neosartorya) fischeri (CBS 544.65)	Aspergillus flavus (CBS 128202=NRRL 3357)	Aspergillus flavus (CBS 128202=NRRL 3357)	Aspergillus flavus (CBS 128202=NRRL 3357)	Aspergillus fumigatus (Af293)	Aspergillus fumigatus (Af293)	Aspergillus fumigatus (Af293)	Aspergillus fumigatus (Af293)	Aspergillus fumigatus (Af293)	Aspergillus fumigatus (Af293)	Aspergillus fumigatus (Af293)	Aspergillus fumigatus (Af293)	Aspergillus fumigatus (Af293)	Aspergillus glaucus (CBS 516.65)	Aspergillus glaucus (CBS 516.65)	Aspergillus glaucus (CBS 516.65)	Aspergillus glaucus (CBS 516.65)	Aspergillus glaucus (CBS 516.65)	Aspergillus glaucus (CBS 516.65)	Aspergillus glaucus (CBS 516.65)	Aspergillus glaucus (CBS 516.65)	Aspergillus glaucus (CBS 516.65)	Aspergillus luchuensis (acidus) (CBS 106.47)	Aspergillus luchuensis (acidus) (CBS 106.47)	Aspergillus luchuensis (acidus) (CBS 106.47)	Aspergillus nidulans (FGSCA4)	Aspergillus nidulans (FGSCA4)	Aspergillus nidulans (FGSCA4)	Aspergillus nidulans (FGSCA4)	Aspergillus nidulans (FGSCA4)	Aspergillus nidulans (FGSCA4)	Aspergillus nidulans (FGSCA4)	Aspergillus nidulans (FGSCA4)	Aspergillus nidulans (FGSCA4)
Stress types and conditions	Temperature (°C)	37	25	25	37	25	25	37	25	25	37	25	25	37	25	25	37	25	25	37	25	25	37	25	25	37	25	25	37	25	25	25	25	25	25	25	25	37	25	25	37	25	25	37	25	25	37	25	25
	Age (day)	5	5	10	5	5	10	5	5	10	5	5	10	5	5	10	5	5	10	5	5	10	5	5	10	5	5	10	5	5	10	5	10	5	10	5	10	5	5	10	5	5	10	5	5	10	5	5	10
	Sporulation temperature (°C)	25	25	25	25	25	25	25	25	25	25	25	25	25	25	25	25	25	25	25	25	25	37	37	37	37	37	37	25	25	25	25	25	25	25	25	25	25	25	25	25	25	25	37	37	37	37	37	37
	Sporulation media	malt	malt	malt	malt	malt	malt	malt	malt	malt	malt	malt	malt	malt	malt	malt	malt	malt	malt	malt	malt	malt	malt	malt	malt	NMM	NMM	NMM	malt	malt	malt	malt	malt	malt	malt	malt	malt	malt	malt	malt	malt	malt	malt	malt	malt	malt	NMM	NMM	NMM
	Extra NaCl (M)	0	0	0	0	0	0	0	0	0	0	0	0	0	0	0	0	0	0	0	0	0	0	0	0	0	0	0	0	0	0	0.5	0.5	1	1	0	0	0	0	0	0	0	0	0	0	0	0	0	0
	Extra sorbitol (M)	0	0	0	0	0	0	0	0	0	0	0	0	0	0	0	0	0	0	0	0	0	0	0	0	0	0	0	0	0	0	0	0	0	0	2	2	0	0	0	0	0	0	0	0	0	0	0	0
	NoStress	1	1	1	1	1	1	1	1	1	1	1	1	1	1	1	1	1	1	1	1	1	1	1	1	1	1	1		1	1	1	1	1	1	1	1	1	1	1	1	1	1	1	1	1	1	1	1
Oxidative (peroxide)	1.0 mM H2O2																			0	0	0	0	0	0
	1.2 mM H2O2
	1.6 mM H2O2
	2.0 mM H2O2																			0	0.25	0.1	0.1	0.5	0.3
	3.0 mM H2O2																			0.1	0.75	0.3	0.3	1	0.5																	0.2
	5.0 mM H2O2																			1	1	1	1		1
	6.0 mM H2O2	0.38		0				0.333333			0	0.1														0.2	0.25	0		0	0.5	0	0.375	0	0.1		0.2					0.4
	9.0 mM H2O2	0.63	0.4	0.1				0.333333			0.25	0.2	0.2													0.5	0.5	0.4		0	0.5	0	0.375
	12.0 mM H2O2	0.75	0.5	0.1		0.166667	0.1	0.666667	0.1	0	0.5	0.4	0.2	0.2	0	0	0.4									1	1	1		0	0.5	0.5	0.375	0.2	0.1	0.2	0.3	0.1				0.4	0.4	0.3	0				0.2
	15.0 mM H2O2	1	0.5	0.1		0.166667	0.5	0.666667	0.2	0	1	1	0.3
	18.0 mM H2O2		1	1	0.3	0.333333	0.6	1	0.9	0.444444			1	0.4	0.25	0.2	0.3	0.166667	0.1													1	1	0.5	0.2	0.3	0.4	0.4	0.25	0.2	0.4	1	0.6	0.3	0.4			0.4	0.3
	20.0 mM H2O2																0.5
	21.0 mM H2O2
	24.0 mM H2O2				0.6	1	1			1				0.5	0.5	0.3	1	0.333333	0.2															1	1	0.6	0.4	0.6	0.5	0.3	0.7		1	0.3	1	0.6	0.3	0.4	0.4
	28.0 mM H2O2
	30.0 mM H2O2				0.7									1	0.75	0.8		0.333333	1				-													0.7	0.4	1	0.5	1	0.8			0.3		0.6	0.4	0.6	1
	36.0 mM H2O2				1										1	1		1																		1	1		1		1			0.8		1	0.4	0.8
	42.0 mM H2O2																																											1			0.5	1
	48.0 mM H2O2																																														1
Oxidative (superoxide)	0.024 mM MSB																			0.3	0.75	0.5	0.4	0.5	0.4		0.75	0.3
	0.048 mM MSB										0.5	0.4	0.3							1	0.75	0.6	0.4	0.5	0.5	0.4	1	1
	0.096 mM MSB										0.5	0.6	0.4				0.4	0.333333	0.3		0.75	0.9	0.5	0.5	0.5	0.8				1	1	0.75	0.5	0.9	0.6	0.3	0.4	0.5	0.25	0.2		0.6						0.4	0.3
	0.12 mM MSB																								0.5
	0.14 mM MSB	0.63						0.666667			1	0.8	0.6		0.25	0.4	0.5	0.333333	0.4		1	1	0.5	0.75								1	0.875	1	1	0.4	0.5	0.8	0.5	0.3	0.5	0.6	0.4	0.4	0.4	0.3	0.4	0.4	0.5
	0.19 mM MSB		0.2		0.1		0.1	0.833333		0.222222		0.8	0.6	0.4	0.75	0.5	0.6		0.5				0.6	0.75	0.6											0.6	0.5	1	0.5	0.4	0.6	1	0.4	0.5	0.6	0.4	0.5	0.4	1
	0.24 mM MSB							1	0.5			1	1	0.5	1	1	0.6		0.6				0.6	0.75	0.7											0.8	0.6		1	1	1		1	0.6	0.8	0.5	0.6	1
	0.29 mM MSB	0.75	0.4	0.2					0.6	0.444444				1			0.8	0.666667	0.7				1																					0.7	0.8		1
	0.33 mM MSB	1			0.2		0.2		0.6	0.444444							1	1	0.8					1	1											1	1							0.7	1	0.5
	0.38 mM MSB		0.5	0.2															1																									0.8		0.6
	0.46 mM MSB		0.5	0.2																																								1		0.8
	0.48 mM MSB				0.3	0.166667	0.3		0.6	0.555556
	0.49 mM MSB
	0.62 mM MSB		0.5	0.4	0.2	0.333333	0.3		0.6	0.666667
	0.77 mM MSB		0.8	0.5	0.2	0.333333	0.3		1	1
	0.92 mM MSB		1	1	0.6	0.666667	0.3
	1.06 mM MSB				0.7	0.833333	0.5
	1.2 mM MSB				0.8	1	1
Osmotic (ionic)	0.5 M NaCl	0.38	0.5	0.1				0.5	0.2	-0.111111										0.5	0.5	0.4	0.4	0.75	0.4	0.4	0.5	0.6
	1.0 M NaCl	0.75	0.9	0.6	0.7	0.666667	0.2	0.833333	0.5	0.555556	0.5	0.5	0.5	0.7	0.75	0.6	0.6	0.5	0.6	0.7	0.75	0.9	0.6	0.75	0.5	0.7	1	0.8		-2	-1.5					0.8	0.5	0.7	0.25	0.1	0.5	0.6	0.4	0.6	0.8	0.3	0.7	0.8	0.6
	1.5 M NaCl	1	0.9	0.9	0.9	0.833333	0.6				0.75	0.9	0.8	0.8	0.75	0.9	0.9	0.666667	0.8	0.9			0.9			0.9				-1	-1					1	0.9	0.9	0.25	0.5	0.9	0.8	0.9	0.9	0.8	0.9	0.9	0.8	0.9
Osmotic (non-ionic)	2.0 M sobitol	0.75	0.2	0.2	0.3	0.333333	0.2	0.666667	0.3	0.555556	0.625	0.7	0.5	0.7	0.75	0.7	0.2	0.5	0.1	0.7	0.75	0.8	0.7	0.75	0.5	0.6	1	0.8		-5	-4	-1.5	-0.25	0.5	0.2			0.5	0.5	0	0.7	0.8	0.7	0.6	0.6	0.7	0.6	0.8	0.8
Heavy metal	0.05 mM CdCl2	0.38						0.666667			0.375																											0.2
	0.1 mM CdCl2	1	0.7	0.3	0.4	0.5	0.3	0.833333	0.5	0.111111	1	0.1	0.1	0.3	0		0.6	0.333333	0.1													0.25	0.5	0.5	0.5	0.1	0.5	0.3	0.25	0.2	0	0.2	0	0	0.2	0.1	0.2	0.4	0.3
	0.2 mM CdCl2		0.8	0.7					0.9	0.666667
	0.3 mM CdCl2				0.8	0.833333	0.7										0.9	0.666667	0.4													1	0.875	0.9	0.9	1	1
	0.4 mM CdCl2		0.8	0.8					0.9	0.888889
	0.5 mM CdCl2				0.8		0.7					0.6	0.3	0.6	0.5	0.1	1	0.666667	0.5											1	1		1	1	1			1	0.75	0.7	0.6	0.6	0.5	0.8	0.8	0.8	0.7	0.8	0.5
	0.7 mM CdCl2
	0.9 mM CdCl2											0.8	0.7	0.7	0.75	0.6		0.833333	0.9	0	0.5	0.4	0	0.75	0.1	0	0.5	0.2											1	0.9	0.8	0.6	0.7	0.9	0.8	0.9	0.9	0.8	0.9
	1.3 mM CdCl2											0.8	0.8	0.8	1	0.8		0.833333	1	0	0.5	0.5	0	0.75	0.2		0.5	0.3													0.9	0.8	0.9	1	0.8	0.9	1	0.8	0.9
	1.7 mM CdCl2											0.8	0.9	0.8		0.9		0.833333		0.1	0.5	0.6	0.1	0.75	0.2	0	0.75	0.4													0.9	0.8	0.9		0.8	0.9		0.8	0.9
	2.3 mM CdCl2											0.9	0.9	0.8		0.9				0.1	0.5	0.7	0.1	0.75	0.3	0.1	0.75	0.5													1	1	1		1			1	0.9
	2.7 mM CdCl2
	3.0 mM CdCl2											1	1	1		1				0.2	0.75	0.8	0.2	0.75	0.3	0.2	1	0.8																					1
	3.5 mM CdCl2																			0.3	0.75	0.9	0.4		0.4	0.3		0.9
	4.0 mM CdCl2																			0.4	0.75	0.9	0.4		0.6	0.3		1
	4.5 mM CdCl2																			0.5	1	0.9	0.6		1	0.3
	5.0 mM CdCl2																			0.9		1	0.8	1		0.4
	5.5 mM CdCl2																									0.5
	6.0 mM CdCl2																			1						0.8
	6.5 mM CdCl2																									0.9
	7.0 mM CdCl2																									0.9
	8.0 mM CdCl2																									0.9
	9.0 mM CdCl2																									0.9
	10.0 mM CdCl2																									1
Cell wall integrity	27 µM Congo Red
	54 µM Congo Red	0.5		0.5	0.4	0.5	0.4	0.666667	0.3	0.333333	0.5	0.6	0.1	0.6	0.5	0.5	0.4	0.333333	0.4	0.8	1	0.6	0.6	1	0.6	0.5	0.75	0.5		1	1	0.25	0.125			0.7	0.4	0.4	0.25	0.3	0.4	0.4	0.4	0.4	0.6	0.3	0.5	0.6	0.4
	108 µM Congo Red	0.63		0.5	0.6	0.5	0.4	0.666667	0.5	0.444444	0.75	0.7	0.2	0.9	0.75	0.6	0.5	0.333333	0.5	0.8		0.8	0.6		0.7	0.6	1	0.7				0.25	0.125	0	0	0.9	0.7	0.6	0.25	0.4	0.7	0.6	0.6	0.7	0.8	0.5	0.7	0.8	0.6
	215 µM Congo Red	0.63	0.6	0.5	0.8	0.666667	0.4		0.7	0.444444							0.6	0.333333	0.5															0	0	0.9	0.8		0.5	0.4
	323 µM Congo Red		0.6	0.5																																			0.5	0.4
[truncated: 26 more columns]

## Sheet: 3C. Stress inhibition, percent 
Additional File 3. Stress response in Aspergilli.
3C: Summarization of the stress physiology data gained with the Aspergillus species tested
Unless otherwise indicated. the aspergilli were sporulated on malt medium at 25 oC and grown on nitrate minimal medium (NMM) at 25 or 37 oC for 5 or 10 days.
In addition to measuring colony diameters in cm. per cent growth and per cent inhibition values were calculated in comparison to untreated Controls.
Aspergillus aculeatus		Culture conditions	Colony diameter	Growth	Inhibition		Culture conditions	Colony diameter	Growth	Inhibition		Culture conditions	Colony diameter	Growth	Inhibition
(CBS 172.66)		37 °C, 5 d	(cm)	(%)	(%)		25 °C, 5 d	(cm)	(%)	(%)		25 °C, 10 d	(cm)	(%)	(%)
control			2.4	100	0			3	100	0			4.8	100	0
6.0 mM H2O2			1.9	79.1667	20.8333			-	-	-			4.8	100	0
9.0 mM H2O2			1.4	58.3333	41.6667			2.5	83.3333	16.6667			4.4	91.6667	8.33333
12.0 mM H2O2			1	41.6667	58.3333			2.2	73.3333	26.6667			4.4	91.6667	8.33333
15.0 mM H2O2			0	0	100			2.2	73.3333	26.6667			4.4	91.6667	8.33333
18.0 mM H2O2			-	-	-			0	0	100			0	0	100
0.14 mM MSB			1.3	54.1667	45.8333			-	-	-			-	-	-
0.19 mM MSB			-	-	-			2.4	80	20			-	-	-
0.29 mM MSB			1.1	45.8333	54.1667			2.1	70	30			4.1	85.4167	14.5833
0.33 mM MSB			0	0	100			-	-	-			-	-
0.38 mM MSB			-	-	-			1.9	63.3333	36.6667			4	83.3333	16.6667
0.46 mM MSB			-	-	-			1.8	60	40			4	83.3333	16.6667
0.62 mM MSB			-	-	-			1.8	60	40			3.4	70.8333	29.1667
0.77 mM MSB			-	-	-			1.3	43.3333	56.6667			3.2	66.6667	33.3333
0.92 mM MSB			-	-	-			0	0	100			0	0	100
1.06 mM MSB			-	-	-			0	0	100			0	0	100
0.5 M NaCl			1.8	75	25			2	66.6667	33.3333			4.5	93.75	6.25
1.0 M NaCl			1.1	45.8333	54.1667			0.6	20	80			2.8	58.3333	41.6667
1.5 M NaCl			0	0	100			0.3	10	90			1	20.8333	79.1667
2.0 M Sorbitol			1.2	50	50			2.5	83.3333	16.6667			4.2	87.5	12.5
0.05 mM CdCl2			1.8	75	25			-	-	-			-	-
0.1 mM CdCl2			0	0	100			1.5	50	50			3.7	77.0833	22.9167
0.2 mM CdCl2			-	-	-			1.2	40	60			2.2	45.8333	54.1667
0.4 mM CdCl2			-	-	-			1	33.3333	66.6667			2.1	43.75	56.25
54 μM CR			1.7	70.8333	29.1667			-	-	-			3.5	72.9167	27.0833
108 μM CR			1.5	62.5	37.5			-	-	-			3.3	68.75	31.25
215 μM CR			1.4	58.3333	41.6667			1.6	53.3333	46.6667			3.3	68.75	31.25
323 μM CR			-	-	-			1.6	53.3333	46.6667			3.3	68.75	31.25
Aspergillus brasiliensis		Culture conditions	Colony diameter	Growth	Inhibition		Culture conditions	Colony diameter	Growth	Inhibition		Culture conditions	Colony diameter	Growth	Inhibition
(CBS 101740)		37 °C, 5 d	(cm)	(%)	(%)		25 °C, 5 d	(cm)	(%)	(%)		25 °C, 10 d	(cm)	(%)	(%)
control			6.4	100	0			3.7	100	0			8.8	100	0
12.0 mM H2O2			-	-	-			3.7	100	0			8.8	100	0
15.0 mM H2O2			-	-	-			3.2	86.4865	13.5135			6.1	69.3182	30.6818
18.0 mM H2O2			4.4	68.75	31.25			3.1	83.7838	16.2162			4.8	54.5455	45.4545
24.0 mM H2O2			2.9	45.3125	54.6875			0	0	100			0	0	100
30.0 mM H2O2			2.2	34.375	65.625			-	-	-			-	-	-
36.0 mM H2O2			0	0	100			-	-	-			-	-	-
0.19 mM MSB			5.7	89.0625	10.9375			-	-	-			8.8	100	0
0.33 mM MSB			4.9	76.5625	23.4375			-	-	-			8.5	96.5909	3.40909
0.48 mM MSB			4.7	73.4375	26.5625			3.9	105.405	-5.40541			7.8	88.6364	11.3636
0.62 mM MSB			4.5	70.3125	29.6875			2.6	70.2703	29.7297			7.4	84.0909	15.9091
0.77 mM MSB			4.3	67.1875	32.8125			2.6	70.2703	29.7297			7.2	81.8182	18.1818
0.92 mM MSB			2.9	45.3125	54.6875			2.1	56.7568	43.2432			7.2	81.8182	18.1818
1.06 mM MSB			2.2	34.375	65.625			1.8	48.6486	51.3514			5.9	67.0455	32.9545
1.2 mM MSB			1.6	25	75			0	0	100			0	0	100
1.0 M NaCl			3	46.875	53.125			1.6	43.2432	56.7568			8.4	95.4545	4.54545
1.5 M NaCl			1.4	21.875	78.125			0.5	13.5135	86.4865			5.8	65.9091	34.0909
2.0 M Sorbitol			4.5	70.3125	29.6875			3	81.0811	18.9189			8.5	96.5909	3.40909
0.1 mM CdCl2			3.4	53.125	46.875			2.3	62.1622	37.8378			6	68.1818	31.8182
0.3 mM CdCl2			1.5	23.4375	76.5625			0.9	24.3243	75.6757			4.4	50	50
0.5 mM CdCl2			1.2	18.75	81.25			-	-	-			2.6	29.5455	70.4545
54 μM CR			2.9	45.3125	54.6875			2.4	64.8649	35.1351			5.8	65.9091	34.0909
108 μM CR			2.2	34.375	65.625			2.1	56.7568	43.2432			5.5	62.5	37.5
215 μM CR			2.1	32.8125	67.1875			1.7	45.9459	54.0541			5.3	60.2273	39.7727
Aspergillus carbonarius		Culture conditions	Colony diameter	Growth	Inhibition		Culture conditions	Colony diameter	Growth	Inhibition		Culture conditions	Colony diameter	Growth	Inhibition
(DTO 115-B6)		37 °C, 5 d	(cm)	(%)	(%)		25 °C, 5 d	(cm)	(%)	(%)		25 °C, 10 d	(cm)	(%)	(%)
control			1.9	100	0			2.5	100	0			5.8	100	0
6.0 mM H2O2			1.5	78.9474	21.0526			-	-	-			-	-	-
9.0 mM H2O2			1.5	78.9474	21.0526			-	-	-			-	-	-
12.0 mM H2O2			1.1	57.8947	42.1053			2.3	92	8			5.6	96.5517	3.44828
15.0 mM H2O2			1.1	57.8947	42.1053			2.1	84	16			5.5	94.8276	5.17241
18.0 mM H2O2			0	0	100			0.4	16	84			3.7	63.7931	36.2069
24.0 mM H2O2			-	-	-			-	-	-			0	0	100
0.14 mM MSB			1.1	57.8947	42.1053			-	-	-			-	-	-
0.19 mM MSB			0.8	42.1053	57.8947			-	-				4.5	77.5862	22.4138
0.24 mM MSB			0	0	100			1.8	72	28			-	-	-
0.29 mM MSB			-	-	-			1.5	60	40			3.3	56.8966	43.1034
0.33 mM MSB			-	-	-			1.5	60	40			3.2	55.1724	44.8276
0.48 mM MSB			-	-	-			1.4	56	44			2.8	48.2759	51.7241
0.62 mM MSB			-	-	-			1.2	48	52			2.4	41.3793	58.6207
0.77 mM MSB			-	-	-			0	0	100			0	0	100
0.5 M NaCl			1.3	68.4211	31.5789			2.2	88	12			6.5	112.069	-12.069
1.0 M NaCl			0.5	26.3158	73.6842			1.6	64	36			3.3	56.8966	43.1034
2.0 M Sorbitol			1.1	57.8947	42.1053			1.8	72	28			3.4	58.6207	41.3793
0.05 mM CdCl2			1.1	57.8947	42.1053			-	-	-			-	-	-
0.1 mM CdCl2			0.5	26.3158	73.6842			1.8	72	28			4.8	82.7586	17.2414
0.2 mM CdCl2			-	-	-			0.5	20	80			2	34.4828	65.5172
									-	-
0.4 mM CdCl2			-	-	-			0.4	16	84			0.9	15.5172	84.4828
54 μM CR			1.1	57.8947	42.1053			1.8	72	28			3.7	63.7931	36.2069
108 μM CR			1.1	57.8947	42.1053			1.6	64	36			3.6	62.069	37.931
215 μM CR			-	-	-			1.2	48	52			3.4	58.6207	41.3793
Aspergillus clavatus		Culture conditions	Colony diameter	Growth	Inhibition		Culture conditions	Colony diameter	Growth	Inhibition		Culture conditions	Colony diameter	Growth	Inhibition
(CBS 513.65 = NRRL1)		37 °C, 5 d	(cm)	(%)	(%)		25 °C, 5 d	(cm)	(%)	(%)		25 °C, 10 d	(cm)	(%)	(%)
control			2.1	100	0			2.6	100	0			5.2	100	0
6.0 mM H2O2			2.1	100	0			2.5	96.1538	3.84615			-	-	-
9.0 mM H2O2			1.8	85.7143	14.2857			2.2	84.6154	15.3846			4.4	84.6154	15.3846
12.0 mM H2O2			1.2	57.1429	42.8571			1.9	73.0769	26.9231			4.3	82.6923	17.3077
15.0 mM H2O2			0	0	100			0	0	100			4	76.9231	23.0769
18.0 mM H2O2			-	-	-			-	-	-			0	0	100
0.048 mM MSB			1.5	71.4286	28.5714			1.8	69.2308	30.7692			3.9	75	25
0.096 mM MSB			1.3	61.9048	38.0952			1.3	50	50			3.7	71.1538	28.8462
0.14 mM MSB			0	0	100			0.9	34.6154	65.3846			2.5	48.0769	51.9231
0.19 mM MSB			-	-	-			0.9	34.6154	65.3846			2.5	48.0769	51.9231
0.24 mM MSB			-	-	-			0	0	100			0	0	100
1.0 M NaCl			1.6	76.1905	23.8095			1.6	61.5385	38.4615			3.8	73.0769	26.9231
1.5 M NaCl			0.7	33.3333	66.6667			0.7	26.9231	73.0769			1.8	34.6154	65.3846
2.0 M Sorbitol			1.1	52.381	47.619			1.1	42.3077	57.6923			3.5	67.3077	32.6923
0.05 mM CdCl2			1.8	85.7143	14.2857			-	-	-			-	-	-						0
0.1 mM CdCl2			0	0	100			2.4	92.3077	7.69231			5.1	98.0769	1.92308
0.5 mM CdCl2			-	-	-			1.4	53.8462	46.1538			3.7	71.1538	28.8462
0.9 mM CdCl2			-	-	-			1	38.4615	61.5385			2.2	42.3077	57.6923
1.3 mM CdCl2			-	-	-			1	38.4615	61.5385			1.7	32.6923	67.3077
1.7 mM CdCl2			-	-	-			0.8	30.7692	69.2308			1.5	28.8462	71.1538
2.3 mM CdCl2			-	-	-			0.6	23.0769	76.9231			1.1	21.1538	78.8462
3.0 mM CdCl2			-	-	-			0	0	100			0.5	9.61538	90.3846
4.0 mM CdCl2			-	-	-			-	-	-			0	0	100
54 μM CR			1.4	66.6667	33.3333			1.3	50	50			4.9	94.2308	5.76923
108 μM CR			1	47.619	52.381			1	38.4615	61.5385			4.2	80.7692	19.2308
Aspergillus (Neosartorya) fischeri		Culture conditions	Colony diameter	Growth	Inhibition		Culture conditions	Colony diameter	Growth	Inhibition		Culture conditions	Colony diameter	Growth	Inhibition
(CBS 544.65)		37 °C, 5 d	(cm)	(%)	(%)		25 °C, 5 d	(cm)	(%)	(%)		25 °C, 10 d	(cm)	(%)	(%)
control			7.4	100	0			4	100	0			8.7	100	0
12.0 mM H2O2			6.1	82.4324	17.5676			3.3	82.5	17.5			8.4	96.5517	3.44828
18.0 mM H2O2			5.6	75.6757	24.3243			2.9	72.5	27.5			7.2	82.7586	17.2414
24.0 mM H2O2			4.7	63.5135	36.4865			1.5	37.5	62.5			6.7	77.0115	22.9885
30.0 mM H2O2			0	0	100			0.8	20	80			3.3	37.931	62.069
36.0 mM H2O2			-	-	-			0.2	5	95			0	0	100
0.14 mM MSB			-	-	-			2.2	55	45			5.1	58.6207	41.3793
0.19 mM MSB			5.1	68.9189	31.0811			1.8	45	55			4	45.977	54.023
0.24 mM MSB			4.4	59.4595	40.5405			0	0	100			0	0	100
0.29 mM MSB			0	0	100			-	-	-			-	-	-
1.0 M NaCl			2.4	32.4324	67.5676			1.3	32.5	67.5			4	45.977	54.023
1.5 M NaCl			1.4	18.9189	81.0811			0.5	12.5	87.5			1.2	13.7931	86.2069
2.0 M Sorbitol			3	40.5405	59.4595			1.4	35	65			5.1	58.6207	41.3793
0.1 mM CdCl2			6.2	83.7838	16.2162			2.8	70	30			-	-	-
0.5 mM CdCl2			3.2	43.2432	56.7568			1.1	27.5	72.5			7.7	88.5057	11.4943
0.9 mM CdCl2			2.6	35.1351	64.8649			0.5	12.5	87.5			3.9	44.8276	55.1724
1.3 mM CdCl2			2.2	29.7297	70.2703			0.5	12.5	87.5			2.3	26.4368	73.5632
1.7 mM CdCl2			2	27.027	72.973			0.5	12.5	87.5			1.3	14.9425	85.0575
2.3 mM CdCl2			1.8	24.3243	75.6757			0.4	10	90			1.2	13.7931	86.2069
3.0 mM CdCl2			0.4	5.40541	94.5946			0	0	100			0.5	5.74713	94.2529
4.0 mM CdCl2			0.3	4.05405	95.9459			-	-	-			0.4	4.5977	95.4023
5.0 mM CdCl2			0	0	100			-	-	-			0	0	100
54 μM CR			3.5	47.2973	52.7027			1.3	32.5	67.5			4.6	52.8736	47.1264
108 μM CR			0.7	9.45946	90.5405			0.7	17.5	82.5			3.2	36.7816	63.2184
Aspergillus flavus		Culture conditions	Colony diameter	Growth	Inhibition		Culture conditions	Colony diameter	Growth	Inhibition		Culture conditions	Colony diameter	Growth	Inhibition
(CBS 128202 = NRRL 3357)		37 °C, 5 d	(cm)	(%)	(%)		25 °C, 5 d	(cm)	(%)	(%)		25 °C, 10 d	(cm)	(%)	(%)
control			5.2	100	0			3.9	100	0			6.9	100	0
12.0 mM H2O2			4	76.9231	23.0769			-	-	-			-	-	-
18.0 mM H2O2			4	76.9231	23.0769			3.3	84.6154	15.3846			6.6	95.6522	4.34783
20.0 mM H2O2			3.5	67.3077	32.6923			-	-	-			-	-	-
24.0 mM H2O2			0.2	3.84615	96.1538			3.2	82.0513	17.9487			5.6	81.1594	18.8406
30.0 mM H2O2			-	-	-			3.1	79.4872	20.5128			0	0	100
36.0 mM H2O2			-	-	-			0	0	100			0	0	100
0.096 mM MSB			3.7	71.1538	28.8462			2.8	71.7949	28.2051			5.4	78.2609	21.7391
0.14 mM MSB			3.3	63.4615	36.5385			2.6	66.6667	33.3333			4.7	68.1159	31.8841
0.19 mM MSB			3.2	61.5385	38.4615			-	-	-			4.7	68.1159	31.8841
0.24 mM MSB			3	57.6923	42.3077			-	-	-			4.4	63.7681	36.2319
0.29 mM MSB			1.5	28.8462	71.1538			1.5	38.4615	61.5385			3.2	46.3768	53.6232
0.33 mM MSB			0	0	100			0	0	100			2.2	31.8841	68.1159
0.38 mM MSB			-	-	-			-	-	-			1.3	18.8406	81.1594
1.0 M NaCl			2.9	55.7692	44.2308			1.3	33.3333	66.6667			3.8	55.0725	44.9275
1.5 M NaCl			1.1	21.1538	78.8462			0.7	17.9487	82.0513			2	28.9855	71.0145
2.0 M Sorbitol			4.8	92.3077	7.69231			2.2	56.4103	43.5897			6.4	92.7536	7.24638
0.1 mM CdCl2			3.1	59.6154	40.3846			2.8	71.7949	28.2051			6.7	97.1014	2.89855
0.3 mM CdCl2			1	19.2308	80.7692			1.6	41.0256	58.9744			4.6	66.6667	33.3333
0.5 mM CdCl2			0.4	7.69231	92.3077			1.4	35.8974	64.1026			3.7	53.6232	46.3768
0.9 mM CdCl2			0	0	100			0.8	20.5128	79.4872			1.1	15.942	84.058
1.3 mM CdCl2			-	-	-			0.6	15.3846	84.6154			0.8	11.5942	88.4058
1.7 mM CdCl2			-	-	-			0.6	15.3846	84.6154			0	0	100
54 μM CR			3.6	69.2308	30.7692			2.3	58.9744	41.0256			4.6	66.6667	33.3333
108 μM CR			3.1	59.6154	40.3846			2.1	53.8462	46.1538			3.4	49.2754	50.7246
215 μM CR			2.5	48.0769	51.9231			1.9	48.7179	51.2821			3	43.4783	56.5217
Aspergillus fumigatus sporulated on malt medium at 25 °C		Culture conditions	Colony diameter	Growth	Inhibition		Culture conditions	Colony diameter	Growth	Inhibition		Culture conditions	Colony diameter	Growth	Inhibition
(Af293)		37 °C, 5 d	(cm)	(%)	(%)		25 °C, 5 d	(cm)	(%)	(%)		25 °C, 10 d	(cm)	(%)	(%)
control			6.3	100	0			3.1	100	0			5.7	100	0
1.0 mM H2O2			6	95.2381	4.7619			3	96.7742	3.22581			5.7	100	0
2.0 mM H2O2			5.7	90.4762	9.52381			2.2	70.9677	29.0323			5.6	98.2456	1.75439
3.0 mM H2O2			4.9	77.7778	22.2222			1.2	38.7097	61.2903			4.8	84.2105	15.7895
5.0 mM H2O2			0	0	100			0	0	100			0	0	100
0.024 mM MSB			3.9	61.9048	38.0952			1.3	41.9355	58.0645			2.7	47.3684	52.6316
0.048 mM MSB			0.3	4.7619	95.2381			0.8	25.8065	74.1935			2	35.0877	64.9123
0.096 mM MSB			0	0	100			0.6	19.3548	80.6452			1	17.5439	82.4561
0.14 mM MSB			-	-	-			0	0	100			0	0	100
0.5 M NaCl			3.5	55.5556	44.4444			1.5	48.3871	51.6129			3.6	63.1579	36.8421
1.0 M NaCl			2	31.746	68.254			0.6	19.3548	80.6452			1.9	33.3333	66.6667
1.5 M NaCl			1.1	17.4603	82.5397			-	-	-			-	-	-
2.0 M Sorbitol			2.9	46.0317	53.9683			1.2	38.7097	61.2903			2.6	45.614	54.386
0.9 mM CdCl2			4.7	74.6032	25.3968			2.3	74.1935	25.8065			3.5	61.4035	38.5965
1.3 mM CdCl2			4.5	71.4286	28.5714			2	64.5161	35.4839			3.3	57.8947	42.1053
1.7 mM CdCl2			4.3	68.254	31.746			1.8	58.0645	41.9355			2.6	45.614	54.386
2.3 mM CdCl2			4.3	68.254	31.746			1.8	58.0645	41.9355			1.8	31.5789	68.4211
3.0 mM CdCl2			4	63.4921	36.5079			1	32.2581	67.7419			1.3	22.807	77.193
3.5 mM CdCl2			3.8	60.3175	39.6825			0.6	19.3548	80.6452			1	17.5439	82.4561
4.0 mM CdCl2			3.3	52.381	47.619			0.6	19.3548	80.6452			0.8	14.0351	85.9649
4.5 mM CdCl2			2.4	38.0952	61.9048			0	0	100			0.7	12.2807	87.7193
5.0 mM CdCl2			1.2	19.0476	80.9524			-	-	-			0	0	100
6.0 mM CdCl2			0	0	100			-	-	-			-	-	-
54 μM CR			1.4	22.2222	77.7778			0	0	100			2	35.0877	64.9123
108 μM CR			1.4	22.2222	77.7778			0	0	100			1.6	28.0702	71.9298
Aspergillus fumigatus sporulated on malt medium at 37 °C		Culture conditions	Colony diameter	Growth	Inhibition		Culture conditions	Colony diameter	Growth	Inhibition		Culture conditions	Colony diameter	Growth	Inhibition
(Af293)		37 °C, 5 d	(cm)	(%)	(%)		25 °C, 5 d	(cm)	(%)	(%)		25 °C, 10 d	(cm)	(%)	(%)
control			6.2	100	0			2.6	100	0			5.7	100	0
1.0 mM H2O2			5.7	91.9355	8.06452			2.6	100	0			5.6	98.2456	1.75439
2.0 mM H2O2			5.9	95.1613	4.83871			1.4	53.8462	46.1538			4.8	84.2105	15.7895
3.0 mM H2O2			4.5	72.5806	27.4194			0	0	100			3	52.6316	47.3684
5.0 mM H2O2			0	0	100			-	-	-			0	0	100
0.024 mM MSB			4.3	69.3548	30.6452			1.2	46.1538	53.8462			3.3	57.8947	42.1053
0.048 mM MSB			3.3	53.2258	46.7742			1.2	46.1538	53.8462			2.8	49.1228	50.8772
0.096 mM MSB			2.9	46.7742	53.2258			1.2	46.1538	53.8462			2.8	49.1228	50.8772
0.12 mM MSB			-	-	-			-	-	-			2.5	43.8596	56.1404
0.14 mM MSB			2.6	41.9355	58.0645			0.8	30.7692	69.2308			-	-	-
0.19 mM MSB			2.1	33.871	66.129			0.8	30.7692	69.2308			1.8	31.5789	68.4211
0.24 mM MSB			2	32.2581	67.7419			0.7	26.9231	73.0769			1.6	28.0702	71.9298
0.33 mM MSB			0	0	100			0	0	100			0	0	100
0.5 M NaCl			4.4	70.9677	29.0323			1.1	42.3077	57.6923			4	70.1754	29.8246
1.0 M NaCl			2.6	41.9355	58.0645			0.8	30.7692	69.2308			2.7	47.3684	52.6316
1.5 M NaCl			1.3	20.9677	79.0323			-	-	-			-	-	-
2.0 M Sorbitol			2.9	46.7742	53.2258			0.4	15.3846	84.6154			2.6	45.614	54.386
0.9 mM CdCl2			5.6	90.3226	9.67742			1.5	57.6923	42.3077			5.2	91.2281	8.77193
1.3 mM CdCl2			5.2	83.871	16.129			0.9	34.6154	65.3846			4.8	84.2105	15.7895
1.7 mM CdCl2			5.2	83.871	16.129			0.7	26.9231	73.0769			4.8	84.2105	15.7895
2.3 mM CdCl2			4.8	77.4194	22.5806			0.5	19.2308	80.7692			4.6	80.7018	19.2982
3.0 mM CdCl2			4.7	75.8065	24.1935			0.4	15.3846	84.6154			4.2	73.6842	26.3158
3.5 mM CdCl2			4	64.5161	35.4839			-	-	-			3.8	66.6667	33.3333
4.0 mM CdCl2			3.4	54.8387	45.1613			-	-	-			2.4	42.1053	57.8947
4.5 mM CdCl2			2.5	40.3226	59.6774			-	-	-			0	0	100
5.0 mM CdCl2			1.6	25.8065	74.1935			0	0	100			-	-	-
54 μM CR			2.2	35.4839	64.5161			0	0	100			2	35.0877	64.9123
108 μM CR			2.1	33.871	66.129			0	0	100			1.4	24.5614	75.4386
Aspergillus fumigatus sporulated on NMM at 37 °C		Culture conditions	Colony diameter	Growth	Inhibition		Culture conditions	Colony diameter	Growth	Inhibition		Culture conditions	Colony diameter	Growth	Inhibition
(Af293)		37 °C, 5 d	(cm)	(%)	(%)		25 °C, 5 d	(cm)	(%)	(%)		25 °C, 10 d	(cm)	(%)	(%)
control			6.2	100	0			2.6	100	0			6	100	0
6.0 mM H2O2			4.8	77.4194	22.5806			2.5	96.1538	3.84615			6	100	0
9.0 mM H2O2			3.3	53.2258	46.7742			2.1	80.7692	19.2308			4.2	70	30
12.0 mM H2O2			0	0	100			0	0	100			0	0	100
0.024 mM MSB			-	-	-			1.1	42.3077	57.6923			3.5	58.3333	41.6667
0.048 mM MSB			3.3	53.2258	46.7742			0	0	100			0	0	100
0.096 mM MSB			1.5	24.1935	75.8065			-	-	-			-	-	-
0.5 M NaCl			4.4	70.9677	29.0323			1.7	65.3846	34.6154			3.8	63.3333	36.6667
1.0 M NaCl			2.2	35.4839	64.5161			0	0	100			2	33.3333	66.6667
1.5 M NaCl			1.3	20.9677	79.0323			-	-	-			-	-	-
2.0 M Sorbitol			2.9	46.7742	53.2258			0	0	100			2.4	40	60
0.9 mM CdCl2			6.2	100	0			1.8	69.2308	30.7692			4.7	78.3333	21.6667
1.3 mM CdCl2			-	-	-			1.5	57.6923	42.3077			4.1	68.3333	31.6667
1.7 mM CdCl2			5.7	91.9355	8.06452			1.2	46.1538	53.8462			4	66.6667	33.3333
2.3 mM CdCl2			5	80.6452	19.3548			0.8	30.7692	69.2308			3.2	53.3333	46.6667
3.0 mM CdCl2			4.7	75.8065	24.1935			0	0	100			1.6	26.6667	73.3333
3.5 mM CdCl2			4.6	74.1935	25.8065			-	-	-			1	16.6667	83.3333
4.0 mM CdCl2			4	64.5161	35.4839			-	-	-			0	0	100
4.5 mM CdCl2			4	64.5161	35.4839			-	-	-			-	-	-
5.0 mM CdCl2			3.5	56.4516	43.5484			-	-	-			-	-	-
5.5 mM CdCl2			3.3	53.2258	46.7742			-	-	-			-	-	-
6.0 mM CdCl2			1.8	29.0323	70.9677			-	-	-			-	-	-
6.5 mM CdCl2			0.9	14.5161	85.4839			-	-	-			-	-	-
7.0 mM CdCl2			0.8	12.9032	87.0968			-	-	-			-	-	-
8.0 mM CdCl2			0.8	12.9032	87.0968			-	-	-			-	-	-
9.0 mM CdCl2			0.8	12.9032	87.0968			-	-	-			-	-	-
10.0 mM CdCl2			0	0	100			-	-	-			-	-	-
54 μM CR			2.7	43.5484	56.4516			0.8	30.7692	69.2308			2.8	46.6667	53.3333
108 μM CR			2.2	35.4839	64.5161			0	0	100			1.8	30	70
Aspergillus glaucus		Culture conditions	Colony diameter	Growth	Inhibition		Culture conditions	Colony diameter	Growth	Inhibition		Culture conditions	Colony diameter	Growth	Inhibition
(CBS 516.65)		37 °C, 5 d	(cm)	(%)	(%)		25 °C, 5 d	(cm)	(%)	(%)		25 °C, 10 d	(cm)	(%)	(%)
control			0	-	-			0.6	100	0			1.5	100	0
6.0 mM H2O2			0	-	-			0.6	100	0			0.9	60	40
9.0 mM H2O2			0	-	-			0.6	100	0			0.8	53.3333	46.6667
12.0 mM H2O2			0	-	-			0.6	100	0			0.8	53.3333	46.6667
0.096 mM MSB			0	-	-			0	0	100			0	0	100
0.14 mM MSB			0	-	-			0	0	100			0	0	100
0.5 M NaCl			0	-	-			-	-	-			-	-	-
1.0 M NaCl			0	-	-			1.8	300	-200			4.5	300	-200
1.5M NaCl			-	-	-			1	166.667	-66.6667			3.3	220	-120
2.0 M Sorbitol			0	-	-			4	666.667	-566.667			9.7	646.667	-546.667
0.5 mM CdCl2			0	-	-			0	0	100			0	0	100
0.9 mM CdCl2			0	-	-			0	0	100			0	0	100
54 μM CR			0	-	-			0	0	100			0	0	100
108 μM CR			0	-	-			0	0	100			0	0	100
Aspergillus glaucus grown on NMM + 0.5 M NaCl		Culture conditions	Colony diameter	Growth	Inhibition		Culture conditions	Colony diameter	Growth	Inhibition		Culture conditions	Colony diameter	Growth	Inhibition
(CBS 516.65)		37 °C, 5 d	(cm)	(%)	(%)		25 °C, 5 d	(cm)	(%)	(%)		25 °C, 10 d	(cm)	(%)	(%)
control			-	-	-			1.3	100	0			3.9	100	0
6.0 mM H2O2			-	-	-			1.3	100	0			2.8	71.7949	28.2051
9.0 mM H2O2			-	-	-			1.3	100	0			2.8	71.7949	28.2051
12.0 mM H2O2			-	-	-			0.5	38.4615	61.5385			2.6	66.6667	33.3333
18.0 mM H2O2			-	-	-			0	0	100			0	0	100
0.096 mM MSB			-	-	-			0.4	30.7692	69.2308			1.9	48.7179	51.2821
0.14 mM MSB			-	-	-			0	0	100			0.3	7.69231	92.3077
0.5 M NaCl			-	-	-			-	-	-			-	-	-
1.0 M NaCl			-	-	-			-	-	-			-	-	-
2.0 M Sorbitol			-	-	-			2.2	169.231	-69.2308			4.6	117.949	-17.9487
0.1 mM CdCl2			-	-	-			1.3	100	0			3.9	100	0
0.3 mM CdCl2			-	-	-			0	0	100			0.8	20.5128	79.4872
0.5 mM CdCl2			-	-	-			-	-	-			0	0	100
54 μM CR			-	-	-			1.1	84.6154	15.3846			3.5	89.7436	10.2564
108 μM CR			-	-	-			1.1	84.6154	15.3846			3.5	89.7436	10.2564
Aspergillus glaucus grown on NMM + 1.0 M NaCl		Culture conditions	Colony diameter	Growth	Inhibition		Culture conditions	Colony diameter	Growth	Inhibition		Culture conditions	Colony diameter	Growth	Inhibition
(CBS 516.65)		37 °C, 5 d	(cm)	(%)	(%)		25 °C, 5 d	(cm)	(%)	(%)		25 °C, 10 d	(cm)	(%)	(%)
control			-	-	-			1.8	100	0			4.2	100	0
6.0 mM H2O2			-	-	-			1.8	100	0			4	95.2381	4.7619
12.0 mM H2O2			-	-	-			1.6	88.8889	11.1111			4	95.2381	4.7619
18.0 mM H2O2			-	-	-			1.3	72.2222	27.7778			3.7	88.0952	11.9048
24.0 mM H2O2			-	-	-			0	0	100			0	0	100
0.096 mM MSB			-	-	-			0.4	22.2222	77.7778			1.2	28.5714	71.4286
0.14 mM MSB			-	-	-			0	0	100			0	0	100
0.5 M NaCl			-	-	-			-	-	-			-	-	-
1.0 M NaCl			-	-	-			-	-	-			-	-	-
2.0 M Sorbitol			-	-	-			1.5	83.3333	16.6667			4.8	114.286	-14.2857
0.1 mM CdCl2			-	-	-			1.4	77.7778	22.2222			2.3	54.7619	45.2381
0.3 mM CdCl2			-	-	-			0.4	22.2222	77.7778			0.3	7.14286	92.8571
0.5 mM CdCl2			-	-	-			0	0	100			0	0	100
108 μM CR			-	-	-			2.1	116.667	-16.6667			5.2	123.81	-23.8095
215 μM CR			-	-	-			2	111.111	-11.1111			5	119.048	-19.0476
Aspergillus glaucus grown on NMM + 2.0 M sorbitol		Culture conditions	Colony diameter	Growth	Inhibition		Culture conditions	Colony diameter	Growth	Inhibition		Culture conditions	Colony diameter	Growth	Inhibition
(CBS 516.65)		37 °C, 5 d	(cm)	(%)	(%)		25 °C, 5 d	(cm)	(%)	(%)		25 °C, 10 d	(cm)	(%)	(%)
control			-	-	-			3.3	100	0			8.8	100	0
6.0 mM H2O2			-	-	-			-	-	-			7	79.5455	20.4545
12.0 mM H2O2			-	-	-			2.8	84.8485	15.1515			5.5	62.5	37.5
18.0 mM H2O2			-	-	-			2.6	78.7879	21.2121			4.9	55.6818	44.3182
24.0 mM H2O2			-	-	-			2	60.6061	39.3939			4.8	54.5455	45.4545
30.0 mM H2O2			-	-	-			1.84	55.7576	44.2424			4.4	50	50
36.0 mM H2O2			-	-	-			0	0	100			0	0	100
0.096 mM MSB			-	-	-			2.4	72.7273	27.2727			4.9	55.6818	44.3182
0.14 mM MSB			-	-	-			2.1	63.6364	36.3636			4.4	50	50
0.19 mM MSB			-	-	-			1.8	54.5455	45.4545			4.3	48.8636	51.1364
0.24 mM MSB			-	-	-			1.4	42.4242	57.5758			4.2	47.7273	52.2727
0.33 mM MSB			-	-	-			0	0	100			0	0	100
1.0 M NaCl			-	-	-			1.5	45.4545	54.5455			4.7	53.4091	46.5909
1.5 M NaCl			-	-	-			0.6	18.1818	81.8182			1.2	13.6364	86.3636
0.1 mM CdCl2			-	-	-			3.3	100	0			3.8	43.1818	56.8182
0.3 mM CdCl2			-	-	-			0.8	24.2424	75.7576			0.5	5.68182	94.3182
0.5 mM CdCl2			-	-	-			0	0	100			0	0	100
54 μM CR			-	-	-			1.8	54.5455	45.4545			4.1	46.5909	53.4091
108 μM CR			-	-	-			1.5	45.4545	54.5455			3.5	39.7727	60.2273
215 μM CR			-	-	-			0.9	27.2727	72.7273			3.3	37.5	62.5
Aspergillus luchuensis (acidus)		Culture conditions	Colony diameter	Growth	Inhibition		Culture conditions	Colony diameter	Growth	Inhibition		Culture conditions	Colony diameter	Growth	Inhibition
(CBS 106.47)		37 °C, 5 d	(cm)	(%)	(%)		25 °C, 5 d	(cm)	(%)	(%)		25 °C, 10 d	(cm)	(%)	(%)
control			7.1	100	0			2.9	100	0			6.3	100	0
12.0 mM H2O2			6.5	91.5493	8.4507			-	-	-			-	-	-
18.0 mM H2O2			4.6	64.7887	35.2113			2.2	75.8621	24.1379			5.5	87.3016	12.6984
24.0 mM H2O2			3.2	45.0704	54.9296			2	68.9655	31.0345			4.4	69.8413	30.1587
30.0 mM H2O2			0	0	100			1.8	62.069	37.931			0	0	100
36.0 mM H2O2			-	-	-			0	0	100			-	-	-
0.096 mM MSB			4.4	61.9718	38.0282			2.6	89.6552	10.3448			5.5	87.3016	12.6984
0.14 mM MSB			1.9	26.7606	73.2394			2.3	79.3103	20.6897			5	79.3651	20.6349
0.19 mM MSB			0	0	100			1.8	62.069	37.931			4.9	77.7778	22.2222
0.24 mM MSB			-	-	-			0	0	100			0	0	100
1.0 M NaCl			3.2	45.0704	54.9296			2.6	89.6552	10.3448			6	95.2381	4.7619
1.5 M NaCl			1.1	15.493	84.507			2.5	86.2069	13.7931			3.9	61.9048	38.0952
2.0 M Sorbitol			4.6	64.7887	35.2113			2.6	89.6552	10.3448			7.2	114.286	-14.2857
0.05 mM CdCl2			6.1	85.9155	14.0845			-	-	-			-	-	-
0.1 mM CdCl2			5.9	83.0986	16.9014			2.2	75.8621	24.1379			5.4	85.7143	14.2857
0.5 mM CdCl2			0.5	7.04225	92.9577			0.8	27.5862	72.4138			3.4	53.9683	46.0317
0.9 mM CdCl2			-	-	-			0.6	20.6897	79.3103			1.2	19.0476	80.9524
54 μM CR			4.1	57.7465	42.2535			2	68.9655	31.0345			4.7	74.6032	25.3968
108 μM CR			2.6	36.6197	63.3803			1.9	65.5172	34.4828			4.3	68.254	31.746
215 μM CR			-	-	-			1.9	65.5172	34.4828			4.3	68.254	31.746
323 μM CR			-	-	-			1.9	65.5172	34.4828			4.3	68.254	31.746
Aspergillus nidulans sporulated on malt medium at 25 °C		Culture conditions	Colony diameter	Growth	Inhibition		Culture conditions	Colony diameter	Growth	Inhibition		Culture conditions	Colony diameter	Growth	Inhibition
(FGSCA4)		37 °C, 5 d	(cm)	(%)	(%)		25 °C, 5 d	(cm)	(%)	(%)		25 °C, 10 d	(cm)	(%)	(%)
control			6.9	100	0			3.2	100	0			7	100	0
3.0 mM H2O2			-	-	-			2.5	78.125	21.875			-	-	-
6.0 mM H2O2			-	-	-			1.9	59.375	40.625			-	-	-
12.0 mM H2O2			-	-	-			1.8	56.25	43.75			4.4	62.8571	37.1429
18.0 mM H2O2			4.4	63.7681	36.2319			0	0	100			3	42.8571	57.1429
24.0 mM H2O2			2.6	37.6812	62.3188			0	0	100			0	0	100
30.0 mM H2O2			1.9	27.5362	72.4638			-	-	-			-	-	-
36.0 mM H2O2			0	0	100			-	-	-			-	-	-
0.096 mM MSB			-	-	-			1.8	56.25	43.75			-	-	-
0.14 mM MSB			3.7	53.6232	46.3768			1.3	40.625	59.375			5.3	75.7143	24.2857
0.19 mM MSB			3.4	49.2754	50.7246			0	0	100			5	71.4286	28.5714
0.24 mM MSB			0	0	100			-	-	-			0	0	100
1.0 M NaCl			4.2	60.8696	39.1304			1	31.25	68.75			5.5	78.5714	21.4286
1.5 M NaCl			1.1	15.942	84.058			0.7	21.875	78.125			1.4	20	80
2.0 M Sorbitol			3	43.4783	56.5217			1	31.25	68.75			1.9	27.1429	72.8571
0.1 mM CdCl2			6.9	100	0			3.1	96.875	3.125			7	100	0
0.5 mM CdCl2			3.5	50.7246	49.2754			1	31.25	68.75			3.9	55.7143	44.2857
0.9 mM CdCl2			1.5	21.7391	78.2609			0.8	25	75			2.2	31.4286	68.5714
1.3 mM CdCl2			1.1	15.942	84.058			0.8	25	75			1.1	15.7143	84.2857
1.7 mM CdCl2			1	14.4928	85.5072			0.6	18.75	81.25			1	14.2857	85.7143
2.3 mM CdCl2			0.4	5.7971	94.2029			0	0	100			0	0	100
3.0 mM CdCl2			0	0	100			-	-	-			-	-	-
54 μM CR			5	72.4638	27.5362			1.9	59.375	40.625			4.6	65.7143	34.2857
108 μM CR			2	28.9855	71.0145			1	31.25	68.75			3.1	44.2857	55.7143
Aspergillus nidulans sporulated on malt medium at 37 °C		Culture conditions	Colony diameter	Growth	Inhibition		Culture conditions	Colony diameter	Growth	Inhibition		Culture conditions	Colony diameter	Growth	Inhibition
(FGSCA4)		37 °C, 5 d	(cm)	(%)	(%)		25 °C, 5 d	(cm)	(%)	(%)		25 °C, 10 d	(cm)	(%)	(%)
control			7	100	0			3.5	100	0			7.4	100	0
12.0 mM H2O2			5.2	74.2857	25.7143			3.5	100	0			-	-	-
18.0 mM H2O2			5.2	74.2857	25.7143			2.2	62.8571	37.1429			3	40.5405	59.4595
24.0 mM H2O2			4.8	68.5714	31.4286			0	0	100			2.9	39.1892	60.8108
30.0 mM H2O2			4.6	65.7143	34.2857			-	-	-			2.9	39.1892	60.8108
36.0 mM H2O2			1.6	22.8571	77.1429			-	-	-			0	0	100
42.0 mM H2O2			0	0	100			-	-	-			-	-	-
0.14 mM MSB			4.3	61.4286	38.5714			2.1	60	40			5.3	71.6216	28.3784
0.19 mM MSB			3.9	55.7143	44.2857			1.7	48.5714	51.4286			4.8	64.8649	35.1351
0.24 mM MSB			2.4	34.2857	65.7143			1.1	31.4286	68.5714			4.8	64.8649	35.1351
0.29 mM MSB			2.2	31.4286	68.5714			0.9	25.7143	74.2857			-	-	-
0.33 mM MSB			2.2	31.4286	68.5714			0	0	100			3.5	47.2973	52.7027
0.38 mM MSB			2	28.5714	71.4286			-	-	-			3	40.5405	59.4595
0.46 mM MSB			0	0	100			-	-	-			1.7	22.973	77.027
1.0 M NaCl			3.7	52.8571	47.1429			1.3	37.1429	62.8571			5.7	77.027	22.973
1.5 M NaCl			1.1	15.7143	84.2857			0.6	17.1429	82.8571			1.1	14.8649	85.1351
2.0 M Sorbitol			2.9	41.4286	58.5714			0.9	25.7143	74.2857			2.5	33.7838	66.2162
0.1 mM CdCl2			7	100	0			2.8	80	20			6.6	89.1892	10.8108
0.5 mM CdCl2			1.1	15.7143	84.2857			1.8	51.4286	48.5714			1.3	17.5676	82.4324
0.9 mM CdCl2			0.6	8.57143	91.4286			1.6	45.7143	54.2857			1	13.5135	86.4865
1.3 mM CdCl2			0	0	100			0.5	14.2857	85.7143			0.7	9.45946	90.5405
1.7 mM CdCl2			-	-	-			0.4	11.4286	88.5714			0.6	8.10811	91.8919
2.3 mM CdCl2			-	-	-			0	0	100			-	-	-
54 μM CR			4.3	61.4286	38.5714			1.4	40	60			4.3	58.1081	41.8919
108 μM CR			2	28.5714	71.4286			1.1	31.4286	68.5714			2.8	37.8378	62.1622
Aspergillus nidulans sporulated on NMM at 37 °C		Culture conditions	Colony diameter	Growth	Inhibition		Culture conditions	Colony diameter	Growth	Inhibition		Culture conditions	Colony diameter	Growth	Inhibition
(FGSCA4)		37 °C, 5 d	(cm)	(%)	(%)		25 °C, 5 d	(cm)	(%)	(%)		25 °C, 10 d	(cm)	(%)	(%)
control			7	100	0			3.5	100	0			7.6	100	0
12.0 mM H2O2			-	-	-			-	-				6.9	90.7895	9.21053
18.0 mM H2O2			-	-	-			2.6	74.2857	25.7143			6.5	85.5263	14.4737
24.0 mM H2O2			4.9	70	30			2.6	74.2857	25.7143			5.5	72.3684	27.6316
30.0 mM H2O2			4.8	68.5714	31.4286			2.2	62.8571	37.1429			0	0	100
36.0 mM H2O2			4.3	61.4286	38.5714			0.6	17.1429	82.8571			-	-	-
42.0 mM H2O2			4	57.1429	42.8571			0	0	100			-	-	-
48.0 mM H2O2			0	0	100			-	-	-			-	-	-
0.096 mM MSB			-	-	-			2.6	74.2857	25.7143			5.3	69.7368	30.2632
0.14 mM MSB			4.8	68.5714	31.4286			2.6	74.2857	25.7143			4.4	57.8947	42.1053
0.19 mM MSB			3.9	55.7143	44.2857			2.6	74.2857	25.7143			0	0	100
0.24 mM MSB			3.5	50	50			0	0	100			-	-	-
0.29 mM MSB			0	0	100			-	-	-			-	-	-
1.0 M NaCl			3.5	50	50			1.8	51.4286	48.5714			3.8	50	50
1.5 M NaCl			1.3	18.5714	81.4286			0.9	25.7143	74.2857			1.2	15.7895	84.2105
2.0 M Sorbitol			4	57.1429	42.8571			1.1	31.4286	68.5714			2.6	34.2105	65.7895
0.1 mM CdCl2			6.1	87.1429	12.8571			2.6	74.2857	25.7143			6	78.9474	21.0526
0.5 mM CdCl2			3.3	47.1429	52.8571			0.9	25.7143	74.2857			3.1	40.7895	59.2105
0.9 mM CdCl2			1.7	24.2857	75.7143			0.8	22.8571	77.1429			1.1	14.4737	85.5263
1.3 mM CdCl2			0	0	100			0.5	14.2857	85.7143			1	13.1579	86.8421
1.7 mM CdCl2			-	-	-			0.4	11.4286	88.5714			0.6	7.89474	92.1053
2.3 mM CdCl2			-	-	-			0.4	11.4286	88.5714			0.6	7.89474	92.1053
3.0 mM CdCl2			-	-	-			0	0	100			0.5	6.57895	93.4211
54 μM CR			4.6	65.7143	34.2857			1.9	54.2857	45.7143			4.7	61.8421	38.1579
108 μM CR			2.2	31.4286	68.5714			0.9	25.7143	74.2857			2	26.3158	73.6842
Aspergillus niger CBS 113.46		Culture conditions	Colony diameter	Growth	Inhibition		Culture conditions	Colony diameter	Growth	Inhibition		Culture conditions	Colony diameter	Growth	Inhibition
CBS 113.46		37 °C, 5 d	(cm)	(%)	(%)		25 °C, 5 d	(cm)	(%)	(%)		25 °C, 10 d	(cm)	(%)	(%)
control			6.5	100	0			2.6	100	0			6.8	100	0
24.0 mM H2O2			6.3	96.9231	3.07692			2.4	92.3077	7.69231			-	-	-
30.0 mM H2O2			6	92.3077	7.69231			2	76.9231	23.0769			5.7	83.8235	16.1765
36.0 mM H2O2			5.3	81.5385	18.4615			1.9	73.0769	26.9231			4.2	61.7647	38.2353
42.0 mM H2O2			0	0	100			0	0	100			0	0	100
0.096 mM MSB			2.7	41.5385	58.4615			1.8	69.2308	30.7692			4.9	72.0588	27.9412
0.14 mM MSB			2.2	33.8462	66.1538			1.6	61.5385	38.4615			4.9	72.0588	27.9412
0.19 mM MSB			1.8	27.6923	72.3077			0	0	100			4.5	66.1765	33.8235
0.24 mM MSB			-	-	-			-	-	-			3.7	54.4118	45.5882
0.29 mM MSB			-	-	-			-	-	-			3.2	47.0588	52.9412
0.38 mM MSB			-	-	-			-	-	-			2.9	42.6471	57.3529
1.0 M NaCl			4.2	64.6154	35.3846			1.8	69.2308	30.7692			4.1	60.2941	39.7059
1.5 M NaCl			2.6	40	60			1.6	61.5385	38.4615			4	58.8235	41.1765
2.0 M Sorbitol			5.6	86.1538	13.8462			2.8	107.692	-7.69231			6.3	92.6471	7.35294
0.1 mM CdCl2			5.5	84.6154	15.3846			2.6	100	0			6.5	95.5882	4.41176
0.5 mM CdCl2			1.7	26.1538	73.8462			1.6	61.5385	38.4615			4.1	60.2941	39.7059
0.9 mM CdCl2			1.1	16.9231	83.0769			1.1	42.3077	57.6923			2.5	36.7647	63.2353
1.3 mM CdCl2			-	-	-			0.6	23.0769	76.9231			1.7	25	75
1.7 mM CdCl2			-	-	-			0	0	100			0.8	11.7647	88.2353
54 μM CR			-	-	-			2.2	84.6154	15.3846			4.7	69.1176	30.8824
108 μM CR			3.7	56.9231	43.0769			2	76.9231	23.0769			4.6	67.6471	32.3529
215 μM CR			2.2	33.8462	66.1538			1.7	65.3846	34.6154			4	58.8235	41.1765
323 μM CR			1.7	26.1538	73.8462			1.4	53.8462	46.1538			2.3	33.8235	66.1765
Aspergillus niger NCCB 402		Culture conditions	Colony diameter	Growth	Inhibition		Culture conditions	Colony diameter	Growth	Inhibition		Culture conditions	Colony diameter	Growth	Inhibition
(NCCB 402)		37 °C, 5 d	(cm)	(%)	(%)		25 °C, 5 d	(cm)	(%)	(%)		25 °C, 10 d	(cm)	(%)	(%)
control			4.5	100	0			2.2	100	0			5.6	100	0
24.0 mM H2O2			4.1	91.1111	8.88889			1.9	86.3636	13.6364			3.7	66.0714	33.9286
30.0 mM H2O2			3.3	73.3333	26.6667			1.8	81.8182	18.1818			3.5	62.5	37.5
36.0 mM H2O2			0	0	100			1.7	77.2727	22.7273			2.5	44.6429	55.3571
42.0 mM H2O2			-	-	-			0	0	100			0	0	100
0.096 mM MSB			2.3	51.1111	48.8889			1.6	72.7273	27.2727			4.5	80.3571	19.6429
0.14 mM MSB			2	44.4444	55.5556			1.5	68.1818	31.8182			4.1	73.2143	26.7857
0.19 mM MSB			1.1	24.4444	75.5556			0.4	18.1818	81.8182			3	53.5714	46.4286
0.24 mM MSB			0	0	100			0.7	31.8182	68.1818			2.8	50	50
0.33 mM MSB			-	-	-			0.5	22.7273	77.2727			2.6	46.4286	53.5714
0.38 mM MSB			-	-	-			0	0	100			2.2	39.2857	60.7143
0.49 mM MSB			-	-	-			-	-	-			1.7	30.3571	69.6429
1.0 M NaCl			3.4	75.5556	24.4444			2.1	95.4545	4.54545			5.9	105.357	-5.35714
1.5 M NaCl			1.9	42.2222	57.7778			1.5	68.1818	31.8182			4.3	76.7857	23.2143
2.0 M Sorbitol			3	66.6667	33.3333			1.1	50	50			4.8	85.7143	14.2857
0.1 mM CdCl2			3.7	82.2222	17.7778			2	90.9091	9.09091			4.2	75	25
0.5 mM CdCl2			1.5	33.3333	66.6667			1.1	50	50			4.2	75	25
0.9 mM CdCl2			0.6	13.3333	86.6667			0.7	31.8182	68.1818			3.3	58.9286	41.0714
1.3 mM CdCl2			-	-	-			0.7	31.8182	68.1818			1.9	33.9286	66.0714
1.7 mM CdCl2			-	-	-			0.4	18.1818	81.8182			1.1	19.6429	80.3571
2.3 mM CdCl2			-	-	-			0.3	13.6364	86.3636			0.8	14.2857	85.7143
3.0 mM CdCl2			-	-	-			0.3	13.6364	86.3636			0.6	10.7143	89.2857
54 μM CR			-	-	-			2	90.9091	9.09091			4.2	75	25
108 μM CR			3.3	73.3333	26.6667			2	90.9091	9.09091			4.2	75	25
215 μM CR			2.8	62.2222	37.7778			2	90.9091	9.09091			4.2	75	25
323 μM CR			2.1	46.6667	53.3333			2	90.9091	9.09091			4.1	73.2143	26.7857
Aspergillus oryzae		Culture conditions	Colony diameter	Growth	Inhibition		Culture conditions	Colony diameter	Growth	Inhibition		Culture conditions	Colony diameter	Growth	Inhibition
(Rib40)		37 °C, 5 d	(cm)	(%)	(%)		25 °C, 5 d	(cm)	(%)	(%)		25 °C, 10 d	(cm)	(%)	(%)
control			3.3	100	0			2.5	100	0			4.8	100	0
12.0 mM H2O2			-	-	-			2.5	100	0			4.8	100	0
24.0 mM H2O2			3	90.9091	9.09091			2.5	100	0			4.8	100	0
30.0 mM H2O2			2.6	78.7879	21.2121			-	-	-			-	-	-
36.0 mM H2O2			2.3	69.697	30.303			0	0	100			4.2	87.5	12.5
42.0 mM H2O2			0	0	100			-	-	-			0	0	100
0.14 mM MSB			2.6	78.7879	21.2121			2.4	96	4			4.8	100	0
0.19 mM MSB			-	-	-			2	80	20			4	83.3333	16.6667
0.24 mM MSB			2.4	72.7273	27.2727			0	0	100			0	0	100
0.29 mM MSB			1.7	51.5152	48.4848			-	-	-			-	-	-
0.33 mM MSB			1.1	33.3333	66.6667			-	-	-			-	-	-
0.38 mM MSB			1	30.303	69.697			-	-	-			-	-	-
1.0 M NaCl			3.1	93.9394	6.06061			1.4	56	44			2.9	60.4167	39.5833
1.5 M NaCl			0.6	18.1818	81.8182			0.9	36	64			1.8	37.5	62.5
2.0 M Sorbitol			5.3	160.606	-60.6061			1.9	76	24			4.2	87.5	12.5
0.05 mM CdCl2			3.4	103.03	-3.0303			-	-	-			-	-	-
0.1 mM CdCl2			2.7	81.8182	18.1818			2.2	88	12			4.6	95.8333	4.16667
0.3 mM CdCl2			0.4	12.1212	87.8788			-	-	-			-	-	-
0.5 mM CdCl2			-	-	-			1.4	56	44			2.4	50	50
0.9 mM CdCl2			-	-	-			0.6	24	76			1.5	31.25	68.75
1.3 mM CdCl2			-	-	-			0.6	24	76			1.1	22.92	77.08
1.7 mM CdCl2			-	-	-			0.5	20	80			0.6	12.5	87.5
54 μM CR			2.5	75.7576	24.2424			1.8	72	28			3.3	68.75	31.25
108 μM CR			1.7	51.5152	48.4848			1.8	72	28			3.3	68.75	31.25
215 μM CR			1	30.303	69.697			-	-	-			-	-	-
Aspergillus sydowii		Culture conditions	Colony diameter	Growth	Inhibition		Culture conditions	Colony diameter	Growth	Inhibition		Culture conditions	Colony diameter	Growth	Inhibition
(CBS 593.65)		37 °C, 5 d	(cm)	(%)	(%)		25 °C, 5 d	(cm)	(%)	(%)		25 °C, 10 d	(cm)	(%)	(%)
control			0.8	100	0			2.6	100	0			5.3	100	0
6.0 mM H2O2			0.6	75	25			2.4	92.3077	7.69231			5.1	96.2264	3.77358
9.0 mM H2O2			0.4	50	50			-	-	-			-	-	-
12.0 mM H2O2			0	0	100			1.9	73.0769	26.9231			2.3	43.3962	56.6038
18.0 mM H2O2			-	-	-			0	0	100			0	0	100
0.096 mM MSB			1.3	162.5	-62.5			1.5	57.6923	42.3077			3.3	62.2642	37.7358
0.14 mM MSB			0.4	50	50			1.3	50	50			2.9	54.717	45.283
0.19 mM MSB			-	-	-			0	0	100			2.6	49.0566	50.94
0.24 mM MSB			-	-	-			-	-	-			0	0	100
1.0 M NaCl			2.1	262.5	-162.5			2.3	88.4615	11.5385			5.2	98.1132	1.88679
1.5 M NaCl			1.8	225	-125			1.3	50	50			4	75.4717	24.5283
2.0 M Sorbitol			2.4	300	-200			1.4	53.8462	46.1538			3.8	71.6981	28.3019
0.05 mM CdCl2			0.7	87.5	12.5			-	-	-			-	-	-
0.1 mM CdCl2			0.6	75	25			2.6	100	0			5.1	96.2264	3.77358
0.5 mM CdCl2			-	-	-			1.9	73.0769	26.9231			4.7	88.6792	11.3208
0.9 mM CdCl2			-	-	-			1.4	53.8462	46.1538			3.9	73.5849	26.4151
1.3 mM CdCl2			-	-	-			1	38.4615	61.5385			3.6	67.9245	32.0755
1.7 mM CdCl2			-	-	-			0.9	34.6154	65.3846			3.4	64.1509	35.8491
2.3 mM CdCl2			-	-	-			0.6	23.0769	76.9231			2.8	52.8302	47.1698
3.0 mM CdCl2			-	-	-			0.5	19.2308	80.7692			2.6	49.0566	50.9434
3.5 mM CdCl2			-	-	-			0.5	19.2308	80.7692			2.2	41.5094	58.4906
4.0 mM CdCl2			-	-	-			0.5	19.2308	80.7692			2.2	41.5094	58.4906
4.5 mM CdCl2			-	-	-			-	-	-			2	37.7358	62.2642
5.0 mM CdCl2			-	-	-			0.5	19.2308	80.7692			2	37.7358	62.2642
6.0 mM CdCl2			-	-	-			0.4	15.38	84.62			1.5	28.3019	71.6981
7.0 mM CdCl2			-	-	-			-	-	-			1.3	24.5283	75.4717
8.0 mM CdCl2			-	-	-			-	-	-			1	18.8679	81.1321
9.0 mM CdCl2			-	-	-			-	-	-			0.9	16.9811	83.0189
27 μM CR			0.6	75	25			2.1	80.7692	19.2308			4.7	88.6792	11.3208
54 μM CR			0	0	100			1.3	50	50			4.1	77.3585	22.6415
108 μM CR			-	-	-			0.8	30.7692	69.2308			2.2	41.5094	58.4906
Aspergillus terreus		Culture conditions	Colony diameter	Growth	Inhibition		Culture conditions	Colony diameter	Growth	Inhibition		Culture conditions	Colony diameter	Growth	Inhibition
(NIH 2624)		37 °C, 5 d	(cm)	(%)	(%)		25 °C, 5 d	(cm)	(%)	(%)		25 °C, 10 d	(cm)	(%)	(%)
control			5.2	100	0			2.1	100	0			4.8	100	0
6.0 mM H2O2			-	-	-			1.8	85.7143	14.2857			-	-	-
12.0 mM H2O2			5	96.1538	3.84615			1.8	85.7143	14.2857			-	-	-
18.0 mM H2O2			4.4	84.6154	15.3846			1.6	76.1905	23.8095			-	-	-
20.0 mM H2O2			0	0	100			0	0	100			3.6	75	25
24.0 mM H2O2			-	-	-			-	-	-			0	0	100
0.14 mM MSB			2.5	48.0769	51.9231			1.8	85.7143	14.2857			4	83.3333	16.6667
0.19 mM MSB			2.1	40.3846	59.6154			1.4	66.6667	33.3333			3.8	79.1667	20.8333
0.24 mM MSB			1.3	25	75			0	0	100			3.3	68.75	31.25
0.48 mM MSB			-	-	-			-	-	-			2.9	60.4167	39.5833
0.62 mM MSB			-	-	-			-	-	-			0	0	100
1.0 M NaCl			4	76.9231	23.0769			1.8	85.7143	14.2857			5.1	106.25	-6.25
1.5 M NaCl			2.2	42.3077	57.6923			1.2	57.1429	42.8571			3.3	68.75	31.25
2.0 M Sorbitol			4.7	90.3846	9.61538			1.8	85.7143	14.2857			4.9	102.083	-2.08333
0.05 mM CdCl2			-	-	-			-	-	-			-	-	-
0.1 mM CdCl2			4.7	90.3846	9.61538			1.9	90.4762	9.52381			4.8	100	0
0.5 mM CdCl2			4	76.9231	23.0769			1.8	85.7143	14.2857			2.1	43.75	56.25
0.9 mM CdCl2			2.8	53.8462	46.1538			1.1	52.381	47.619			1.6	33.3333	66.6667
1.3 mM CdCl2			2.4	46.1538	53.8462			0.9	42.8571	57.1429			1.5	31.25	68.75
1.7 mM CdCl2			1.4	26.9231	73.0769			0.8	38.0952	61.9048			1.2	25	75
2.3 mM CdCl2			1.2	23.0769	76.9231			0.6	28.5714	71.4286			1.1	22.9167	77.0833
2.7 mM CdCl2			1.1	21.1538	78.8462			-	-	-			-	-	-
3.0 mM CdCl2			1	19.2308	80.7692			-	-	-			-	-	-
27 μM CR			3.2	61.5385	38.4615			-	-	-			-	-	-
54 μM CR			2.4	46.1538	53.8462			1.1	52.381	47.619			1.3	27.0833	72.9167
108 μM CR			1.9	36.5385	63.4615			0.9	42.8571	57.1429			1.1	22.9167	77.0833
Aspergillus tubingensis		Culture conditions	Colony diameter	Growth	Inhibition		Culture conditions	Colony diameter	Growth	Inhibition		Culture conditions	Colony diameter	Growth	Inhibition
(CBS 134.48)		37 °C, 5 d	(cm)	(%)	(%)		25 °C, 5 d	(cm)	(%)	(%)		25 °C, 10 d	(cm)	(%)	(%)
control			6.2	100	0			3.2	100	0			8.1	100	0
12.0 mM H2O2			6	96.7742	3.22581			3.2	100	0			7.4	91.358	8.64198
18.0 mM H2O2			4.7	75.8065	24.1935			3.2	100	0			7.3	90.1235	9.87654
24.0 mM H2O2			2.6	41.9355	58.0645			3.2	100	0			6.6	81.4815	18.5185
28.0 mM H2O2			-	-	-			0	0	100			0	0	100
30.0 mM H2O2			0	0	100			-	-	-			-	-	-
0.096 mM MSB			4.8	77.4194	22.5806			2.9	90.625	9.375			-	-	-
0.14 mM MSB			4.3	69.3548	30.6452			2.5	78.125	21.875			6.3	77.7778	22.2222
0.19 mM MSB			0	0	100			1.9	59.375	40.625			5.5	67.9012	32.0988
0.24 mM MSB			-	-	-			0	0	100			4.6	56.7901	43.2099
0.29 mM MSB			-	-	-			-	-	-			0	0	100
0.5 M NaCl			3.7	59.6774	40.3226			3	93.75	6.25			6.3	77.7778	22.2222
1.0 M NaCl			1.8	29.0323	70.9677			1.9	59.375	40.625			4.6	56.7901	43.2099
2.0 M Sorbitol			3.3	53.2258	46.7742			1.5	46.875	53.125			6.5	80.2469	19.7531
0.1 mM CdCl2			2.7	43.5484	56.4516			3	93.75	6.25			6.9	85.1852	14.8148
0.2 mM CdCl2			1.1	17.7419	82.2581			-	-	-			-	-	-
0.4 mM CdCl2			0	0	100			1.1	34.375	65.625			2.1	25.9259	74.0741
0.7 mM CdCl2			-	-	-			0.6	18.75	81.25			1.8	22.2222	77.7778
54 μM CR			4.6	74.1935	25.8065			2.6	81.25	18.75			8.1	100	0
108 μM CR			4.1	66.129	33.871			2.3	71.875	28.125			6.1	75.3086	24.6914
215 μM CR			3.1	50	50			1.9	59.375	40.625			4	49.3827	50.6173
Aspergillus versicolor		Culture conditions	Colony diameter	Growth	Inhibition		Culture conditions	Colony diameter	Growth	Inhibition		Culture conditions	Colony diameter	Growth	Inhibition
(CBS 795.97)		37 °C, 5 d	(cm)	(%)	(%)		25 °C, 5 d	(cm)	(%)	(%)		25 °C, 10 d	(cm)	(%)	(%)
control			0.5	100	0			1.8	100	0			3	100	0
6.0 mM H2O2			0	0	100			-	-	-			-	-	-
9.0 mM H2O2			0	0	100			-	-	-			-	-	-
12.0 mM H2O2			0	0	100			1.2	66.6667	33.3333			2.4	80	20
18.0 mM H2O2			-	-	-			1.1	61.1111	38.8889			2.2	73.3333	26.6667
24.0 mM H2O2			-	-	-			1	55.5556	44.4444			2	66.6667	33.3333
30.0 mM H2O2			-	-	-			0	0	100			0	0	100
0.096 mM MSB			0	0	100			-	-	-			-	-	-
0.14 mM MSB			0	0	100			1.5	83.3333	16.6667			-	-	-
0.19 mM MSb			-	-	-			1.5	83.3333	16.6667			2.6	86.6667	13.3333
0.24 mM SMB			-	-	-			1.4	77.7778	22.2222			2.4	80	20
0.29 mM MSB			-	-	-			0	0	100			2.4	80	20
0.33 mM MSB			-	-	-			-	-	-			2.4	80	20
0.48 mM MSB			-	-	-			-	-	-			2.4	80	20
0.62 mM MSB			-	-	-			-	-	-			1.8	60	40
0.77 mM MSB			-	-	-			-	-	-			1.8	60	40
0.92 mM MSB			-	-	-			-	-	-			0	0	100
1.0 M NaCl			0.8	160	-60			1.7	94.4444	5.55556			3.7	123.333	-23.3333
1.5 M NaCl			0.7	140	-40			1.3	72.2222	27.7778			2.9	96.6667	3.33333
2.0 M Sorbitol			0.8	160	-60			1.6	88.8889	11.1111			3.8	126.667	-26.6667
0.1 mM CdCl2			-	-	-			1.7	94.4444	5.55556			-	-	-
0.5 mM CdCl2			0.7	140	-40			1.5	83.3333	16.6667			2.9	96.6667	3.33333
0.9 mM CdCl2			0.6	120	-20			1.3	72.2222	27.7778			2.6	86.6667	13.3333
1.3 mM CdCl2			0.4	-	-			1.1	61.1111	38.8889			2.6	86.6667	13.3333
1.7 mM CdCl2			-	-	-			1.1	61.1111	38.8889			2.6	86.6667	13.3333
2.3 mM CdCl2			-	-	-			0.4	22.2222	77.7778			1.8	60	40
3.0 mM CdCl2			-	-	-			0	0	100			1.5	50	50
3.5 mM CdCl2			-	-	-			-	-	-			0.9	30	70
4.0 mM CdCl2			-	-	-			-	-	-			0	0	100
54 μM CR			0	0	100			1.6	88.8889	11.1111			2.4	80	20
108 μM CR			0	0	100			1.1	61.1111	38.8889			2.1	70	30
Aspergillus wentii		Culture conditions	Colony diameter	Growth	Inhibition		Culture conditions	Colony diameter	Growth	Inhibition		Culture conditions	Colony diameter	Growth	Inhibition
(DTO 134-E9)		37 °C, 5 d	(cm)	(%)	(%)		25 °C, 5 d	(cm)	(%)	(%)		25 °C, 10 d	(cm)	(%)	(%)
control			0.6	100	0			1.9	100	0			2.6	100	0
6.0 mM H2O2			0.5	83.3333	16.6667			-	-	-			-	-	-
9.0 mM H2O2			0.5	83.3333	16.6667			-	-	-			-	-	-
12.0 mM H2O2			0.5	83.3333	16.6667			1.6	84.2105	15.7895			2.6	100	0
18.0 mM H2O2			-	-	-			1.6	84.2105	15.7895			2.3	88.4615	11.5385
24.0 mM H2O2			-	-	-			1.6	84.2105	15.7895			2.3	88.4615	11.5385
28.0 mM H2O2			-	-	-			1.1	57.8947	42.1053			1.9	73.0769	26.9231
30.0 mM H2O2			-	-	-			1.2	63.1579	36.8421			0	0	100
36.0 mM H2O2			-	-	-			0	0	100			-	-	-
0.096 mM MSB			0.5	83.3333	16.6667			1.2	63.1579	36.8421			2	76.9231	23.0769
0.14 mM MSB			0	0	100			1.1	57.8947	42.1053			1.9	73.0769	26.9231
0.19 mM MSB			-	-	-			1.1	57.8947	42.1053			1.8	69.2308	30.7692
0.24 mM MSB			-	-	-			1.1	57.8947	42.1053			1.8	69.2308	30.7692
0.29 mM MSB				-	-			1	52.6316	47.3684			1.8	69.2308	30.7692
0.33 mM MSB				-	-			0.8	42.1053	57.8947			1.3	50	50
0.38 mM MSB				-	-			0.7	36.8421	63.1579			1.1	42.3077	57.7
0.46 mM MSB				-	-			0.4	21.0526	78.9474			0.9	34.6154	65.3846
0.62 mM MSB				-	-			0	0	100			0	0	100
1.0 M NaCl			1.5	250	-150			2.3	121.053	-21.0526			4.2	161.538	-61.5385
1.5 M NaCl			1.1	183.333	-83.3333			1.6	84.2105	15.7895			3.3	126.923	-26.9231
2.0 M Sorbitol			2	333.333	-233.333			2.7	142.105	-42.1053			4.8	184.615	-84.6154
0.1 mM CdCl2			-	-	-			2.1	110.526	-10.5263			3.1	119.231	-19.2308
0.5 mM CdCl2			0	0	100			0.8	42.1053	57.8947			1	38.4615	61.5385
0.9 mM CdCl2			0	0	100			0.8	42.1053	57.8947			0.9	34.6154	65.3846
1.3 mM CdCl2			-	-	-			0.6	31.5789	68.4211			0.9	34.6154	65.3846
1.7 mM CdCl2			-	-	-			0.5	26.3158	73.6842			0.8	30.7692	69.2308
2.3 mM CdCl2			-	-	-			0.5	26.3158	73.6842			0.8	30.7692	69.2308
3.0 mM CdCl2			-	-	-			0.4	21.0526	78.9474			0.8	30.7692	69.2308
4.0 mM CdCl2			-	-	-			0	0	100			0.4	15.3846	84.6154
5.0 mM CdCl2			-	-	-			0	0	100			0	0	100
54 μM CR			0	0	100			1.3	68.4211	31.5789			1.8	69.2308	30.7692
108 μM CR			0	0	100			1	52.6316	47.3684			1.8	69.2308	30.7692
Aspergillus wentii grown on NMM + 2.0 M sorbitol		Culture conditions	Colony diameter	Growth	Inhibition		Culture conditions	Colony diameter	Growth	Inhibition		Culture conditions	Colony diameter	Growth	Inhibition
(DTO 134-E9)		37 °C, 5 d	(cm)	(%)	(%)		25 °C, 5 d	(cm)	(%)	(%)		25 °C, 10 d	(cm)	(%)	(%)
control			-	-	-			2.6	100	0			5.6	100	0
6.0 mM H2O2			-	-	-			2.6	100	0			5.1	91.0714	8.92857
12.0 mM H2O2			-	-	-			0	0	100			4.2	75	25
18.0 mM H2O2			-	-	-			0	0	100			0	0	100
24.0 mM H2O2			-	-	-			0	0	100			-	-	-
0.096 mM MSB			-	-	-			-	-	-			3.9	69.6429	30.3571
0.14 mM MSB			-	-	-			-	-	-			3.5	62.5	37.5
0.19 mM MSB			-	-	-			-	-	-			3.3	58.9286	41.0714
0.33 mM MSB			-	-	-			1.3	50	50			-	-	-
0.38 mM MSB			-	-	-			1.1	42.3077	57.6923			3.1	55.3571	44.6429
0.48 mM MSB			-	-	-			0.9	34.6154	65.3846			2.6	46.4286	53.5714
0.62 mM MSB			-	-	-			0.7	26.9231	73.0769			2.6	46.4286	53.5714
0.77 mM MSB			-	-	-			0.6	23.0769	76.9231			2	35.7143	64.2857
0.92 mM MSB			-	-	-			0	0	100			0	0	100
0.1 mM CdCl2			-	-	-			2.6	100	0			4.8	85.7143	14.2857
0.3 mM CdCl2			-	-	-			1.3	50	50			2.1	37.5	62.5
0.5 mM CdCl2			-	-	-			0.7	26.9231	73.0769			1.3	23.2143	76.7857
54 μM CR			-	-	-			2	76.9231	23.0769			2	35.7143	64.2857
108 μM CR			-	-	-			1.1	42.3077	57.6923			1.3	23.2143	76.7857
215 μM CR			-	-	-			0.9	34.6154	65.3846			1.2	21.4286	78.5714
