# Supplementary material for: Comparative genomics reveals high biological diversity and specific adaptations in the industrially and medically important fungal genus Aspergillus
Source: Genome Biol. 2017 Feb 14;18:28. doi: 10.1186/s13059-017-1151-0 (PMC5307856; doi:10.1186/s13059-017-1151-0)
Supplement: Additional file 4: — Summary of putative genes related to mating and pheromone signalling in tested strains. (XLSX 12 kb) [file 13059_2017_1151_MOESM4_ESM.xlsx]

## Sheet: Sheet1
Additional File 4. Summary of putative genes related to mating and pheromone signalling in tested strains
Species	Strain	Reproductive Mode1	Protein counts	Source	Mating		Pheromone signalling
					MAT1	MAT2	PpgA2	PreA (GprB)4	PreB (GprA)4
A. niger	CBS 513.88	A	42912	AspGD	An11g10180	Absent	An18g06770	An03g03890	An09g04180
A. luchuensis (formerly A. foetidus)	CBS 106.47	A	13530	JGI	Aspfo1_0180958	Absent	Aspfo1_0035576	Aspfo1_0331625	Aspfo1_0197156
A. kawachii	IFO 4308	A	11492	AspGD	Absent	Aspka1_0175939	Aspka1_0180335	Aspka1_0181541	Aspka1_0178539
A. tubingensis	CBS 134.48	S-HE	12322	JGI	Asptu1_0124452	Absent	Asptu1_0162956	Asptu1_0195628	Asptu1_0135593
A. brasiliensis	CBS 101740	A	13000	JGI	Absent	Aspbr1_0167991	Aspbr1_0031661	Aspbr1_0077623	Aspbr1_0657476
A. carbonarius	ITEM 5010	A	11624	JGI	Absent	Acar5010_001991	Acar5010_003535 (Acar5010_045261)3	Acar5010_016080	Acar5010_508024
A. aculeatus	ATCC16872	A	10828	JGI	Absent	Aacu16872_042173	Aacu16872_060395	Aacu16872_036541	Aacu16872_047726
A. versicolor	CBS 583.65	A	13228	JGI	Absent	Aspve1_0082222	Aspve1_0711099	Aspve1_0132409	Aspve1_0081374
A. sydowii		A	13620	JGI	Absent	Aspsy_0087884	Aspsy1_0850417	Aspsy1_0058761	Aspsy1_0731872
A. nidulans	FGSC A4	S-HO	29005	AspGD	AN2755	AN4734	AN5791	AN7743	AN2520
A. flavus	NRRL 3357	S-HE	12604	AspGD	Absent	AFL2G_11189	AFL2G_02931	AFL2G_06286	EQ963477.15
A. oryzae	RIB40/ATCC 42149	A	33072	AspGD	AO090020000089	Absent	Ao090003000007	AO090701000699	AO090701000605
A. terreus	NIH2624	S-HE	10406	AspGD	ATEG_08812	Absent	ATEG_07407	ATEG_08338	ATEG_03500
A. fumigatus	Af293	S-HE	32542	AspGD	Absent	Afu3g06170	Afu6g06360	Afu5g07880	Afu3g14330
A. fischeri	NRRL 181	S-HO	10406	AspGD	NFIA_071100	NFIA_024390	NFIA_051990	NFIA_079400	NFIA_062970
A. clavatus	NRRL 1	A	9121	AspGD	ACLA_034110	Absent	ACLA_088140	ACLA_012620	ACLA_041790
Eurotium herbarorium (A. glaucum)	CBS 516.65	S-HO	10076	JGI	Aspgl1_0089185	Aspgl1_0040806	Aspgl1_0120474	Aspgl1_0135142	Aspl1_0039363
A. wentii	DTO 134E9	A	12442	JGI	Absent	Aspwe1_0184745	Aspwe1_0026227	Aspwe1_0147264	Aspwe1_0108900
A. zonatus		A	11362	JGI	Absent	Aspzo1_0146122	Aspzo1_0064544	Aspzo1_0061636	Aspzo1_0153857
1A=Asexual; S-HO = Sexual homothallic; S-HE = Sexual heterothallic
2E values for the relatively short PpgA protein (approx. 100-110 amino acids) were in the region 1 x 10-6 to a x 10-30
3The same gene annotated twice
4Gene synoymns
5Gene present but not auto-annotated when searched for using AO090701000605. See https://www.aspergillusflavus.org/genomics/
