# Supplementary material for: Comparative genomics reveals high biological diversity and specific adaptations in the industrially and medically important fungal genus Aspergillus
Source: Genome Biol. 2017 Feb 14;18:28. doi: 10.1186/s13059-017-1151-0 (PMC5307856; doi:10.1186/s13059-017-1151-0)
Supplement: Additional file 9: — Organic acid production. (XLSX 40 kb) [file 13059_2017_1151_MOESM9_ESM.xlsx]

## Sheet: 9A. Gene orthologs
Additional File 9. Organic acid production
5A. Gene orthologs
	Reaction	EC Number	Enzyme	A.niger CBS513.88	A. luchuensis CBS106.47	A. tubingensis CBS134.48	A. brasiliensis CBS101740	A. carbonarius CBS141172	A. aculeatus CBS172.66	A. versicolor CBS795.97	A. sydowii CBS593.65	A. nidulans FGSC A4	A. flavus NRRL3557	A. oryzae RIB40	A. terreus NIH2624	A. fumigatus Af293	A. fumigatus A1163	A. fischeri NRRL181	A. clavatus NRRL1	A. glaucus CBS516.65	A. wentii CBS141173	A. zonatus CBS506.65
1	ANI_1_1206064	EC:1.2.4.1	pyruvate dehydrogenase E1 component subunit beta	An07g09530	Aspfo1_0050216	Asptu1_0126348	Aspbr1_0054744	Acar5010_207510	Aacu16872_024285	Aspve1_0139253	Aspsy1_0033466	AN5162	AFL2T_03815	AO090012000948	ATET_03737	Afu1g06960	AFUB_007340	NFIA_017730	ACLA_027590	Aspgl1_0116314	Aspwe1_0112228	Aspzo1_0135611
2	ANI_1_12014	EC:1.2.4.1	pyruvate dehydrogenase E1 component subunit alpha	An01g00100	Aspfo1_0121538	Asptu1_0028357	Aspbr1_0119327	Acar5010_208140	Aacu16872_030624	Aspve1_0048085	Aspsy1_0163843	AN9403	AFL2T_07967	AO090124000079	ATET_04262	Afu3g04170	AFUB_043800	NFIA_006440	ACLA_060620	Aspgl1_0133164	Aspwe1_0040996	Aspzo1_0134207
3	ANI_1_274064	EC:2.3.1.2	pyruvate dehydrogenase E2 component	An07g02180	Aspfo1_0040650	Asptu1_0077047	Aspbr1_0042030	Acar5010_208531	Aacu16872_029266	Aspve1_0046468	Aspsy1_0049276	AN6708	AFL2T_00425	AO090005000436	ATET_06361	Afu7g05720	AFUB_091290	NFIA_026950	ACLA_007420	Aspgl1_0069211	Aspwe1_0035484	Aspzo1_0131992
4	ANI_1_876084	EC:2.3.3.1	citrate synthase	An09g06680	Aspfo1_0036560	Asptu1_0135540	Aspbr1_0045597	Acar5010_208932	Aacu16872_055221	Aspve1_0203384	Aspsy1_0161676	AN8275	AFL2T_09999	AO090102000627	ATET_07990	Afu5g04230	AFUB_052750	NFIA_037870	ACLA_000930	Aspgl1_0052475	Aspwe1_0043143	Aspzo1_0134262
5			citrate synthase	An15g01920	Aspfo1_0136420	Asptu1_0194625	Aspbr1_0046350	Acar5010_211502	Aacu16872_045620	Aspve1_0137365	Aspsy1_0157314	AN6650	AFL2T_10152	AO090009000568	ATET_07119	Afu6g03590	AFUB_094700	NFIA_050100	ACLA_096950	Aspgl1_0027707	Aspwe1_0035959	Aspzo1_1206617
6			citrate synthase	An08g10920	Aspfo1_0085419	Asptu1_0164827	Aspbr1_0068777	Acar5010_212258					AFL2T_11427	AO090010000170							Aspwe1_0054166	Aspzo1_0133962
7			citrate synthase	An01g09940	Aspfo1_0176586	Asptu1_0115697	Aspbr1_0452844	Acar5010_207692					AFL2T_11427							Aspgl1_0121863	Aspwe1_0118071	Aspzo1_0133962
8	ANI_1_470084	EC:4.2.1.3	aconitate hydratase	An09g03870	Aspfo1_0051245	Asptu1_0050953	Aspbr1_0057194	Acar5010_209912	Aacu16872_026099	Aspve1_0053031	Aspsy1_0131805	AN3894	AFL2T_09126	AO090001000484	ATET_02937	Afu1g06810	AFUB_007190	NFIA_017880	ACLA_027760	Aspgl1_0041613	Aspwe1_0108774	Aspzo1_0064532
9	ANI_1_906164	EC:1.1.1.41	isocitrate dehydrogenase (NAD+) subunit	An18g06760	Aspfo1_0209838	Asptu1_0138795	Aspbr1_0129332	Acar5010_045780	Aacu16872_028038	Aspve1_0132179	Aspsy1_0088222	AN5790	AFL2T_02930	AO090003000008	ATET_07408	Afu6g06370	AFUB_072290	NFIA_052000	ACLA_088150	Aspgl1_0119768	Aspwe1_0108431	Aspzo1_0150933
10			isocitrate dehydrogenase (NAD+) subunit					Acar5010_205695
11	ANI_1_798074	EC:1.1.1.41	isocitrate dehydrogenase [NAD] subunit 2	An08g05580	Aspfo1_0129570	Asptu1_0072702	Aspbr1_0511333	Acar5010_202652	Aacu16872_021416	Aspve1_0036615	Aspsy1_0053367	AN1003	AFL2T_03515	AO090012000629	ATET_00467	Afu1g12800	AFUB_012270	NFIA_012760	ACLA_022670	Aspgl1_0084760	Aspwe1_0172039	Aspzo1_0128452
12	ANI_1_826184	EC:1.2.4.2	2-oxoglutarate dehydrogenase	An04g04750	Aspfo1_0131757	Asptu1_0046489	Aspbr1_0043970	Acar5010_205345	Aacu16872_022878	Aspve1_0193802	Aspsy1_0043911	AN5571	AFL2T_01981	AO090003001055	ATET_03911	Afu4g11650	AFUB_068670	NFIA_104560	ACLA_050720	Aspgl1_0027614	Aspwe1_0033987	Aspzo1_0129876
13			2-oxoglutarate dehydrogenase			Asptu1_0053185	Aspbr1_0122677			Aspve1_0032840					ATET_09529						Aspwe1_0052723
14	ANI_1_1482094	EC:2.3.1.61	dihydrolipoyllysine-residue succinyltransferase	An11g11280	Aspfo1_0041929	Asptu1_0123890	Aspbr1_0114959	Acar5010_042160	Aacu16872_027415	Aspve1_0126992	Aspsy1_0148271	AN3466	AFL2T_01110	AO090020000008	ATET_09000	Afu3g05370	AFUB_043630	NFIA_071820	ACLA_033390	Aspgl1_0284836	Aspwe1_0052558	Aspzo1_0136177
15			dihydrolipoyllysine-residue succinyltransferase					Acar5010_204159
16	ANI_1_230154	EC:6.2.1.4	succinyl-CoA ligase [GDP-forming] subunit alpha	An17g01670	Aspfo1_0211270	Asptu1_0043429	Aspbr1_0132758	Acar5010_399577	Aacu16872_063094	Aspve1_0038438	Aspsy1_0140376	AN2295	AFL2T_10087	AO090009000644	ATET_09415	Afu5g06130	AFUB_053690	NFIA_036970	ACLA_009460	Aspgl1_0043706	Aspwe1_0047955	Aspzo1_0129146
17	ANI_1_58124	EC:6.2.1.4	succinyl-CoA ligase [GDP-forming] subunit beta	An14g00310	Aspfo1_0671518	Asptu1_0034855	Aspbr1_0165149	Acar5010_211109	Aacu16872_035378	Aspve1_0340127	Aspsy1_0034676	AN7000	AFL2T_12436	AO090206000040	ATET_02744	Afu4g04520	AFUB_098490	NFIA_028840	ACLA_053840	Aspgl1_0125287	Aspwe1_0115876	Aspzo1_0132436
18	ANI_1_1750024	EC:1.3.5.1	succinate dehydrogenase [ubiquinone] flavoprotein subunit	An02g12770	Aspfo1_0042198	Asptu1_0189752	Aspbr1_0071746	Acar5010_204128	Aacu16872_061224	Aspve1_0188926	Aspsy1_0042659	AN2916	AFL2T_10906	AO090020000415	ATET_01694	Afu3g07810	AFUB_041300	NFIA_069350	ACLA_035740	Aspgl1_0047270		Aspzo1_0130132
19			succinate dehydrogenase [ubiquinone] flavoprotein subunit	An02g07600	Aspfo1_0042775	Asptu1_0065208	Aspbr1_0144535														Aspwe1_0556670
20	ANI_1_952104	EC:4.2.1.2	Fumarate hydratase	An12g07850	Aspfo1_0137294	Asptu1_0033191	Aspbr1_0129876	Acar5010_209451	Aacu16872_025528	Aspve1_0031349	Aspsy1_0092181	AN8707	AFL2T_08164	AO090120000133	ATET_07205	Afu6g02470	AFUB_095870	NFIA_048750	ACLA_098000	Aspgl1_0046201	Aspwe1_0104191	Aspzo1_0154826
21			Fumarate hydratase																			Aspzo1_0067775
22	ANI_1_92174	EC:3.7.1.1	oxaloacetate acetylhydrolase	An10g00820	Aspfo1_0064772	Asptu1_0121743	Aspbr1_0078113	Acar5010_158065	Aacu16872_054280	Aspve1_0194915	Aspsy1_0082403		AFL2T_05949	AO090701000316	ATET_09284	Afu2g00540	AFUB_017600	NFIA_032730	ACLA_093910	Aspgl1_0047351	Aspwe1_0052104
23	ANI_1_2054064		oxaloacetate acetylhydrolase	An07g08390	Aspfo1_0046610	Asptu1_0126226	Aspbr1_0048547	Acar5010_207421	Aacu16872_040380			AN3805	AFL2T_01407	AO090005001508	ATET_09508	Afu2g03820	AFUB_020890	NFIA_080620	ACLA_090700	Aspka1_0182382	Aspwe1_0040719
24			oxaloacetate acetylhydrolase																		Aspwe1_0036356
25	ANI_1_2114184	EC:1.1.1.27	L-lactate dehydrogenase	An04g08220			Aspbr1_0139760
26			L-lactate dehydrogenase				Aspbr1_0187392
27	ANI_1_1952184	EC:2.3.1.182	citramalate synthase	An04g06210	Aspfo1_0132374	Asptu1_0128075	Aspbr1_0127426	Acar5010_205462	Aacu16872_021474	Aspve1_0123740	Aspsy1_0039151	AN1990	AFL2T_01879	AO090003001165	ATET_00906	Afu4g10460	AFUB_067560	NFIA_105610	ACLA_049660	Aspgl1_0041060	Aspwe1_0022844	Aspzo1_0135505
28			citramalate synthase							Aspve1_0139583	Aspsy1_0182244		AFL2T_08015	AO090124000027							Aspwe1_0060884
29	ANI_1_440024	EC:4.2.1.33	isopropylmalate isomerase (IPMI)	An02g03250	Aspfo1_0123077	Asptu1_0165492	Aspbr1_0170396	Acar5010_512302	Aacu16872_024855	Aspve1_0190724	Aspsy1_0068345	AN5886	AFL2T_06760	AO090026000524	ATET_01450	Afu2g11260	AFUB_027020	NFIA_086540	ACLA_070230	Aspgl1_0049143	Aspwe1_0175482	Aspzo1_0132888
30	ANI_1_1256014	EC:4.1.3.1	isocitrate lyase	An01g09270	Aspfo1_0027976	Asptu1_0187979	Aspbr1_0039774	Acar5010_147095	Aacu16872_034754	Aspve1_0131882	Aspsy1_0057057	AN5634	AFL2T_10440	AO090009000219	ATET_03232	Afu4g13510	AFUB_070430	NFIA_102860	ACLA_052480	Aspgl1_0129155	Aspwe1_0033766	Aspzo1_1433369
31			isocitrate lyase				Aspbr1_0025108	Acar5010_207648
32			isocitrate lyase	An12g07630	Aspfo1_0047801	Asptu1_0047395	Aspbr1_0031894	Acar5010_151060	Aacu16872_050820	Aspve1_0044360	Aspsy1_0060057	AN8755	AFL2T_08201	AO090120000179	ATET_07163	Afu6g02860	AFUB_095430	NFIA_049200	ACLA_097560	Aspgl1_0046146	Aspwe1_0104143	Aspzo1_1207874
33	ANI_1_320134	EC:2.3.3.9	malate synthase	An15g01860	Aspfo1_0047151	Asptu1_0048566	Aspbr1_0046355	Acar5010_211511	Aacu16872_035893	Aspve1_0136720	Aspsy1_0157595	AN6653	AFL2T_10161	AO090009000557	ATET_07126	Afu6g03540	AFUB_094750	NFIA_050050	ACLA_097020	Aspgl1_0175943	Aspwe1_0148476	Aspzo1_0136561
34	ANI_1_1678104	EC:1.1.3.4	glucose oxidase	An12g03440	Aspfo1_0222819	Asptu1_0050400														Aspgl1_0046383	Aspwe1_0167973
35			glucose oxidase																	Aspgl1_0035402
36			glucose oxidase	An11g05580	Aspfo1_0041426	Asptu1_0044306	Aspbr1_0167238	Acar5010_156218	Aacu16872_042998	Aspve1_0080742	Aspsy1_0084981	AN2175	AFL2T_12171	AO090103000214	ATET_08295				ACLA_093090		Aspwe1_0046452
37			glucose oxidase	An07g00450	Aspfo1_0056522	Asptu1_0126672	Aspbr1_0060203	Acar5010_149114	Aacu16872_029207	Aspve1_0080742	Aspsy1_0145638		AFL2T_00439	AO090005000449		Afu2g14840	AFUB_030480	NFIA_034090		Aspgl1_1193715	Aspwe1_0038604	Aspzo1_0141756
38			glucose oxidase																		Aspwe1_0033058
39			glucose oxidase	An01g14740	Aspfo1_0052859	Asptu1_0051615	Aspbr1_0039238	Acar5010_208051		Aspve1_0040274	Aspsy1_0146464		AFL2T_03439	AO090012000544	ATET_08474					Aspgl1_0035402	Aspwe1_0052534
40			glucose oxidase										AFL2T_07249		ATET_07840						Aspwe1_0110653
41			glucose oxidase												ATET_06246						Aspwe1_0039707
42	ANI_1_106174	EC:3.1.1.17	gluconolactonase	An10g00900	Aspfo1_0198117	Asptu1_0121970	Aspbr1_0185600	Acar5010_133258		Aspve1_0125636	Aspsy1_0139697		AFL2T_06110	AO090701000487						Aspgl1_0066641	Aspwe1_0037894
43			gluconolactonase	An05g02030	Aspfo1_0038239	Asptu1_0050322	Aspbr1_0188989	Acar5010_178678						AO090124000002							Aspwe1_0166855
44	ANI_1_440184	EC:6.4.1.1	Pyruvate carboxylase	An04g02090	Aspfo1_0565908	Asptu1_0046787	Aspbr1_0127560	Acar5010_205146	Aacu16872_049891	Aspve1_0053992	Aspsy1_0062381	AN4462	AFL2T_04612	AO090023000801	ATET_05433	Afu4g07710	AFUB_064810	NFIA_108470	ACLA_047070	Aspgl1_0058308	Aspwe1_0099244	Aspzo1_0708694
45			Pyruvate carboxylase																			Aspzo1_0152584
46	ANI_1_12134	EC: 1.1.1.37	Malate dehydrogenase	An15g00070	Aspfo1_0208041	Asptu1_0060034	Aspbr1_0067945	Acar5010_211341	Aacu16872_063039	Aspve1_0054739	Aspsy1_0095378	AN6499	AFL2T_05672	AO090701000013	ATET_05653	Afu6g05210	AFUB_093060	NFIA_051790	ACLA_095320	Aspgl1_0068419	Aspwe1_0180088	Aspzo1_0145660
47			Malate dehydrogenase	An07g02160	Aspfo1_0040642	Asptu1_0057532	Aspbr1_0029325	Acar5010_208534	Aacu16872_052410	Aspve1_0201642	Aspsy1_0159093	AN6717	AFL2T_00428	AO090005000438	ATET_06358	Afu7g05740	AFUB_091320	NFIA_026980	ACLA_007430	Aspgl1_0134285	Aspwe1_0100540	Aspzo1_0025144
	No ortholog
	Multiple genes
	Single genes
Caption:	Ortholog table of A. niger genes across the analyzed Aspergillus genomes

## Sheet: 9B. Acid concentrations
Additional File 9. Organic acid production
5B. Measured concentrations of acids across Aspergillus species and three different growth media										Medium references
Medium	Organism	Citric acid g/L	Gluconic acid g/L	Malic acid g/L	Succinic acid g/L	Fumaric acid g/L	Formic acid g/L	Acetic acid g/L
CBS	A. fischeri CBS544.65					0.001				M12: Li, A., et al 2012 BMC Biotechnology
M12 01	A. fischeri CBS544.65					0.001				Rumbold: Rumbold, K., et al 2009 Microbial Cell Factories
Rumboldt 01	A. fischeri CBS544.65
CBS 02	A. glaucus CBS516.65
Rumboldt 02	A. glaucus CBS516.65							0.634
CBS 03	A. glaucus CBS516.65
M12 03	A. aculeatus CBS172.67					0.001
Rumboldt 03	A. aculeatus CBS172.67					0.001
CBS 04	A. carbonatus CBS141172		0.583	0.209		0.001
M12 04	A. carbonatus CBS141172	0.209		0.262		0.017
CBS 05	A. luchuensis CBS106.47	0.145	2.073	0.388		0.002
M12 05	A. luchuensis CBS106.47	6.832		0.404		0.003	0.126
Rumboldt 05	A. luchuensis CBS106.47			0.351	0.15	0.005
CBS 06	A. brasiliensis CBS101740	0.467	2.79			0.002
M12 06	A. brasiliensis CBS101740	2.597		0.238		0.003
Rumboldt 06	A. brasiliensis CBS101740					0.014
CBS 07	A. niger N402		1.56	0.348
M12 07	A. niger N402	28.183		1.71		0.003
Rumboldt 07	A. niger N402					0.022
CBS 08	A. niger CBS113.46	0.206	2.759			0.001
M12 08	A. niger CBS113.46	3.103		0.346		0.01
Rumboldt 08	A. niger CBS113.46					0.029
M12 09	A. fumigatus Af293			0.228		0.002
Rumboldt 09	A. fumigatus Af293			0.493		0.003
CBS 10	A. niger CBS513.88					0.001
M12 10	A. niger CBS513.88			0.252		0.002
Rumboldt 10	A. niger CBS513.88	0.131				0.004
CBS 11	A. flavus NRRL3357			0.212		0.002
M12 11	A. flavus NRRL3357			1.022		0.015
Rumboldt 11	A. flavus NRRL3357			0.172		0.008
CBS 12	A. oryzae RIB40			0.433		0.001
M12 12	A. oryzae RIB40					0.006
Rumboldt 12	A. oryzae RIB40					0.004
CBS 13	A. tubingensis CBS134.48					0.001
M12 13	A. tubingensis CBS134.48	0.642				0.003
Rumboldt 13	A. tubingensis CBS134.48					0.01
CBS 15	A. terreus NIH2624			0.182
M12 15	A. terreus NIH2624			0.566		0.008
Rumboldt 15	A. terreus NIH2624					0.006
CBS 16	A. clavatus NRRL1			0.292		0.004
M12 16	A. clavatus NRRL1			0.843	0.125	0.014
Rumboldt 16	A. clavatus NRRL1			0.193		0.006
CBS 17	A. wentii CBS141173		5.031
Rumboldt 17	A. wentii CBS141173					0.002
M12 18	A. zonatus CBS506.65			0.702		0.003
Rumboldt 18	A. zonatus CBS506.65
M12 19	A. sydowii CBS593.65	0.128
M12 20	A. nidulans FGSC A4					0.002
Rumboldt 20	A. nidulans FGSC A4			0.368		0.004

## Sheet: 9C. RNA-Seq data
Additional File 9. Organic acid production
C. RNA-seq counts (RPKM) for selected enzymes involved in organic acid metabolism from A. niger, A. oryzae, A. fumigatus, and A. nidulans
Row	Reaction	EC Number	Enzyme	Gene length (bp)	A. niger AB 1.13 WT	RPKM	A. oryzae RIB 40	RPKM	A. fumigatus A1168	RPKM	A. nidulans FGSC A4	FPKM		Aspergillus oryzae RIB40		Aspergillus nidulans FGSC A4		Aspergillus fumigatus CEA17KU80		Aspergillus niger AB1.13
1	ANI_1_1206064	EC:1.2.4.1	pyruvate dehydrogenase E1 component subunit beta	1646	An07g09530	412.324	AO090012000948	0.859834	AFUB_007340	not in data	AN5162	147.163		Avg >50% (RPKM)	197.022	Avg >50% (RPKM)	310.945	Avg >50% (RPKM)	195.245	Avg >50% (RPKM)	353.747
2	ANI_1_12014	EC:1.2.4.1	pyruvate dehydrogenase E1 component subunit alpha	1479	An01g00100	348.295	AO090124000079	254.094	AFUB_043800	55.06	AN9403	100.09		Avg (RPKM)	35.8967	Avg (RPKM)	72.9981	Avg (RPKM)	57.7181	Avg (RPKM)	67.0128
3	ANI_1_274064	EC:2.3.1.2	pyruvate dehydrogenase E2 component	1727	An07g02180	454.922	AO090005000436	193.189	AFUB_091290	70.1332	AN6708	95.7801
4	ANI_1_876084	EC:2.3.3.1	citrate synthase	1734	An09g06680	848.831	AO090102000627	182.132	AFUB_052750	35.9274	AN8275	80.6041
5			citrate synthase	1439	An15g01920	59.3716	AO090009000568	4.50094	AFUB_094700	245.422	AN6650	156.897
6			citrate synthase	1654	An08g10920	83.037	AO090010000170	not found in data			AN10973	1.55
7			citrate synthase	1869	An01g09940	5.88728
8	ANI_1_470084	EC:4.2.1.3	aconitate hydratase	2574	An09g03870	69.8789	AO090001000484	21.576	AFUB_007190	12.841	AN3894	6.98361
9	ANI_1_906164	EC:1.1.1.41	isocitrate dehydrogenase (NAD+) subunit	1701	An18g06760	716.882	AO090003000008	154.005	AFUB_072290	120.387	AN5790	152.072
10	ANI_1_798074	EC:1.1.1.41	isocitrate dehydrogenase [NAD] subunit 2	1429	An08g05580	438.195	AO090012000629	119.799	AFUB_012270	79.6977	AN1003	119.637
11	ANI_1_826184	EC:1.2.4.2	2-oxoglutarate dehydrogenase	3566	An04g04750	247.836	AO090003001055	57.8603	AFUB_068670	74.3992	AN5571	141.189
12	ANI_1_1482094	EC:2.3.1.61	dihydrolipoyllysine-residue succinyltransferase	1898	An11g11280	335.71	AO090020000008	131.092	AFUB_043630	117.508	AN3466	129.471
13	ANI_1_230154	EC:6.2.1.4	succinyl-CoA ligase [GDP-forming] subunit alpha	1462	An17g01670	261.123	AO090009000644	90.4792	AFUB_053690	79.0656	AN2295	144.771
14	ANI_1_58124	EC:6.2.1.4	succinyl-CoA ligase [GDP-forming] subunit beta	1910	An14g00310	325.729	AO090206000040	128.8	AFUB_098490	85.747	AN7000	180.385
15	ANI_1_1750024	EC:1.3.5.1	succinate dehydrogenase [ubiquinone] flavoprotein subunit	2259	An02g12770	111.695	AO090020000415	84.1161	AFUB_041300	238.745	AN2916	150.236
16			succinate dehydrogenase [ubiquinone] flavoprotein subunit	1971	An02g07600	0.341813
17	ANI_1_952104	EC:4.2.1.2	Fumarate hydratase	1895	An12g07850	347.286	AO090120000133	60.7826	AFUB_095870	174.292	AN8707	72.7899
18	ANI_1_92174	EC:3.7.1.1	oxaloacetate acetylhydrolase	1454	An10g00820	9.5817	AO090701000316	0.036768
19	ANI_1_2054064		oxaloacetate acetylhydrolase	1149	An07g08390	23.6391	AO090005001508	3.4021	AFUB_020890	20.6988	AN3805	18.1786
20	ANI_1_2114184	EC:1.1.1.27	L-lactate dehydrogenase	924	An04g08220	0			AFUB_062470	2.98954	AN5842	8.90983
21	ANI_1_1952184	EC:2.3.1.182	citramalate synthase	1507	An04g06210	137.538	AO090003001165	81.3813	AFUB_067560	77.9283	AN1990	80.2304
			citramalate synthase				AO090124000027	0.510377
22	ANI_1_440024	EC:4.2.1.33	isopropylmalate isomerase (IPMI)	2616	An02g03250	48.4004	AO090026000524	83.984	AFUB_027020	19.4091	AN5886	60.5206
23	ANI_1_1256014	EC:4.1.3.1	isocitrate lyase	2065	An12g07630	74.9893	AO090120000179	13.8777	AFUB_095430	137.113	AN8755	62.1378
24			isocitrate lyase	1847	An01g09270	32.2482	AO090009000219	4.66667	AFUB_070430	212.452	AN5634	23.2427
25	ANI_1_320134	EC:2.3.3.9	malate synthase	1629	An15g01860	105.408	AO090009000557	38.0444	AFUB_094750	189.221	AN6653	109.776
26	ANI_1_1678104	EC:1.1.3.4	glucose oxidase	1968	An12g03440	0.273867					AN4006	7.17875
27			glucose oxidase	1767	An11g05580	4.88032	AO090103000214	0.0209658			AN2175	0.266791
28			glucose oxidase	1791	An07g00450	3.08456	AO090005000449	0.462815	AFUB_030480	26.2752
29			glucose oxidase	2789	An01g14740	0.444695	AO090012000544	0.143128
30	ANI_1_440184	EC:6.4.1.1	Pyruvate carboxylase	4032	An04g02090	320.122	AO090023000801	424.702	AFUB_064810	87.724	AN4462	261.145
31	ANI_1_12134	EC: 1.1.1.37	Malate dehydrogenase	2171	An15g00070	956.225	AO090701000013	378.837	AFUB_093060	1447.63	AN6499	913.131
32	ANI_1_12134	EC: 1.1.1.37	Malate dehydrogenase	1372	An07g02160	1046.59	AO090005000438	270.672	AFUB_091320	157.591	AN6717	382.126
33	ANI_1_106174	EC:3.1.1.17	gluconolactonase	1032	An10g00900	1.69734	AO090701000487	0.45503	AFUB_008410	15.3102	AN8977	49.5023
34			gluconolactonase	1088	An05g02030	0.938506	AO090124000002	0.18774
35			gluconolactonase	1200	An16g06620	0
