# Supplementary material for: Comparative genomics reveals high biological diversity and specific adaptations in the industrially and medically important fungal genus Aspergillus
Source: Genome Biol. 2017 Feb 14;18:28. doi: 10.1186/s13059-017-1151-0 (PMC5307856; doi:10.1186/s13059-017-1151-0)
Supplement: Additional file 10: — CAZy comparison of the species. (XLSX 30 kb) [file 13059_2017_1151_MOESM10_ESM.xlsx]

## Sheet: Feuil2
Additional File 10. CAZy comparison of the species
The number of CAZy genes related to plant biomass modification, degradation and conversion, per family and subfamily are given allowing comparison of family expansion and reduction.
Glycoside Hydrolase (GH) families	1	2	3	5	6	7	10	11	12	13	15	26	27	28	29	30	31	32	35	36	43	45	51	53	54	62	67	74	78	88	93	95	105	115	131	132	133	134	Total
Aspergillus_niger_ATCC_1015_v4_(Aspni7)	3	6	19	10	2	2	2	3	4	16	2	1	5	21	1	1	7	4	5	2	11	0	4	1	1	1	1	1	9	1	1	2	2	0	1	2	1	0	155
Aspergillus_niger_CBS_513.88_(Aspni_DSM_1)	3	6	17	10	2	2	1	4	4	18	2	1	5	20	1	1	7	5	5	3	10	0	3	2	1	1	1	1	8	1	0	2	2	0	1	2	1	0	153
Aspergillus_niger_NRRL3_(Aspni_NRRL3_1)	3	6	19	10	2	2	2	3	4	16	2	1	5	21	1	1	7	5	5	2	11	0	4	1	1	1	1	1	8	1	1	2	2	0	1	2	1	0	155
Aspergillus_luchuensis_v1_(Aspfo1)	2	6	16	9	2	2	2	4	4	17	2	1	4	19	1	1	7	3	5	2	11	0	4	2	1	1	1	1	7	1	1	2	2	0	1	2	1	0	147
Aspergillus_luchuensis (kawachii)_IFO_4308_(Aspka1_1)	3	6	16	10	2	2	1	4	4	17	2	1	4	19	1	1	7	3	5	2	11	0	4	1	1	1	1	1	7	1	1	2	2	0	1	2	1	0	147
Aspergillus_tubingensis_v1_(Asptu1)	3	6	18	10	2	2	2	4	4	16	2	2	4	19	1	1	8	3	5	2	11	0	4	2	1	1	1	1	7	1	1	2	2	0	1	2	1	0	152
Aspergillus_brasiliensis_v1_(Aspbr1)	3	6	21	11	2	2	3	4	5	16	2	1	4	20	1	2	7	7	6	2	11	0	4	1	1	1	1	1	8	1	1	2	2	0	1	2	1	0	163
Aspergillus_carbonarius_ITEM_5010_v3_(Aspca3)	3	5	16	9	1	2	0	2	3	19	2	0	3	19	1	1	7	3	4	1	13	0	3	1	1	1	1	0	5	0	1	2	2	0	0	1	1	0	133
Aspergillus_aculeatus_ATCC_16872_(Aspac1)	3	6	17	12	1	2	2	3	4	18	3	1	4	19	1	1	8	1	4	2	15	0	5	1	1	1	1	1	6	1	2	3	2	0	1	2	1	0	155
Aspergillus_versicolor_v1_(Aspve1)	5	13	28	14	1	3	4	3	3	18	2	1	6	13	0	1	11	6	6	5	27	1	2	3	1	2	1	1	11	4	4	4	4	6	1	2	1	2	220
Aspergillus_sydowii_v1_(Aspsy1)	3	13	29	12	1	3	2	3	2	21	3	1	6	11	0	1	12	3	4	5	25	1	2	1	1	2	1	1	9	4	3	3	4	3	1	2	1	2	201
Aspergillus_nidulans_FGSC_A4_(Aspnid1)	4	10	21	16	2	3	3	2	1	13	2	3	4	11	0	0	10	2	4	4	19	1	2	1	1	2	1	2	9	3	2	3	4	1	1	2	1	4	174
Aspergillus_oryzae_RIB40_(Aspor1)	3	7	23	14	1	3	4	4	4	17	3	1	3	21	0	0	11	4	7	3	20	0	3	1	1	2	1	0	10	3	3	3	4	4	1	2	1	2	194
Aspergillus_flavus_NRRL3357_(Aspfl1)	3	8	24	15	1	3	4	4	5	16	3	1	3	21	0	0	10	4	8	3	21	1	4	2	1	2	1	0	12	3	3	3	4	3	3	2	1	3	205
Aspergillus_terreus_NIH_2624_(Aspte1)	3	10	21	18	2	4	4	2	6	14	2	0	5	8	2	1	11	6	4	4	21	0	4	1	1	3	2	1	4	0	4	3	2	2	1	2	1	1	180
Aspergillus_fumigatus_A1163_(Aspfu_A1163_1)	5	6	20	14	1	4	4	3	4	16	5	0	4	13	0	1	7	5	5	3	18	1	2	1	0	2	1	2	6	2	3	2	3	1	2	2	1	1	170
Aspergillus_fumigatus_Af293_(Aspfu1)	5	6	19	14	1	4	4	3	4	16	5	0	5	13	0	1	7	5	5	3	18	1	2	1	1	2	1	2	5	2	3	2	3	1	2	2	1	1	170
Aspergillus_fischeri_NRRL_181_(Neofi1)	5	6	19	16	2	5	4	4	5	18	5	0	5	13	0	1	8	4	5	3	20	1	2	1	1	3	1	2	7	2	3	2	3	1	2	2	1	2	184
Aspergillus_clavatus_NRRL_1_(Aspcl1)	4	3	12	9	2	4	2	3	3	17	6	0	3	3	0	2	5	1	3	3	13	0	3	0	1	2	1	1	0	0	1	1	3	1	1	2	1	2	118
Aspergillus_glaucus_v1_(Aspgl1)	1	5	15	7	0	1	2	0	1	6	3	0	1	2	0	0	5	4	1	2	8	0	2	1	0	0	1	0	3	0	1	0	3	0	1	2	0	0	78
Aspergillus_wentii_v1_(Aspwe1)	3	5	16	11	1	3	4	1	3	12	6	0	2	12	1	0	10	4	4	2	14	0	3	1	0	1	0	0	5	0	4	1	2	1	1	2	1	1	137
Penicillium_chrysogenum_(Pench1)	3	7	16	14	1	2	3	1	4	17	4	1	2	5	0	1	12	6	4	2	13	0	3	1	1	1	1	0	5	0	2	1	2	0	1	2	1	3	142
Penicillium_rubens_Wisconsin_54-1255_(PenchWisc1_1)	3	6	17	13	1	2	3	1	3	16	3	1	1	5	0	1	11	7	2	2	14	0	3	1	1	1	1	0	5	0	2	1	2	0	0	2	1	3	135
Aspergillus_zonatus_v1_(Aspzo1)	3	5	17	10	0	1	1	1	3	12	3	0	1	7	1	1	7	1	5	3	7	0	3	1	1	0	1	1	6	1	3	2	2	1	1	2	1	0	115
Talaromyces_marneffei_ATCC_18224_(Talma1_2)	3	6	14	8	1	2	1	3	3	11	4	0	2	8	0	5	8	0	4	1	7	2	1	1	4	2	2	1	2	0	2	1	4	0	0	2	1	0	116
Talaromyces_stipitatus_ATCC_10500_(Talst1_2)	3	5	24	11	1	2	2	4	3	14	4	0	4	8	2	7	7	7	4	3	11	2	2	1	3	2	3	1	2	0	3	2	2	1	0	2	1	1	154
Coccidioides_immitis_RS_(Cocim1)	0	1	5	2	0	0	0	0	0	5	1	0	0	0	0	0	2	0	0	1	1	0	0	0	0	0	0	0	0	0	0	0	0	0	0	2	1	0	21
Histoplasma_capsulatum_NAm1_(Hisca1)	1	1	4	3	0	0	0	0	0	6	1	0	0	0	0	0	3	0	0	1	2	0	0	0	0	0	0	0	0	0	1	0	0	0	0	1	1	0	25
Microsporum_canis_CBS_113480_(Micca1)	0	2	6	3	0	0	0	0	0	3	1	0	0	0	0	0	2	0	0	1	1	0	0	0	0	0	0	0	0	0	0	0	0	0	0	2	1	0	22
Neurospora_crassa_(Neucr2)	2	6	11	6	3	5	4	2	2	11	2	1	0	2	0	2	6	2	2	1	7	1	1	1	1	0	1	1	2	0	2	0	2	1	3	2	1	0	96
Trichoderma_reesei_(Trire2)	2	8	13	8	1	2	1	3	2	5	2	0	8	4	0	5	4	0	1	2	2	1	0	0	2	1	1	1	1	0	0	4	1	1	0	2	1	0	89
Pplysaccharide Lyase (PL) families	1	3	4	9	11	Total
Aspergillus_niger_ATCC_1015_v4_(Aspni7)	7	0	2	0	0	9
Aspergillus_niger_CBS_513.88_(Aspni_DSM_1)	6	0	2	0	0	8
Aspergillus_niger_NRRL3_(Aspni_NRRL3_1)	7	0	2	0	0	9
Aspergillus_luchuensis_v1_(Aspfo1)	7	0	2	0	0	9
Aspergillus_luchuensis (kawachii)_IFO_4308_(Aspka1_1)	7	0	2	0	0	9
Aspergillus_tubingensis_v1_(Asptu1)	7	0	2	0	0	9
Aspergillus_brasiliensis_v1_(Aspbr1)	7	0	3	0	0	10
Aspergillus_carbonarius_ITEM_5010_v3_(Aspca3)	6	0	2	0	0	8
Aspergillus_aculeatus_ATCC_16872_(Aspac1)	6	0	3	0	0	9
Aspergillus_versicolor_v1_(Aspve1)	11	4	4	1	1	21
Aspergillus_sydowii_v1_(Aspsy1)	10	4	4	1	1	20
Aspergillus_nidulans_FGSC_A4_(Aspnid1)	10	5	4	1	1	21
Aspergillus_oryzae_RIB40_(Aspor1)	12	3	4	1	0	20
Aspergillus_flavus_NRRL3357_(Aspfl1)	12	3	3	1	0	19
Aspergillus_terreus_NIH_2624_(Aspte1)	7	3	3	1	0	14
Aspergillus_fumigatus_A1163_(Aspfu_A1163_1)	6	3	3	1	0	13
Aspergillus_fumigatus_Af293_(Aspfu1)	6	3	3	1	0	13
Aspergillus_fischeri_NRRL_181_(Neofi1)	7	3	3	1	0	14
Aspergillus_clavatus_NRRL_1_(Aspcl1)	2	1	2	0	0	5
Aspergillus_glaucus_v1_(Aspgl1)	3	2	1	0	0	6
Aspergillus_wentii_v1_(Aspwe1)	5	2	3	0	0	10
Penicillium_chrysogenum_(Pench1)	5	1	3	0	0	9
Penicillium_rubens_Wisconsin_54-1255_(PenchWisc1_1)	5	1	3	0	0	9
Aspergillus_zonatus_v1_(Aspzo1)	2	0	0	0	0	2
Talaromyces_marneffei_ATCC_18224_(Talma1_2)	3	0	0	0	0	3
Talaromyces_stipitatus_ATCC_10500_(Talst1_2)	0	0	0	0	0	0
Coccidioides_immitis_RS_(Cocim1)	0	0	0	0	0	0
Histoplasma_capsulatum_NAm1_(Hisca1)	0	0	0	0	0	0
Microsporum_canis_CBS_113480_(Micca1)	0	0	0	0	0	0
Neurospora_crassa_(Neucr2)	1	1	1	0	0	3
Trichoderma_reesei_(Trire2)	0	0	0	0	0	0
Carbohydrate Esterase (CE) families	1	3	4	5	8	12	15	16	Total
Aspergillus_niger_ATCC_1015_v4_(Aspni7)	2	0	4	5	3	2	0	4	20
Aspergillus_niger_CBS_513.88_(Aspni_DSM_1)	2	0	5	5	3	2	0	2	19
Aspergillus_niger_NRRL3_(Aspni_NRRL3_1)	3	0	5	5	3	2	0	4	22
Aspergillus_luchuensis_v1_(Aspfo1)	1	0	5	4	3	2	0	3	18
Aspergillus_luchuensis (kawachii)_IFO_4308_(Aspka1_1)	2	0	5	4	3	2	0	2	18
Aspergillus_tubingensis_v1_(Asptu1)	2	0	4	4	3	2	0	3	18
Aspergillus_brasiliensis_v1_(Aspbr1)	2	1	5	4	3	2	0	4	21
Aspergillus_carbonarius_ITEM_5010_v3_(Aspca3)	1	1	6	6	3	2	0	3	22
Aspergillus_aculeatus_ATCC_16872_(Aspac1)	1	0	4	5	7	3	0	5	25
Aspergillus_versicolor_v1_(Aspve1)	5	5	7	6	3	3	1	5	35
Aspergillus_sydowii_v1_(Aspsy1)	6	4	7	6	3	3	1	5	35
Aspergillus_nidulans_FGSC_A4_(Aspnid1)	3	5	7	4	3	2	0	4	28
Aspergillus_oryzae_RIB40_(Aspor1)	4	2	3	5	5	4	0	3	26
Aspergillus_flavus_NRRL3357_(Aspfl1)	4	3	3	6	5	4	0	3	28
Aspergillus_terreus_NIH_2624_(Aspte1)	4	3	3	8	1	2	1	5	27
Aspergillus_fumigatus_A1163_(Aspfu_A1163_1)	4	1	4	5	5	2	1	4	26
Aspergillus_fumigatus_Af293_(Aspfu1)	3	1	4	5	7	3	1	4	28
Aspergillus_fischeri_NRRL_181_(Neofi1)	4	1	4	7	7	3	1	5	32
Aspergillus_clavatus_NRRL_1_(Aspcl1)	5	0	4	3	7	1	1	3	24
Aspergillus_glaucus_v1_(Aspgl1)	2	2	3	2	0	1	0	2	12
Aspergillus_wentii_v1_(Aspwe1)	2	2	5	8	2	2	0	3	24
Penicillium_chrysogenum_(Pench1)	2	3	4	4	2	2	1	2	20
Penicillium_rubens_Wisconsin_54-1255_(PenchWisc1_1)	1	4	5	4	2	2	1	1	20
Aspergillus_zonatus_v1_(Aspzo1)	4	0	4	2	2	0	0	1	13
Talaromyces_marneffei_ATCC_18224_(Talma1_2)	2	1	5	3	3	1	0	3	18
Talaromyces_stipitatus_ATCC_10500_(Talst1_2)	5	0	3	3	2	1	0	4	18
Coccidioides_immitis_RS_(Cocim1)	0	0	3	1	0	0	0	0	4
Histoplasma_capsulatum_NAm1_(Hisca1)	0	1	2	2	0	0	0	1	6
Microsporum_canis_CBS_113480_(Micca1)	0	2	4	2	0	0	0	0	8
Neurospora_crassa_(Neucr2)	6	3	5	3	2	1	1	2	23
Trichoderma_reesei_(Trire2)	2	3	3	4	0	0	1	2	15
Auxiliary Activities (AA) families	1	2	3	4	5	7	9	11	13	Total
Aspergillus_niger_ATCC_1015_v4_(Aspni7)	14	2	32	1	0	3	7	2	0	61
Aspergillus_niger_CBS_513.88_(Aspni_DSM_1)	16	2	32	1	0	4	7	3	0	65
Aspergillus_niger_NRRL3_(Aspni_NRRL3_1)	14	2	32	1	0	5	7	2	0	63
Aspergillus_luchuensis_v1_(Aspfo1)	13	2	32	1	0	3	6	2	0	59
Aspergillus_luchuensis (kawachii)_IFO_4308_(Aspka1_1)	11	2	32	1	0	4	6	3	0	59
Aspergillus_tubingensis_v1_(Asptu1)	12	2	30	0	0	3	6	2	0	55
Aspergillus_brasiliensis_v1_(Aspbr1)	18	2	29	0	0	4	7	5	0	65
Aspergillus_carbonarius_ITEM_5010_v3_(Aspca3)	11	3	32	0	1	3	3	2	0	55
Aspergillus_aculeatus_ATCC_16872_(Aspac1)	11	0	23	0	1	1	7	3	1	47
Aspergillus_versicolor_v1_(Aspve1)	10	2	32	4	2	4	10	2	1	67
Aspergillus_sydowii_v1_(Aspsy1)	14	2	31	7	1	2	10	2	1	70
Aspergillus_nidulans_FGSC_A4_(Aspnid1)	8	2	26	2	0	1	10	2	2	53
Aspergillus_oryzae_RIB40_(Aspor1)	9	2	34	1	2	3	8	4	1	64
Aspergillus_flavus_NRRL3357_(Aspfl1)	11	2	36	0	2	3	7	5	1	67
Aspergillus_terreus_NIH_2624_(Aspte1)	9	2	24	0	1	3	12	3	2	56
Aspergillus_fumigatus_A1163_(Aspfu_A1163_1)	5	2	11	1	1	1	8	3	0	32
Aspergillus_fumigatus_Af293_(Aspfu1)	6	2	12	1	1	1	7	3	0	33
Aspergillus_fischeri_NRRL_181_(Neofi1)	7	2	16	0	2	1	8	3	2	41
Aspergillus_clavatus_NRRL_1_(Aspcl1)	5	2	17	0	1	2	7	3	2	39
Aspergillus_glaucus_v1_(Aspgl1)	6	2	25	2	1	3	4	2	0	45
Aspergillus_wentii_v1_(Aspwe1)	11	3	31	2	1	1	8	6	0	63
Penicillium_chrysogenum_(Pench1)	9	2	24	1	3	3	4	3	2	51
Penicillium_rubens_Wisconsin_54-1255_(PenchWisc1_1)	2	0	1	1	2	0	4	9	2	21
Aspergillus_zonatus_v1_(Aspzo1)	13	2	10	0	0	0	3	2	0	30
Talaromyces_marneffei_ATCC_18224_(Talma1_2)	11	2	10	4	4	2	1	2	0	36
Talaromyces_stipitatus_ATCC_10500_(Talst1_2)	13	2	18	2	3	2	1	4	0	45
Coccidioides_immitis_RS_(Cocim1)	3	2	4	1	2	0	0	3	0	15
Histoplasma_capsulatum_NAm1_(Hisca1)	3	3	9	0	1	0	0	4	0	20
Microsporum_canis_CBS_113480_(Micca1)	7	2	5	0	2	1	0	4	0	21
Neurospora_crassa_(Neucr2)	10	3	7	0	2	2	14	4	1	43
Trichoderma_reesei_(Trire2)	8	1	12	0	1	1	3	3	0	29
GH5 subfamilies	GH5_nosub	GH5_4	GH5_5	GH5_7	GH5_9	GH5_11	GH5_12	GH5_15	GH5_16	GH5_22	GH5_23	GH5_24	GH5_27	GH5_31	GH5_49
Aspergillus_niger_ATCC_1015_v4_(Aspni7)	0	0	3	1	2	0	1	0	1	0	2	0	0	0	0
Aspergillus_niger_CBS_513.88_(Aspni_DSM_1)	0	0	3	1	2	0	1	0	1	0	2	0	0	0	0
Aspergillus_niger_NRRL3_(Aspni_NRRL3_1)	0	0	3	1	2	0	1	0	1	0	2	0	0	0	0
Aspergillus_luchuensis_v1_(Aspfo1)	0	0	3	1	2	0	1	0	1	0	1	0	0	0	0
Aspergillus_luchuensis (kawachii)_IFO_4308_(Aspka1_1)	0	0	3	1	2	0	1	0	1	0	2	0	0	0	0
Aspergillus_tubingensis_v1_(Asptu1)	0	0	3	1	2	0	1	0	1	0	2	0	0	0	0
Aspergillus_brasiliensis_v1_(Aspbr1)	0	0	3	1	2	0	2	0	1	0	2	0	0	0	0
Aspergillus_carbonarius_ITEM_5010_v3_(Aspca3)	0	0	3	1	2	0	1	0	1	0	1	0	0	0	0
Aspergillus_aculeatus_ATCC_16872_(Aspac1)	0	0	4	1	2	0	1	0	1	1	2	0	0	0	0
Aspergillus_versicolor_v1_(Aspve1)	0	1	1	4	2	0	1	2	1	0	2	0	0	0	0
Aspergillus_sydowii_v1_(Aspsy1)	0	1	1	4	2	0	1	1	1	0	1	0	0	0	0
Aspergillus_nidulans_FGSC_A4_(Aspnid1)	0	1	2	6	2	0	1	1	1	0	2	0	0	0	0
Aspergillus_oryzae_RIB40_(Aspor1)	0	1	2	2	2	0	1	1	1	1	1	0	1	0	1
Aspergillus_flavus_NRRL3357_(Aspfl1)	0	1	2	2	2	0	1	2	1	1	1	0	1	0	1
Aspergillus_terreus_NIH_2624_(Aspte1)	0	1	3	3	2	0	1	1	1	2	1	0	1	1	1
Aspergillus_fumigatus_A1163_(Aspfu_A1163_1)	0	1	4	2	2	0	1	1	1	1	0	0	1	0	0
Aspergillus_fumigatus_Af293_(Aspfu1)	0	1	4	2	2	0	1	1	1	1	0	0	1	0	0
Aspergillus_fischeri_NRRL_181_(Neofi1)	0	1	4	2	2	0	1	1	1	2	1	0	1	0	0
Aspergillus_clavatus_NRRL_1_(Aspcl1)	0	0	3	2	2	0	1	0	0	1	0	0	0	0	0
Aspergillus_glaucus_v1_(Aspgl1)	0	0	1	0	2	0	1	1	0	0	1	0	0	0	1
Aspergillus_wentii_v1_(Aspwe1)	0	0	2	1	2	0	1	1	1	1	1	1	0	0	0
Penicillium_chrysogenum_(Pench1)	0	1	3	3	2	0	2	0	0	1	1	0	1	0	0
Penicillium_rubens_Wisconsin_54-1255_(PenchWisc1_1)	0	1	3	3	2	0	2	0	0	1	1	0	0	0	0
Aspergillus_zonatus_v1_(Aspzo1)	0	0	1	1	2	0	1	1	1	1	0	1	0	0	1
Talaromyces_marneffei_ATCC_18224_(Talma1_2)	0	0	1	1	2	1	1	1	0	0	0	0	0	0	1
Talaromyces_stipitatus_ATCC_10500_(Talst1_2)	0	1	1	2	2	1	2	1	0	0	0	0	0	0	1
Coccidioides_immitis_RS_(Cocim1)	0	0	0	0	1	0	1	0	0	0	0	0	0	0	0
Histoplasma_capsulatum_NAm1_(Hisca1)	0	0	0	0	2	0	1	0	0	0	0	0	0	0	0
Microsporum_canis_CBS_113480_(Micca1)	0	0	0	0	2	0	1	0	0	0	0	0	0	0	0
Neurospora_crassa_(Neucr2)	0	0	1	1	1	0	1	0	1	0	0	1	0	0	0
Trichoderma_reesei_(Trire2)	1	0	2	1	1	0	1	1	0	0	0	1	0	0	0
GH13 subfamilies	GH13_nosub	GH13_1	GH13_5	GH13_8	GH13_22	GH13_25	GH13_40
Aspergillus_niger_ATCC_1015_v4_(Aspni7)	0	5	2	1	5	1	2
Aspergillus_niger_CBS_513.88_(Aspni_DSM_1)	0	7	2	1	5	1	2
Aspergillus_niger_NRRL3_(Aspni_NRRL3_1)	0	5	2	1	5	1	2
Aspergillus_luchuensis_v1_(Aspfo1)	0	5	2	1	5	1	3
Aspergillus_luchuensis (kawachii)_IFO_4308_(Aspka1_1)	0	6	2	1	5	1	2
Aspergillus_tubingensis_v1_(Asptu1)	0	5	2	1	5	1	2
Aspergillus_brasiliensis_v1_(Aspbr1)	0	5	2	1	5	1	2
Aspergillus_carbonarius_ITEM_5010_v3_(Aspca3)	0	7	2	1	6	1	2
Aspergillus_aculeatus_ATCC_16872_(Aspac1)	1	7	1	1	5	1	2
Aspergillus_versicolor_v1_(Aspve1)	0	6	2	1	3	1	5
Aspergillus_sydowii_v1_(Aspsy1)	0	6	2	1	4	1	7
Aspergillus_nidulans_FGSC_A4_(Aspnid1)	0	6	1	1	2	1	2
Aspergillus_oryzae_RIB40_(Aspor1)	0	5	2	1	3	1	5
Aspergillus_flavus_NRRL3357_(Aspfl1)	0	3	2	1	3	1	6
Aspergillus_terreus_NIH_2624_(Aspte1)	0	5	2	1	3	1	2
Aspergillus_fumigatus_A1163_(Aspfu_A1163_1)	0	5	1	1	3	1	5
Aspergillus_fumigatus_Af293_(Aspfu1)	0	5	1	1	3	1	5
Aspergillus_fischeri_NRRL_181_(Neofi1)	1	6	1	1	3	1	5
Aspergillus_clavatus_NRRL_1_(Aspcl1)	0	6	1	1	3	1	5
Aspergillus_glaucus_v1_(Aspgl1)	0	1	1	0	2	0	2
Aspergillus_wentii_v1_(Aspwe1)	0	3	1	1	2	1	4
Penicillium_chrysogenum_(Pench1)	0	5	2	1	4	1	4
Penicillium_rubens_Wisconsin_54-1255_(PenchWisc1_1)	0	5	2	1	4	1	3
Aspergillus_zonatus_v1_(Aspzo1)	0	4	1	1	1	1	4
Talaromyces_marneffei_ATCC_18224_(Talma1_2)	0	3	1	1	2	1	3
Talaromyces_stipitatus_ATCC_10500_(Talst1_2)	0	4	1	1	2	1	5
Coccidioides_immitis_RS_(Cocim1)	0	1	1	1	1	1	0
Histoplasma_capsulatum_NAm1_(Hisca1)	0	2	1	1	1	1	0
Microsporum_canis_CBS_113480_(Micca1)	0	0	1	1	0	1	0
Neurospora_crassa_(Neucr2)	0	2	2	2	2	1	2
Trichoderma_reesei_(Trire2)	0	1	0	1	0	1	2
AA subfamilies	AA1	AA1_2	AA1_3	AA2	AA2_cyt	AA3	AA3_1	AA3_2	AA3_3	AA3_4	AA4	AA5	AA5_1	AA5_2	AA6	AA7	AA8	AA9	AA11	AA12	AA13
Aspergillus_niger_ATCC_1015_v4_(Aspni7)	4	3	7	0	2	2	2	26	2	0	1	0	0	0	1	3	4	7	2	0	0
Aspergillus_niger_CBS_513.88_(Aspni_DSM_1)	6	3	7	0	2	2	2	26	2	0	1	0	0	0	2	4	4	7	3	0	0
Aspergillus_niger_NRRL3_(Aspni_NRRL3_1)	4	3	7	0	2	2	2	26	2	0	1	0	0	0	1	5	4	7	2	0	0
Aspergillus_luchuensis_v1_(Aspfo1)	5	2	6	0	2	2	2	25	3	0	1	0	0	0	1	3	4	6	2	0	0
Aspergillus_luchuensis (kawachii)_IFO_4308_(Aspka1_1)	4	2	5	0	2	2	2	26	2	0	1	0	0	0	1	4	4	6	3	0	0
Aspergillus_tubingensis_v1_(Asptu1)	4	2	6	0	2	1	2	25	2	0	0	0	0	0	1	3	4	6	2	0	0
Aspergillus_brasiliensis_v1_(Aspbr1)	7	2	9	0	2	1	2	24	2	0	0	0	0	0	1	4	5	7	5	0	0
Aspergillus_carbonarius_ITEM_5010_v3_(Aspca3)	4	3	4	1	2	1	2	28	1	0	0	0	0	1	1	3	4	3	2	0	0
Aspergillus_aculeatus_ATCC_16872_(Aspac1)	2	3	6	0	0	0	4	18	1	0	0	0	0	1	3	1	3	7	3	0	1
Aspergillus_sydowii_v1_(Aspsy1)	7	2	5	0	2	3	2	25	1	0	7	0	0	1	1	2	6	10	2	0	1
Aspergillus_versicolor_v1_(Aspve1)	5	2	3	0	2	2	2	26	2	0	4	0	0	2	1	4	6	10	2	0	1
Aspergillus_nidulans_FGSC_A4_(Aspnid1)	5	0	3	0	2	1	1	22	1	1	2	0	0	0	1	1	5	10	2	0	2
Aspergillus_oryzae_RIB40_(Aspor1)	5	2	2	0	2	2	3	26	2	1	1	0	0	2	1	3	6	8	4	0	1
Aspergillus_flavus_NRRL3357_(Aspfl1)	6	2	3	0	2	2	3	28	2	1	0	0	0	2	1	3	7	7	5	0	1
Aspergillus_terreus_NIH_2624_(Aspte1)	5	2	2	0	2	2	4	17	1	0	0	0	0	1	1	3	6	12	3	0	2
Aspergillus_fumigatus_A1163_(Aspfu_A1163_1)	2	2	1	0	2	1	2	8	0	0	1	0	0	1	1	1	4	8	3	0	0
Aspergillus_fumigatus_Af293_(Aspfu1)	4	1	1	0	2	1	2	9	0	0	1	0	0	1	1	1	4	7	3	0	0
Aspergillus_fischeri_NRRL_181_(Neofi1)	3	2	2	1	1	3	2	11	0	0	0	0	0	2	1	1	5	8	3	0	2
Aspergillus_clavatus_NRRL_1_(Aspcl1)	2	3	0	0	2	0	2	15	0	0	0	0	0	1	1	2	4	7	3	0	2
Aspergillus_glaucus_v1_(Aspgl1)	3	1	2	0	2	4	2	17	1	1	2	0	0	1	1	3	3	4	2	0	0
Aspergillus_wentii_v1_(Aspwe1)	5	3	3	1	2	2	2	26	1	0	2	0	0	1	2	1	4	8	6	0	0
Penicillium_chrysogenum_(Pench1)	6	2	1	0	2	3	1	19	1	0	1	0	0	3	1	3	1	4	3	0	2
Penicillium_rubens_Wisconsin_54-1255_(PenchWisc1_1)	0	1	1	0	0	0	1	0	0	0	1	0	0	2	1	0	0	4	9	0	2
Aspergillus_zonatus_v1_(Aspzo1)	8	2	3	0	2	0	1	8	1	0	0	0	0	0	2	0	2	3	2	0	0
Talaromyces_marneffei_ATCC_18224_(Talma1_2)	3	2	6	0	2	0	0	9	1	0	4	1	1	2	4	2	3	1	2	0	0
Talaromyces_stipitatus_ATCC_10500_(Talst1_2)	6	4	3	0	2	2	0	12	4	0	2	1	1	1	2	2	2	1	4	0	0
Coccidioides_immitis_RS_(Cocim1)	1	1	1	0	2	0	0	4	0	0	1	2	0	0	1	0	2	0	3	1	0
Histoplasma_capsulatum_NAm1_(Hisca1)	2	0	1	2	1	2	0	6	1	0	0	1	0	0	1	0	2	0	4	0	0
Microsporum_canis_CBS_113480_(Micca1)	3	1	3	0	2	0	0	5	0	0	0	1	1	0	1	1	1	0	4	0	0
Neurospora_crassa_(Neucr2)	0	2	8	0	3	2	2	2	1	0	0	0	1	1	1	2	7	14	4	3	1
Trichoderma_reesei_(Trire2)	5	2	1	0	1	0	0	10	2	0	0	0	1	0	1	1	2	3	3	1	0
