# Supplementary material for: Comparative genomics reveals high biological diversity and specific adaptations in the industrially and medically important fungal genus Aspergillus
Source: Genome Biol. 2017 Feb 14;18:28. doi: 10.1186/s13059-017-1151-0 (PMC5307856; doi:10.1186/s13059-017-1151-0)
Supplement: Additional file 11: — Orthology analysis of CAZy genes related to plant biomass degradation. (XLSX 148 kb) [file 13059_2017_1151_MOESM11_ESM.xlsx]

## Sheet: 11A. Overview
Additional File 11: Orthology analysis of CAZy genes related to plant biomass degradation.
11A. Overview of orthology analysis in selected eurotiomycetes. Single copy genes are marked green, absent genes are marked red and multiple copy genes are marked yellow.
Class	Function	Orthologous group	Aspergillus niger ATCC 1015	Aspergillus niger CBS 513.88	Aspergillus niger NRRL3	Aspergillus luchuensis	Aspergillus luchuensis (kawachii) IFO 4308	Aspergillus tubingensis	Aspergillus brasiliensis	Aspergillus carbonarius ITEM 5010	Aspergillus aculeatus ATCC16872	Aspergillus versicolor	Aspergillus sydowii	Aspergillus nidulans FGSC A4	Aspergillus oryzae RIB40	Aspergillus terreus NIH 2624	Aspergillus fumigatus A1163	Aspergillus fumigatus Af293	Aspergillus fischeri NRRL 18	Aspergillus clavatus NRRL 1	Aspergillus glaucus	Aspergillus wentii	Penicillium chrysogenum	Penicillium rubens Wisconsin 54-1255	Aspergillus zonatus	Talaromyces marneffei ATCC 18224	Talaromyces stipitatus ATCC 10500	Coccidioides immitis RS	Microsporum canis CBS 113480	Histoplasma capsulatum NAm1
AA1_2	distantly related to ferroxidase	OG_13324:	0	0	0	0	0	0	0	0	0	0	0	0	0	1	0	0	0	0	0	0	0	0	0	0	3	0	0	0
AA1_2	Ferroxidase	OG_7298:	1	1	1	1	1	1	1	1	1	1	1	0	0	0	1	1	1	1	1	0	1	1	0	1	1	0	0	0
AA1_2	Multicopper oxidase	OG_489:	2	2	2	1	1	1	1	2	2	1	1	0	2	1	1	1	1	2	0	3	1	1	2	1	1	1	1	0
AA1_3	distantly related to laccase-like multicopper oxidase	OG_11831:	0	0	0	0	0	0	0	0	0	1	1	1	1	0	0	0	0	0	1	0	0	0	0	0	0	0	0	0
AA1_3	distantly related to laccase-like multicopper oxidase	OG_12546:	0	0	0	0	0	0	0	0	0	1	0	1	1	0	0	0	0	0	0	0	0	0	1	0	0	0	0	0
AA1_3	distantly related to laccase-like multicopper oxidase	OG_35527:	0	0	0	0	0	0	0	0	0	0	0	0	0	0	0	1	0	0	0	0	0	0	0	0	0	0	0	0
AA1_3	distantly related to laccase-like multicopper oxidase	OG_9284:	0	0	0	0	0	0	0	0	0	1	1	2	0	2	0	0	0	0	0	0	1	1	0	1	1	0	0	0
AA1_3	Laccase-like multicopper oxidase	OG_111:	3	3	3	3	2	3	4	2	3	3	5	3	2	2	1	1	1	0	1	3	1	1	3	3	1	0	1	1
AA1_3	Laccase-like multicopper oxidase	OG_6715:	2	2	2	2	2	2	2	2	1	0	0	0	0	0	0	0	1	0	0	0	0	0	1	0	0	1	2	0
AA1_3	Laccase-like multicopper oxidase	OG_7162:	2	2	2	1	1	1	3	0	2	0	0	0	0	0	0	0	0	0	1	0	0	0	0	3	2	0	0	0
AA1_3	related to laccase-like multicopper oxidase	OG_7131:	1	1	1	1	1	1	1	1	0	0	1	0	1	1	0	0	1	0	0	1	1	1	1	1	1	1	1	0
AA1_3	related to laccase-like multicopper oxidase	OG_78:	4	5	3	4	3	3	6	3	2	3	3	2	3	2	2	2	2	2	2	2	3	2	4	1	1	0	1	1
AA1_dist	Multicopper oxidase	OG_11049:	0	0	0	0	0	0	0	0	0	0	2	0	0	0	0	0	0	0	0	1	1	3	0	0	0	0	0	0
AA1_dist	Multicopper oxidase	OG_35396:	0	0	0	0	0	0	0	0	0	0	0	0	0	0	0	0	0	0	0	1	0	0	0	0	0	0	0	0
AA1_dist	Multicopper oxidase	OG_38606:	0	0	0	0	0	0	0	0	0	0	0	0	0	0	0	0	0	0	1	0	0	0	0	0	0	0	0	0
AA1_dist	Multicopper oxidase	OG_41865:	0	0	0	0	0	0	0	0	0	0	1	0	0	0	0	0	0	0	0	0	0	0	0	0	0	0	0	0
AA2_cyt	Class II peroxidase	OG_3089:	1	1	1	1	1	1	1	1	1	1	1	1	1	1	1	1	1	1	1	1	1	1	1	1	1	1	1	1
AA2_cyt	Class II peroxidase	OG_4924:	1	1	1	1	1	1	1	1	1	1	1	1	1	1	1	1	1	1	1	1	1	1	1	1	1	1	1	0
AA2_dist	Peroxidase	OG_22402:	0	0	0	0	0	0	0	1	0	0	0	0	0	0	0	0	0	0	0	1	0	0	0	0	0	0	0	0
AA3_1	GMC oxidoreductase	OG_27456:	0	0	0	0	0	0	0	0	1	0	0	0	0	0	0	0	0	0	0	0	0	0	0	0	0	0	0	0
AA3_2	distantly related to aryl-alcohol oxidase	OG_10080:	1	1	1	1	2	1	0	2	0	0	0	0	0	0	0	0	0	0	0	0	0	0	0	0	0	0	0	0
AA3_2	distantly related to aryl-alcohol oxidase	OG_10693:	0	0	0	0	0	0	0	0	0	1	1	2	0	0	0	0	0	0	0	0	1	1	0	1	1	0	0	0
AA3_2	distantly related to aryl-alcohol oxidase	OG_16537:	1	1	1	0	0	0	0	0	0	0	0	0	0	0	0	0	0	0	0	0	0	0	0	0	0	0	0	0
AA3_2	distantly related to aryl-alcohol oxidase	OG_22136:	0	0	0	0	0	0	0	0	0	0	0	0	1	0	0	0	0	0	0	0	0	0	0	0	0	0	0	0
AA3_2	distantly related to aryl-alcohol oxidase	OG_22989:	0	0	0	0	0	0	0	0	0	0	0	0	1	0	0	0	0	0	0	0	0	0	0	0	0	0	0	0
AA3_2	distantly related to aryl-alcohol oxidase	OG_385:	2	2	2	2	2	1	1	0	0	2	2	1	2	2	1	1	3	0	3	2	3	3	0	0	1	0	0	1
AA3_2	distantly related to aryl-alcohol oxidase	OG_45366:	0	0	0	0	0	0	0	0	0	0	0	1	0	0	0	0	0	0	0	0	0	0	0	0	0	0	0	0
AA3_2	distantly related to aryl-alcohol oxidase	OG_668:	1	1	1	1	1	1	1	2	1	1	1	1	1	1	1	2	1	1	1	1	2	2	1	1	1	1	1	1
AA3_2	distantly related to aryl-alcohol oxidase	OG_9977:	1	1	1	1	1	1	1	1	1	0	0	0	0	0	0	0	0	0	0	1	0	0	0	0	0	0	0	0
AA3_2	Glucose oxidase	OG_216:	2	2	2	2	2	3	2	3	2	3	3	2	2	2	2	2	1	1	2	3	2	2	1	1	0	0	0	0
AA3_2	Glucose oxidase	OG_614:	2	2	2	2	2	2	1	1	0	1	1	1	1	3	0	0	0	0	2	4	2	2	0	0	1	0	0	0
AA3_2	GMC oxidoreductase	OG_10575:	1	1	1	0	0	0	1	1	1	0	0	0	0	0	0	0	0	0	0	2	0	0	0	0	0	0	0	0
AA3_2	GMC oxidoreductase	OG_1322:	1	1	1	1	1	1	1	1	2	1	1	1	1	1	1	1	1	1	1	1	1	1	1	1	1	1	1	1
AA3_2	GMC oxidoreductase	OG_19653:	0	0	0	0	0	0	0	0	0	0	1	0	0	0	0	0	0	0	1	0	0	0	0	0	0	0	0	0
AA3_2	GMC oxidoreductase	OG_29:	1	5	4	5	19	0	1	1	2	0	2	0	5	0	0	3	0	0	1	0	5	16	0	14	20	1	0	4
AA3_2	GMC oxidoreductase	OG_49317:	0	0	0	0	0	0	0	1	0	0	0	0	0	0	0	0	0	0	0	0	0	0	0	0	0	0	0	0
AA3_2	GMC oxidoreductase	OG_49786:	0	0	0	0	0	0	0	1	0	0	0	0	0	0	0	0	0	0	0	0	0	0	0	0	0	0	0	0
AA3_2	GMC oxidoreductase	OG_49795:	0	0	0	0	0	0	0	1	0	0	0	0	0	0	0	0	0	0	0	0	0	0	0	0	0	0	0	0
AA3_2	GMC oxidoreductase	OG_50022:	0	0	0	0	0	0	0	1	0	0	0	0	0	0	0	0	0	0	0	0	0	0	0	0	0	0	0	0
AA3_2	related to aryl-alcohol oxidase	OG_10528:	0	0	0	0	0	0	0	0	0	3	2	1	0	1	0	0	0	0	0	0	0	0	0	0	0	0	0	1
AA3_2	related to aryl-alcohol oxidase	OG_11360:	0	0	0	0	0	0	0	0	0	1	1	0	1	1	0	0	0	0	0	0	1	1	0	0	0	0	0	0
AA3_2	related to aryl-alcohol oxidase	OG_11798:	0	0	0	0	0	0	1	0	0	1	1	1	0	0	0	0	0	0	0	0	0	0	0	1	1	0	0	0
AA3_2	related to aryl-alcohol oxidase	OG_12007:	0	0	0	0	0	0	0	0	0	0	0	0	0	0	1	1	1	1	1	0	0	0	0	0	0	0	0	1
AA3_2	related to aryl-alcohol oxidase	OG_12679:	0	0	0	0	0	0	1	0	0	1	0	1	1	0	0	0	0	0	0	0	0	0	0	0	0	0	0	0
AA3_2	related to aryl-alcohol oxidase	OG_13862:	0	0	0	0	0	0	0	0	0	0	0	0	0	1	0	0	1	0	0	0	1	1	0	0	0	0	0	0
AA3_2	related to aryl-alcohol oxidase	OG_1864:	2	2	2	2	2	2	1	2	1	2	2	2	1	0	0	0	0	1	0	1	0	0	1	1	1	0	0	0
AA3_2	related to aryl-alcohol oxidase	OG_22066:	0	0	0	0	0	0	0	0	0	0	0	0	1	0	0	0	0	0	0	0	0	0	0	0	0	0	0	0
AA3_2	related to aryl-alcohol oxidase	OG_3400:	2	2	2	2	2	2	2	0	0	2	2	1	1	1	0	0	0	0	0	3	1	1	1	0	1	0	0	0
AA3_2	related to aryl-alcohol oxidase	OG_3786:	1	1	1	1	1	1	1	1	1	1	1	1	1	1	1	1	1	1	1	1	1	1	1	1	1	1	1	1
AA3_2	related to aryl-alcohol oxidase	OG_409:	2	2	2	2	2	2	3	2	2	2	2	1	2	1	0	0	0	1	3	1	2	1	0	1	1	0	1	0
AA3_2	related to aryl-alcohol oxidase	OG_5048:	1	1	1	1	1	1	1	1	1	1	1	1	1	1	1	1	1	1	1	2	1	1	1	0	0	1	1	0
AA3_2	related to aryl-alcohol oxidase	OG_5454:	1	1	1	1	1	1	1	1	1	2	2	0	2	0	1	1	0	1	1	1	1	1	1	1	0	0	1	0
AA3_2	related to aryl-alcohol oxidase	OG_59:	4	4	4	4	3	4	3	5	5	2	3	5	4	3	2	2	2	3	4	2	1	1	2	2	3	0	1	0
AA3_2	related to aryl-alcohol oxidase	OG_593:	2	2	2	2	2	2	2	2	2	1	1	1	1	1	1	1	1	1	1	2	1	1	0	1	0	1	0	0
AA3_2	related to aryl-alcohol oxidase	OG_608:	1	1	1	1	1	1	1	1	1	3	3	1	1	1	0	0	1	1	2	2	2	2	1	0	1	0	0	2
AA3_2	related to aryl-alcohol oxidase	OG_7513:	1	1	1	2	2	1	2	1	0	1	1	0	2	0	0	0	0	1	0	1	0	0	0	0	0	0	0	0
AA3_2	related to aryl-alcohol oxidase	OG_9230:	1	1	1	1	1	1	1	1	1	0	0	0	1	0	0	0	0	0	0	0	0	0	0	0	0	1	0	0
AA3_2	related to aryl-alcohol oxidase	OG_9700:	1	1	1	1	1	1	0	0	1	0	0	0	1	0	0	0	0	0	0	0	0	0	0	0	0	0	0	1
AA3_3	Alcohol oxidase	OG_6439:	1	1	1	1	1	1	1	1	1	1	1	1	1	1	0	0	0	0	1	1	1	1	1	1	2	0	0	0
AA3_3	Alcohol oxidase	OG_8478:	1	1	1	2	1	1	1	0	0	1	0	0	1	0	0	0	0	0	0	0	0	0	0	0	2	0	0	1
AA3_4/AA6	candidate pyranose oxidase	OG_13502:	0	0	0	0	0	0	0	0	0	0	0	1	1	0	0	0	0	0	1	0	0	0	0	0	0	0	0	0
AA4	Vanillyl alcohol oxidase	OG_625:	1	1	1	1	1	0	0	0	0	4	7	2	1	0	1	1	0	0	2	2	1	1	0	3	2	1	0	0
AA5_2	candidate galactose oxidase	OG_5860:	0	0	0	0	0	0	0	1	1	2	1	0	2	1	1	1	2	1	1	1	3	2	0	2	1	0	0	0
AA6	Benzoquinone reductase	OG_27454:	0	0	0	0	0	0	0	0	1	0	0	0	0	0	0	0	0	0	0	0	0	0	0	0	0	0	0	0
AA6	Benzoquinone reductase	OG_724:	1	1	1	1	1	1	1	1	2	1	1	1	1	1	1	1	1	1	1	2	1	1	1	2	2	1	1	1
AA7	Glucooligosaccharide oxidase	OG_14801:	0	0	0	0	0	0	0	0	0	1	1	1	0	0	0	0	0	0	0	0	0	0	0	0	0	0	0	0
AA7	Glucooligosaccharide oxidase	OG_9269:	1	1	1	1	1	1	1	1	0	0	0	0	1	2	0	0	0	0	0	0	0	0	0	0	0	0	0	0
AA7	related to glucooligosaccharide oxidase	OG_450:	2	2	2	2	2	2	2	1	1	1	1	1	1	1	1	1	1	1	2	1	3	4	0	1	1	0	1	0
AA7	related to glucooligosaccharide oxidase	OG_4633:	1	1	1	1	1	1	1	0	1	1	1	1	1	1	1	1	1	1	1	1	1	1	1	1	1	1	1	1
AA7_dist	Glucooligosaccharide oxidase	OG_39272:	0	0	0	0	0	0	0	0	0	0	0	0	0	0	0	0	0	0	1	0	0	0	0	0	0	0	0	0
AA8	candidate iron reductase domain	OG_10414:	1	1	1	1	1	1	1	1	1	0	0	0	0	0	0	0	0	0	0	0	0	0	0	0	0	0	0	0
AA8	candidate iron reductase domain	OG_10711:	0	0	0	0	0	0	0	0	0	2	2	1	1	0	0	0	0	0	1	0	0	0	0	0	0	0	0	0
AA8	candidate iron reductase domain	OG_13691:	0	0	0	0	0	0	0	0	0	0	0	0	0	1	0	0	0	1	0	0	0	0	0	1	1	0	0	0
AA8	candidate iron reductase domain	OG_25427:	0	0	0	0	0	0	0	0	0	0	0	0	0	1	0	0	0	0	0	0	0	0	0	0	0	0	0	0
AA8	candidate iron reductase domain	OG_45139:	0	0	0	0	0	0	0	0	0	0	0	1	0	0	0	0	0	0	0	0	0	0	0	0	0	0	0	0
AA8	candidate iron reductase domain	OG_5571:	1	1	1	1	1	1	1	1	1	1	1	1	1	1	1	1	1	1	1	1	1	1	1	1	1	0	0	0
AA8	Iron reductase domain protein	OG_361:	1	1	1	1	1	1	2	1	1	2	2	1	3	2	2	2	3	1	1	3	1	1	1	1	1	1	1	1
AA8	Iron reductase domain protein	OG_9695:	0	0	0	0	0	0	0	0	0	1	1	1	1	1	0	0	0	0	0	0	0	0	0	1	1	1	0	1
AA8	Iron reductase domain protein	OG_9718:	1	1	1	1	1	1	1	1	1	0	0	0	0	1	0	0	0	0	0	0	0	0	0	0	0	0	0	0
AA8-AA3_1	candidate cellobiose dehydrogenase	OG_25428:	0	0	0	0	0	0	0	0	0	0	0	0	0	1	0	0	0	0	0	0	0	0	0	0	0	0	0	0
AA8-AA3_1	candidate cellobiose dehydrogenase	OG_4439:	1	1	1	1	1	1	1	0	1	1	1	1	1	1	1	1	1	1	1	1	1	1	1	1	1	1	1	1
AA8-AA3_1	Iron reductase domain / Cellobiose dehydrogenase protein	OG_512:	2	2	2	2	2	2	2	2	3	1	1	0	2	1	1	1	1	1	2	2	1	1	1	0	0	0	0	0
AA8-AA3_1	Iron reductase domain / Cellobiose dehydrogenase protein	OG_9711:	0	0	0	0	0	0	0	0	0	1	1	1	1	1	1	1	1	1	0	0	0	0	0	0	0	0	0	0
AA9	cellulose oxidase	OG_10707:	0	0	0	0	0	0	0	0	0	0	0	0	1	1	1	1	1	0	0	1	0	0	1	0	0	0	0	0
AA9	cellulose oxidase	OG_12681:	0	0	0	0	0	0	0	0	0	1	1	1	0	2	0	0	0	0	0	0	0	0	0	0	0	0	0	0
AA9	cellulose oxidase	OG_15822:	0	0	0	0	0	0	0	0	0	1	1	0	0	1	0	0	0	0	0	0	0	0	0	0	0	0	0	0
AA9	cellulose oxidase	OG_2696:	1	1	1	1	1	1	1	1	1	1	1	1	1	1	1	1	1	1	1	1	1	1	1	1	1	1	1	1
AA9	cellulose oxidase	OG_9353:	0	0	0	0	0	0	0	0	0	1	1	1	1	1	1	1	1	1	1	1	0	0	0	0	0	0	0	0
AA9	cellulose oxidase	OG_9481:	0	0	0	0	0	0	0	0	0	0	0	0	1	1	1	1	1	1	1	1	1	1	0	0	0	0	0	0
AA9	Lytic polysaccharide monooxygenase (formerly GH61)	OG_6061:	1	1	1	1	1	1	1	0	1	1	1	1	1	1	1	1	1	1	1	1	1	1	1	1	1	0	0	0
AA9	Lytic polysaccharide monooxygenase (formerly GH61)	OG_6860:	1	1	1	1	1	1	1	1	1	1	1	1	1	1	1	1	1	1	0	1	1	1	0	0	0	0	0	0
AA9	Lytic polysaccharide monooxygenase (formerly GH61)	OG_7712:	1	1	1	0	0	0	1	0	1	1	1	1	1	1	1	1	1	1	0	1	1	1	0	0	0	0	0	0
AA9	Lytic polysaccharide monooxygenase (formerly GH61)	OG_8291:	1	1	1	1	1	1	1	1	1	1	1	2	1	0	0	0	0	0	0	0	0	0	0	0	0	0	0	0
AA9	Lytic polysaccharide monooxygenase (formerly GH61) / Carbohydrate-Binding Module Family 1 protein	OG_7665:	1	1	1	1	1	1	1	0	1	1	1	1	1	1	1	1	1	1	0	0	0	0	0	0	0	0	0	0
AA9	Lytic polysaccharide monooxygenase (formerly GH61) / Carbohydrate-Binding Module Family 1 protein	OG_7681:	1	1	1	1	1	1	1	1	1	1	1	1	0	1	1	0	1	0	1	1	0	0	1	0	0	0	0	0
AA9	Lytic polysaccharide monooxygenase (formerly GH61) / Carbohydrate-Binding Module Family 1 protein	OG_9469:	1	1	1	1	1	1	1	0	1	0	0	0	0	1	0	0	0	1	0	1	0	0	0	0	0	0	0	0
AA11	Lytic polysaccharide monooxygenase	OG_4726:	1	1	1	1	1	1	1	1	1	1	1	1	1	1	1	1	1	1	1	1	1	1	1	1	2	0	0	1
AA11	Lytic polysaccharide monooxygenase	OG_807:	1	1	1	1	1	1	1	1	2	1	1	1	1	1	1	1	1	1	1	2	2	1	1	1	1	1	1	1
CE1	acetyl xylan esterase	OG_17467:	0	0	0	0	0	0	0	0	0	0	0	1	0	0	0	1	0	0	0	0	0	0	0	0	0	0	0	0
CE1	acetyl xylan esterase	OG_42860:	0	0	0	0	0	0	0	0	0	0	0	0	0	0	1	0	0	0	0	0	0	0	0	0	0	0	0	0
CE1	acetyl xylan esterase	OG_53801:	0	0	0	0	0	0	0	0	0	0	0	0	0	0	0	0	1	0	0	0	0	0	0	0	0	0	0	0
CE1	acetyl xylan esterase	OG_7271:	1	1	1	1	1	1	1	1	1	1	1	1	1	1	0	1	1	1	0	0	0	0	0	1	1	0	0	0
CE1	Carbohydrate Esterase Family 1 protein	OG_10587:	0	1	1	1	1	1	0	0	1	0	0	0	0	0	0	0	0	0	0	0	0	0	2	0	0	0	0	0
CE1	feruloyl esterase	OG_10161:	0	0	0	0	0	0	0	0	0	1	1	0	1	2	0	0	0	1	0	0	0	0	0	1	1	0	0	0
CE1	feruloyl esterase	OG_20209:	0	0	0	0	0	0	0	0	0	0	0	0	0	0	1	1	0	0	0	0	0	0	0	0	0	0	0	0
CE1	feruloyl esterase	OG_2437:	1	1	1	1	1	1	1	1	1	1	1	1	1	1	1	1	1	1	1	1	1	1	1	1	1	1	1	1
CE1	feruloyl esterase	OG_45934:	0	0	0	0	0	0	0	0	0	0	0	0	0	0	0	0	0	1	0	0	0	0	0	0	0	0	0	0
CE1	feruloyl esterase	OG_7879:	1	1	1	0	0	0	1	0	0	1	1	1	1	1	1	1	1	1	0	1	1	1	0	0	0	0	0	0
CE1	feruloyl esterase	OG_8244:	0	0	0	0	0	0	0	0	0	1	1	0	1	0	1	1	1	1	2	1	1	1	0	0	2	0	0	0
CE1		OG_916:	1	1	1	1	1	1	1	1	1	1	1	1	1	1	1	1	1	1	1	1	1	1	1	2	2	1	1	1
CE4	Carbohydrate Esterase Family 4 protein	OG_41254:	0	0	0	1	0	0	0	0	0	0	0	0	0	0	0	0	0	0	0	0	0	0	0	0	0	0	0	0
CE4	Carbohydrate Esterase Family 4 protein	OG_4504:	1	1	1	1	1	1	1	1	1	2	1	1	1	1	1	1	1	1	0	2	1	1	1	1	1	1	1	0
CE4	Carbohydrate Esterase Family 4 protein	OG_5406:	1	1	1	1	1	1	1	1	1	1	1	1	0	0	1	1	1	1	1	1	1	1	1	1	1	1	1	1
CE4	Carbohydrate Esterase Family 4 protein	OG_595:	2	2	2	1	2	1	2	2	1	2	2	2	1	1	1	1	1	1	1	1	1	1	1	0	0	0	2	0
CE5	Carbohydrate Esterase Family 5 protein	OG_11999:	1	1	1	0	0	0	0	1	1	0	0	0	0	0	0	0	0	0	0	1	0	0	0	0	0	0	0	0
CE5	Carbohydrate Esterase Family 5 protein	OG_27209:	0	0	0	0	0	0	0	0	1	0	0	0	0	0	0	0	0	0	0	0	0	0	0	0	0	0	0	0
CE5	Carbohydrate Esterase Family 5 protein	OG_5185:	1	1	1	1	1	1	1	1	1	1	1	1	2	2	1	1	1	1	0	1	2	2	0	0	0	0	0	0
CE5	Carbohydrate Esterase Family 5 protein	OG_5950:	1	1	1	1	1	1	1	1	0	1	1	0	0	2	1	1	1	1	0	1	0	1	0	2	2	1	1	1
CE5	Carbohydrate Esterase Family 5 protein	OG_6156:	1	1	1	1	1	1	1	1	1	1	1	1	1	3	1	1	1	1	1	2	0	0	0	0	0	0	0	0
CE5	Carbohydrate Esterase Family 5 protein	OG_6194:	1	1	1	1	1	1	1	1	1	1	1	1	1	1	1	1	1	0	1	1	1	1	1	0	0	0	1	1
CE8	pectin methyl esterase	OG_5898:	1	1	1	1	1	1	1	1	1	1	1	1	1	1	1	1	1	1	0	1	1	1	1	1	1	0	0	0
CE8	pectin methyl esterase	OG_12629:	0	0	0	0	0	0	0	0	1	0	0	0	0	0	1	1	1	1	0	0	0	0	0	0	0	0	0	0
CE8	pectin methyl esterase	OG_15980:	0	0	0	0	0	0	0	0	0	0	0	0	0	0	1	1	1	0	0	0	0	0	0	0	0	0	0	0
CE8	pectin methyl esterase	OG_16393:	0	0	0	0	0	0	0	0	0	1	0	0	1	0	0	0	0	0	0	0	0	0	0	0	0	0	0	0
CE8	pectin methyl esterase	OG_21957:	0	0	0	0	0	0	0	0	0	0	0	0	1	0	0	0	0	0	0	0	0	0	0	0	0	0	0	0
CE8	pectin methyl esterase	OG_45063:	0	0	0	0	0	0	0	0	0	0	0	1	0	0	0	0	0	0	0	0	0	0	0	0	0	0	0	0
CE8	pectin methyl esterase	OG_45792:	0	0	0	0	0	0	0	0	0	0	0	0	0	0	0	0	0	1	0	0	0	0	0	0	0	0	0	0
CE8	pectin methyl esterase	OG_46045:	0	0	0	0	0	0	0	0	0	0	0	0	0	0	0	0	0	1	0	0	0	0	0	0	0	0	0	0
CE8	pectin methyl esterase	OG_4873:	1	1	1	1	1	1	1	0	1	1	1	1	1	1	1	1	1	1	1	1	1	1	1	1	1	1	1	1
CE8	pectin methyl esterase	OG_7059:	1	1	1	1	1	1	1	1	1	1	1	1	1	0	1	1	1	0	0	1	1	1	0	1	0	0	0	0
CE8	pectin methyl esterase	OG_8845:	1	1	1	1	1	1	1	1	1	0	0	0	1	0	0	0	0	0	0	0	0	0	1	0	1	0	0	0
CE12	rhamnogalacturonan acetyl esterase	OG_1172:	1	1	1	1	1	1	1	1	1	1	1	1	1	1	1	1	1	1	1	1	1	1	1	2	1	1	1	1
CE12	rhamnogalacturonan acetyl esterase	OG_13540:	0	0	0	0	0	0	0	0	0	1	1	0	1	0	0	0	0	0	0	0	0	0	0	0	0	0	0	0
CE12	rhamnogalacturonan acetyl esterase	OG_195:	0	0	0	0	0	0	0	0	0	0	0	0	0	0	0	0	0	0	0	0	1	0	0	40	11	0	0	0
CE12	rhamnogalacturonan acetyl esterase	OG_22343:	0	0	0	0	0	0	0	0	0	0	0	0	1	0	0	0	0	0	0	0	0	0	0	0	0	0	0	0
CE12	rhamnogalacturonan acetyl esterase	OG_22657:	0	0	0	0	0	0	0	0	0	0	0	0	0	0	0	1	1	0	0	0	0	0	0	0	0	0	0	0
CE12	rhamnogalacturonan acetyl esterase	OG_6099:	1	1	1	1	1	1	1	1	1	1	1	1	1	1	1	1	1	1	1	1	1	1	0	1	1	0	0	0
CE12	rhamnogalacturonan acetyl esterase	OG_6972:	1	1	1	1	1	1	1	1	1	2	1	1	1	0	1	1	1	0	0	0	1	1	0	0	0	0	1	0
CE12	rhamnogalacturonan acetyl esterase	OG_6973:	1	1	1	1	1	1	1	1	2	1	1	1	1	1	1	1	1	0	0	1	1	1	0	0	0	0	0	0
CE15	glucuronoyl esterase	OG_10296:	0	0	0	0	0	0	0	0	0	1	1	0	0	1	1	1	1	1	0	0	1	1	0	0	0	0	0	0
CE16	Carbohydrate Esterase Family 16 protein	OG_1023:	1	1	1	1	0	1	1	1	2	2	2	1	1	1	1	1	2	2	1	1	1	1	1	2	1	0	0	0
CE16	Carbohydrate Esterase Family 16 protein	OG_12613:	0	0	0	0	0	0	0	0	1	0	0	1	0	0	1	1	1	0	0	0	0	0	0	0	0	0	0	0
CE16	Carbohydrate Esterase Family 16 protein	OG_7236:	1	0	1	1	1	1	1	1	1	1	1	0	1	0	1	1	1	1	1	0	0	0	0	1	1	0	0	1
CE16	Carbohydrate Esterase Family 16 protein	OG_7279:	0	1	1	1	1	1	1	1	1	1	1	1	1	1	1	1	1	0	0	1	1	1	0	0	0	0	0	0
EXPN	Distantly related to plant expansins	OG_1008:	1	1	1	1	1	1	1	1	1	1	1	1	1	1	1	1	1	1	1	1	1	1	1	2	2	1	1	1
EXPN	Distantly related to plant expansins	OG_4358:	1	0	1	1	1	1	1	0	1	1	1	1	1	1	1	2	1	1	1	1	1	1	2	1	1	1	1	0
EXPN	Distantly related to plant expansins / Carbohydrate-Binding Module Family 63 protein	OG_6571:	1	1	1	1	1	1	1	0	1	1	1	1	1	1	1	1	1	1	0	1	1	1	1	0	1	0	0	0
GH1	beta glucosidase	OG_11670:	1	1	1	0	0	0	1	1	1	0	0	0	0	0	0	0	0	0	0	1	0	0	0	0	0	0	0	0
GH1	beta glucosidase	OG_46164:	0	0	0	0	0	0	0	0	0	0	0	0	0	0	0	0	0	1	0	0	0	0	0	0	0	0	0	0
GH1	beta glucosidase	OG_5812:	1	1	1	1	1	1	1	1	1	1	1	1	1	1	1	1	1	1	0	1	1	1	1	1	1	0	0	1
GH1	beta glucosidase	OG_6078:	1	1	1	1	2	1	1	1	1	1	1	1	1	1	1	1	1	0	1	1	1	1	0	1	1	0	0	0
GH1	beta glucosidase	OG_9312:	0	0	0	0	0	0	0	0	0	2	0	0	1	0	2	2	2	1	0	0	0	0	0	0	0	0	0	0
GH2	beta galactosidase	OG_13249:	0	0	0	0	0	0	0	0	0	1	2	1	0	0	0	0	0	0	0	0	0	0	0	0	0	0	0	0
GH2	beta galactosidase	OG_13461:	0	0	0	0	0	0	0	0	0	0	0	1	0	0	1	1	1	0	0	0	0	0	0	0	0	0	0	0
GH2	beta galactosidase	OG_6695:	0	0	0	0	0	0	0	0	0	3	3	2	1	3	1	1	1	0	1	0	1	1	1	1	1	0	0	0
GH2	beta glucuronidase	OG_5332:	1	1	1	1	1	1	1	1	1	1	1	1	1	1	1	1	1	1	0	1	1	1	0	1	1	1	1	1
GH2	beta glucuronidase	OG_7042:	1	1	1	1	1	1	1	1	1	1	1	1	1	1	1	1	1	0	1	1	1	0	0	0	0	0	0	0
GH2	beta glucuronidase	OG_7219:	1	1	1	1	1	1	1	1	1	1	1	1	0	1	0	0	0	0	1	1	1	1	1	0	0	0	0	1
GH2	beta glucuronidase	OG_7343:	1	1	1	1	1	1	1	0	1	2	1	1	1	1	0	0	0	0	1	0	1	1	0	0	1	0	0	0
GH2	beta mannosidase	OG_226:	2	2	2	2	2	2	2	2	2	1	1	2	2	2	2	2	2	2	0	2	2	2	2	2	2	1	1	1
GH2	beta mannosidase	OG_435:	1	1	1	1	1	1	1	1	1	3	3	1	2	2	1	1	1	1	1	1	2	2	1	2	1	1	1	1
GH2	beta mannosidase	OG_6652:	1	1	1	1	1	1	1	1	1	1	1	1	1	1	1	1	1	1	0	1	0	0	1	1	1	0	0	0
GH3	beta glucosidase	OG_10047:	0	0	0	0	0	0	0	0	0	3	1	0	2	1	0	0	0	0	0	1	0	0	0	0	0	0	0	0
GH3	beta glucosidase	OG_11150:	0	0	0	0	0	0	0	0	0	1	1	1	1	0	0	0	0	0	0	0	0	0	1	0	1	0	0	0
GH3	beta glucosidase	OG_14123:	0	0	0	0	0	0	0	0	1	0	1	0	0	1	0	0	0	0	0	0	0	0	1	0	0	0	0	0
GH3	beta glucosidase	OG_14176:	0	0	0	0	0	0	0	0	0	0	0	0	0	0	1	1	1	0	0	0	0	0	1	0	0	0	0	0
GH3	beta glucosidase	OG_14916:	0	0	0	0	0	0	0	0	0	1	1	1	0	0	0	0	0	0	0	0	0	0	0	0	0	0	0	0
GH3	beta glucosidase	OG_330:	1	2	2	1	2	1	1	1	2	1	1	2	2	2	2	2	2	2	1	2	1	1	1	2	2	2	1	2
GH3	beta glucosidase	OG_5854:	1	1	1	1	1	1	1	1	1	1	1	1	1	1	0	0	0	0	0	2	1	1	1	1	3	0	0	0
GH3	beta glucosidase	OG_6425:	2	2	2	2	2	2	1	1	2	1	1	1	1	0	0	0	0	0	1	1	0	0	0	0	0	0	0	0
GH3	beta glucosidase	OG_7:	7	8	7	6	6	6	8	7	6	13	13	6	9	9	6	6	8	4	8	6	7	7	5	6	9	3	3	3
GH3	beta glucosidase	OG_71:	2	2	2	2	2	2	3	2	2	5	4	6	3	2	5	5	4	2	1	2	2	4	3	3	4	0	0	0
GH3	beta glucosidase	OG_8614:	1	1	1	1	1	1	1	0	1	0	1	0	1	0	0	0	1	0	0	0	1	1	0	0	0	0	0	0
GH3	beta glucosidase/beta xylosidase	OG_44742:	0	0	0	0	0	0	0	0	0	0	0	1	0	0	0	0	0	0	0	0	0	0	0	0	0	0	0	0
GH3	beta xylosidase/alpha arabinofuranosidase	OG_2866:	1	1	1	1	1	1	1	1	1	1	1	1	1	1	1	1	1	1	1	1	1	1	1	1	1	1	1	1
GH3	beta xylosidase/alpha arabinofuranosidase	OG_352:	1	1	1	1	1	1	1	2	1	3	3	2	3	3	2	2	1	2	1	1	1	1	1	1	3	0	0	0
GH3	beta xylosidase/alpha arabinofuranosidase	OG_5493:	1	1	1	1	1	1	1	1	1	1	1	1	1	2	1	1	1	1	0	1	1	1	1	1	1	0	0	0
GH3	Glycoside Hydrolase Family 3 protein	OG_10596:	2	0	2	1	1	0	1	0	1	0	0	0	0	0	0	0	0	0	0	0	0	0	0	0	0	0	0	0
GH3	Glycoside Hydrolase Family 3 protein	OG_4348:	1	1	1	1	1	1	1	1	1	1	1	1	1	1	1	1	1	1	1	1	1	1	1	1	1	1	1	0
GH3	Glycoside Hydrolase Family 3 protein	OG_686:	1	1	1	1	1	1	1	2	1	1	1	1	1	1	2	2	1	1	1	1	1	1	1	1	2	1	1	1
GH3	Glycoside Hydrolase Family 3 protein	OG_1496:	1	1	1	1	1	1	1	2	1	1	1	1	1	1	1	1	1	1	1	1	1	1	1	1	1	1	1	1
GH3	Glycoside Hydrolase Family 3 protein	OG_45235:	0	0	0	0	0	0	0	0	0	0	0	1	0	0	0	0	0	0	0	0	0	0	0	0	0	0	0	0
GH3	Glycoside Hydrolase Family 3 protein	OG_48247:	0	0	0	0	0	0	0	0	0	0	0	0	0	0	0	0	0	0	0	0	0	0	0	0	0	0	0	0
GH3	Glycoside Hydrolase Family 3 protein	OG_8155:	1	1	1	0	0	0	1	0	0	0	0	1	0	1	1	1	1	1	0	1	1	1	0	1	1	0	1	0
GH30_3	Glycoside Hydrolase Family 30 protein	OG_7514:	1	1	1	1	1	1	1	1	1	0	0	0	0	0	1	1	1	1	0	0	1	1	0	2	2	0	0	0
GH5	beta 1,6 glucanase	OG_8252:	0	0	0	0	0	0	0	0	0	2	1	1	1	1	1	1	1	0	1	1	0	0	1	1	1	0	0	0
GH5	exo 1,3 galactanase	OG_21735:	0	0	0	0	0	0	0	0	0	0	0	0	0	1	0	0	1	0	0	0	0	0	0	0	0	0	0	0
GH5	exo 1,3 galactanase	OG_3246:	1	1	1	1	1	1	1	1	1	1	1	1	1	1	1	1	1	1	1	1	1	1	1	1	1	1	1	1
GH5	exo 1,3 galactanase	OG_349:	2	2	2	2	2	2	1	1	1	3	3	2	2	2	1	1	1	2	2	1	0	2	1	1	1	1	1	0
GH5	exo 1,3 galactanase	OG_6175:	1	1	1	1	1	1	1	2	1	1	1	1	1	1	0	0	0	0	1	1	1	1	1	0	0	1	1	1
GH5	exo 1,3 galactanase	OG_8216:	1	1	1	1	1	1	1	1	1	0	0	0	1	1	0	0	0	0	1	0	0	0	1	1	1	0	0	0
GH5_5	endoglucanase	OG_9108:	0	0	0	0	0	0	0	0	0	1	1	1	1	1	1	1	1	0	0	0	1	1	0	0	1	0	0	0
GH5_5	endoglucanase	OG_6524:	1	1	1	1	1	1	1	1	1	1	1	1	1	0	1	1	1	1	0	1	1	1	0	1	1	0	0	0
GH5_5	endoglucanase	OG_7002:	1	1	1	1	1	1	1	1	1	0	0	0	1	1	1	1	1	1	1	1	1	1	1	0	0	0	0	0
GH5_5	endoglucanase	OG_27195:	0	0	0	0	0	0	0	0	1	0	0	0	0	0	0	0	0	0	0	0	0	0	0	0	0	0	0	0
GH5_7	endomannanase	OG_11642:	0	0	0	0	0	0	0	0	0	0	0	0	1	1	1	1	1	0	0	0	1	0	0	0	0	0	0	0
GH5_7	endomannanase	OG_13511:	0	0	0	0	0	0	0	0	0	1	1	1	0	1	0	0	0	0	0	0	0	0	0	0	0	0	0	0
GH5_7	endomannanase	OG_14755:	0	0	0	0	0	0	0	0	0	1	1	1	0	0	0	0	0	0	0	0	0	0	0	0	0	0	0	0
GH5_7	endomannanase	OG_45381:	0	0	0	0	0	0	0	0	0	0	0	1	0	0	0	0	0	0	0	0	0	0	0	0	0	0	0	0
GH5_7	endomannanase	OG_8047:	1	1	1	1	1	1	1	1	0	1	1	0	0	1	0	1	1	0	0	0	1	1	0	0	0	0	0	0
GH5_7	endomannanase	OG_8867:	0	0	0	0	0	0	0	0	0	1	1	1	1	0	1	1	1	1	0	0	2	2	0	0	0	0	0	0
GH5_7	endomannanase	OG_4123:	1	1	1	1	1	1	1	1	1	1	1	2	1	2	1	1	1	1	0	1	1	1	1	1	2	0	0	0
GH5_9	exo 1,3 galactanase	OG_3619:	1	1	1	1	1	1	1	1	1	1	1	1	1	1	1	1	1	1	1	1	1	1	1	1	1	1	1	1
GH5_9	exo 1,3 galactanase	OG_4427:	1	1	1	1	1	1	1	1	1	1	1	1	1	1	1	1	1	1	1	1	1	1	1	1	1	0	1	1
GH5_12	endoglucanase	OG_674:	1	1	1	1	1	1	2	1	1	1	1	1	1	1	1	1	1	1	1	1	2	2	1	1	2	1	1	1
GH5_16	exo 1,6 galactanase	OG_6872:	1	1	1	1	1	1	1	1	1	1	1	1	1	1	1	1	1	0	0	1	0	0	1	1	1	0	0	0
GH5_22	exo 1,3 galactanase	OG_9155:	0	0	0	0	0	0	0	0	1	0	0	0	1	1	1	1	1	1	0	1	1	1	1	0	0	0	0	0
GH5_23	exo 1,3 galactanase	OG_4708:	2	2	2	1	1	2	2	1	2	2	1	2	1	1	0	0	1	0	1	1	1	1	0	0	0	0	0	0
GH6	cellobiohydrolase	OG_560:	2	2	2	2	2	2	2	1	1	1	1	2	1	2	1	1	2	2	0	1	1	1	0	1	1	0	0	0
GH7	cellobiohydrolase	OG_246:	2	2	2	2	2	2	2	2	2	2	2	2	2	2	2	2	3	2	1	2	2	2	1	1	1	0	0	0
GH7	cellobiohydrolase	OG_7676:	1	1	1	1	1	1	1	1	1	0	0	1	0	1	1	1	2	1	0	0	1	1	0	0	0	0	0	0
GH7	endoglucanase	OG_7645:	0	0	0	0	0	0	0	0	0	1	1	1	1	2	2	2	2	2	0	1	0	0	0	1	1	0	0	0
GH7	Glycoside Hydrolase Family 7 / Carbohydrate-Binding Module Family 1 protein	OG_246:	2	2	2	2	2	2	2	2	2	2	2	2	2	2	2	2	3	2	1	2	2	2	1	1	1	0	0	0
GH10	endoxylanase	OG_14156:	0	0	0	0	0	0	0	0	0	0	0	0	0	1	1	1	1	0	0	0	0	0	0	0	0	0	0	0
GH10	endoxylanase	OG_22275:	0	0	0	0	0	0	0	0	0	0	0	0	1	0	0	0	0	0	0	0	0	0	0	0	0	0	0	0
GH10	endoxylanase	OG_25339:	0	0	0	0	0	0	0	0	0	0	0	0	0	1	0	0	0	0	0	0	0	0	0	0	0	0	0	0
GH10	endoxylanase	OG_4819:	1	1	1	1	1	1	2	0	1	2	2	1	2	1	1	1	1	1	0	2	1	1	0	0	1	0	0	0
GH10	endoxylanase	OG_8144:	0	0	0	0	0	0	0	0	1	0	0	1	1	1	1	1	1	1	1	1	1	1	1	1	1	0	0	0
GH10	endoxylanase	OG_8389:	1	0	1	1	0	1	1	0	0	2	0	1	0	0	1	1	1	0	1	1	1	1	0	0	0	0	0	0
GH11	endoxylanase	OG_12916:	0	1	0	1	1	1	1	0	0	0	0	0	0	0	0	0	0	0	0	0	0	0	0	0	0	0	0	0
GH11	endoxylanase	OG_21862:	0	0	0	0	0	0	0	0	0	0	0	0	1	0	0	0	0	0	0	0	0	0	0	0	0	0	0	0
GH11	endoxylanase	OG_46163:	0	0	0	0	0	0	0	0	0	0	0	0	0	0	0	0	0	1	0	0	0	0	0	0	0	0	0	0
GH11	endoxylanase	OG_721:	1	1	1	1	1	1	1	1	1	2	2	2	1	1	2	2	2	1	0	1	1	1	1	1	3	0	0	0
GH11	endoxylanase	OG_7520:	1	1	1	1	1	1	1	1	1	1	1	0	1	1	1	1	1	1	0	0	0	0	0	1	0	0	0	0
GH11	endoxylanase	OG_9597:	1	1	1	1	1	1	1	0	1	0	0	0	1	0	0	0	1	0	0	0	0	0	0	0	0	0	0	0
GH12	endoglucanase	OG_16934:	0	0	0	0	0	0	0	0	0	0	0	0	0	2	0	0	0	0	0	0	0	0	0	0	0	0	0	0
GH12	endoglucanase	OG_22571:	0	0	0	0	0	0	1	0	0	0	0	0	0	0	0	0	0	0	0	0	0	0	0	0	0	0	0	0
GH12	endoglucanase	OG_8934:	0	1	1	1	1	1	1	1	1	0	0	0	1	0	0	0	1	0	0	1	0	0	1	0	0	0	0	0
GH12	endoglucanase	OG_9051:	0	0	0	0	0	0	0	0	0	1	2	0	1	0	1	1	1	0	0	0	1	1	0	0	1	0	0	1
GH12	endoglucanase	OG_9487:	0	0	0	0	0	0	0	0	0	0	0	0	1	0	1	1	1	1	0	0	1	1	1	1	1	0	0	0
GH12	xyloglucan active endoglucanase	OG_10377:	1	1	1	1	1	1	1	1	1	0	0	0	0	0	0	0	0	0	0	0	0	0	0	0	0	0	0	0
GH12	xyloglucan active endoglucanase	OG_5451:	1	1	1	1	1	1	1	0	1	2	1	0	1	3	1	1	2	1	0	1	2	1	0	1	1	0	0	0
GH12	xyloglucan active endoglucanase	OG_5656:	1	1	1	1	1	1	1	1	1	1	1	1	1	1	1	1	1	1	1	1	1	1	1	1	1	0	0	0
GH13	alpha amylase	OG_11952:	0	0	0	0	0	0	0	0	0	1	1	1	0	1	0	0	0	0	0	0	1	1	0	0	0	0	0	0
GH13	alpha amylase	OG_21887:	0	0	0	0	0	0	0	0	0	0	0	0	1	0	0	0	0	0	0	0	0	0	0	0	0	0	0	0
GH13	alpha amylase	OG_53806:	0	0	0	0	0	0	0	0	0	0	0	0	0	0	0	0	1	0	0	0	0	0	0	0	0	0	0	0
GH13	Glycoside Hydrolase Family 13 protein	OG_27623:	0	0	0	0	0	0	0	0	1	0	0	0	0	0	0	0	0	0	0	0	0	0	0	0	0	0	0	0
GH13_1	alpha amylase	OG_36:	4	6	4	4	5	4	4	6	5	4	4	4	4	4	4	4	4	5	1	2	3	3	2	2	3	1	0	2
GH13_1	alpha amylase	OG_8772:	0	0	0	0	0	0	0	0	1	1	1	1	0	0	1	1	1	1	0	1	0	0	2	1	1	0	0	0
GH13_1	alpha amylase	OG_9551:	1	1	1	1	1	1	1	1	1	0	0	0	0	0	0	0	0	0	0	0	1	1	0	0	0	0	0	0
GH13_5	alpha amylase	OG_338:	2	2	2	2	2	2	2	2	1	2	2	1	2	2	1	1	1	1	1	1	2	2	1	1	1	1	1	1
GH13_8	glycogen debranching enzyme	OG_60:	3	3	3	4	4	4	3	3	3	4	4	3	3	2	2	2	2	2	2	3	4	4	4	3	1	2	2	1
GH13_22-GT5	alpha glucan synthase	OG_40:	5	5	5	5	5	5	5	7	5	3	4	2	3	3	3	3	3	3	2	2	4	4	1	2	2	1	0	1
GH13_25-GH133	alpha amylase	OG_164:	2	2	2	1	2	2	1	2	2	2	2	2	2	2	2	2	2	2	1	2	2	2	1	2	2	2	2	2
GH13_40	alpha glucosidase	OG_12098:	1	1	1	1	1	0	1	0	0	0	0	0	0	0	0	0	0	0	0	0	0	0	0	0	0	0	0	0
GH13_40	alpha glucosidase	OG_15802:	0	0	0	0	0	0	0	0	0	1	1	0	0	0	0	0	0	0	0	0	0	0	0	0	0	0	0	0
GH13_40	alpha glucosidase	OG_54825:	0	1	0	0	0	0	0	0	0	0	0	0	0	0	0	0	0	0	0	0	0	0	0	0	0	0	0	0
GH13_40	alpha glucosidase	OG_9012:	0	0	0	0	0	0	0	0	0	0	0	0	0	0	2	2	2	2	0	2	0	0	2	0	0	0	0	0
GH13_40	alpha glucosidase	OG_93:	1	1	1	1	1	1	1	2	2	4	6	2	5	2	3	3	3	3	1	2	3	3	2	2	5	0	0	0
GH13_40	alpha glucosidase	OG_18904:	0	0	0	1	0	1	0	0	0	0	0	0	0	0	0	0	0	0	0	0	0	0	0	0	0	0	0	0
GH15	glucoamylase	OG_1721:	1	1	1	1	1	1	1	1	1	0	1	0	1	0	2	2	2	2	2	2	1	1	1	1	1	0	0	0
GH15	glucoamylase	OG_194:	1	1	1	1	1	1	1	1	2	2	1	2	2	2	3	2	3	4	1	4	2	2	2	2	3	1	1	1
GH15	glucoamylase	OG_35638:	0	0	0	0	0	0	0	0	0	0	0	0	0	0	0	1	0	0	0	0	0	0	0	0	0	0	0	0
GH26	endomannanase	OG_4202:	1	1	1	1	1	1	1	0	1	1	1	1	1	1	1	1	1	1	1	1	1	1	1	1	1	1	1	1
GH26	endomannanase	OG_44639:	0	0	0	0	0	0	0	0	0	0	0	1	0	0	0	0	0	0	0	0	0	0	0	0	0	0	0	0
GH26	endomannanase	OG_45659:	0	0	0	0	0	0	0	0	0	0	0	1	0	0	0	0	0	0	0	0	0	0	0	0	0	0	0	0
GH26	endomannanase	OG_8566:	1	1	1	1	1	1	1	0	0	1	1	1	1	0	0	0	0	0	0	0	1	1	0	0	0	0	0	0
GH26	endomannanase	OG_27492:	0	0	0	0	0	0	0	0	1	0	0	0	0	0	0	0	0	0	0	0	0	0	0	0	0	0	0	0
GH27	alpha galactosidase	OG_15764:	0	0	0	0	0	0	0	0	0	1	1	0	0	1	0	0	0	0	0	0	0	0	0	0	0	0	0	0
GH27	alpha galactosidase	OG_16535:	1	1	1	0	0	0	0	0	0	0	0	0	0	0	0	0	0	0	0	0	0	0	0	0	0	0	0	0
GH27	alpha galactosidase	OG_206:	2	2	2	2	2	2	2	2	2	2	2	2	2	2	1	1	2	2	2	2	2	2	2	1	2	1	1	0
GH27	alpha galactosidase	OG_2892:	1	1	1	1	1	1	1	1	1	1	1	1	1	1	1	1	1	1	1	1	1	1	1	1	1	1	1	1
GH27	alpha galactosidase	OG_46032:	0	0	0	0	0	0	0	0	0	0	0	0	0	0	0	0	0	1	0	0	0	0	0	0	0	0	0	0
GH27	alpha galactosidase	OG_6598:	1	1	1	1	1	1	1	1	1	1	1	1	1	0	1	1	1	1	0	1	1	1	0	1	1	0	0	0
GH27	alpha galactosidase	OG_7011:	1	1	1	1	1	1	1	0	1	1	1	1	0	1	2	2	2	0	1	0	0	0	1	0	1	0	0	0
GH27	alpha galactosidase	OG_7212:	1	1	1	1	1	1	1	1	1	1	1	1	1	1	1	1	1	0	0	1	0	0	0	1	0	0	0	0
GH27	alpha galactosidase	OG_7933:	1	1	1	1	1	1	1	1	0	1	1	0	1	1	0	1	1	1	0	0	0	0	0	0	1	0	0	0
GH27	alpha galactosidase	OG_21592:	0	0	0	0	0	0	0	0	1	0	0	0	0	0	0	0	0	0	0	0	1	0	0	0	0	0	0	0
GH28	endopolygalacturonase	OG_10184:	1	1	1	1	1	1	0	1	1	0	0	0	0	0	0	0	0	0	0	0	0	0	1	0	0	0	0	0
GH28	endopolygalacturonase	OG_10473:	1	1	1	1	1	1	1	1	1	0	0	0	0	0	0	0	0	0	0	0	0	0	0	0	0	0	0	0
GH28	endopolygalacturonase	OG_11636:	0	0	0	0	0	0	0	0	0	2	1	0	0	0	1	1	1	0	0	0	0	0	0	0	0	0	0	0
GH28	endopolygalacturonase	OG_1710:	1	1	1	1	1	1	1	1	1	1	1	1	1	1	1	1	1	1	1	1	1	1	1	1	1	1	1	1
GH28	endopolygalacturonase	OG_20513:	0	0	0	0	0	0	0	0	0	0	0	0	0	0	1	1	0	0	0	0	0	0	0	0	0	0	0	0
GH28	endopolygalacturonase	OG_5074:	0	1	1	1	1	1	1	2	1	1	1	1	1	1	0	0	1	1	1	1	1	1	1	1	1	1	1	1
GH28	endopolygalacturonase	OG_6815:	0	1	1	0	1	0	0	1	0	1	0	1	1	1	1	1	1	1	1	1	1	1	1	1	1	1	1	1
GH28	endopolygalacturonase	OG_7101:	1	1	1	1	1	1	1	1	1	0	0	0	1	1	1	1	1	1	1	1	1	1	0	0	1	0	0	0
GH28	endopolygalacturonase	OG_7458:	1	1	1	1	1	1	1	1	1	1	1	1	0	1	1	1	1	0	0	0	0	0	1	1	1	0	0	0
GH28	endopolygalacturonase	OG_7818:	1	1	1	1	1	1	1	1	1	1	1	1	1	0	0	0	1	0	0	0	0	0	1	1	0	0	0	0
GH28	endopolygalacturonase	OG_7917:	1	1	1	1	1	1	1	1	1	0	0	1	1	0	1	1	1	0	0	1	0	0	0	0	1	0	0	0
GH28	endopolygalacturonase	OG_8174:	1	1	1	1	1	1	1	1	0	0	0	0	1	1	1	1	1	1	0	1	0	0	0	0	0	0	0	0
GH28	endopolygalacturonase	OG_8289:	1	1	1	1	1	1	1	0	1	1	1	0	1	0	1	1	1	0	0	0	0	0	0	0	0	0	0	0
GH28	endopolygalacturonase	OG_9802:	1	1	1	1	1	1	1	1	1	0	0	0	0	0	0	0	0	0	0	0	0	0	1	0	0	0	0	0
GH28	endorhamnogalacturonase	OG_16522:	1	1	1	0	0	0	0	0	0	0	0	0	0	0	0	0	0	0	0	0	0	0	0	0	0	0	0	0
GH28	endorhamnogalacturonase	OG_271:	3	3	3	3	3	3	3	2	3	1	1	1	4	1	1	1	1	0	1	2	0	0	1	2	1	0	0	0
GH28	endorhamnogalacturonase	OG_8463:	1	1	1	1	1	1	1	1	1	0	0	0	1	0	1	1	0	0	0	1	0	0	0	0	1	0	0	0
GH28	endorhamnogalacturonase	OG_8943:	1	1	1	1	1	1	1	1	1	1	1	0	1	0	0	0	0	0	0	0	0	0	0	0	0	0	0	0
GH28	exopolygalacturonase	OG_14374:	1	1	1	0	0	0	1	0	0	0	0	0	0	0	0	0	0	0	0	0	0	0	0	0	0	0	0	0
GH28	exopolygalacturonase	OG_14786:	0	0	0	0	0	0	0	0	0	1	1	1	0	0	0	0	0	0	0	0	0	0	0	0	0	0	0	0
GH28	exopolygalacturonase	OG_3137:	1	1	1	1	1	1	1	1	1	1	1	1	1	1	1	1	1	1	1	1	1	1	1	1	1	1	1	1
GH28	exopolygalacturonase	OG_315:	2	2	2	1	1	1	2	2	2	2	2	2	2	2	2	2	2	2	1	2	2	2	1	1	1	1	0	0
GH28	exopolygalacturonase	OG_35733:	0	0	0	0	0	0	0	0	0	0	0	0	0	0	0	1	0	0	0	0	0	0	0	0	0	0	0	0
GH28	exopolygalacturonase	OG_54010:	0	0	0	0	0	0	0	0	0	0	0	0	0	0	0	0	1	0	0	0	0	0	0	0	0	0	0	0
GH28	exopolygalacturonase	OG_6380:	1	1	1	1	1	1	1	1	1	1	1	1	1	1	1	1	1	0	0	1	1	1	1	1	1	0	0	0
GH28	exorhamnogalacturonase	OG_12517:	0	0	0	0	0	0	0	0	0	0	0	0	1	1	0	0	0	0	0	1	0	0	0	0	1	0	0	0
GH28	exorhamnogalacturonase	OG_1630:	1	1	1	1	1	1	1	1	1	1	1	1	1	1	1	1	1	1	1	1	1	1	1	2	1	1	1	1
GH28	exorhamnogalacturonase	OG_22125:	0	0	0	0	0	0	0	0	0	0	0	0	1	0	0	0	0	0	0	0	0	0	0	0	0	0	0	0
GH28	exorhamnogalacturonase	OG_23087:	0	0	0	0	0	0	0	0	0	0	0	0	1	0	0	0	0	0	0	0	0	0	0	0	0	0	0	0
GH28	exorhamnogalacturonase	OG_45186:	0	0	0	0	0	0	0	0	0	0	0	1	0	0	0	0	0	0	0	0	0	0	0	0	0	0	0	0
GH28	exorhamnogalacturonase	OG_48753:	0	0	0	0	0	0	0	0	0	0	0	0	0	0	0	0	0	0	0	0	0	0	0	0	0	0	0	0
GH28	exorhamnogalacturonase	OG_7313:	2	1	1	1	1	1	1	1	1	1	1	0	1	0	1	1	1	0	0	1	0	0	0	1	1	0	0	0
GH28	exorhamnogalacturonase	OG_7603:	1	1	1	1	1	1	1	1	1	0	0	1	1	1	1	1	1	0	0	0	1	1	0	0	0	0	0	0
GH28	exorhamnogalacturonase	OG_9350:	1	1	1	1	1	1	1	1	0	0	0	0	1	0	0	0	0	0	0	1	0	0	0	0	0	0	0	0
GH28	Glycoside Hydrolase Family 28 protein	OG_21588:	0	0	0	0	0	0	0	1	1	0	0	0	0	0	0	0	0	0	0	0	0	0	0	0	0	0	0	0
GH28	Glycoside Hydrolase Family 28 protein	OG_26848:	0	0	0	0	0	0	0	0	1	0	0	0	0	0	0	0	0	0	0	0	0	0	0	0	0	0	0	0
GH28	xylogalacturonase	OG_22011:	0	0	0	0	0	0	0	0	0	0	0	0	1	0	0	0	0	0	0	0	0	0	0	0	0	0	0	0
GH28	xylogalacturonase	OG_6819:	1	1	1	1	1	1	1	1	1	1	1	1	1	0	1	1	1	0	0	1	1	1	1	1	0	0	0	0
GH29	alpha fucosidase	OG_25881:	0	0	0	0	0	0	0	0	0	0	0	0	0	1	0	0	0	0	0	0	0	0	0	0	0	0	0	0
GH29	alpha fucosidase	OG_8958:	1	1	1	1	1	1	1	1	1	0	0	0	0	1	0	0	0	0	0	1	0	0	1	0	1	0	0	0
GH31	alpha glucosidase	OG_1981:	1	1	1	1	1	1	1	1	1	1	1	1	1	1	1	1	1	1	1	1	1	1	1	1	1	1	1	1
GH31	alpha glucosidase	OG_4065:	1	1	1	1	1	1	1	1	1	1	1	2	2	1	1	1	1	1	0	0	2	2	1	1	1	0	0	0
GH31	alpha glucosidase	OG_6037:	1	1	1	1	1	1	1	1	1	1	1	1	1	1	1	1	1	0	1	1	1	1	1	1	1	0	0	0
GH31	alpha glucosidase	OG_61:	3	3	3	3	2	3	2	2	2	3	3	3	5	5	3	3	4	3	4	3	2	2	1	1	1	3	2	3
GH31	alpha glucosidase	OG_664:	1	1	1	1	1	1	1	1	1	2	2	1	1	1	1	1	1	1	1	1	1	1	1	1	1	1	1	2
GH31	alpha glucosidase	OG_69:	2	2	2	2	2	2	2	2	2	4	4	4	3	4	2	2	3	2	2	4	5	5	2	3	3	1	1	2
GH31	alpha glucosidase	OG_9746:	0	0	0	0	0	0	0	0	0	1	1	2	1	0	0	0	0	0	1	1	0	0	1	1	0	0	0	0
GH31	alpha glucosidase	OG_9859:	0	0	0	0	0	0	0	0	0	0	1	0	3	1	0	0	0	0	0	0	0	1	0	1	1	1	0	0
GH31	alpha xylosidase	OG_171:	2	2	2	1	2	1	2	2	2	1	2	2	2	2	2	2	2	2	1	2	3	3	2	2	1	2	2	1
GH31	alpha xylosidase	OG_6426:	0	0	0	0	0	1	0	1	1	2	2	1	1	3	1	1	1	1	0	1	1	1	1	1	1	0	0	0
GH31	alpha xylosidase	OG_7822:	1	1	1	1	1	1	1	1	1	0	0	0	1	1	0	0	1	0	1	1	1	1	0	0	0	0	0	0
GH31	alpha xylosidase	OG_8428:	1	1	1	1	1	1	1	0	1	1	1	0	1	0	0	0	0	0	0	1	1	1	0	0	0	0	0	0
GH32	endo inulinase	OG_10502:	1	1	1	0	0	0	1	0	0	1	0	0	0	0	1	1	1	0	0	0	0	0	0	0	1	0	0	0
GH32	endo inulinase	OG_26050:	0	0	0	0	0	0	0	0	0	0	0	0	0	1	0	0	0	0	0	0	0	0	0	0	0	0	0	0
GH32	exo inulinase	OG_55656:	0	1	0	0	0	0	0	0	0	0	0	0	0	0	0	0	0	0	0	0	0	0	0	0	0	0	0	0
GH32	exo inulinase	OG_671:	1	1	1	1	1	1	2	1	0	2	1	1	1	1	2	2	2	1	1	2	1	3	1	0	2	0	0	0
GH32	invertase/beta fructofuranosidase	OG_11232:	1	1	1	0	0	0	1	0	0	0	0	0	0	0	0	0	0	0	0	0	1	1	0	0	1	0	0	0
GH32	invertase/beta fructofuranosidase	OG_15372:	0	0	0	0	0	0	0	0	0	0	0	0	0	1	0	0	0	0	0	0	1	1	0	0	0	0	0	0
GH32	invertase/beta fructofuranosidase	OG_6130:	1	1	1	1	1	1	1	1	1	1	1	0	2	2	0	0	0	0	2	1	2	2	0	0	0	0	0	0
GH32	invertase/beta fructofuranosidase	OG_7074:	0	1	1	1	1	1	1	1	0	1	1	1	1	1	1	1	1	0	1	1	1	1	0	0	1	0	0	0
GH35	beta galactosidase	OG_23608:	0	0	0	0	0	0	0	0	0	0	0	0	1	0	0	0	0	0	0	0	0	0	0	0	0	0	0	0
GH35	beta galactosidase	OG_38:	5	5	5	5	5	5	6	4	3	4	2	2	5	3	4	4	4	2	1	4	4	4	2	3	3	0	0	0
GH35	beta galactosidase	OG_45321:	0	0	0	0	0	0	0	0	0	0	0	1	0	0	0	0	0	0	0	0	0	0	0	0	0	0	0	0
GH35	beta galactosidase	OG_46021:	0	0	0	0	0	0	0	0	0	0	0	0	0	0	0	0	0	1	0	0	0	0	0	0	0	0	0	0
GH35	beta galactosidase	OG_9002:	0	0	0	0	0	0	0	0	1	2	1	1	1	1	1	1	1	0	0	0	0	0	1	0	0	0	0	0
GH36	alpha galactosidase	OG_1718:	1	1	1	1	1	1	1	0	1	3	3	2	1	2	1	1	1	1	1	1	1	1	1	0	0	0	0	0
GH36	alpha galactosidase	OG_2496:	1	1	1	1	1	1	1	1	1	1	1	1	1	1	1	1	1	1	1	1	1	1	1	1	1	1	1	1
GH36	alpha galactosidase	OG_9047:	0	0	0	0	0	0	0	0	0	1	1	1	1	1	1	1	1	1	0	0	0	0	1	0	1	0	0	0
GH43	alpha arabinofuranosidase	OG_11800:	0	0	0	0	0	0	0	0	1	1	1	1	1	0	0	0	0	0	0	0	0	0	0	0	0	0	0	0
GH43	alpha arabinofuranosidase	OG_8380:	0	0	0	0	0	0	0	0	1	2	2	1	1	0	1	1	1	0	0	2	1	1	0	0	0	0	0	0
GH43	alpha arabinofuranosidase	OG_8536:	0	0	0	0	0	0	0	0	1	1	1	1	1	1	1	1	1	0	0	1	1	1	0	0	1	0	0	0
GH43	beta xylosidase	OG_10501:	0	0	0	0	0	0	0	0	1	1	1	0	1	1	1	1	1	0	0	0	0	0	0	0	0	0	0	0
GH43	beta xylosidase	OG_12545:	0	0	0	0	0	0	0	0	0	1	1	1	0	0	0	0	0	0	0	0	0	0	0	1	1	0	0	0
GH43	beta xylosidase	OG_12577:	0	0	0	0	0	0	0	0	0	1	1	1	0	1	0	0	0	0	0	0	0	0	0	0	1	0	0	0
GH43	beta xylosidase	OG_12578:	0	0	0	0	0	0	0	0	0	1	1	0	1	0	0	0	1	0	0	0	0	0	0	0	0	0	0	0
GH43	beta xylosidase	OG_1593:	1	1	1	1	1	1	1	1	2	1	1	1	1	1	1	1	1	1	1	2	1	1	1	1	1	1	0	0
GH43	beta xylosidase	OG_2234:	1	1	1	1	1	1	1	1	1	1	1	1	1	1	1	1	1	1	1	1	1	1	1	1	1	1	1	1
GH43	beta xylosidase	OG_25908:	0	0	0	0	0	0	0	0	0	0	0	0	0	1	0	0	0	0	0	0	0	0	0	0	0	0	0	0
GH43	beta xylosidase	OG_44795:	0	0	0	0	0	0	0	0	0	0	0	1	0	0	0	0	0	0	0	0	0	0	0	0	0	0	0	0
GH43	beta xylosidase	OG_44852:	0	0	0	0	0	0	0	0	0	0	0	1	0	0	0	0	0	0	0	0	0	0	0	0	0	0	0	0
GH43	beta xylosidase	OG_6025:	1	1	1	1	1	1	1	1	1	1	1	1	1	1	1	1	1	1	0	1	0	0	1	1	1	0	1	1
GH43	beta xylosidase	OG_6460:	1	1	1	1	1	1	1	2	1	1	1	1	1	1	1	1	1	1	0	0	0	0	1	1	1	0	0	0
GH43	beta xylosidase	OG_6698:	1	1	1	1	1	1	1	1	1	1	1	1	1	1	1	1	1	0	0	1	1	2	0	0	0	0	0	0
GH43	beta xylosidase	OG_6829:	1	1	1	1	1	1	1	1	2	1	1	1	1	1	1	1	1	1	1	0	0	0	0	0	0	0	0	0
GH43	beta xylosidase	OG_7789:	0	0	0	0	0	0	0	0	0	3	1	0	1	1	1	1	1	2	0	0	1	1	1	1	1	0	0	0
GH43	beta xylosidase	OG_8483:	0	0	0	0	0	0	0	0	0	2	2	1	2	1	1	1	1	0	0	0	1	1	0	0	0	0	0	0
GH43	beta xylosidase	OG_8763:	0	0	0	0	0	0	0	0	0	1	1	1	1	2	1	1	2	1	0	0	0	0	0	0	1	0	0	0
GH43	beta xylosidase	OG_8792:	0	0	0	0	0	0	0	0	0	1	1	1	1	1	1	1	1	1	0	1	1	1	0	0	0	0	0	0
GH43	beta xylosidase	OG_9351:	0	0	0	0	0	0	0	0	1	0	0	1	0	0	1	1	1	1	0	1	1	1	1	0	0	0	0	0
GH43	endoarabinanase	OG_1047:	1	1	1	1	1	1	1	1	1	1	1	1	1	1	2	2	2	2	1	1	1	1	1	1	1	1	0	0
GH43	endoarabinanase	OG_1501:	1	1	1	1	1	1	1	2	1	1	1	1	1	1	1	1	1	1	1	1	3	3	1	0	0	0	0	1
GH43	endoarabinanase	OG_1602:	1	1	1	1	1	1	1	1	1	1	1	0	2	1	1	1	1	1	2	1	1	1	1	2	2	0	0	0
GH43	endoarabinanase	OG_25993:	0	0	0	0	0	0	0	0	0	0	0	0	0	1	0	0	0	0	0	0	0	0	0	0	0	0	0	0
GH43	endoarabinanase	OG_5868:	1	1	1	1	1	1	1	1	1	1	1	0	1	1	0	0	0	0	0	1	0	0	4	0	1	2	1	2
GH43	endoarabinanase	OG_6184:	1	1	1	1	1	1	1	1	1	1	1	1	1	1	1	1	1	1	1	1	1	1	1	0	0	0	0	0
GH43	endoarabinanase	OG_7045:	1	1	1	1	1	1	1	1	1	1	1	1	1	1	1	1	1	1	0	1	1	1	0	0	0	0	0	0
GH43	endoarabinanase	OG_8421:	1	1	1	1	1	1	1	1	1	0	0	0	0	1	1	1	1	0	1	1	0	0	0	0	0	0	0	0
GH43	Glycoside Hydrolase Family 43 protein	OG_12993:	0	0	0	1	1	1	1	1	0	0	0	0	0	0	0	0	0	0	0	0	0	0	0	0	0	0	0	0
GH45	endoglucanase	OG_13022:	0	0	0	0	0	0	0	0	0	0	0	0	0	0	1	1	1	0	0	0	0	0	0	1	1	0	0	0
GH45	endoglucanase	OG_14798:	0	0	0	0	0	0	0	0	0	1	1	1	0	0	0	0	0	0	0	0	0	0	0	0	0	0	0	0
GH51	alpha arabinofuranosidase	OG_186:	3	2	3	3	3	3	3	2	3	1	1	1	3	3	1	1	1	2	2	2	2	2	2	0	1	0	0	0
GH51	alpha arabinofuranosidase	OG_5858:	1	1	1	1	1	1	1	1	2	1	1	1	0	1	1	1	1	1	0	1	1	1	1	1	1	0	0	0
GH53	endogalactanase	OG_21806:	0	0	0	0	0	0	0	0	0	1	0	0	0	0	0	0	0	0	0	0	0	0	0	0	0	0	0	0
GH53	endogalactanase	OG_3732:	1	1	1	1	1	1	1	1	1	1	1	1	1	1	1	1	1	1	1	1	1	1	1	1	1	1	1	1
GH53	endogalactanase	OG_55339:	0	1	0	0	0	0	0	0	0	0	0	0	0	0	0	0	0	0	0	0	0	0	0	0	0	0	0	0
GH53	endogalactanase	OG_5613:	1	1	1	1	1	1	1	1	1	2	1	1	1	1	1	1	1	0	1	1	1	1	1	1	1	0	0	0
GH53	endogalactanase	OG_18909:	0	0	0	1	0	1	0	0	0	0	0	0	0	0	0	0	0	0	0	0	0	0	0	0	0	0	0	0
GH54	alpha arabinofuranosidase	OG_4088:	1	1	1	1	1	1	1	1	1	1	1	1	1	1	0	1	1	1	0	0	1	1	1	4	3	0	0	0
GH62	arabinoxylan arabinofuranohydrolase	OG_14807:	0	0	0	0	0	0	0	0	0	1	1	1	0	0	0	0	0	0	0	0	0	0	0	0	0	0	0	0
GH62	arabinoxylan arabinofuranohydrolase	OG_631:	1	1	1	1	1	1	1	1	1	1	1	1	2	3	2	2	2	2	0	1	1	1	0	2	2	0	0	0
GH67	alpha glucuronidase	OG_4999:	1	1	1	1	1	1	1	1	1	1	1	1	1	2	1	1	1	1	1	0	1	1	1	2	1	0	0	0
GH74	xyloglucan active cellobiohydrolase	OG_6493:	1	1	1	1	1	1	1	0	1	1	1	2	0	1	2	2	2	1	0	0	0	0	1	1	1	0	0	0
GH78	alpha rhamnosidase	OG_20484:	0	0	0	0	0	0	0	0	0	0	0	0	0	0	1	1	0	0	0	0	0	0	0	0	0	0	0	0
GH78	alpha rhamnosidase	OG_22110:	0	0	0	0	0	0	0	0	0	0	0	0	1	0	0	0	0	0	0	0	0	0	0	0	0	0	0	0
GH78	alpha rhamnosidase	OG_3650:	1	1	1	1	1	1	1	1	1	1	1	1	1	1	1	1	1	1	1	1	1	1	1	1	1	1	1	1
GH78	alpha rhamnosidase	OG_4006:	1	1	1	1	1	1	1	1	1	1	1	1	1	1	1	1	1	1	1	1	1	1	1	1	1	1	1	1
GH78	alpha rhamnosidase	OG_4456:	1	1	1	1	1	1	1	1	1	1	1	1	1	1	1	1	1	1	1	1	1	1	1	1	1	1	1	0
GH78	alpha rhamnosidase	OG_522:	1	1	1	1	1	1	1	1	1	4	3	3	3	1	1	1	2	0	0	0	1	1	1	1	1	0	0	0
GH78	alpha rhamnosidase	OG_54296:	0	1	0	0	0	0	0	0	0	0	0	0	0	0	0	0	0	0	0	0	0	0	0	0	0	0	0	0
GH78	alpha rhamnosidase	OG_602:	1	1	1	2	1	2	1	1	1	1	1	2	1	1	1	1	1	1	1	1	1	1	2	2	1	1	1	1
GH78	alpha rhamnosidase	OG_6069:	1	0	1	1	1	0	1	0	1	1	1	1	1	0	1	1	1	1	1	1	1	1	1	1	1	1	1	1
GH78	alpha rhamnosidase	OG_6137:	1	1	1	1	1	1	1	1	1	1	2	1	1	1	1	1	1	0	0	1	1	1	0	1	1	0	0	0
GH78	alpha rhamnosidase	OG_6504:	1	1	1	1	1	1	1	1	1	1	1	2	1	1	1	1	1	0	0	0	1	1	2	0	0	0	0	0
GH78	alpha rhamnosidase	OG_7176:	2	1	2	1	1	1	2	0	0	1	0	1	1	1	1	1	1	0	0	1	0	0	1	0	0	0	0	0
GH78	alpha rhamnosidase	OG_7494:	1	1	1	1	1	1	1	1	1	1	1	1	1	0	0	0	0	0	1	2	0	0	0	0	1	0	0	0
GH78	alpha rhamnosidase	OG_7708:	1	1	1	1	1	1	1	1	1	0	0	0	1	0	1	1	1	0	1	1	1	1	0	0	0	0	0	0
GH78	alpha rhamnosidase	OG_8529:	1	1	1	1	1	1	1	0	1	1	1	1	0	0	0	0	0	0	0	0	1	1	0	0	0	0	0	0
GH88	unsaturated galacturonyl hydrolase	OG_14977:	0	0	0	0	0	0	0	0	0	1	1	1	0	0	0	0	0	0	0	0	0	0	0	0	0	0	0	0
GH88	unsaturated galacturonyl hydrolase	OG_23676:	0	0	0	0	0	0	0	0	0	0	0	0	1	0	0	0	0	0	0	0	0	0	0	0	0	0	0	0
GH88	unsaturated galacturonyl hydrolase	OG_45352:	0	0	0	0	0	0	0	0	0	0	0	1	0	0	0	0	0	0	0	0	0	0	0	0	0	0	0	0
GH88	unsaturated galacturonyl hydrolase	OG_8299:	1	1	1	1	1	1	1	0	1	1	1	0	1	0	1	1	1	0	0	0	0	0	0	0	0	0	0	0
GH88	unsaturated galacturonyl hydrolase	OG_9294:	0	0	0	0	0	0	0	0	0	2	2	1	1	0	1	1	1	0	0	0	0	0	1	0	0	0	0	0
GH93	exoarabinanase	OG_11239:	0	0	0	0	0	0	0	0	0	1	1	0	0	1	1	1	1	0	0	0	0	0	0	0	1	0	0	0
GH93	exoarabinanase	OG_21726:	0	0	0	0	0	0	0	0	0	0	0	0	0	1	0	0	0	0	0	1	0	0	0	0	0	0	0	0
GH93	exoarabinanase	OG_22208:	0	0	0	0	0	0	0	0	0	0	0	0	1	0	0	0	0	0	0	0	0	0	0	0	0	0	0	0
GH93	exoarabinanase	OG_5659:	1	0	1	1	1	1	1	1	1	1	1	1	1	1	1	1	1	1	1	1	1	1	1	1	1	0	0	1
GH93	exoarabinanase	OG_8612:	0	0	0	0	0	0	0	0	1	1	1	1	1	1	1	1	1	0	0	1	1	1	1	0	0	0	0	0
GH95	alpha fucosidase	OG_328:	1	1	1	1	1	1	1	1	1	2	3	3	1	3	3	3	3	2	1	1	1	2	1	2	1	1	1	1
GH95	alpha fucosidase	OG_42:	5	4	5	4	4	4	4	3	2	3	3	3	4	3	4	4	4	3	4	3	3	3	3	1	1	1	2	1
GH95	alpha fucosidase	OG_504:	2	2	2	2	2	2	2	3	1	3	3	2	2	1	0	0	0	1	1	1	1	1	0	0	1	0	0	0
GH95	alpha fucosidase	OG_5043:	1	1	1	1	1	1	1	1	2	2	1	1	2	1	1	1	1	1	0	1	0	1	1	1	1	0	0	0
GH105	unsaturated rhamnogalacturonyl hydrolase	OG_12562:	0	0	0	0	0	0	0	0	0	0	0	0	0	0	1	1	1	1	1	0	0	0	0	0	0	0	0	0
GH105	unsaturated rhamnogalacturonyl hydrolase	OG_824:	1	1	1	1	1	1	1	1	1	2	2	3	2	1	1	1	1	1	1	1	1	1	0	2	1	0	0	0
GH105	unsaturated rhamnogalacturonyl hydrolase	OG_857:	1	1	1	1	1	1	1	1	1	2	2	1	2	1	1	1	1	1	1	1	1	1	2	1	1	0	0	0
GH115	alpha glucuronidase	OG_5468:	0	0	0	0	0	0	0	0	0	6	3	1	4	2	1	1	1	1	0	1	0	0	1	0	1	0	0	0
GH131	Glycoside Hydrolase Family 131 protein	OG_4878:	1	1	1	1	1	1	1	0	1	1	1	1	1	1	2	2	2	1	1	1	1	1	1	0	0	0	0	0
PL1_4	pectin lyase	OG_16:	12	11	13	11	11	11	7	8	12	1	1	2	2	2	2	2	2	0	3	3	1	1	9	0	0	0	0	0
PL1_4	pectin lyase	OG_22071:	0	0	0	0	0	0	0	0	0	0	0	0	1	0	0	0	0	0	0	0	0	0	0	0	0	0	0	0
PL1_4	pectin lyase	OG_53759:	0	0	0	0	0	0	0	0	0	0	0	0	0	0	0	0	1	0	0	0	0	0	0	0	0	0	0	0
PL1_4	pectin lyase	OG_288:	2	2	2	2	2	2	2	2	3	2	2	3	2	2	2	2	2	2	1	2	1	1	1	1	0	0	0	0
PL1_4	pectin lyase	OG_7802:	2	1	1	1	1	1	1	1	0	1	1	1	1	1	0	0	0	0	1	1	0	0	0	0	0	0	0	0
PL1_4	pectin lyase	OG_7963:	1	1	1	1	1	1	1	1	1	0	0	0	1	0	1	1	1	0	0	0	1	1	1	0	0	0	0	0
PL1_4	pectin lyase	OG_8554:	1	1	1	1	1	1	1	0	0	2	0	1	2	0	0	0	0	0	0	0	0	0	0	0	0	0	0	0
PL1_4	pectin lyase	OG_9050:	0	0	0	0	0	0	0	0	1	2	2	0	1	1	1	1	1	0	0	1	0	0	0	0	0	0	0	0
PL1_4	pectin lyase	OG_10632:	1	0	1	1	1	1	1	0	0	0	0	0	0	0	0	0	0	0	0	0	1	1	0	0	0	0	0	0
PL1_7	pectate lyase	OG_11869:	0	0	0	0	0	0	0	0	0	1	1	1	1	1	0	0	0	0	0	0	0	0	0	0	0	0	0	0
PL1_7	pectate lyase	OG_11910:	0	0	0	0	0	0	0	0	0	1	1	2	1	0	0	0	0	0	0	0	0	0	0	0	0	0	0	0
PL1_7	pectate lyase	OG_1431:	1	1	1	1	1	1	1	2	1	1	1	1	1	1	1	1	1	1	1	1	1	1	1	1	1	1	1	1
PL1_7	pectate lyase	OG_6545:	1	1	1	1	1	1	1	1	1	1	1	1	1	1	1	1	1	0	1	1	1	1	0	1	0	0	0	0
PL1_7	pectate lyase	OG_9401:	0	0	0	0	0	0	0	0	0	1	1	1	1	1	1	1	1	0	0	0	1	1	0	0	0	0	0	0
PL3	pectate lyase	OG_10130:	0	0	0	0	0	0	0	0	0	0	0	1	1	0	1	1	1	1	0	0	1	1	0	0	0	0	0	0
PL3	pectate lyase	OG_10602:	0	0	0	0	0	0	0	0	0	1	1	1	0	1	1	1	1	0	0	0	0	0	0	0	0	0	0	0
PL3	pectate lyase	OG_13425:	0	0	0	0	0	0	0	0	0	1	1	1	0	1	0	0	0	0	0	0	0	0	0	0	0	0	0	0
PL3	pectate lyase	OG_23350:	0	0	0	0	0	0	0	0	0	0	0	0	1	0	0	0	0	0	0	0	0	0	0	0	0	0	0	0
PL3	pectate lyase	OG_8523:	0	0	0	0	0	0	0	0	0	2	2	2	1	1	1	1	1	0	1	1	0	0	0	0	0	0	0	0
PL4	rhamnogalacturonan lyase	OG_12530:	0	0	0	0	0	0	0	0	0	1	1	1	0	0	0	0	0	0	0	0	1	1	0	0	0	0	0	0
PL4	rhamnogalacturonan lyase	OG_2007:	1	1	1	1	1	1	1	1	1	1	1	1	1	1	1	1	1	1	1	1	1	1	1	1	1	1	1	1
PL4	rhamnogalacturonan lyase	OG_22919:	0	0	0	0	0	0	0	0	0	0	0	0	1	0	0	0	0	0	0	0	0	0	0	0	0	0	0	0
PL4	rhamnogalacturonan lyase	OG_386:	1	1	1	1	1	1	1	1	1	2	1	1	2	2	2	3	2	1	2	2	2	2	1	2	2	1	0	0
PL4	rhamnogalacturonan lyase	OG_6611:	1	1	1	1	1	1	1	1	1	1	1	1	1	1	1	1	1	1	1	1	1	1	0	0	0	0	0	0
PL4	rhamnogalacturonan lyase	OG_5460:	1	1	1	1	1	1	1	1	1	2	2	2	2	1	1	1	1	1	0	1	1	1	0	0	0	0	0	0
PL4	rhamnogalacturonan lyase	OG_11029:	0	0	0	0	0	0	0	0	1	0	0	0	1	1	1	1	1	0	0	1	0	0	0	0	0	0	0	0
PL9	pectate lyase	OG_110:	2	2	2	2	2	2	2	3	2	4	4	2	4	2	2	2	2	1	2	4	2	2	1	3	2	0	0	0
PL9	pectate lyase	OG_11132:	0	0	0	0	0	0	0	0	0	1	0	1	1	0	1	1	1	0	0	0	0	0	0	0	0	0	0	0
PL9	pectate lyase	OG_1889:	1	1	1	1	1	1	1	2	1	1	1	1	1	1	1	1	1	1	0	1	1	1	1	1	1	1	1	1
PL11	rhamnogalacturonan lyase	OG_15030:	0	0	0	0	0	0	0	0	0	1	1	1	0	0	0	0	0	0	0	0	0	0	0	0	0	0	0	0
SF1	feruloyl esterase	OG_539:	1	1	1	1	1	1	1	2	1	1	1	1	3	2	2	2	2	1	1	2	1	1	1	1	1	0	1	0
SF3	feruloyl esterase	OG_15697:	0	0	0	0	0	0	0	0	1	0	0	0	1	0	0	0	0	0	0	0	0	0	0	0	0	0	0	0
SF3	feruloyl esterase	OG_22:	6	5	6	6	6	5	5	4	5	7	8	3	8	3	4	4	2	1	2	5	6	6	3	1	1	1	1	0
SF4	feruloyl esterase	OG_276:	3	3	3	3	3	3	2	2	1	3	2	2	2	2	1	1	1	1	1	2	1	1	1	1	1	0	0	0
SF4	feruloyl esterase	OG_6924:	3	2	2	2	2	2	1	2	2	0	0	1	0	0	0	0	0	0	0	0	0	0	2	0	0	0	0	0
SF4	feruloyl esterase	OG_9254:	1	1	1	1	1	1	1	1	0	0	0	0	1	0	0	0	0	0	0	1	0	0	1	0	0	0	0	0
SF7	feruloyl esterase	OG_8690:	1	1	1	1	1	1	1	0	0	1	1	0	1	1	0	0	0	0	0	0	1	1	0	0	0	0	0	0

## Sheet: 11B. Details
Additional File 11: Orthology analysis of CAZy genes related to plant biomass degradation.
11B: Details of orthology analysis for selected eurotiomycetes. Orthologs are listed horizontally.
Class	Function	Orthologous group	Orthologous group	Aspergillus niger ATCC 1015	Aspergillus niger CBS 513.88	Aspergillus niger NRRL3	Aspergillus luchuensis	Aspergillus luchuensis (kawachii) IFO 4308	Aspergillus tubingensis	Aspergillus brasiliensis	Aspergillus carbonarius ITEM 5010	Aspergillus aculeatus ATCC16872	Aspergillus versicolor	Aspergillus sydowii	Aspergillus nidulans FGSC A4	Aspergillus oryzae RIB40	Aspergillus terreus NIH 2624	Aspergillus fumigatus A1163	Aspergillus fumigatus Af293	Aspergillus fischeri NRRL 18	Aspergillus clavatus NRRL 1	Aspergillus glaucus	Aspergillus wentii	Penicillium chrysogenum	Penicillium rubens Wisconsin 54-1255	Aspergillus zonatus	Talaromyces marneffei ATCC 18224	Talaromyces stipitatus ATCC 10500	Coccidioides immitis RS	Microsporum canis CBS 113480	Histoplasma capsulatum NAm1
AA1_2	distantly related to ferroxidase	OG_13324:	OG_13324:														ATET_07961											Talst1_2|4330, Talst1_2|4331, Talst1_2|8150
AA1_2	Ferroxidase	OG_7298:	OG_7298:	185409	An14g05370	Aspni_NRRL3_1|1040	Aspfo1|192761	Aspka1_1|20287	Asptu1|323400	Aspbr1|654468	Aspca3|209742	Aspac1|59261	Aspve1|28479	Aspsy1|45662				AFUB_033230	Afu2g17540	NFIA_092960	ACLA_076450	Aspgl1|1051224		Pench1|68607	PenchWisc1_1|146441		Talma1_2|7823	Talst1_2|12029
AA1_2	Multicopper oxidase	OG_489:	OG_489:	40704, 171927	An01g08960, An15g05520	Aspni_NRRL3_1|2367, Aspni_NRRL3_1|4012	Aspfo1|39523	Aspka1_1|11563	Asptu1|39588	Aspbr1|171860	Aspca3|207607, Aspca3|515592	Aspac1|34916, Aspac1|33198	Aspve1|35737	Aspsy1|40871		AO090102000589, AO090124000036	ATET_08032	AFUB_052300	Afu5g03790	NFIA_038330	ACLA_001340, ACLA_062550		Aspwe1|45629, Aspwe1|153647, Aspwe1|110479	Pench1|68390	PenchWisc1_1|145605	Aspzo1|127944, Aspzo1|136734	Talma1_2|10193	Talst1_2|10529	Cocim1|8727	Micca1|59
AA1_3	distantly related to laccase-like multicopper oxidase	OG_11831:	OG_11831:										Aspve1|77604	Aspsy1|40258	AN10866	AO090011000242						Aspgl1|65070
AA1_3	distantly related to laccase-like multicopper oxidase	OG_12546:	OG_12546:										Aspve1|31215		AN6635	AO090011000755										Aspzo1|135325
AA1_3	distantly related to laccase-like multicopper oxidase	OG_35527:	OG_35527:																Afu4g14280
AA1_3	distantly related to laccase-like multicopper oxidase	OG_9284:	OG_9284:										Aspve1|123902	Aspsy1|40170	AN7389, AN8581		ATET_07309, ATET_00141							Pench1|68788	PenchWisc1_1|146501		Talma1_2|2539	Talst1_2|6613
AA1_3	Laccase-like multicopper oxidase	OG_111:	OG_111:	47386, 178468, 189367	An05g02340, An11g03580, An08g08450	Aspni_NRRL3_1|11398, Aspni_NRRL3_1|9856, Aspni_NRRL3_1|8814	Aspfo1|85876, Aspfo1|67787, Aspfo1|130847	Aspka1_1|13474, Aspka1_1|12686	Asptu1|931230, Asptu1|134660, Asptu1|26701	Aspbr1|50586, Aspbr1|138371, Aspbr1|205644, Aspbr1|190733	Aspca3|135012, Aspca3|511553	Aspac1|53806, Aspac1|43833, Aspac1|32005	Aspve1|66491, Aspve1|153976, Aspve1|163416	Aspsy1|159918, Aspsy1|90634, Aspsy1|161322, Aspsy1|91522, Aspsy1|64848	AN6830, AN9170, AN5397	AO090009000067, AO090010000607	ATET_03639, ATET_08458	AFUB_071740	Afu4g14490	NFIA_101880		Aspgl1|72045	Aspwe1|102505, Aspwe1|734450, Aspwe1|114197	Pench1|82775	PenchWisc1_1|148035	Aspzo1|147354, Aspzo1|57033, Aspzo1|110537	Talma1_2|9506, Talma1_2|5854, Talma1_2|2239	Talst1_2|11292		Micca1|8790	Hisca1|5107
AA1_3	Laccase-like multicopper oxidase	OG_6715:	OG_6715:	123717, 123557	An16g02020, An12g05810	Aspni_NRRL3_1|3273, Aspni_NRRL3_1|7254	Aspfo1|71210, Aspfo1|34067	Aspka1_1|14410, Aspka1_1|16153	Asptu1|190118, Asptu1|59189	Aspbr1|196214, Aspbr1|197903	Aspca3|519260, Aspca3|167859	Aspac1|53859								NFIA_072100						Aspzo1|76170			Cocim1|5566	Micca1|1211, Micca1|2690
AA1_3	Laccase-like multicopper oxidase	OG_7162:	OG_7162:	131352, 131667	An18g02690, An01g00860	Aspni_NRRL3_1|10377, Aspni_NRRL3_1|1653	Aspfo1|122242	Aspka1_1|21599	Asptu1|115951	Aspbr1|200241, Aspbr1|150862, Aspbr1|65837		Aspac1|30534, Aspac1|61806										Aspgl1|83680					Talma1_2|3562, Talma1_2|9973, Talma1_2|7216	Talst1_2|10819, Talst1_2|2719
AA1_3	related to laccase-like multicopper oxidase	OG_7131:	OG_7131:	35672	An01g11120	Aspni_NRRL3_1|2537	Aspfo1|128156	Aspka1_1|16941	Asptu1|168536	Aspbr1|171585	Aspca3|397033			Aspsy1|158049		AO090005001096	ATET_03000			NFIA_009370			Aspwe1|51086	Pench1|37006	PenchWisc1_1|142257	Aspzo1|68692	Talma1_2|8187	Talst1_2|12454	Cocim1|2382	Micca1|4153
AA1_3	related to laccase-like multicopper oxidase	OG_78:	OG_78:	44408, 171385, 171880, 195375	An03g03750, An05g02540, An04g10400, An01g14010, An01g13660	Aspni_NRRL3_1|2751, Aspni_NRRL3_1|2783, Aspni_NRRL3_1|8516	Aspfo1|50562, Aspfo1|157236, Aspfo1|30762, Aspfo1|716058	Aspka1_1|20919, Aspka1_1|16393, Aspka1_1|16367	Asptu1|70613, Asptu1|28606, Asptu1|40994	Aspbr1|133630, Aspbr1|138786, Aspbr1|60331, Aspbr1|119835, Aspbr1|171198, Aspbr1|133036	Aspca3|147796, Aspca3|207985, Aspca3|133074	Aspac1|20684, Aspac1|20619	Aspve1|120349, Aspve1|84866, Aspve1|150612	Aspsy1|268938, Aspsy1|25901, Aspsy1|152224	AN0901, AN0878	AO090166000081, AO090005001177, AO090102000546	ATET_05229, ATET_05254	AFUB_015200, AFUB_033220	Afu1g15670, Afu2g17530	NFIA_009660, NFIA_092950	ACLA_019700, ACLA_076440	Aspgl1|63847, Aspgl1|52685	Aspwe1|27587, Aspwe1|114390	Pench1|69065, Pench1|8086, Pench1|37372	PenchWisc1_1|145457, PenchWisc1_1|148036	Aspzo1|56502, Aspzo1|2123349, Aspzo1|150730, Aspzo1|128673	Talma1_2|7830	Talst1_2|12034		Micca1|8758	Hisca1|8497
AA1_dist	Multicopper oxidase	OG_11049:	OG_11049:											Aspsy1|49808, Aspsy1|659517									Aspwe1|36463	Pench1|86037	PenchWisc1_1|138821, PenchWisc1_1|140705, PenchWisc1_1|140725
AA1_dist	Multicopper oxidase	OG_35396:	OG_35396:																				Aspwe1|120138
AA1_dist	Multicopper oxidase	OG_38606:	OG_38606:																			Aspgl1|40581
AA1_dist	Multicopper oxidase	OG_41865:	OG_41865:											Aspsy1|119011
AA2_cyt	Class II peroxidase	OG_3089:	OG_3089:	47372	An08g08720	Aspni_NRRL3_1|11421	Aspfo1|44405	Aspka1_1|12706	Asptu1|187031	Aspbr1|174014	Aspca3|202415	Aspac1|53592	Aspve1|131943	Aspsy1|44076	AN5440	AO090103000329	ATET_03406	AFUB_001170	Afu6g13570	NFIA_059530	ACLA_086870	Aspgl1|152227	Aspwe1|33541	Pench1|37932	PenchWisc1_1|147280	Aspzo1|129465	Talma1_2|2536	Talst1_2|6607	Cocim1|131	Micca1|7295	Hisca1|2924
AA2_cyt	Class II peroxidase	OG_4924:	OG_4924:	213025	An04g04060	Aspni_NRRL3_1|7906	Aspfo1|59838	Aspka1_1|12440	Asptu1|128090	Aspbr1|179180	Aspca3|205314	Aspac1|49964	Aspve1|147337	Aspsy1|144707	AN10220	AO090023000654	ATET_05303	AFUB_066210	Afu4g09110	NFIA_107060	ACLA_048480	Aspgl1|182752	Aspwe1|235979	Pench1|26257	PenchWisc1_1|142829	Aspzo1|680790	Talma1_2|10086	Talst1_2|10641	Cocim1|5355	Micca1|5753
AA2_dist	Peroxidase	OG_22402:	OG_22402:								Aspca3|160478												Aspwe1|177613
AA3_1	GMC oxidoreductase	OG_27456:	OG_27456:									Aspac1|53294
AA3_2	distantly related to aryl-alcohol oxidase	OG_10080:	OG_10080:	139484	An18g00530	Aspni_NRRL3_1|10210	Aspfo1|73076	Aspka1_1|21680, Aspka1_1|21679	Asptu1|62163		Aspca3|505924, Aspca3|517498
AA3_2	distantly related to aryl-alcohol oxidase	OG_10693:	OG_10693:										Aspve1|140021	Aspsy1|156900	AN7998, AN4006									Pench1|34480	PenchWisc1_1|148561		Talma1_2|8382	Talst1_2|12675
AA3_2	distantly related to aryl-alcohol oxidase	OG_16537:	OG_16537:	183069	An15g04820	Aspni_NRRL3_1|3955
AA3_2	distantly related to aryl-alcohol oxidase	OG_22136:	OG_22136:													AO090026000068
AA3_2	distantly related to aryl-alcohol oxidase	OG_22989:	OG_22989:													AO090103000110
AA3_2	distantly related to aryl-alcohol oxidase	OG_385:	OG_385:	40960, 45958	An16g05660, An12g10770	Aspni_NRRL3_1|2894, Aspni_NRRL3_1|6873	Aspfo1|147758, Aspfo1|46011	Aspka1_1|18605, Aspka1_1|14696	Asptu1|75659	Aspbr1|43172			Aspve1|185269, Aspve1|65223	Aspsy1|41649, Aspsy1|60431	AN7832	AO090003000032, AO090120000309	ATET_00487, ATET_00801	AFUB_049100	Afu5g00630	NFIA_005130, NFIA_041860, NFIA_084880		Aspgl1|168324, Aspgl1|1515688, Aspgl1|77265	Aspwe1|176039, Aspwe1|51804	Pench1|71538, Pench1|81783, Pench1|37424	PenchWisc1_1|147973, PenchWisc1_1|140107, PenchWisc1_1|148140			Talst1_2|11967			Hisca1|4002
AA3_2	distantly related to aryl-alcohol oxidase	OG_45366:	OG_45366:												AN3960
AA3_2	distantly related to aryl-alcohol oxidase	OG_668:	OG_668:	51246	An16g09050	Aspni_NRRL3_1|6626	Aspfo1|133219	Aspka1_1|18975	Asptu1|43283	Aspbr1|151888	Aspca3|206441, Aspca3|166866	Aspac1|52848	Aspve1|79432	Aspsy1|144119	AN1429	AO090103000022	ATET_00021	AFUB_083470	Afu1g00460, Afu8g04090	NFIA_096800	ACLA_057420	Aspgl1|63668	Aspwe1|160822	Pench1|26750, Pench1|82290	PenchWisc1_1|148196, PenchWisc1_1|140434	Aspzo1|26175	Talma1_2|8333	Talst1_2|12622	Cocim1|6245	Micca1|4756	Hisca1|2449
AA3_2	distantly related to aryl-alcohol oxidase	OG_9977:	OG_9977:	187819	An18g00940	Aspni_NRRL3_1|10238	Aspfo1|697912	Aspka1_1|12746	Asptu1|185900	Aspbr1|134278	Aspca3|167755	Aspac1|54732											Aspwe1|119408
AA3_2	Glucose oxidase	OG_216:	OG_216:	179579, 40254	An07g00450, An11g05580	Aspni_NRRL3_1|4261, Aspni_NRRL3_1|9685	Aspfo1|56522, Aspfo1|41426	Aspka1_1|13327, Aspka1_1|21878	Asptu1|64497, Asptu1|126672, Asptu1|44306	Aspbr1|167238, Aspbr1|60203	Aspca3|392500, Aspca3|149114, Aspca3|156218	Aspac1|42998, Aspac1|29207	Aspve1|80742, Aspve1|122673, Aspve1|141020	Aspsy1|84981, Aspsy1|145638, Aspsy1|184034	AN2175, AN7408	AO090005000449, AO090103000214	ATET_08295, ATET_07516	AFUB_030480, AFUB_018840	Afu2g14840, Afu2g01770	NFIA_034090	ACLA_093090	Aspgl1|1193715, Aspgl1|120812	Aspwe1|46452, Aspwe1|33058, Aspwe1|38604	Pench1|29673, Pench1|31663	PenchWisc1_1|145896, PenchWisc1_1|137077	Aspzo1|141756	Talma1_2|7287
AA3_2	Glucose oxidase	OG_614:	OG_614:	50376, 55227	An01g14740, An12g03440	Aspni_NRRL3_1|2841, Aspni_NRRL3_1|8917	Aspfo1|52859, Aspfo1|222819	Aspka1_1|19318, Aspka1_1|18717	Asptu1|50400, Asptu1|51615	Aspbr1|39238	Aspca3|208051		Aspve1|40274	Aspsy1|146464	AN7890	AO090012000544	ATET_06246, ATET_07840, ATET_08474					Aspgl1|46383, Aspgl1|35402	Aspwe1|167973, Aspwe1|39707, Aspwe1|52534, Aspwe1|110653	Pench1|36357, Pench1|83449	PenchWisc1_1|141253, PenchWisc1_1|144180			Talst1_2|12448
AA3_2	GMC oxidoreductase	OG_10575:	OG_10575:	205156	An03g00130	Aspni_NRRL3_1|8773				Aspbr1|37016	Aspca3|206336	Aspac1|45676											Aspwe1|31554, Aspwe1|41422
AA3_2	GMC oxidoreductase	OG_1322:	OG_1322:	35778	An01g09620	Aspni_NRRL3_1|2423	Aspfo1|27949	Aspka1_1|11619	Asptu1|27602	Aspbr1|52640	Aspca3|207673	Aspac1|56058, Aspac1|40642	Aspve1|78515	Aspsy1|657501	AN0623	AO090023000571	ATET_05086	AFUB_016500	Afu1g17110	NFIA_008260	ACLA_018400	Aspgl1|119253	Aspwe1|27419	Pench1|69370	PenchWisc1_1|147173	Aspzo1|133705	Talma1_2|3878	Talst1_2|7971	Cocim1|8614	Micca1|1487	Hisca1|3383
AA3_2	GMC oxidoreductase	OG_19653:	OG_19653:											Aspsy1|194546								Aspgl1|77685
AA3_2	GMC oxidoreductase	OG_29:	OG_29:	53661	An12g06430, An08g11260, An08g11510, An08g12210, An08g11520	Aspni_NRRL3_1|7217, Aspni_NRRL3_1|7633, Aspni_NRRL3_1|7196, Aspni_NRRL3_1|7169	Aspfo1|54489, Aspfo1|54764, Aspfo1|44637, Aspfo1|104097, Aspfo1|460111	Aspka1_1|22936, Aspka1_1|22928, Aspka1_1|22203, Aspka1_1|22913, Aspka1_1|22805, Aspka1_1|22688, Aspka1_1|22858, Aspka1_1|22683, Aspka1_1|22240, Aspka1_1|22807, Aspka1_1|22733, Aspka1_1|21928, Aspka1_1|22796, Aspka1_1|22775, Aspka1_1|22622, Aspka1_1|22732, Aspka1_1|22242, Aspka1_1|22687, Aspka1_1|22204		Aspbr1|489104	Aspca3|129956	Aspac1|30164, Aspac1|31249		Aspsy1|95863, Aspsy1|722528		AO090038000137, AO090010000300, AO090010000292, AO090138000125, AO090010000290			Afu1g00960, Afu1g01030, Afu7g07080			Aspgl1|23522		Pench1|10475, Pench1|10496, Pench1|10476, Pench1|10569, Pench1|10989	PenchWisc1_1|136993, PenchWisc1_1|150209, PenchWisc1_1|138739, PenchWisc1_1|140717, PenchWisc1_1|149773, PenchWisc1_1|144845, PenchWisc1_1|145164, PenchWisc1_1|149787, PenchWisc1_1|150314, PenchWisc1_1|140719, PenchWisc1_1|149835, PenchWisc1_1|138767, PenchWisc1_1|138863, PenchWisc1_1|136992, PenchWisc1_1|149927, PenchWisc1_1|143162		Talma1_2|147, Talma1_2|10232, Talma1_2|10589, Talma1_2|9193, Talma1_2|9727, Talma1_2|2176, Talma1_2|2675, Talma1_2|7176, Talma1_2|7253, Talma1_2|7884, Talma1_2|9730, Talma1_2|10233, Talma1_2|7184, Talma1_2|5696	Talst1_2|1027, Talst1_2|1099, Talst1_2|1808, Talst1_2|1028, Talst1_2|1150, Talst1_2|1034, Talst1_2|1037, Talst1_2|1097, Talst1_2|13169, Talst1_2|1036, Talst1_2|3587, Talst1_2|10789, Talst1_2|10796, Talst1_2|1096, Talst1_2|2244, Talst1_2|4295, Talst1_2|3585, Talst1_2|4503, Talst1_2|9984, Talst1_2|1110	Cocim1|7501		Hisca1|3341, Hisca1|5294, Hisca1|9100, Hisca1|5978
AA3_2	GMC oxidoreductase	OG_49317:	OG_49317:								Aspca3|509917
AA3_2	GMC oxidoreductase	OG_49786:	OG_49786:								Aspca3|10949
AA3_2	GMC oxidoreductase	OG_49795:	OG_49795:								Aspca3|409630
AA3_2	GMC oxidoreductase	OG_50022:	OG_50022:								Aspca3|10948
AA3_2	related to aryl-alcohol oxidase	OG_10528:	OG_10528:										Aspve1|376256, Aspve1|43928, Aspve1|837287	Aspsy1|211169, Aspsy1|46793	AN9348		ATET_09491														Hisca1|1362
AA3_2	related to aryl-alcohol oxidase	OG_11360:	OG_11360:										Aspve1|144288	Aspsy1|61496		AO090701000511	ATET_08635							Pench1|32445	PenchWisc1_1|146914
AA3_2	related to aryl-alcohol oxidase	OG_11798:	OG_11798:							Aspbr1|190734			Aspve1|92734	Aspsy1|59546	AN2704												Talma1_2|2241	Talst1_2|696
AA3_2	related to aryl-alcohol oxidase	OG_12007:	OG_12007:															AFUB_010800	Afu1g11370	NFIA_014210	ACLA_077840	Aspgl1|182486									Hisca1|1676
AA3_2	related to aryl-alcohol oxidase	OG_12679:	OG_12679:							Aspbr1|181673			Aspve1|81128		AN7812	AO090026000028
AA3_2	related to aryl-alcohol oxidase	OG_13862:	OG_13862:														ATET_01896			NFIA_093820				Pench1|84411	PenchWisc1_1|145200
AA3_2	related to aryl-alcohol oxidase	OG_1864:	OG_1864:	208861, 45887	An11g05600, An04g08890	Aspni_NRRL3_1|7539, Aspni_NRRL3_1|9684	Aspfo1|123711, Aspfo1|132082	Aspka1_1|13326, Aspka1_1|20576	Asptu1|124581, Asptu1|192802	Aspbr1|167240	Aspca3|392957, Aspca3|128526	Aspac1|49179	Aspve1|41970, Aspve1|53292	Aspsy1|149120, Aspsy1|149612	AN7267, AN3531	AO090001000619					ACLA_075740		Aspwe1|137401			Aspzo1|25867	Talma1_2|7910	Talst1_2|8069
AA3_2	related to aryl-alcohol oxidase	OG_22066:	OG_22066:													AO090023000328
AA3_2	related to aryl-alcohol oxidase	OG_3400:	OG_3400:	51489, 131581	An12g10020, An12g04530	Aspni_NRRL3_1|2966, Aspni_NRRL3_1|3391	Aspfo1|34368, Aspfo1|47579	Aspka1_1|17408, Aspka1_1|16053	Asptu1|129845, Asptu1|78608	Aspbr1|181256, Aspbr1|34210			Aspve1|66289, Aspve1|30737	Aspsy1|51043, Aspsy1|90322	AN9011	AO090005000530	ATET_04852						Aspwe1|122406, Aspwe1|27147, Aspwe1|115539	Pench1|85421	PenchWisc1_1|141085	Aspzo1|2129226		Talst1_2|1738
AA3_2	related to aryl-alcohol oxidase	OG_3786:	OG_3786:	204610	An04g07330	Aspni_NRRL3_1|7662	Aspfo1|45404	Aspka1_1|21289	Asptu1|128665	Aspbr1|127975	Aspca3|205533	Aspac1|57386	Aspve1|186147	Aspsy1|53973	AN2057	AO090003001255	ATET_00764	AFUB_066860	Afu4g09750	NFIA_106290	ACLA_049000	Aspgl1|40937	Aspwe1|178600	Pench1|72453	PenchWisc1_1|148371	Aspzo1|135605	Talma1_2|1829	Talst1_2|2756	Cocim1|478	Micca1|5556	Hisca1|1470
AA3_2	related to aryl-alcohol oxidase	OG_409:	OG_409:	44543, 40583	An03g05670, An15g03820	Aspni_NRRL3_1|3873, Aspni_NRRL3_1|8370	Aspfo1|210711, Aspfo1|61277	Aspka1_1|20517, Aspka1_1|19912	Asptu1|70749, Asptu1|59739	Aspbr1|68720, Aspbr1|35195, Aspbr1|57483	Aspca3|210482, Aspca3|154376	Aspac1|51501, Aspac1|32484	Aspve1|183545, Aspve1|886969	Aspsy1|53413, Aspsy1|89806	AN8397	AO090020000390, AO090012000349	ATET_05456				ACLA_077970	Aspgl1|1212441, Aspgl1|45840, Aspgl1|132688	Aspwe1|69425	Pench1|80158, Pench1|28877	PenchWisc1_1|141497		Talma1_2|9758	Talst1_2|11041		Micca1|2252
AA3_2	related to aryl-alcohol oxidase	OG_5048:	OG_5048:	209587	An07g06310	Aspni_NRRL3_1|4712	Aspfo1|124532	Aspka1_1|14887	Asptu1|45465	Aspbr1|42411	Aspca3|405624	Aspac1|23289	Aspve1|65949	Aspsy1|159993	AN8547	AO090103000085	ATET_09074	AFUB_046830	Afu3g01580	NFIA_002550	ACLA_062810	Aspgl1|170304	Aspwe1|693983, Aspwe1|55305	Pench1|37046	PenchWisc1_1|136926	Aspzo1|159767			Cocim1|3050	Micca1|3348
AA3_2	related to aryl-alcohol oxidase	OG_5454:	OG_5454:	37396	An02g11550	Aspni_NRRL3_1|5329	Aspfo1|42319	Aspka1_1|14034	Asptu1|41956	Aspbr1|203453	Aspca3|161705	Aspac1|52750	Aspve1|38696, Aspve1|153432	Aspsy1|194067, Aspsy1|61083		AO090005001473, AO090005000679		AFUB_041050	Afu3g08060		ACLA_036020	Aspgl1|1500109	Aspwe1|114117	Pench1|30856	PenchWisc1_1|143463	Aspzo1|150747	Talma1_2|3809			Micca1|5411
AA3_2	related to aryl-alcohol oxidase	OG_59:	OG_59:	131188, 40542, 190068, 37397	An18g01120, An15g03100, An05g02380, An02g11560	Aspni_NRRL3_1|10253, Aspni_NRRL3_1|3828, Aspni_NRRL3_1|8810, Aspni_NRRL3_1|5328	Aspfo1|163638, Aspfo1|284402, Aspfo1|200666, Aspfo1|181872	Aspka1_1|12756, Aspka1_1|20088, Aspka1_1|14033	Asptu1|113051, Asptu1|59788, Asptu1|927312, Asptu1|919473	Aspbr1|133683, Aspbr1|131867, Aspbr1|203452	Aspca3|167740, Aspca3|176769, Aspca3|156441, Aspca3|393844, Aspca3|171787	Aspac1|36985, Aspac1|53834, Aspac1|34800, Aspac1|31493, Aspac1|52751	Aspve1|882933, Aspve1|86809	Aspsy1|194404, Aspsy1|30663, Aspsy1|154687	AN7056, AN10931, AN4212, AN3229, AN6445	AO090003001420, AO090005000970, AO090012000422, AO090005001472	ATET_06274, ATET_01660, ATET_07855	AFUB_041040, AFUB_030670	Afu3g08070, Afu2g15020	NFIA_069070, NFIA_090260	ACLA_036030, ACLA_093600, ACLA_072460	Aspgl1|25232, Aspgl1|135598, Aspgl1|133560, Aspgl1|52069	Aspwe1|747480, Aspwe1|169869	Pench1|73452	PenchWisc1_1|148598	Aspzo1|14855, Aspzo1|97904	Talma1_2|1203, Talma1_2|4107	Talst1_2|1377, Talst1_2|4343, Talst1_2|3452		Micca1|8684
AA3_2	related to aryl-alcohol oxidase	OG_593:	OG_593:	207831, 36617	An08g08250, An02g00400	Aspni_NRRL3_1|11378, Aspni_NRRL3_1|6220	Aspfo1|205740, Aspfo1|120389	Aspka1_1|12666, Aspka1_1|22109	Asptu1|26681, Asptu1|38728	Aspbr1|194362, Aspbr1|145778	Aspca3|202445, Aspca3|203112	Aspac1|54898, Aspac1|42069	Aspve1|138827	Aspsy1|59085	AN8329	AO090003001409	ATET_06402	AFUB_101160	Afu4g00610	NFIA_045070	ACLA_078430	Aspgl1|40390	Aspwe1|48429, Aspwe1|56760	Pench1|8350	PenchWisc1_1|148134		Talma1_2|368		Cocim1|7764
AA3_2	related to aryl-alcohol oxidase	OG_608:	OG_608:	53801	An14g02940	Aspni_NRRL3_1|842	Aspfo1|62405	Aspka1_1|16599	Asptu1|49308	Aspbr1|223664	Aspca3|135460	Aspac1|41547	Aspve1|205291, Aspve1|199540, Aspve1|179903	Aspsy1|169807, Aspsy1|156261, Aspsy1|92447	AN3206	AO090113000007	ATET_07905			NFIA_036190	ACLA_056040	Aspgl1|30314, Aspgl1|138900	Aspwe1|170444, Aspwe1|114784	Pench1|35366, Pench1|83100	PenchWisc1_1|148155, PenchWisc1_1|138462	Aspzo1|11580		Talst1_2|12067			Hisca1|2937, Hisca1|8277
AA3_2	related to aryl-alcohol oxidase	OG_7513:	OG_7513:	190238	An04g02980	Aspni_NRRL3_1|7994	Aspfo1|77819, Aspfo1|44952	Aspka1_1|12354, Aspka1_1|14908	Asptu1|46702	Aspbr1|119807, Aspbr1|30947	Aspca3|208227		Aspve1|156456	Aspsy1|95259		AO090701000527, AO090023000847					ACLA_060160		Aspwe1|140426
AA3_2	related to aryl-alcohol oxidase	OG_9230:	OG_9230:	50882	An13g01960	Aspni_NRRL3_1|1408	Aspfo1|51957	Aspka1_1|22042	Asptu1|80341	Aspbr1|44564	Aspca3|142005	Aspac1|53316				AO090103000128													Cocim1|5620
AA3_2	related to aryl-alcohol oxidase	OG_9700:	OG_9700:	42202	An12g07280	Aspni_NRRL3_1|3162	Aspfo1|191233	Aspka1_1|17206	Asptu1|936994			Aspac1|51416				AO090010000215															Hisca1|1977
AA3_3	Alcohol oxidase	OG_6439:	OG_6439:	42956	An18g05480	Aspni_NRRL3_1|10597	Aspfo1|63108	Aspka1_1|19595	Asptu1|162688	Aspbr1|197368	Aspca3|165478	Aspac1|24101	Aspve1|78409	Aspsy1|86212	AN0567	AO090001000447	ATET_09188					Aspgl1|41633	Aspwe1|38264	Pench1|76153	PenchWisc1_1|138071	Aspzo1|14993	Talma1_2|2368	Talst1_2|4825, Talst1_2|4826
AA3_3	Alcohol oxidase	OG_8478:	OG_8478:	56311	An15g02200	Aspni_NRRL3_1|3762	Aspfo1|212893, Aspfo1|136058	Aspka1_1|20164	Asptu1|79126	Aspbr1|47633			Aspve1|147299			AO090003000309												Talst1_2|3525, Talst1_2|11282			Hisca1|33
AA3_4/AA6	candidate pyranose oxidase	OG_13502:	OG_13502:												AN5281	AO090001000158						Aspgl1|61388
AA4	Vanillyl alcohol oxidase	OG_625:	OG_625:	189030	An09g01380	Aspni_NRRL3_1|109	Aspfo1|59435	Aspka1_1|22383					Aspve1|139796, Aspve1|88653, Aspve1|199430, Aspve1|38368	Aspsy1|160280, Aspsy1|212626, Aspsy1|54201, Aspsy1|162827, Aspsy1|157152, Aspsy1|128705, Aspsy1|55449	AN1642, AN7068	AO090003000878		AFUB_039670	Afu3g09500			Aspgl1|182012, Aspgl1|40661	Aspwe1|168015, Aspwe1|42410	Pench1|33174	PenchWisc1_1|147039		Talma1_2|8583, Talma1_2|4832, Talma1_2|2805	Talst1_2|10888, Talst1_2|6914	Cocim1|6682
AA5_2	candidate galactose oxidase	OG_5860:	OG_5860:								Aspca3|135420	Aspac1|59453	Aspve1|46644, Aspve1|36078	Aspsy1|41227		AO090011000020, AO090308000021	ATET_06260	AFUB_092400	Afu7g06820	NFIA_023620, NFIA_028120	ACLA_076740	Aspgl1|52346	Aspwe1|64258	Pench1|22580, Pench1|37371, Pench1|65432	PenchWisc1_1|147118, PenchWisc1_1|146663		Talma1_2|1676, Talma1_2|8658	Talst1_2|13029
AA6	Benzoquinone reductase	OG_27454:	OG_27454:									Aspac1|44892
AA6	Benzoquinone reductase	OG_724:	OG_724:	206038	An01g05340	Aspni_NRRL3_1|2061	Aspfo1|39901	Aspka1_1|13066	Asptu1|39982	Aspbr1|40184	Aspca3|206201	Aspac1|28023, Aspac1|42599	Aspve1|35696	Aspsy1|27857	AN0297	AO090005000812	ATET_01946	AFUB_003200	Afu1g02820	NFIA_021810	ACLA_031610	Aspgl1|44560	Aspwe1|49677, Aspwe1|144357	Pench1|70487	PenchWisc1_1|149716	Aspzo1|94930	Talma1_2|756, Talma1_2|9565	Talst1_2|9361, Talst1_2|11232	Cocim1|6587	Micca1|5792	Hisca1|6012
AA7	Glucooligosaccharide oxidase	OG_14801:	OG_14801:										Aspve1|26235	Aspsy1|64806	AN12267
AA7	Glucooligosaccharide oxidase	OG_9269:	OG_9269:	41719	An14g03070	Aspni_NRRL3_1|856	Aspfo1|208957	Aspka1_1|16585	Asptu1|195147	Aspbr1|224226	Aspca3|7893					AO090026000115	ATET_07698, ATET_02593
AA7	related to glucooligosaccharide oxidase	OG_450:	OG_450:	44512, 35412	An03g05210, An01g14520	Aspni_NRRL3_1|8405, Aspni_NRRL3_1|2821	Aspfo1|204902, Aspfo1|50735	Aspka1_1|20808, Aspka1_1|16430	Asptu1|35175, Asptu1|117656	Aspbr1|134677, Aspbr1|119713	Aspca3|208040	Aspac1|31127	Aspve1|144100	Aspsy1|162696	AN10388	AO090026000299	ATET_01295	AFUB_000410	Afu6g14340	NFIA_060220	ACLA_047620	Aspgl1|29893, Aspgl1|62821	Aspwe1|167054	Pench1|32107, Pench1|3499, Pench1|35296	PenchWisc1_1|145314, PenchWisc1_1|148661, PenchWisc1_1|138376, PenchWisc1_1|139540		Talma1_2|8655	Talst1_2|13018		Micca1|1479
AA7	related to glucooligosaccharide oxidase	OG_4633:	OG_4633:	193872	An16g08820	Aspni_NRRL3_1|6644	Aspfo1|133381	Aspka1_1|18957	Asptu1|190635	Aspbr1|125316		Aspac1|44191	Aspve1|123963	Aspsy1|86839	AN10191	AO090103000045	ATET_00040	AFUB_083280	Afu8g04270	NFIA_097000	ACLA_057620	Aspgl1|116477	Aspwe1|53635	Pench1|65502	PenchWisc1_1|145914	Aspzo1|67553	Talma1_2|10477	Talst1_2|10162	Cocim1|684	Micca1|8046	Hisca1|869
AA7_dist	Glucooligosaccharide oxidase	OG_39272:	OG_39272:																			Aspgl1|29356
AA8	candidate iron reductase domain	OG_10414:	OG_10414:	39013	An11g04100	Aspni_NRRL3_1|9805	Aspfo1|77955	Aspka1_1|13433	Asptu1|191351	Aspbr1|25431	Aspca3|135440	Aspac1|22568
AA8	candidate iron reductase domain	OG_10711:	OG_10711:										Aspve1|30657, Aspve1|168196	Aspsy1|201260, Aspsy1|476438	AN10488	AO090003001458						Aspgl1|137084
AA8	candidate iron reductase domain	OG_13691:	OG_13691:														ATET_10246				ACLA_054830						Talma1_2|8415	Talst1_2|12712
AA8	candidate iron reductase domain	OG_25427:	OG_25427:														ATET_08150
AA8	candidate iron reductase domain	OG_45139:	OG_45139:												AN10820
AA8	candidate iron reductase domain	OG_5571:	OG_5571:	170869	An01g03150	Aspni_NRRL3_1|1901	Aspfo1|40127	Aspka1_1|18320	Asptu1|40238	Aspbr1|40381	Aspca3|206036	Aspac1|57723	Aspve1|35975	Aspsy1|41113	AN0466	AO090003000918	ATET_03781	AFUB_004650	Afu1g04315	NFIA_020450	ACLA_030360	Aspgl1|1234450	Aspwe1|37360	Pench1|79294	PenchWisc1_1|141685	Aspzo1|1769791	Talma1_2|9898	Talst1_2|10902
AA8	Iron reductase domain protein	OG_361:	OG_361:	173811	An02g06090	Aspni_NRRL3_1|5777	Aspfo1|122889	Aspka1_1|11725	Asptu1|39360	Aspbr1|59979, Aspbr1|115653	Aspca3|138540	Aspac1|49802	Aspve1|57525, Aspve1|175163	Aspsy1|36255, Aspsy1|204583	AN8890	AO090010000757, AO090026000220, AO090011000593	ATET_02996, ATET_01526	AFUB_081740, AFUB_035540	Afu8g05805, Afu3g13650	NFIA_098570, NFIA_045610, NFIA_063710	ACLA_059690	Aspgl1|155898	Aspwe1|177763, Aspwe1|39656, Aspwe1|31033	Pench1|84299	PenchWisc1_1|144744	Aspzo1|152120	Talma1_2|2218	Talst1_2|11334	Cocim1|6184	Micca1|204	Hisca1|2380
AA8	Iron reductase domain protein	OG_9695:	OG_9695:										Aspve1|42136	Aspsy1|88562	AN12326	AO090023000095	ATET_04326										Talma1_2|749	Talst1_2|9354	Cocim1|146		Hisca1|5521
AA8	Iron reductase domain protein	OG_9718:	OG_9718:	134460	An14g02900	Aspni_NRRL3_1|836	Aspfo1|82758	Aspka1_1|16604	Asptu1|49312	Aspbr1|36219	Aspca3|518676	Aspac1|59011					ATET_10370
AA8-AA3_1	candidate cellobiose dehydrogenase	OG_25428:	OG_25428:														ATET_08151
AA8-AA3_1	candidate cellobiose dehydrogenase	OG_4439:	OG_4439:	44487	An03g04930	Aspni_NRRL3_1|8432	Aspfo1|142937	Aspka1_1|20834	Asptu1|133987	Aspbr1|210373		Aspac1|36508	Aspve1|172195	Aspsy1|90365	AN7680	AO090701000796	ATET_08199	AFUB_018620	Afu2g01540	NFIA_033830	ACLA_093390	Aspgl1|130195	Aspwe1|52178	Pench1|20321	PenchWisc1_1|143785	Aspzo1|20158	Talma1_2|4662	Talst1_2|8806	Cocim1|2774	Micca1|160	Hisca1|1240
AA8-AA3_1	Iron reductase domain / Cellobiose dehydrogenase protein	OG_512:	OG_512:	192610, 173720	An02g09270, An10g00390	Aspni_NRRL3_1|6316, Aspni_NRRL3_1|5496	Aspfo1|144787, Aspfo1|58070	Aspka1_1|21445, Aspka1_1|14189	Asptu1|56490, Asptu1|29110	Aspbr1|134668, Aspbr1|116979	Aspca3|13192, Aspca3|512564	Aspac1|49294, Aspac1|54830, Aspac1|1615	Aspve1|133905	Aspsy1|80202		AO090701000391, AO090113000054	ATET_00720	AFUB_018260	Afu2g01180	NFIA_033480	ACLA_094490	Aspgl1|53122, Aspgl1|179713	Aspwe1|51938, Aspwe1|28927	Pench1|67072	PenchWisc1_1|143723	Aspzo1|90575
AA8-AA3_1	Iron reductase domain / Cellobiose dehydrogenase protein	OG_9711:	OG_9711:										Aspve1|882784	Aspsy1|378541	AN7230	AO090102000058	ATET_09993	AFUB_033310	Afu2g17620	NFIA_093020	ACLA_076510
AA9	cellulose oxidase	OG_10707:	OG_10707:													AO090103000087	ATET_05081	AFUB_075590	Afu6g09540	NFIA_055220			Aspwe1|110443			Aspzo1|29543
AA9	cellulose oxidase	OG_12681:	OG_12681:										Aspve1|36889	Aspsy1|141154	AN6428		ATET_06077, ATET_08942
AA9	cellulose oxidase	OG_15822:	OG_15822:										Aspve1|82645	Aspsy1|152266			ATET_01456
AA9	cellulose oxidase	OG_2696:	OG_2696:	211909	An18g02970	Aspni_NRRL3_1|10401	Aspfo1|220760	Aspka1_1|12905	Asptu1|186042	Aspbr1|128221	Aspca3|206288	Aspac1|30261	Aspve1|23119	Aspsy1|65213	AN0121	AO090120000294	ATET_02094	AFUB_059330	Afu5g11760	NFIA_075520	ACLA_014820	Aspgl1|68637	Aspwe1|26628	Pench1|32001	PenchWisc1_1|145490	Aspzo1|162818	Talma1_2|5654	Talst1_2|5047	Cocim1|8121	Micca1|5351	Hisca1|3921
AA9	cellulose oxidase	OG_9353:	OG_9353:										Aspve1|484429	Aspsy1|124602	AN2388	AO090023000056	ATET_01035	AFUB_030110	Afu2g14490	NFIA_089670	ACLA_073030	Aspgl1|68243	Aspwe1|698223
AA9	cellulose oxidase	OG_9481:	OG_9481:													AO090023000787	ATET_05416	AFUB_064960	Afu4g07850	NFIA_108320	ACLA_047220	Aspgl1|66820	Aspwe1|102370	Pench1|3559	PenchWisc1_1|139474
AA9	Lytic polysaccharide monooxygenase (formerly GH61)	OG_6061:	OG_6061:	52688	An08g05230	Aspni_NRRL3_1|11147	Aspfo1|540800	Aspka1_1|18074	Asptu1|139516	Aspbr1|28874		Aspac1|21445	Aspve1|120234	Aspsy1|254723	AN1041	AO090001000221	ATET_00448	AFUB_012030	Afu1g12560	NFIA_012990	ACLA_022980	Aspgl1|133475	Aspwe1|40416	Pench1|32834	PenchWisc1_1|140045	Aspzo1|58651	Talma1_2|3127	Talst1_2|7228
AA9	Lytic polysaccharide monooxygenase (formerly GH61)	OG_6860:	OG_6860:	211595	An12g04610	Aspni_NRRL3_1|3383	Aspfo1|47586	Aspka1_1|16060	Asptu1|129651	Aspbr1|135809	Aspca3|210317	Aspac1|49670	Aspve1|54255	Aspsy1|44690	AN10419	AO090012000090	ATET_04210	AFUB_044090	Afu3g03870	NFIA_006140	ACLA_060890		Aspwe1|114704	Pench1|35345	PenchWisc1_1|138437
AA9	Lytic polysaccharide monooxygenase (formerly GH61)	OG_7712:	OG_7712:	43784	An12g02540	Aspni_NRRL3_1|8994				Aspbr1|76734		Aspac1|44309	Aspve1|519566	Aspsy1|163858	AN3046	AO090023000159	ATET_08113	AFUB_030160	Afu2g14540	NFIA_089730	ACLA_055060		Aspwe1|159216	Pench1|38150	PenchWisc1_1|144334
AA9	Lytic polysaccharide monooxygenase (formerly GH61)	OG_8291:	OG_8291:	194765	An04g08550	Aspni_NRRL3_1|7568	Aspfo1|131549	Aspka1_1|20548	Asptu1|86562	Aspbr1|136432	Aspca3|164814	Aspac1|36573	Aspve1|28952	Aspsy1|912403	AN7891, AN3860	AO090138000004
AA9	Lytic polysaccharide monooxygenase (formerly GH61) / Carbohydrate-Binding Module Family 1 protein	OG_7665:	OG_7665:	182430	An15g04900	Aspni_NRRL3_1|3961	Aspfo1|46878	Aspka1_1|20004	Asptu1|48264	Aspbr1|46110		Aspac1|44836	Aspve1|160962	Aspsy1|55722	AN1602	AO090005000531	ATET_07790	AFUB_080950	Afu8g06830	NFIA_099510	ACLA_059790
AA9	Lytic polysaccharide monooxygenase (formerly GH61) / Carbohydrate-Binding Module Family 1 protein	OG_7681:	OG_7681:	53797	An14g02670	Aspni_NRRL3_1|814	Aspfo1|48439	Aspka1_1|16627	Asptu1|34640	Aspbr1|223028	Aspca3|57612	Aspac1|51222	Aspve1|45957	Aspsy1|48736	AN9524		ATET_07920	AFUB_101610		NFIA_044390		Aspgl1|137994	Aspwe1|41269			Aspzo1|134537
AA9	Lytic polysaccharide monooxygenase (formerly GH61) / Carbohydrate-Binding Module Family 1 protein	OG_9469:	OG_9469:	56338	An15g04570	Aspni_NRRL3_1|3929	Aspfo1|207691	Aspka1_1|19973	Asptu1|131827	Aspbr1|131816		Aspac1|59937					ATET_10194				ACLA_017470		Aspwe1|175837
AA11	Lytic polysaccharide monooxygenase	OG_4726:	OG_4726:	48700	An15g02350	Aspni_NRRL3_1|3772	Aspfo1|207846	Aspka1_1|20140	Asptu1|48521	Aspbr1|132071	Aspca3|209896	Aspac1|38848	Aspve1|146150	Aspsy1|55411	AN0602	AO090023000525	ATET_05070	AFUB_076950	Afu6g10930	NFIA_056670	ACLA_084630	Aspgl1|31447	Aspwe1|50808	Pench1|2509	PenchWisc1_1|146882	Aspzo1|660354	Talma1_2|6617	Talst1_2|836, Talst1_2|4486			Hisca1|1162
AA11	Lytic polysaccharide monooxygenase	OG_807:	OG_807:	202949	An09g05170	Aspni_NRRL3_1|415	Aspfo1|99088	Aspka1_1|17877	Asptu1|90371	Aspbr1|277377	Aspca3|208829	Aspac1|16626, Aspac1|47412	Aspve1|89188	Aspsy1|505109	AN8175	AO090102000501	ATET_09277	AFUB_051520	Afu5g03010	NFIA_039100	ACLA_002140	Aspgl1|48592	Aspwe1|699551, Aspwe1|42993	Pench1|64797, Pench1|29951	PenchWisc1_1|146456	Aspzo1|60375	Talma1_2|7799	Talst1_2|12004	Cocim1|3876	Micca1|1987	Hisca1|468
CE1	acetyl xylan esterase	OG_17467:	OG_17467:												AN8320				Afu1g17510
CE1	acetyl xylan esterase	OG_42860:	OG_42860:															AFUB_081200
CE1	acetyl xylan esterase	OG_53801:	OG_53801:																	NFIA_084920
CE1	acetyl xylan esterase	OG_7271:	OG_7271:	211544	An12g05010	Aspni_NRRL3_1|3339	Aspfo1|34018	Aspka1_1|16101	Asptu1|47618	Aspbr1|58876	Aspca3|509470	Aspac1|56959	Aspve1|129653	Aspsy1|971635	AN6093	AO090011000745	ATET_09843		Afu8g06570	NFIA_099230	ACLA_081220						Talma1_2|15	Talst1_2|4774
CE1	Carbohydrate Esterase Family 1 protein	OG_10587:	OG_10587:		An16g00060	Aspni_NRRL3_1|7411	Aspfo1|46556	Aspka1_1|14254	Asptu1|55534			Aspac1|45755														Aspzo1|133400, Aspzo1|26897
CE1	feruloyl esterase	OG_10161:	OG_10161:										Aspve1|46087	Aspsy1|48859		AO090701000884	ATET_01914, ATET_06644				ACLA_061520						Talma1_2|3473	Talst1_2|3413
CE1	feruloyl esterase	OG_20209:	OG_20209:															AFUB_025300	Afu2g09440
CE1	feruloyl esterase	OG_2437:	OG_2437:	206792	An02g05460	Aspni_NRRL3_1|5822	Aspfo1|121903	Aspka1_1|11771	Asptu1|115078	Aspbr1|38668	Aspca3|203274	Aspac1|34570	Aspve1|123275	Aspsy1|141810	AN2415	AO090026000228	ATET_01356	AFUB_029350	Afu2g13720	NFIA_088900	ACLA_073920	Aspgl1|25099	Aspwe1|163611	Pench1|76281	PenchWisc1_1|138301	Aspzo1|96121	Talma1_2|6075	Talst1_2|607	Cocim1|6457	Micca1|5993	Hisca1|5896
CE1	feruloyl esterase	OG_45934:	OG_45934:																		ACLA_017480
CE1	feruloyl esterase	OG_7879:	OG_7879:	43785	An12g02550	Aspni_NRRL3_1|8993				Aspbr1|45473			Aspve1|26349	Aspsy1|154482	AN5267	AO090023000158	ATET_08112	AFUB_030150	Afu2g14530	NFIA_089720	ACLA_055050		Aspwe1|42975	Pench1|84140	PenchWisc1_1|144335
CE1	feruloyl esterase	OG_8244:	OG_8244:										Aspve1|57776	Aspsy1|62481		AO090005000945		AFUB_088950	Afu7g02380	NFIA_115130	ACLA_065130	Aspgl1|129062, Aspgl1|21213	Aspwe1|42377	Pench1|21816	PenchWisc1_1|145508			Talst1_2|3939, Talst1_2|6381
CE1	Carbohydrate Esterase Family 1 protein	OG_916:	OG_916:	53315	An07g03100	Aspni_NRRL3_1|4467	Aspfo1|178979	Aspka1_1|15745	Asptu1|127185	Aspbr1|206366	Aspca3|208473	Aspac1|43376	Aspve1|46379	Aspsy1|159636	AN8782	AO090005000277	ATET_06438	AFUB_057420	Afu5g09860	NFIA_077450	ACLA_012870	Aspgl1|51096	Aspwe1|35382	Pench1|25048	PenchWisc1_1|137658	Aspzo1|134318	Talma1_2|9634, Talma1_2|9635	Talst1_2|11168, Talst1_2|11169	Cocim1|6539	Micca1|5966	Hisca1|5951
CE4	Carbohydrate Esterase Family 4 protein	OG_41254:	OG_41254:				Aspfo1|205845
CE4	Carbohydrate Esterase Family 4 protein	OG_4504:	OG_4504:	126860	An18g04560	Aspni_NRRL3_1|10540	Aspfo1|114494	Aspka1_1|19541	Asptu1|231989	Aspbr1|105420	Aspca3|30279	Aspac1|52967	Aspve1|121787, Aspve1|27459	Aspsy1|606994	AN0160	AO090026000697	ATET_07736	AFUB_058980	Afu5g11410	NFIA_075850	ACLA_014490		Aspwe1|170674, Aspwe1|35918	Pench1|2721	PenchWisc1_1|147163	Aspzo1|61894	Talma1_2|4759	Talst1_2|8925	Cocim1|615	Micca1|510
CE4	Carbohydrate Esterase Family 4 protein	OG_5406:	OG_5406:	173767	An02g13530	Aspni_NRRL3_1|5169	Aspfo1|127822	Aspka1_1|13875	Asptu1|118835	Aspbr1|61888	Aspca3|409838	Aspac1|43611	Aspve1|128056	Aspsy1|77458	AN4823			AFUB_041850	Afu3g07210	NFIA_070040	ACLA_035150	Aspgl1|126058	Aspwe1|69841	Pench1|64888	PenchWisc1_1|143444	Aspzo1|2112210	Talma1_2|8870	Talst1_2|1457	Cocim1|2568	Micca1|8212	Hisca1|8672
CE4	Carbohydrate Esterase Family 4 protein	OG_595:	OG_595:	45285, 186040	An12g04480, An04g07110	Aspni_NRRL3_1|7680, Aspni_NRRL3_1|3397	Aspfo1|70558	Aspka1_1|21307, Aspka1_1|16049	Asptu1|152784	Aspbr1|127308, Aspbr1|135954	Aspca3|142363, Aspca3|132380	Aspac1|39677	Aspve1|455183, Aspve1|41558	Aspsy1|297615, Aspsy1|46379	AN1852, AN9380	AO090003001241	ATET_00749	AFUB_067050	Afu4g09940	NFIA_106110	ACLA_049160	Aspgl1|40966	Aspwe1|101017	Pench1|71580	PenchWisc1_1|148400	Aspzo1|2113219				Micca1|4403, Micca1|7735
CE5	Carbohydrate Esterase Family 5 protein	OG_11999:	OG_11999:	43522	An09g01010	Aspni_NRRL3_1|74					Aspca3|134906	Aspac1|47338											Aspwe1|172997
CE5	Carbohydrate Esterase Family 5 protein	OG_27209:	OG_27209:									Aspac1|41623
CE5	Carbohydrate Esterase Family 5 protein	OG_5185:	OG_5185:	178346	An11g00110	Aspni_NRRL3_1|10142	Aspfo1|200095	Aspka1_1|13751	Asptu1|30574	Aspbr1|201334	Aspca3|504731	Aspac1|57315	Aspve1|135708	Aspsy1|90176	AN7541	AO090011000665, AO090005000029	ATET_07810, ATET_08433	AFUB_071270	Afu4g14120	NFIA_102190	ACLA_081180		Aspwe1|144666	Pench1|3768, Pench1|22451	PenchWisc1_1|139245, PenchWisc1_1|146925
CE5	Carbohydrate Esterase Family 5 protein	OG_5950:	OG_5950:	188942	An09g00790	Aspni_NRRL3_1|73	Aspfo1|168323	Aspka1_1|19827	Asptu1|196832	Aspbr1|138212	Aspca3|58700		Aspve1|63437	Aspsy1|51953			ATET_04709, ATET_04056	AFUB_048040	Afu3g00420	NFIA_000960	ACLA_064120		Aspwe1|122788		PenchWisc1_1|142029		Talma1_2|9768, Talma1_2|4011	Talst1_2|11031, Talst1_2|6386	Cocim1|2372	Micca1|8794	Hisca1|6274
CE5	Carbohydrate Esterase Family 5 protein	OG_6156:	OG_6156:	41640	An14g02170	Aspni_NRRL3_1|776	Aspfo1|208879	Aspka1_1|16663	Asptu1|60389	Aspbr1|140404	Aspca3|177434	Aspac1|62073	Aspve1|46049	Aspsy1|48823	AN7180	AO090011000113	ATET_02133, ATET_03640, ATET_04791	AFUB_099910	Afu4g03210	NFIA_030250	ACLA_055320	Aspgl1|1504135	Aspwe1|121786, Aspwe1|115688
CE5	Carbohydrate Esterase Family 5 protein	OG_6194:	OG_6194:	36638	An02g00730	Aspni_NRRL3_1|6197	Aspfo1|66149	Aspka1_1|22403	Asptu1|442563	Aspbr1|145740	Aspca3|160089	Aspac1|34488	Aspve1|140732	Aspsy1|48706	AN10346	AO090023000058	ATET_01037	AFUB_030040	Afu2g14420	NFIA_089600		Aspgl1|148132	Aspwe1|698165	Pench1|23352	PenchWisc1_1|139544	Aspzo1|65522				Micca1|5807	Hisca1|5808
CE8	pectin methyl esterase	OG_5898:	OG_5898:	174365	An02g12505	Aspni_NRRL3_1|5252	Aspfo1|215818	Aspka1_1|13957	Asptu1|200738	Aspbr1|191841	Aspca3|161858	Aspac1|29881	Aspve1|128701	Aspsy1|147370	AN4860	AO090020000404	ATET_01704	AFUB_041450	Afu3g07650	NFIA_069500	ACLA_035610		Aspwe1|113375	Pench1|8232	PenchWisc1_1|140755	Aspzo1|150448	Talma1_2|8446	Talst1_2|12739
CE8	pectin methyl esterase	OG_12629:	OG_12629:									Aspac1|54527						AFUB_085090	Afu8g01520	NFIA_095020	ACLA_044240
CE8	pectin methyl esterase	OG_15980:	OG_15980:															AFUB_080500	Afu8g07250	NFIA_100100
CE8	pectin methyl esterase	OG_16393:	OG_16393:										Aspve1|46967			AO090113000039
CE8	pectin methyl esterase	OG_21957:	OG_21957:													AO090003001514
CE8	pectin methyl esterase	OG_45063:	OG_45063:												AN7966
CE8	pectin methyl esterase	OG_45792:	OG_45792:																		ACLA_059980
CE8	pectin methyl esterase	OG_46045:	OG_46045:																		ACLA_059970
CE8	pectin methyl esterase	OG_4873:	OG_4873:	48336	An07g07650	Aspni_NRRL3_1|4820	Aspfo1|49977	Aspka1_1|14996	Asptu1|192475	Aspbr1|42540		Aspac1|23423	Aspve1|53958	Aspsy1|163236	AN4509	AO090120000266	ATET_09572	AFUB_020270	Afu2g03200	NFIA_035560	ACLA_091330	Aspgl1|143318	Aspwe1|59751	Pench1|6588	PenchWisc1_1|142874	Aspzo1|163144	Talma1_2|10034	Talst1_2|10710	Cocim1|6375	Micca1|5803	Hisca1|5815
CE8	pectin methyl esterase	OG_7059:	OG_7059:	214857	An04g09690	Aspni_NRRL3_1|7470	Aspfo1|45593	Aspka1_1|20637	Asptu1|58173	Aspbr1|34426	Aspca3|142656	Aspac1|30695	Aspve1|123724	Aspsy1|141352	AN3390	AO090102000010		AFUB_080890	Afu8g06880	NFIA_099600			Aspwe1|106426	Pench1|38319	PenchWisc1_1|144561		Talma1_2|5807
CE8	pectin methyl esterase	OG_8845:	OG_8845:	44585	An03g06310	Aspni_NRRL3_1|8325	Aspfo1|142568	Aspka1_1|20474	Asptu1|134084	Aspbr1|60288	Aspca3|210501	Aspac1|37019				AO090012000749										Aspzo1|68626		Talst1_2|2383
CE12	rhamnogalacturonan acetyl esterase	OG_1172:	OG_1172:	39937	An07g05160	Aspni_NRRL3_1|4629	Aspfo1|203088	Aspka1_1|14802	Asptu1|126552	Aspbr1|124747	Aspca3|170814	Aspac1|29347	Aspve1|53765	Aspsy1|1108995	AN4663	AO090120000194	ATET_05769	AFUB_056040	Afu5g08500	NFIA_078780	ACLA_012030	Aspgl1|48326	Aspwe1|35183	Pench1|34296	PenchWisc1_1|148837	Aspzo1|61817	Talma1_2|7582, Talma1_2|7583	Talst1_2|11752	Cocim1|4162	Micca1|1730	Hisca1|754
CE12	rhamnogalacturonan acetyl esterase	OG_13540:	OG_13540:										Aspve1|88513	Aspsy1|158879		AO090113000155
CE12	rhamnogalacturonan acetyl esterase	OG_195:	OG_195:																					Pench1|82020			Talma1_2|300, Talma1_2|978, Talma1_2|10321, Talma1_2|10590, Talma1_2|10591, Talma1_2|1262, Talma1_2|2126, Talma1_2|2127, Talma1_2|2228, Talma1_2|2229, Talma1_2|2441, Talma1_2|2463, Talma1_2|3341, Talma1_2|3905, Talma1_2|3981, Talma1_2|4008, Talma1_2|4009, Talma1_2|5733, Talma1_2|6471, Talma1_2|6573, Talma1_2|6574, Talma1_2|7199, Talma1_2|7200, Talma1_2|7201, Talma1_2|7225, Talma1_2|7226, Talma1_2…	Talst1_2|41, Talst1_2|102, Talst1_2|11469, Talst1_2|1346, Talst1_2|4128, Talst1_2|101, Talst1_2|129, Talst1_2|1348, Talst1_2|3437, Talst1_2|4985, Talst1_2|1014
CE12	rhamnogalacturonan acetyl esterase	OG_22343:	OG_22343:													AO090003001268
CE12	rhamnogalacturonan acetyl esterase	OG_22657:	OG_22657:																Afu8g06480	NFIA_099110
CE12	rhamnogalacturonan acetyl esterase	OG_6099:	OG_6099:	189254	An09g02160	Aspni_NRRL3_1|169	Aspfo1|49836	Aspka1_1|19744	Asptu1|36183	Aspbr1|130698	Aspca3|20423	Aspac1|30671	Aspve1|525161	Aspsy1|87038	AN2528	AO090701000556	ATET_03511	AFUB_034720	Afu3g14510	NFIA_062750	ACLA_041970	Aspgl1|39385	Aspwe1|169961	Pench1|2760	PenchWisc1_1|140317		Talma1_2|9111	Talst1_2|1817
CE12	rhamnogalacturonan acetyl esterase	OG_6972:	OG_6972:	190025	An05g02270	Aspni_NRRL3_1|8820	Aspfo1|411821	Aspka1_1|18624	Asptu1|50296	Aspbr1|201151	Aspca3|59008	Aspac1|52870	Aspve1|124963, Aspve1|155847	Aspsy1|85217	AN7240	AO090102000091		AFUB_032920	Afu2g17270	NFIA_092660				Pench1|71749	PenchWisc1_1|140056					Micca1|2820
CE12	rhamnogalacturonan acetyl esterase	OG_6973:	OG_6973:	51400	An04g09360	Aspni_NRRL3_1|7501	Aspfo1|45560	Aspka1_1|20611	Asptu1|46020	Aspbr1|349495	Aspca3|513917	Aspac1|62485, Aspac1|44847	Aspve1|32864	Aspsy1|48708	AN2834	AO090102000092	ATET_10016	AFUB_032900	Afu2g17250	NFIA_092640			Aspwe1|54838	Pench1|9779	PenchWisc1_1|144785
CE15	glucuronoyl esterase	OG_10296:	OG_10296:										Aspve1|79827	Aspsy1|63802			ATET_00945	AFUB_000370	Afu6g14390	NFIA_060260	ACLA_087520			Pench1|3564	PenchWisc1_1|139469
CE16	Carbohydrate Esterase Family 16 protein	OG_1023:	OG_1023:	135787	An07g08940	Aspni_NRRL3_1|4916	Aspfo1|63578		Asptu1|45756	Aspbr1|123042	Aspca3|506871	Aspac1|48443, Aspac1|40343	Aspve1|129268, Aspve1|139349	Aspsy1|203292, Aspsy1|1142570	AN6422	AO090005001552	ATET_03676	AFUB_017570	Afu2g00510	NFIA_032700, NFIA_053160	ACLA_093870, ACLA_093880	Aspgl1|349652	Aspwe1|112368	Pench1|26467	PenchWisc1_1|143082	Aspzo1|2127732	Talma1_2|1476, Talma1_2|1475	Talst1_2|7800
CE16	Carbohydrate Esterase Family 16 protein	OG_12613:	OG_12613:									Aspac1|28509			AN1792			AFUB_071940	Afu4g14700	NFIA_101690
CE16	Carbohydrate Esterase Family 16 protein	OG_7236:	OG_7236:	54865		Aspni_NRRL3_1|6379	Aspfo1|51656	Aspka1_1|21499	Asptu1|172445	Aspbr1|47409	Aspca3|174870	Aspac1|33687	Aspve1|30745	Aspsy1|153371		AO090701000315		AFUB_017690	Afu2g00630	NFIA_032870	ACLA_094000	Aspgl1|53164					Talma1_2|6071	Talst1_2|4555			Hisca1|4493
CE16	Carbohydrate Esterase Family 16 protein	OG_7279:	OG_7279:		An02g02540	Aspni_NRRL3_1|6053	Aspfo1|38862	Aspka1_1|11991	Asptu1|53460	Aspbr1|52088	Aspca3|203503	Aspac1|39355	Aspve1|52162	Aspsy1|57831	AN5930	AO090011000555	ATET_01500	AFUB_026540	Afu2g10760	NFIA_086100			Aspwe1|186337	Pench1|4355	PenchWisc1_1|149298
EXPN	Distantly related to plant expansins	OG_1008:	OG_1008:	52126	An02g01550	Aspni_NRRL3_1|6130	Aspfo1|201505	Aspka1_1|12067	Asptu1|94406	Aspbr1|52154	Aspca3|1089	Aspac1|59651	Aspve1|52488	Aspsy1|58163	AN6273	AO090026000357	ATET_01242	AFUB_028280	Afu2g12630	NFIA_087760	ACLA_071510	Aspgl1|134537	Aspwe1|54022	Pench1|38486	PenchWisc1_1|144738	Aspzo1|53486	Talma1_2|6637, Talma1_2|56	Talst1_2|4241, Talst1_2|6362	Cocim1|1713	Micca1|5113	Hisca1|7863
EXPN	Distantly related to plant expansins	OG_4358:	OG_4358:	128537		Aspni_NRRL3_1|8176	Aspfo1|44763	Aspka1_1|12178	Asptu1|830062	Aspbr1|127351		Aspac1|41357	Aspve1|750797	Aspsy1|36673	AN4379	AO090023000918	ATET_05561	AFUB_063750	Afu4g06670, Afu1g00810	NFIA_109540	ACLA_045920	Aspgl1|1129234	Aspwe1|23301	Pench1|24451	PenchWisc1_1|148963	Aspzo1|135276, Aspzo1|134893	Talma1_2|5324	Talst1_2|5452	Cocim1|9739	Micca1|1332
EXPN	Distantly related to plant expansins / Carbohydrate-Binding Module Family 63 protein	OG_6571:	OG_6571:	213462	An03g04190	Aspni_NRRL3_1|8490	Aspfo1|332405	Aspka1_1|20894	Asptu1|134461	Aspbr1|198976		Aspac1|18138	Aspve1|133337	Aspsy1|204329	AN7735	AO090701000717	ATET_08323	AFUB_055560	Afu5g08030	NFIA_079270	ACLA_012490		Aspwe1|48111	Pench1|34335	PenchWisc1_1|148783	Aspzo1|140583		Talst1_2|9736
GH1	beta glucosidase	OG_11670:	OG_11670:	140573	An11g02100	Aspni_NRRL3_1|9976				Aspbr1|141513	Aspca3|140780	Aspac1|58748											Aspwe1|121098
GH1	beta glucosidase	OG_46164:	OG_46164:																		ACLA_064280
GH1	beta glucosidase	OG_5812:	OG_5812:	213437	An03g03740	Aspni_NRRL3_1|8517	Aspfo1|143162	Aspka1_1|20920	Asptu1|195613	Aspbr1|77612	Aspca3|147655	Aspac1|48947	Aspve1|122154	Aspsy1|141999	AN10124	AO090003000497	ATET_00687	AFUB_014260	Afu1g14710	NFIA_010690	ACLA_020660		Aspwe1|40104	Pench1|79958	PenchWisc1_1|142173	Aspzo1|68694	Talma1_2|3729	Talst1_2|7836			Hisca1|3620
GH1	beta glucosidase	OG_6078:	OG_6078:	131747	An04g03170	Aspni_NRRL3_1|7975	Aspfo1|44968	Aspka1_1|19753, Aspka1_1|12371	Asptu1|129003	Aspbr1|44129	Aspca3|164071	Aspac1|50875	Aspve1|89744	Aspsy1|93959	AN9183	AO090120000075	ATET_02657	AFUB_080820	Afu8g06970	NFIA_099670		Aspgl1|139033	Aspwe1|161048	Pench1|35333	PenchWisc1_1|138421		Talma1_2|9309	Talst1_2|2047
GH1	beta glucosidase	OG_9312:	OG_9312:										Aspve1|130780, Aspve1|129232			AO090113000148		AFUB_015740, AFUB_000170	Afu1g16400, Afu6g14600	NFIA_009040, NFIA_060550	ACLA_019180
GH2	beta galactosidase	OG_13249:	OG_13249:										Aspve1|65632	Aspsy1|81268, Aspsy1|46851	AN6388
GH2	beta galactosidase	OG_13461:	OG_13461:												AN1107			AFUB_061780	Afu5g14090	NFIA_072890
GH2	beta galactosidase	OG_6695:	OG_6695:										Aspve1|200684, Aspve1|140971, Aspve1|124646	Aspsy1|140015, Aspsy1|153387, Aspsy1|80966	AN3201, AN2463	AO090012000389	ATET_00712, ATET_10243, ATET_04784	AFUB_062230	Afu5g14550	NFIA_072410		Aspgl1|158093		Pench1|34426	PenchWisc1_1|148648	Aspzo1|67276	Talma1_2|7293	Talst1_2|9769
GH2	beta glucuronidase	OG_5332:	OG_5332:	175666	An08g05490	Aspni_NRRL3_1|11168	Aspfo1|205524	Aspka1_1|18094	Asptu1|186779	Aspbr1|122049	Aspca3|511706	Aspac1|49197	Aspve1|36607	Aspsy1|74528	AN0996	AO090012000642	ATET_00462	AFUB_012190	Afu1g12720	NFIA_012840	ACLA_022750		Aspwe1|500481	Pench1|71379	PenchWisc1_1|139864		Talma1_2|3098	Talst1_2|7212	Cocim1|4221	Micca1|1782	Hisca1|811
GH2	beta glucuronidase	OG_7042:	OG_7042:	52111	An02g00610	Aspni_NRRL3_1|6203	Aspfo1|121388	Aspka1_1|22578	Asptu1|187429	Aspbr1|52216	Aspca3|137715	Aspac1|34238	Aspve1|38312	Aspsy1|342693	AN2395	AO090023000053	ATET_01031	AFUB_030140	Afu2g14520	NFIA_089700		Aspgl1|37590	Aspwe1|119376	Pench1|26180
GH2	beta glucuronidase	OG_7219:	OG_7219:	189620	An05g02410	Aspni_NRRL3_1|8807	Aspfo1|200677	Aspka1_1|18619	Asptu1|195906	Aspbr1|138311	Aspca3|135021	Aspac1|53117	Aspve1|56211	Aspsy1|157749	AN3200		ATET_09745					Aspgl1|133945	Aspwe1|33441	Pench1|5797	PenchWisc1_1|138251	Aspzo1|153910					Hisca1|746
GH2	beta glucuronidase	OG_7343:	OG_7343:	46827	An01g01260	Aspni_NRRL3_1|1731	Aspfo1|202611	Aspka1_1|21420	Asptu1|54299	Aspbr1|40579		Aspac1|31966	Aspve1|57133, Aspve1|44695	Aspsy1|211035	AN5361	AO090038000009	ATET_10255					Aspgl1|33078		Pench1|80351	PenchWisc1_1|141480			Talst1_2|5933
GH2	beta mannosidase	OG_226:	OG_226:	36655, 172587	An02g00990, An01g06630	Aspni_NRRL3_1|6176, Aspni_NRRL3_1|2163	Aspfo1|201465, Aspfo1|214079	Aspka1_1|22421, Aspka1_1|13172	Asptu1|116441, Asptu1|188190	Aspbr1|52194, Aspbr1|52830	Aspca3|203140, Aspca3|146189	Aspac1|20984, Aspac1|51167	Aspve1|56129	Aspsy1|60405	AN11679, AN11680	AO090026000702, AO090003001410	ATET_04413, ATET_07339	AFUB_010680, AFUB_100920	Afu1g11250, Afu4g00390	NFIA_014340, NFIA_045250	ACLA_042420, ACLA_078510		Aspwe1|144557, Aspwe1|52033	Pench1|4683, Pench1|35331	PenchWisc1_1|148912, PenchWisc1_1|138418	Aspzo1|61806, Aspzo1|74044	Talma1_2|913, Talma1_2|4130	Talst1_2|9548, Talst1_2|8222	Cocim1|4266	Micca1|8872	Hisca1|6844
GH2	beta mannosidase	OG_435:	OG_435:	212893	An12g01850	Aspni_NRRL3_1|9051	Aspfo1|145865	Aspka1_1|22029	Asptu1|61201	Aspbr1|199977	Aspca3|177963	Aspac1|34885	Aspve1|22955, Aspve1|144400, Aspve1|40420	Aspsy1|54790, Aspsy1|88129, Aspsy1|183323	AN3368	AO090010000208, AO090005000740	ATET_08684, ATET_09890	AFUB_087900	Afu7g01320	NFIA_114030	ACLA_066240	Aspgl1|26160	Aspwe1|112507	Pench1|1283, Pench1|7262	PenchWisc1_1|141474, PenchWisc1_1|146184	Aspzo1|127897	Talma1_2|665, Talma1_2|8672	Talst1_2|9257	Cocim1|5848	Micca1|6287	Hisca1|5629
GH2	beta mannosidase	OG_6652:	OG_6652:	138876	An11g06540	Aspni_NRRL3_1|9612	Aspfo1|706640	Aspka1_1|15581	Asptu1|44391	Aspbr1|114314	Aspca3|204550	Aspac1|39980	Aspve1|37634	Aspsy1|26132	AN1742	AO090001000556	ATET_06636	AFUB_074800	Afu6g08840	NFIA_054490	ACLA_083570		Aspwe1|45876			Aspzo1|153009	Talma1_2|2726	Talst1_2|6796
GH3	beta glucosidase	OG_10047:	OG_10047:										Aspve1|121552, Aspve1|46397, Aspve1|84923	Aspsy1|158919		AO090005000337, AO090005000336	ATET_02724						Aspwe1|102583
GH3	beta glucosidase	OG_11150:	OG_11150:										Aspve1|37713	Aspsy1|167594	AN1804	AO090026000123										Aspzo1|65670		Talst1_2|4907
GH3	beta glucosidase	OG_14123:	OG_14123:									Aspac1|51808		Aspsy1|153380			ATET_00157									Aspzo1|126671
GH3	beta glucosidase	OG_14176:	OG_14176:															AFUB_077990	Afu6g12010	NFIA_057910						Aspzo1|99208
GH3	beta glucosidase	OG_14916:	OG_14916:										Aspve1|663994	Aspsy1|920065	AN3949
GH3	beta glucosidase	OG_330:	OG_330:	208615	An11g01700, An11g01720	Aspni_NRRL3_1|10009, Aspni_NRRL3_1|10007	Aspfo1|65477	Aspka1_1|13637, Aspka1_1|13636	Asptu1|56655	Aspbr1|115104	Aspca3|513229	Aspac1|24513, Aspac1|23164	Aspve1|131442	Aspsy1|148478	AN10492, AN10487	AO090003000089, AO090003000088	ATET_05819, ATET_05823	AFUB_074310, AFUB_074300	Afu6g08350, Afu6g08340	NFIA_054000, NFIA_053990	ACLA_082320, ACLA_082330	Aspgl1|24235	Aspwe1|45956, Aspwe1|121168	Pench1|8475	PenchWisc1_1|147988	Aspzo1|69972	Talma1_2|3586, Talma1_2|3579	Talst1_2|7690, Talst1_2|7683	Cocim1|1774, Cocim1|7629	Micca1|8813	Hisca1|7934, Hisca1|2387
GH3	beta glucosidase	OG_5854:	OG_5854:	35640	An01g11510	Aspni_NRRL3_1|2570	Aspfo1|42977	Aspka1_1|16910	Asptu1|41247	Aspbr1|52530	Aspca3|130800	Aspac1|22620	Aspve1|141226	Aspsy1|49075	AN11986	AO090012000003	ATET_02804						Aspwe1|116437, Aspwe1|743375	Pench1|85045	PenchWisc1_1|137256	Aspzo1|129753	Talma1_2|10350	Talst1_2|11632, Talst1_2|7521, Talst1_2|11631
GH3	beta glucosidase	OG_6425:	OG_6425:	38077, 39613	An08g08240, An07g09760	Aspni_NRRL3_1|11377, Aspni_NRRL3_1|4990	Aspfo1|217882, Aspfo1|322267	Aspka1_1|12546, Aspka1_1|15154	Asptu1|58078, Asptu1|935512	Aspbr1|561995	Aspca3|48338	Aspac1|48858, Aspac1|40581	Aspve1|128520	Aspsy1|29964	AN7915	AO090001000266						Aspgl1|141708	Aspwe1|186118
GH3	beta glucosidase	OG_7:	OG_7:	210981, 179265, 56782, 208871, 182309, 139037, 181816	An15g01890, An18g03570, An14g01770, An11g00200, An07g07630, An15g04800, An11g06080, An11g06090	Aspni_NRRL3_1|742, Aspni_NRRL3_1|10133, Aspni_NRRL3_1|4818, Aspni_NRRL3_1|10449, Aspni_NRRL3_1|3736, Aspni_NRRL3_1|9644, Aspni_NRRL3_1|3953	Aspfo1|147103, Aspfo1|34607, Aspfo1|41464, Aspfo1|61401, Aspfo1|35322, Aspfo1|628411	Aspka1_1|20184, Aspka1_1|13285, Aspka1_1|12953, Aspka1_1|16692, Aspka1_1|13743, Aspka1_1|19995	Asptu1|25807, Asptu1|173742, Asptu1|194628, Asptu1|34703, Asptu1|124418, Asptu1|180078	Aspbr1|115229, Aspbr1|654852, Aspbr1|35436, Aspbr1|194248, Aspbr1|37187, Aspbr1|31415, Aspbr1|32800, Aspbr1|131655	Aspca3|57776, Aspca3|504412, Aspca3|206238, Aspca3|163392, Aspca3|510210, Aspca3|135115, Aspca3|39324	Aspac1|48888, Aspac1|37347, Aspac1|34730, Aspac1|39967, Aspac1|40151, Aspac1|32334	Aspve1|121755, Aspve1|33467, Aspve1|76409, Aspve1|89151, Aspve1|38965, Aspve1|134746, Aspve1|87806, Aspve1|129656, Aspve1|135142, Aspve1|183949, Aspve1|29066, Aspve1|132228, Aspve1|197627	Aspsy1|167631, Aspsy1|81595, Aspsy1|1165062, Aspsy1|1170419, Aspsy1|57331, Aspsy1|44996, Aspsy1|180510, Aspsy1|157922, Aspsy1|49105, Aspsy1|1163149, Aspsy1|915968, Aspsy1|44648, Aspsy1|157524	AN4102, AN10482, AN2828, AN6652, AN5976, AN7396	AO090038000223, AO090701000841, AO090103000127, AO090038000425, AO090012000135, AO090003001511, AO090009000554, AO090009000356, AO090001000544	ATET_10274, ATET_10320, ATET_02806, ATET_02713, ATET_07931, ATET_03047, ATET_06617, ATET_07121, ATET_07419	AFUB_094720, AFUB_006160, AFUB_074660, AFUB_091720, AFUB_016780, AFUB_084510	Afu1g05770, Afu6g03570, Afu6g08700, Afu7g06140, Afu1g17410, Afu8g02100	NFIA_007920, NFIA_095760, NFIA_098520, NFIA_100430, NFIA_018950, NFIA_027390, NFIA_050080, NFIA_054350	ACLA_028810, ACLA_083710, ACLA_096980, ACLA_007810	Aspgl1|118909, Aspgl1|38822, Aspgl1|72668, Aspgl1|122714, Aspgl1|75945, Aspgl1|73965, Aspgl1|133466, Aspgl1|59728	Aspwe1|176038, Aspwe1|110370, Aspwe1|120280, Aspwe1|35955, Aspwe1|108100, Aspwe1|35560	Pench1|38600, Pench1|4845, Pench1|31499, Pench1|9274, Pench1|76155, Pench1|35668, Pench1|38332	PenchWisc1_1|137439, PenchWisc1_1|148728, PenchWisc1_1|144241, PenchWisc1_1|146135, PenchWisc1_1|138187, PenchWisc1_1|142667, PenchWisc1_1|144577	Aspzo1|147160, Aspzo1|1206354, Aspzo1|128815, Aspzo1|1733303, Aspzo1|76651	Talma1_2|1665, Talma1_2|4946, Talma1_2|6208, Talma1_2|2736, Talma1_2|4201, Talma1_2|7113	Talst1_2|2604, Talst1_2|2605, Talst1_2|2606, Talst1_2|2607, Talst1_2|2908, Talst1_2|9118, Talst1_2|6827, Talst1_2|8289, Talst1_2|469	Cocim1|1532, Cocim1|7647, Cocim1|9533	Micca1|551, Micca1|943, Micca1|3202	Hisca1|216, Hisca1|6359, Hisca1|7772
GH3	beta glucosidase	OG_71:	OG_71:	44520, 129891	An03g05330, An17g00520	Aspni_NRRL3_1|6436, Aspni_NRRL3_1|8395	Aspfo1|50749, Aspfo1|197969	Aspka1_1|20544, Aspka1_1|19359	Asptu1|195739, Asptu1|56379	Aspbr1|185821, Aspbr1|666692, Aspbr1|77690	Aspca3|509542, Aspca3|175801	Aspac1|36871, Aspac1|54221	Aspve1|121716, Aspve1|25898, Aspve1|129486, Aspve1|41806, Aspve1|668197	Aspsy1|39721, Aspsy1|149309, Aspsy1|149802, Aspsy1|144320	AN2612, AN2227, AN3903, AN7865, AN0712, AN13001	AO090701000244, AO090010000034, AO090166000090	ATET_04069, ATET_09329	AFUB_000280, AFUB_054750, AFUB_077900, AFUB_086800, AFUB_048210	Afu3g00230, Afu5g07190, Afu6g11910, Afu6g14490, Afu7g00240	NFIA_000750, NFIA_057590, NFIA_080070, NFIA_060370	ACLA_010450, ACLA_087610	Aspgl1|64509	Aspwe1|147070, Aspwe1|741353	Pench1|66463, Pench1|39103	PenchWisc1_1|141099, PenchWisc1_1|141603, PenchWisc1_1|146626, PenchWisc1_1|141100	Aspzo1|149888, Aspzo1|141931, Aspzo1|137174	Talma1_2|2079, Talma1_2|7871, Talma1_2|2080	Talst1_2|10268, Talst1_2|12080, Talst1_2|12097, Talst1_2|12098
GH3	beta glucosidase	OG_8614:	OG_8614:	176601	An06g02040	Aspni_NRRL3_1|11787	Aspfo1|703889	Aspka1_1|17717	Asptu1|314691	Aspbr1|201963		Aspac1|32315		Aspsy1|144385		AO090166000048				NFIA_112660				Pench1|4071	PenchWisc1_1|149618
GH3	beta glucosidase/beta xylosidase	OG_44742:	OG_44742:												AN0479
GH3	beta xylosidase/alpha arabinofuranosidase	OG_2866:	OG_2866:	213947	An17g00370	Aspni_NRRL3_1|6424	Aspfo1|145123	Aspka1_1|22484	Asptu1|43544	Aspbr1|46818	Aspca3|210546	Aspac1|7567	Aspve1|499092	Aspsy1|39728	AN12475	AO090701000267.1	ATET_09320	AFUB_054680	Afu5g07120	NFIA_080140	ACLA_010380	Aspgl1|144216	Aspwe1|268721	Pench1|31128	PenchWisc1_1|146634	Aspzo1|61152	Talma1_2|6316	Talst1_2|342	Cocim1|3445	Micca1|7162	Hisca1|4170
GH3	beta xylosidase/alpha arabinofuranosidase	OG_352:	OG_352:	205670	An01g09960	Aspni_NRRL3_1|2451	Aspfo1|39402	Aspka1_1|11648	Asptu1|27580	Aspbr1|72910	Aspca3|302, Aspca3|169627	Aspac1|21121	Aspve1|46646, Aspve1|46725, Aspve1|485162	Aspsy1|49872, Aspsy1|95897, Aspsy1|84747	AN2359, AN8401	AO090011000140, AO090005000986, AO090103000120	ATET_05106, ATET_07383, ATET_09052	AFUB_016310, AFUB_046310	Afu1g16920, Afu3g02090	NFIA_003180	ACLA_018590, ACLA_062400	Aspgl1|118502	Aspwe1|112004	Pench1|2715	PenchWisc1_1|147157	Aspzo1|2119063	Talma1_2|2507	Talst1_2|1748, Talst1_2|6580, Talst1_2|9547
GH3	beta xylosidase/alpha arabinofuranosidase	OG_5493:	OG_5493:	50997	An17g00300	Aspni_NRRL3_1|6419	Aspfo1|64713	Aspka1_1|22492	Asptu1|120885	Aspbr1|659028	Aspca3|509596	Aspac1|33643	Aspve1|80698	Aspsy1|84935	AN2217	AO090701000274	ATET_08027, ATET_09314	AFUB_054640	Afu5g07080	NFIA_080180	ACLA_010340		Aspwe1|23552	Pench1|24701	PenchWisc1_1|148665	Aspzo1|67626	Talma1_2|6320	Talst1_2|334
GH3	Glycoside Hydrolase Family 3 protein	OG_10596:	OG_10596:	201280, 129799		Aspni_NRRL3_1|1271, Aspni_NRRL3_1|7423	Aspfo1|153379	Aspka1_1|14904		Aspbr1|197757		Aspac1|52074
GH3	Glycoside Hydrolase Family 3 protein	OG_1496:	OG_1496:	51824	An01g09290	Aspni_NRRL3_1|2396	Aspfo1|55801	Aspka1_1|11592	Asptu1|481362	Aspbr1|120012	Aspca3|49430, Aspca3|207649	Aspac1|45247	Aspve1|42319	Aspsy1|149568	AN5635	AO090009000215	ATET_03233	AFUB_070450	Afu4g13530	NFIA_102830	ACLA_052490	Aspgl1|129502	Aspwe1|33761	Pench1|82519	PenchWisc1_1|147561	Aspzo1|129648	Talma1_2|7658	Talst1_2|11844	Cocim1|903	Micca1|1045	Hisca1|8215
GH3	Glycoside Hydrolase Family 3 protein	OG_4348:	OG_4348:	120104	An02g07590	Aspni_NRRL3_1|5661	Aspfo1|126754	Aspka1_1|18485	Asptu1|41463	Aspbr1|38450	Aspca3|126750	Aspac1|21001	Aspve1|39672	Aspsy1|42734	AN2870	AO090003000741	ATET_04729	AFUB_037410	Afu3g11780	NFIA_065550	ACLA_039660	Aspgl1|168696	Aspwe1|49331	Pench1|6349	PenchWisc1_1|142604	Aspzo1|57113	Talma1_2|4187	Talst1_2|8276	Cocim1|6008	Micca1|7606
GH3	Glycoside Hydrolase Family 3 protein	OG_45235:	OG_45235:												AN2599
GH3	Glycoside Hydrolase Family 3 protein	OG_48247:	OG_48247:
GH3	Glycoside Hydrolase Family 3 protein	OG_686:	OG_686:	45461	An16g09090	Aspni_NRRL3_1|6623	Aspfo1|134132	Aspka1_1|18978	Asptu1|122153	Aspbr1|42867	Aspca3|129328, Aspca3|206469	Aspac1|61310	Aspve1|49691	Aspsy1|86860	AN1416	AO090103000019	ATET_00018	AFUB_097970, AFUB_083500	Afu1g00540, Afu8g04060	NFIA_096770	ACLA_057390	Aspgl1|42510	Aspwe1|43807	Pench1|82584	PenchWisc1_1|148200	Aspzo1|133338	Talma1_2|8330	Talst1_2|191, Talst1_2|12619	Cocim1|6238	Micca1|4759	Hisca1|2441
GH3	Glycoside Hydrolase Family 3 protein	OG_8155:	OG_8155:	37673	An06g02460	Aspni_NRRL3_1|11825				Aspbr1|667331					AN3360		ATET_04963	AFUB_070710	Afu4g13770	NFIA_102600	ACLA_052760		Aspwe1|171384	Pench1|84970	PenchWisc1_1|137281		Talma1_2|10569	Talst1_2|10051		Micca1|8021
GH5	beta 1,6 glucanase	OG_8252:	OG_8252:										Aspve1|200458, Aspve1|72317	Aspsy1|88712	AN3777	AO090011000757	ATET_09844	AFUB_025210	Afu2g09350	NFIA_084850		Aspgl1|124657	Aspwe1|119585			Aspzo1|56556	Talma1_2|422	Talst1_2|5940
GH5	exo 1,3 galactanase	OG_21735:	OG_21735:														ATET_08371			NFIA_056040
GH5	exo 1,3 galactanase	OG_3246:	OG_3246:	47416	An08g07530	Aspni_NRRL3_1|11327	Aspfo1|31554	Aspka1_1|12620	Asptu1|186940	Aspbr1|122420	Aspca3|202490	Aspac1|56113	Aspve1|121528	Aspsy1|144497	AN0575	AO090023000494	ATET_05047	AFUB_077220	Afu6g11200	NFIA_056900	ACLA_084870	Aspgl1|63181	Aspwe1|108297	Pench1|68649	PenchWisc1_1|146983	Aspzo1|17914	Talma1_2|9700	Talst1_2|11104	Cocim1|2659	Micca1|8078	Hisca1|1125
GH5	exo 1,3 galactanase	OG_349:	OG_349:	137372, 185961	An02g07160, An12g03670	Aspni_NRRL3_1|5698, Aspni_NRRL3_1|3459	Aspfo1|649186, Aspfo1|127828	Aspka1_1|18447, Aspka1_1|15994	Asptu1|204555, Asptu1|65174	Aspbr1|135832	Aspca3|56478	Aspac1|38725	Aspve1|34664, Aspve1|52637, Aspve1|28115	Aspsy1|492752, Aspsy1|151988, Aspsy1|151458	AN6836, AN6393	AO090012000151, AO090011000859	ATET_09680, ATET_10331	AFUB_024380	Afu2g08430	NFIA_084060	ACLA_080260, ACLA_084590	Aspgl1|126136, Aspgl1|65834	Aspwe1|111962		PenchWisc1_1|139169, PenchWisc1_1|148852	Aspzo1|55995	Talma1_2|3363	Talst1_2|7475	Cocim1|2047	Micca1|4592
GH5	exo 1,3 galactanase	OG_6175:	OG_6175:	43055	An18g06780	Aspni_NRRL3_1|10708	Aspfo1|140000	Aspka1_1|19702	Asptu1|52376	Aspbr1|76455	Aspca3|205694, Aspca3|513999	Aspac1|60396	Aspve1|132738	Aspsy1|150121	AN5792	AO090003000006	ATET_07406					Aspgl1|119722	Aspwe1|170285	Pench1|26735	PenchWisc1_1|140450	Aspzo1|165582			Cocim1|4610	Micca1|7473	Hisca1|5327
GH5	exo 1,3 galactanase	OG_8216:	OG_8216:	42805	An18g03330	Aspni_NRRL3_1|10433	Aspfo1|290567	Aspka1_1|12937	Asptu1|112674	Aspbr1|31401	Aspca3|206254	Aspac1|57809				AO090009000373	ATET_03062					Aspgl1|138222				Aspzo1|64269	Talma1_2|4994	Talst1_2|9149
GH5_12	endoglucanase	OG_674:	OG_674:	210716	An16g02100	Aspni_NRRL3_1|7248	Aspfo1|134921	Aspka1_1|14416	Asptu1|42569	Aspbr1|210237, Aspbr1|196208	Aspca3|167845	Aspac1|52716	Aspve1|164504	Aspsy1|42516	AN3013	AO090005001389	ATET_01592	AFUB_040280	Afu3g08820	NFIA_068300	ACLA_036770	Aspgl1|158378	Aspwe1|41813	Pench1|65951, Pench1|79585	PenchWisc1_1|141859, PenchWisc1_1|143608	Aspzo1|1646406	Talma1_2|6900	Talst1_2|3952, Talst1_2|3953	Cocim1|5873	Micca1|6270	Hisca1|5591
GH5_16	exo 1,6 galactanase	OG_6872:	OG_6872:	194447	An03g01050	Aspni_NRRL3_1|8701	Aspfo1|127559	Aspka1_1|22132	Asptu1|119708	Aspbr1|133308	Aspca3|52459	Aspac1|32212	Aspve1|57618	Aspsy1|35681	AN9166	AO090012000046	ATET_10242	AFUB_062240	Afu5g14560	NFIA_072400			Aspwe1|165285			Aspzo1|67086	Talma1_2|6052	Talst1_2|4572
GH5_22	exo 1,3 galactanase	OG_9155:	OG_9155:									Aspac1|29054				AO090005000423	ATET_06369	AFUB_091190	Afu7g05610	NFIA_026860	ACLA_007330		Aspwe1|167852	Pench1|34796	PenchWisc1_1|137752	Aspzo1|131983
GH5_23	exo 1,3 galactanase	OG_4708:	OG_4708:	52811, 175759	An08g01100, An06g02060	Aspni_NRRL3_1|10808, Aspni_NRRL3_1|11789	Aspfo1|130535	Aspka1_1|17098	Asptu1|114187, Asptu1|187355	Aspbr1|121516, Aspbr1|332117	Aspca3|203012	Aspac1|36042, Aspac1|31324	Aspve1|37050, Aspve1|55220	Aspsy1|142365	AN8947, AN1332	AO090012000917	ATET_07719			NFIA_113230		Aspgl1|394290	Aspwe1|48851	Pench1|71016	PenchWisc1_1|140218
GH5_5	endoglucanase	OG_27195:	OG_27195:									Aspac1|41561
GH5_5	endoglucanase	OG_6524:	OG_6524:	209376	An07g08950	Aspni_NRRL3_1|4917	Aspfo1|50130	Aspka1_1|15086	Asptu1|58016	Aspbr1|124037	Aspca3|207459	Aspac1|23338	Aspve1|45649	Aspsy1|91734	AN5214	AO090005001553		AFUB_073450	Afu6g07480	NFIA_053150	ACLA_081650		Aspwe1|68921	Pench1|6773	PenchWisc1_1|143081		Talma1_2|2410	Talst1_2|4380
GH5_5	endoglucanase	OG_7002:	OG_7002:	214608	An16g06800	Aspni_NRRL3_1|6791	Aspfo1|133732	Aspka1_1|14756	Asptu1|120812	Aspbr1|30120	Aspca3|206627	Aspac1|8382				AO090011000715	ATET_04390	AFUB_025390	Afu2g09520	NFIA_085010	ACLA_081310	Aspgl1|68490	Aspwe1|119809	Pench1|24329	PenchWisc1_1|149117	Aspzo1|66384
GH5_5	endoglucanase	OG_9108:	OG_9108:										Aspve1|139940	Aspsy1|207051	AN8068	AO090003001342.1	ATET_09802	AFUB_050360	Afu5g01830	NFIA_040280				Pench1|65527	PenchWisc1_1|146244			Talst1_2|5316
GH5_7	endomannanase	OG_11642:	OG_11642:													AO090012000006	ATET_10292	AFUB_049020	Afu5g00550	NFIA_041960				Pench1|29881
GH5_7	endomannanase	OG_13511:	OG_13511:										Aspve1|83371	Aspsy1|58369	AN6427		ATET_09991
GH5_7	endomannanase	OG_14755:	OG_14755:										Aspve1|45687	Aspsy1|91697	AN3297
GH5_7	endomannanase	OG_4123:	OG_4123:	50378	An05g01320	Aspni_NRRL3_1|8912	Aspfo1|380894	Aspka1_1|18712	Asptu1|35453	Aspbr1|47659	Aspca3|210842	Aspac1|32288	Aspve1|51938	Aspsy1|43475	AN9276, AN3358	AO090010000122	ATET_02669, ATET_08654	AFUB_087650	Afu7g01070	NFIA_113780	ACLA_066420		Aspwe1|29680	Pench1|21238	PenchWisc1_1|146208	Aspzo1|76748	Talma1_2|6871	Talst1_2|3988, Talst1_2|9259
GH5_7	endomannanase	OG_45381:	OG_45381:												AN2709
GH5_7	endomannanase	OG_8047:	OG_8047:	124912	An11g06040	Aspni_NRRL3_1|9647	Aspfo1|57256	Aspka1_1|13288	Asptu1|44362	Aspbr1|252903	Aspca3|207171		Aspve1|77422	Aspsy1|62512			ATET_01374		Afu1g00640	NFIA_101450				Pench1|80875	PenchWisc1_1|141520
GH5_7	endomannanase	OG_8867:	OG_8867:										Aspve1|89697	Aspsy1|208061	AN7639	AO090038000444		AFUB_080770	Afu8g07030	NFIA_099770	ACLA_044470			Pench1|25223, Pench1|32089	PenchWisc1_1|137866, PenchWisc1_1|145350
GH5_9	exo 1,3 galactanase	OG_3619:	OG_3619:	123981	An11g07660	Aspni_NRRL3_1|9530	Aspfo1|41564	Aspka1_1|15507	Asptu1|31179	Aspbr1|112649	Aspca3|162501	Aspac1|11838	Aspve1|135408	Aspsy1|45953	AN7533	AO090001000604	ATET_06686	AFUB_075220	Afu6g09250	NFIA_054930	ACLA_083150	Aspgl1|122065	Aspwe1|164292	Pench1|76390	PenchWisc1_1|137870	Aspzo1|72236	Talma1_2|5578	Talst1_2|5144	Cocim1|1690	Micca1|5083	Hisca1|7833
GH5_9	exo 1,3 galactanase	OG_4427:	OG_4427:	202490	An18g04100	Aspni_NRRL3_1|10498	Aspfo1|140648	Aspka1_1|13000	Asptu1|52170	Aspbr1|625046	Aspca3|3770	Aspac1|40101	Aspve1|54342	Aspsy1|131960	AN4052	AO090003000990	ATET_03849	AFUB_004010	Afu1g03600	NFIA_021060	ACLA_031040	Aspgl1|121595	Aspwe1|104504	Pench1|26178	PenchWisc1_1|142733	Aspzo1|141258	Talma1_2|9980	Talst1_2|10816		Micca1|6056	Hisca1|5861
GH6	cellobiohydrolase	OG_560:	OG_560:	133986, 54490	An12g02220, An08g01760	Aspni_NRRL3_1|10870, Aspni_NRRL3_1|9019	Aspfo1|51995, Aspfo1|58939	Aspka1_1|19158, Aspka1_1|18804	Asptu1|186496, Asptu1|135054	Aspbr1|199938, Aspbr1|54024	Aspca3|159654	Aspac1|21394	Aspve1|122662	Aspsy1|37937	AN5282, AN1273	AO090038000439	ATET_00193, ATET_07493	AFUB_046510	Afu3g01910	NFIA_002990, NFIA_015680	ACLA_025560, ACLA_062560		Aspwe1|149425	Pench1|10654	PenchWisc1_1|141353		Talma1_2|9515	Talst1_2|11278
GH7	cellobiohydrolase	OG_246:	OG_246:	53159, 51773	An07g09330, An01g11660	Aspni_NRRL3_1|2584, Aspni_NRRL3_1|4953	Aspfo1|204675, Aspfo1|35976	Aspka1_1|16894, Aspka1_1|15118	Asptu1|41233, Asptu1|126129	Aspbr1|120723, Aspbr1|29840	Aspca3|169165, Aspca3|207800	Aspac1|50410, Aspac1|29768	Aspve1|36012, Aspve1|55993	Aspsy1|41148, Aspsy1|59707	AN0494, AN5176	AO090012000941, AO090001000348	ATET_03727, ATET_05002	AFUB_073010, AFUB_077630	Afu6g07070, Afu6g11610	NFIA_052720, NFIA_057300, NFIA_095580	ACLA_085260, ACLA_088870	Aspgl1|62893	Aspwe1|39626, Aspwe1|111148	Pench1|67395, Pench1|26410	PenchWisc1_1|143022, PenchWisc1_1|143421	Aspzo1|24885	Talma1_2|1943	Talst1_2|2619
GH7	cellobiohydrolase	OG_7676:	OG_7676:	205580	An01g11670	Aspni_NRRL3_1|2585	Aspfo1|42994	Aspka1_1|16893	Asptu1|119557	Aspbr1|146443	Aspca3|130813	Aspac1|29943			AN1285		ATET_05003	AFUB_077620	Afu6g11600	NFIA_057290, NFIA_095570	ACLA_085250			Pench1|602	PenchWisc1_1|143418
GH7	endoglucanase	OG_7645:	OG_7645:										Aspve1|128353	Aspsy1|56848	AN3418	AO090010000314	ATET_08700, ATET_08705	AFUB_088110, AFUB_096550	Afu7g01540, Afu6g01800	NFIA_114250, NFIA_047960	ACLA_066030, ACLA_098940		Aspwe1|588286				Talma1_2|6483	Talst1_2|6465
GH10	endoxylanase	OG_14156:	OG_14156:														ATET_07190	AFUB_034010	Afu3g15210	NFIA_061880
GH10	endoxylanase	OG_22275:	OG_22275:													AO090001000208
GH10	endoxylanase	OG_25339:	OG_25339:														ATET_00809
GH10	endoxylanase	OG_4819:	OG_4819:	57436	An03g00940	Aspni_NRRL3_1|8708	Aspfo1|43469	Aspka1_1|22139	Asptu1|54450	Aspbr1|69025, Aspbr1|57795		Aspac1|43000	Aspve1|50045, Aspve1|820644	Aspsy1|63902, Aspsy1|188581	AN1818	AO090103000423, AO090701000887	ATET_08906	AFUB_066600	Afu4g09480	NFIA_106540	ACLA_048770		Aspwe1|44378, Aspwe1|182798	Pench1|166	PenchWisc1_1|143926			Talst1_2|11883
GH10	endoxylanase	OG_8144:	OG_8144:									Aspac1|55441			AN7401	AO090103000326	ATET_03410	AFUB_001130	Afu6g13610	NFIA_059570	ACLA_086910	Aspgl1|75292	Aspwe1|166286	Pench1|9082	PenchWisc1_1|147276	Aspzo1|57984	Talma1_2|10602	Talst1_2|11039
GH10	endoxylanase	OG_8389:	OG_8389:	50977		Aspni_NRRL3_1|6383	Aspfo1|369160		Asptu1|172437	Aspbr1|199614			Aspve1|199365, Aspve1|41361		AN2356			AFUB_077830	Afu6g11820	NFIA_057510		Aspgl1|150015	Aspwe1|165629	Pench1|80959	PenchWisc1_1|141961
GH11	endoxylanase	OG_12916:	OG_12916:		An14g07390		Aspfo1|147624	Aspka1_1|18609	Asptu1|35332	Aspbr1|37403
GH11	endoxylanase	OG_21862:	OG_21862:													AO090103000141
GH11	endoxylanase	OG_46163:	OG_46163:																		ACLA_064270
GH11	endoxylanase	OG_721:	OG_721:	52071	An01g00780	Aspni_NRRL3_1|1648	Aspfo1|122170	Aspka1_1|21604	Asptu1|167364	Aspbr1|148122	Aspca3|131127	Aspac1|9114	Aspve1|123150, Aspve1|145097	Aspsy1|168372, Aspsy1|95307	AN3613, AN9365	AO090120000026	ATET_07461	AFUB_048130, AFUB_047990	Afu3g00320, Afu3g00470	NFIA_000850, NFIA_001010	ACLA_063140		Aspwe1|39760	Pench1|38763	PenchWisc1_1|137228	Aspzo1|16054	Talma1_2|6798	Talst1_2|4051, Talst1_2|11400, Talst1_2|8819
GH11	endoxylanase	OG_7520:	OG_7520:	171269	An01g14600	Aspni_NRRL3_1|2827	Aspfo1|43302	Aspka1_1|16436	Asptu1|40881	Aspbr1|72646	Aspca3|180274	Aspac1|53295	Aspve1|156541	Aspsy1|63026		AO090001000111	ATET_04943	AFUB_078210	Afu6g12210	NFIA_058160	ACLA_085410						Talma1_2|1172
GH11	endoxylanase	OG_9597:	OG_9597:	183088	An15g04550	Aspni_NRRL3_1|3928	Aspfo1|46908	Aspka1_1|19972	Asptu1|132188	Aspbr1|46150		Aspac1|28591				AO090026000103				NFIA_055240
GH12	endoglucanase	OG_16934:	OG_16934:														ATET_00970, ATET_07466
GH12	endoglucanase	OG_22571:	OG_22571:							Aspbr1|99612
GH12	endoglucanase	OG_8934:	OG_8934:		An03g05380	Aspni_NRRL3_1|8392	Aspfo1|196306	Aspka1_1|20540	Asptu1|80041	Aspbr1|134657	Aspca3|175662	Aspac1|37030				AO090038000175				NFIA_002040			Aspwe1|119134			Aspzo1|76599
GH12	endoglucanase	OG_9051:	OG_9051:										Aspve1|40243	Aspsy1|56702, Aspsy1|128649		AO090026000210		AFUB_047240	Afu3g01160	NFIA_002050				Pench1|29682	PenchWisc1_1|140800			Talst1_2|8305			Hisca1|292
GH12	endoglucanase	OG_9487:	OG_9487:													AO090701000185		AFUB_044610	Afu3g03610	NFIA_005810	ACLA_060930			Pench1|20177	PenchWisc1_1|143958	Aspzo1|22833	Talma1_2|8824	Talst1_2|1419
GH12	xyloglucan active endoglucanase	OG_10377:	OG_10377:	191511	An03g05530	Aspni_NRRL3_1|8380	Aspfo1|50775	Aspka1_1|20528	Asptu1|134035	Aspbr1|58604	Aspca3|210467	Aspac1|55405
GH12	xyloglucan active endoglucanase	OG_5451:	OG_5451:	211053	An14g02760	Aspni_NRRL3_1|819	Aspfo1|48451	Aspka1_1|16620	Asptu1|49330	Aspbr1|24729		Aspac1|54834	Aspve1|46645, Aspve1|126913	Aspsy1|56757		AO090026000102	ATET_09894, ATET_05519, ATET_07420	AFUB_091730	Afu7g06150	NFIA_027400, NFIA_100330	ACLA_007820		Aspwe1|53944	Pench1|86343, Pench1|31388	PenchWisc1_1|141396		Talma1_2|271	Talst1_2|6122
GH12	xyloglucan active endoglucanase	OG_5656:	OG_5656:	52011	An01g03340	Aspni_NRRL3_1|1918	Aspfo1|202443	Aspka1_1|18303	Asptu1|28072	Aspbr1|120784	Aspca3|514227	Aspac1|42462	Aspve1|48728	Aspsy1|55296	AN0452	AO090003000905	ATET_03755	AFUB_005070	Afu1g04730	NFIA_020020	ACLA_029940	Aspgl1|120778	Aspwe1|37383	Pench1|27127	PenchWisc1_1|141659	Aspzo1|64395	Talma1_2|6324	Talst1_2|333
GH13	alpha amylase	OG_11952:	OG_11952:										Aspve1|129925	Aspsy1|46796	AN3388		ATET_02515							Pench1|76382	PenchWisc1_1|137719
GH13	alpha amylase	OG_21887:	OG_21887:													AO090120000263
GH13	alpha amylase	OG_53806:	OG_53806:																	NFIA_035580
GH13	Glycoside Hydrolase Family 13 protein	OG_27623:	OG_27623:									Aspac1|52267
GH13_1	alpha amylase	OG_36:	OG_36:	188489, 57002, 47911, 45304	An11g03340, An05g02100, An12g06930, An04g06930, An09g03100, An12g02460	Aspni_NRRL3_1|249, Aspni_NRRL3_1|9001, Aspni_NRRL3_1|7699, Aspni_NRRL3_1|9875	Aspfo1|64457, Aspfo1|65031, Aspfo1|57045, Aspfo1|132450	Aspka1_1|22927, Aspka1_1|21325, Aspka1_1|13498, Aspka1_1|21197, Aspka1_1|18784	Asptu1|61158, Asptu1|135834, Asptu1|123855, Asptu1|46252	Aspbr1|166845, Aspbr1|126757, Aspbr1|47722, Aspbr1|182740	Aspca3|204685, Aspca3|205499, Aspca3|146583, Aspca3|209927, Aspca3|208665, Aspca3|51927	Aspac1|22371, Aspac1|24932, Aspac1|50508, Aspac1|54902, Aspac1|44850	Aspve1|471211, Aspve1|31288, Aspve1|80467, Aspve1|134013	Aspsy1|53957, Aspsy1|92119, Aspsy1|137321, Aspsy1|26712	AN3308, AN4507, AN3402, AN2018	AO090003001209.1, AO090023000944, AO090120000196, AO090003001498	ATET_00724, ATET_10103, ATET_08279, ATET_03623	AFUB_017790, AFUB_067250, AFUB_020300, AFUB_047500	Afu2g00710, Afu4g10130, Afu2g03230, Afu3g00900	NFIA_032970, NFIA_105920, NFIA_001710, NFIA_035590	ACLA_049350, ACLA_052920, ACLA_094070, ACLA_063440, ACLA_091300	Aspgl1|32673	Aspwe1|34175, Aspwe1|28091	Pench1|38932, Pench1|34560, Pench1|86113	PenchWisc1_1|148428, PenchWisc1_1|140853, PenchWisc1_1|141404	Aspzo1|148590, Aspzo1|131669	Talma1_2|1876, Talma1_2|2578	Talst1_2|2695, Talst1_2|6631, Talst1_2|7341	Cocim1|6372		Hisca1|5812, Hisca1|1680
GH13_1	alpha amylase	OG_8772:	OG_8772:									Aspac1|46671	Aspve1|52555	Aspsy1|202987	AN6324			AFUB_029100	Afu2g13460	NFIA_088650	ACLA_072270		Aspwe1|31364			Aspzo1|148084, Aspzo1|151841	Talma1_2|10279	Talst1_2|10399
GH13_1	alpha amylase	OG_9551:	OG_9551:	182162	An15g07800	Aspni_NRRL3_1|4199	Aspfo1|46581	Aspka1_1|21731	Asptu1|179549	Aspbr1|48554	Aspca3|202247	Aspac1|53793												Pench1|68917	PenchWisc1_1|145858
GH13_22-GT5	alpha glucan synthase	OG_40:	OG_40:	54378, 55204, 36809, 40878, 212915	An12g02450, An15g07810, An02g03260, An04g09890, An09g03070	Aspni_NRRL3_1|248, Aspni_NRRL3_1|4200, Aspni_NRRL3_1|5996, Aspni_NRRL3_1|7454, Aspni_NRRL3_1|9002	Aspfo1|201635, Aspfo1|211136, Aspfo1|211729, Aspfo1|45624, Aspfo1|207429	Aspka1_1|11934, Aspka1_1|21732, Aspka1_1|21198, Aspka1_1|20653, Aspka1_1|18785	Asptu1|35525, Asptu1|196361, Asptu1|187637, Asptu1|45963, Asptu1|131059	Aspbr1|135194, Aspbr1|48115, Aspbr1|200627, Aspbr1|170391, Aspbr1|198276	Aspca3|125425, Aspca3|511261, Aspca3|503657, Aspca3|165064, Aspca3|131642, Aspca3|131709, Aspca3|209926	Aspac1|41293, Aspac1|44851, Aspac1|53792, Aspac1|34963, Aspac1|35186	Aspve1|80468, Aspve1|129638, Aspve1|889513	Aspsy1|1160831, Aspsy1|165173, Aspsy1|84729, Aspsy1|89238	AN5885, AN3307	AO090010000106, AO090003001500, AO090026000523	ATET_10371, ATET_01449, ATET_03622	AFUB_014990, AFUB_027030, AFUB_047490	Afu1g15440, Afu2g11270, Afu3g00910	NFIA_001720, NFIA_009960, NFIA_086550	ACLA_042430, ACLA_063450, ACLA_070240	Aspgl1|77816, Aspgl1|37103	Aspwe1|124272, Aspwe1|118157	Pench1|86145, Pench1|10803, Pench1|1559, Pench1|70428	PenchWisc1_1|148733, PenchWisc1_1|140624, PenchWisc1_1|141403, PenchWisc1_1|145859	Aspzo1|132904	Talma1_2|1035, Talma1_2|6288	Talst1_2|374, Talst1_2|9722	Cocim1|5360		Hisca1|8483
GH13_25-GH133	alpha amylase	OG_164:	OG_164:	55395, 46621	An01g06130, An01g06120	Aspni_NRRL3_1|2124, Aspni_NRRL3_1|2123	Aspfo1|56045	Aspka1_1|13132, Aspka1_1|13131	Asptu1|115344, Asptu1|27878	Aspbr1|52864	Aspca3|207209, Aspca3|168631	Aspac1|25928, Aspac1|25592	Aspve1|35777, Aspve1|122685	Aspsy1|85972, Aspsy1|635001	AN10056, AN10060	AO090005000885, AO090005000884	ATET_04880, ATET_04879	AFUB_002510, AFUB_002520	Afu1g02130, Afu1g02140	NFIA_022520, NFIA_022510	ACLA_032300, ACLA_032290	Aspgl1|167363	Aspwe1|105675, Aspwe1|151359	Pench1|24081, Pench1|74593	PenchWisc1_1|149409, PenchWisc1_1|149406	Aspzo1|19633	Talma1_2|8560, Talma1_2|8569	Talst1_2|12884, Talst1_2|12888	Cocim1|7533, Cocim1|7534	Micca1|5680, Micca1|5681	Hisca1|4542, Hisca1|4541
GH13_40	alpha glucosidase	OG_12098:	OG_12098:	50927	An13g03710	Aspni_NRRL3_1|1282	Aspfo1|210425	Aspka1_1|22162		Aspbr1|76081
GH13_40	alpha glucosidase	OG_15802:	OG_15802:										Aspve1|187993	Aspsy1|42074
GH13_40	alpha glucosidase	OG_18904:	OG_18904:				Aspfo1|50405		Asptu1|353578
GH13_40	alpha glucosidase	OG_54825:	OG_54825:		An11g03990
GH13_40	alpha glucosidase	OG_9012:	OG_9012:															AFUB_027360, AFUB_027370	Afu2g11610, Afu2g11620	NFIA_086850, NFIA_086860	ACLA_070560, ACLA_070570		Aspwe1|116493, Aspwe1|116660			Aspzo1|155202, Aspzo1|20275
GH13_40	alpha glucosidase	OG_93:	OG_93:	52452	An02g13240	Aspni_NRRL3_1|5201	Aspfo1|181564	Aspka1_1|13908	Asptu1|55363	Aspbr1|143525	Aspca3|178538, Aspca3|176495	Aspac1|52489, Aspac1|62750	Aspve1|47012, Aspve1|125176, Aspve1|574825, Aspve1|40868	Aspsy1|161489, Aspsy1|143415, Aspsy1|29706, Aspsy1|91185, Aspsy1|72469, Aspsy1|78690	AN4843, AN10420	AO090026000034, AO090020000176, AO090103000378, AO090038000234, AO090103000129	ATET_01729, ATET_01029	AFUB_080730, AFUB_091940, AFUB_041700	Afu7g06380, Afu8g07070, Afu3g07380	NFIA_027660, NFIA_069880, NFIA_099830	ACLA_008120, ACLA_035550, ACLA_059930	Aspgl1|322068	Aspwe1|42005, Aspwe1|65750	Pench1|8480, Pench1|29045, Pench1|37196	PenchWisc1_1|147982, PenchWisc1_1|144489, PenchWisc1_1|140764	Aspzo1|135049, Aspzo1|152933	Talma1_2|8844, Talma1_2|9070	Talst1_2|11567, Talst1_2|1432, Talst1_2|1615, Talst1_2|2128, Talst1_2|2439
GH13_5	alpha amylase	OG_338:	OG_338:	122069, 46290	An01g13610, An09g03110	Aspni_NRRL3_1|250, Aspni_NRRL3_1|2746	Aspfo1|84630, Aspfo1|204832	Aspka1_1|21196, Aspka1_1|16362	Asptu1|50854, Asptu1|189014	Aspbr1|441411, Aspbr1|182737	Aspca3|515842, Aspca3|209928	Aspac1|35579	Aspve1|121620, Aspve1|186580	Aspsy1|139015, Aspsy1|39483	AN3309	AO090003001497, AO090005001193	ATET_00838, ATET_03624	AFUB_014700	Afu1g15150	NFIA_010270	ACLA_020060	Aspgl1|42731	Aspwe1|171758	Pench1|86226, Pench1|37082	PenchWisc1_1|136875, PenchWisc1_1|141405	Aspzo1|2117146	Talma1_2|2760	Talst1_2|6844	Cocim1|8775	Micca1|6750	Hisca1|3540
GH13_8	glycogen debranching enzyme	OG_60:	OG_60:	194963, 43857, 211162	An14g04190, An12g03460, An12g10130	Aspni_NRRL3_1|2957, Aspni_NRRL3_1|8916, Aspni_NRRL3_1|952	Aspfo1|145720, Aspfo1|138047, Aspfo1|132498, Aspfo1|48630	Aspka1_1|20366, Aspka1_1|18716, Aspka1_1|20625, Aspka1_1|17417	Asptu1|61105, Asptu1|47118, Asptu1|127370, Asptu1|49159	Aspbr1|58714, Aspbr1|45115, Aspbr1|165825	Aspca3|173086, Aspca3|210843, Aspca3|209671	Aspac1|51351, Aspac1|32695, Aspac1|24734	Aspve1|80571, Aspve1|592630, Aspve1|142333, Aspve1|48123	Aspsy1|26802, Aspsy1|88108, Aspsy1|159947, Aspsy1|584482	AN2314, AN3359, AN1581	AO090010000119, AO090011000293, AO090010000483	ATET_07608, ATET_08658	AFUB_058160, AFUB_087660	Afu5g10540, Afu7g01090	NFIA_076670, NFIA_113790	ACLA_013550, ACLA_066410	Aspgl1|47378, Aspgl1|1507247	Aspwe1|113870, Aspwe1|115034, Aspwe1|38749	Pench1|69163, Pench1|21241, Pench1|33608, Pench1|8964	PenchWisc1_1|145809, PenchWisc1_1|146205, PenchWisc1_1|139064, PenchWisc1_1|147418	Aspzo1|127935, Aspzo1|133789, Aspzo1|11649, Aspzo1|66291	Talma1_2|2113, Talma1_2|3115, Talma1_2|3114	Talst1_2|7244	Cocim1|3638, Cocim1|1752	Micca1|7008, Micca1|8850	Hisca1|7596
GH15	glucoamylase	OG_1721:	OG_1721:	189911	An12g03070	Aspni_NRRL3_1|8949	Aspfo1|172731	Aspka1_1|18740	Asptu1|183446	Aspbr1|135349	Aspca3|56674	Aspac1|29136		Aspsy1|62443		AO090138000105		AFUB_074070, AFUB_085220	Afu6g08080, Afu8g01390	NFIA_053760, NFIA_094880	ACLA_044430, ACLA_082570	Aspgl1|119205, Aspgl1|122562	Aspwe1|177074, Aspwe1|37849	Pench1|8322	PenchWisc1_1|148171	Aspzo1|134080	Talma1_2|3545	Talst1_2|7655
GH15	glucoamylase	OG_194:	OG_194:	213597	An03g06550	Aspni_NRRL3_1|8300	Aspfo1|64112	Aspka1_1|20452	Asptu1|60954	Aspbr1|70083	Aspca3|152574	Aspac1|62857, Aspac1|50897	Aspve1|144220, Aspve1|119801	Aspsy1|191239	AN11143, AN7402	AO090003000321, AO090010000746	ATET_04375, ATET_05980	AFUB_017770, AFUB_047820, AFUB_067260	Afu2g00690, Afu3g00610	NFIA_001210, NFIA_032960, NFIA_105910	ACLA_049360, ACLA_094080, ACLA_078620, ACLA_089470	Aspgl1|129204	Aspwe1|56069, Aspwe1|733785, Aspwe1|169761, Aspwe1|52801	Pench1|29724, Pench1|82225	PenchWisc1_1|147379, PenchWisc1_1|140852	Aspzo1|131668, Aspzo1|153256	Talma1_2|1862, Talma1_2|1875	Talst1_2|2192, Talst1_2|2696, Talst1_2|2728	Cocim1|1343	Micca1|6553	Hisca1|1679
GH15	glucoamylase	OG_35638:	OG_35638:																Afu4g10140
GH26	endomannanase	OG_27492:	OG_27492:									Aspac1|62592
GH26	endomannanase	OG_4202:	OG_4202:	40145	An07g01990	Aspni_NRRL3_1|4380	Aspfo1|124527	Aspka1_1|15661	Asptu1|126876	Aspbr1|29309		Aspac1|43429	Aspve1|357620	Aspsy1|442540	AN6728	AO090005000453	ATET_06346	AFUB_091470	Afu7g05890	NFIA_027130	ACLA_007580	Aspgl1|28802	Aspwe1|290969	Pench1|69392	PenchWisc1_1|143369	Aspzo1|137099	Talma1_2|1118	Talst1_2|9796	Cocim1|5408	Micca1|2371	Hisca1|8543
GH26	endomannanase	OG_44639:	OG_44639:												AN7413
GH26	endomannanase	OG_45659:	OG_45659:												AN3326
GH26	endomannanase	OG_8566:	OG_8566:	40875	An15g07760	Aspni_NRRL3_1|4196	Aspfo1|46602	Aspka1_1|21745	Asptu1|47959	Aspbr1|48549			Aspve1|154000	Aspsy1|46448	AN3336	AO090011000055								Pench1|81953	PenchWisc1_1|147869
GH27	alpha galactosidase	OG_15764:	OG_15764:										Aspve1|180822	Aspsy1|52471			ATET_01905
GH27	alpha galactosidase	OG_16535:	OG_16535:	39180	An11g06330	Aspni_NRRL3_1|9622
GH27	alpha galactosidase	OG_206:	OG_206:	209875, 195065	An07g01960, An12g09940	Aspni_NRRL3_1|2974, Aspni_NRRL3_1|4378	Aspfo1|56630, Aspfo1|137247	Aspka1_1|17400, Aspka1_1|15659	Asptu1|192047, Asptu1|47139	Aspbr1|54187, Aspbr1|66914	Aspca3|206383, Aspca3|208547	Aspac1|24807, Aspac1|43426	Aspve1|141690, Aspve1|137931	Aspsy1|184626, Aspsy1|59084	AN6731, AN4135	AO090005000456, AO090102000339	ATET_06342, ATET_09212	AFUB_091500	Afu7g05920	NFIA_026560, NFIA_027160	ACLA_007610, ACLA_025320	Aspgl1|61964, Aspgl1|76816	Aspwe1|291044, Aspwe1|104218	Pench1|65142, Pench1|2895	PenchWisc1_1|140171, PenchWisc1_1|143364	Aspzo1|20234, Aspzo1|95272	Talma1_2|1108	Talst1_2|9787, Talst1_2|9788	Cocim1|5406	Micca1|2369
GH27	alpha galactosidase	OG_21592:	OG_21592:									Aspac1|64837												Pench1|2251
GH27	alpha galactosidase	OG_2892:	OG_2892:	197766	An02g11160	Aspni_NRRL3_1|5357	Aspfo1|30137	Aspka1_1|14058	Asptu1|55218	Aspbr1|191944	Aspca3|504025	Aspac1|21137	Aspve1|138990	Aspsy1|156226	AN8051	AO090003001306	ATET_09830	AFUB_050650	Afu5g02120	NFIA_040000	ACLA_003150	Aspgl1|181253	Aspwe1|29924	Pench1|1198	PenchWisc1_1|146280	Aspzo1|72780	Talma1_2|7730	Talst1_2|11920	Cocim1|3806	Micca1|1876	Hisca1|376
GH27	alpha galactosidase	OG_46032:	OG_46032:																		ACLA_097900
GH27	alpha galactosidase	OG_6598:	OG_6598:	207264	An02g11150	Aspni_NRRL3_1|5358	Aspfo1|42362	Aspka1_1|14059	Asptu1|118687	Aspbr1|168955	Aspca3|204021	Aspac1|49234	Aspve1|196546	Aspsy1|1178735	AN7624	AO090003001305		AFUB_050660	Afu5g02130	NFIA_039990	ACLA_003130		Aspwe1|42819	Pench1|31385	PenchWisc1_1|146285		Talma1_2|7738	Talst1_2|11926
GH27	alpha galactosidase	OG_7011:	OG_7011:	172232	An01g01320	Aspni_NRRL3_1|1737	Aspfo1|56395	Aspka1_1|21416	Asptu1|64587	Aspbr1|193937		Aspac1|54946	Aspve1|140766	Aspsy1|158529	AN0022		ATET_03427	AFUB_079600, AFUB_095770	Afu1g01200, Afu6g02560	NFIA_023390, NFIA_048850		Aspgl1|65976				Aspzo1|74133		Talst1_2|3218
GH27	alpha galactosidase	OG_7212:	OG_7212:	41606	An14g01800	Aspni_NRRL3_1|743	Aspfo1|34608	Aspka1_1|16691	Asptu1|917839	Aspbr1|111900	Aspca3|155088	Aspac1|47390	Aspve1|56300	Aspsy1|48882	AN7152	AO090023000151	ATET_02160	AFUB_099470	Afu4g03580	NFIA_029860			Aspwe1|43343				Talma1_2|1847
GH27	alpha galactosidase	OG_7933:	OG_7933:	37736	An06g00170	Aspni_NRRL3_1|11747	Aspfo1|391272	Aspka1_1|17683	Asptu1|38603	Aspbr1|121337	Aspca3|511328		Aspve1|56626	Aspsy1|60797		AO090005000217	ATET_04382		Afu5g13830	NFIA_073100	ACLA_016820							Talst1_2|189
GH28	endopolygalacturonase	OG_10184:	OG_10184:	43957	An05g02440	Aspni_NRRL3_1|8805	Aspfo1|174518	Aspka1_1|18617	Asptu1|134916		Aspca3|47645	Aspac1|55378														Aspzo1|101660
GH28	endopolygalacturonase	OG_10473:	OG_10473:	182156	An15g05370	Aspni_NRRL3_1|4000	Aspfo1|135215	Aspka1_1|20033	Asptu1|131606	Aspbr1|198402	Aspca3|211923	Aspac1|26566
GH28	endopolygalacturonase	OG_11636:	OG_11636:										Aspve1|56083, Aspve1|144820	Aspsy1|1158900				AFUB_079470	Afu1g01320	NFIA_023290
GH28	endopolygalacturonase	OG_1710:	OG_1710:	175122	An02g04200	Aspni_NRRL3_1|5916	Aspfo1|39051	Aspka1_1|11861	Asptu1|39160	Aspbr1|192495	Aspca3|126497	Aspac1|42376	Aspve1|41118	Aspsy1|202729	AN6312	AO090026000433	ATET_01149	AFUB_027820	Afu2g12130	NFIA_087310	ACLA_071010	Aspgl1|134378	Aspwe1|175627	Pench1|83269	PenchWisc1_1|144667	Aspzo1|141872	Talma1_2|1383	Talst1_2|3248	Cocim1|7153	Micca1|4302	Hisca1|5153
GH28	endopolygalacturonase	OG_20513:	OG_20513:															AFUB_081060	Afu8g06730
GH28	endopolygalacturonase	OG_5074:	OG_5074:		An05g00080	Aspni_NRRL3_1|3538	Aspfo1|644969	Aspka1_1|15925	Asptu1|204620	Aspbr1|200200	Aspca3|175023, Aspca3|175140	Aspac1|49545	Aspve1|40541	Aspsy1|201714	AN5813	AO090011000939	ATET_06862			NFIA_083270	ACLA_079540	Aspgl1|45874	Aspwe1|43753	Pench1|3743	PenchWisc1_1|139273	Aspzo1|11322	Talma1_2|3263	Talst1_2|7377	Cocim1|1952	Micca1|252	Hisca1|8857
GH28	endopolygalacturonase	OG_6815:	OG_6815:		An04g04050	Aspni_NRRL3_1|7907		Aspka1_1|12439			Aspca3|205313		Aspve1|441942		AN10224	AO090023000653	ATET_05304	AFUB_066200	Afu4g09100	NFIA_107070	ACLA_048470	Aspgl1|94220	Aspwe1|166932	Pench1|78539	PenchWisc1_1|142828	Aspzo1|18088	Talma1_2|10085	Talst1_2|10642	Cocim1|5354	Micca1|5755	Hisca1|8474
GH28	endopolygalacturonase	OG_7101:	OG_7101:	141677	An01g11520	Aspni_NRRL3_1|2571	Aspfo1|30570	Aspka1_1|16909	Asptu1|168462	Aspbr1|193148	Aspca3|515722	Aspac1|51257				AO090023000401	ATET_04991	AFUB_070830	Afu4g13920	NFIA_102450	ACLA_052860	Aspgl1|41736	Aspwe1|171376	Pench1|34016	PenchWisc1_1|149223			Talst1_2|3609
GH28	endopolygalacturonase	OG_7458:	OG_7458:	46255	An01g14670	Aspni_NRRL3_1|2835	Aspfo1|147282	Aspka1_1|19312	Asptu1|61972	Aspbr1|171047	Aspca3|170310	Aspac1|35654	Aspve1|191080	Aspsy1|177453	AN8327		ATET_07748	AFUB_016610	Afu1g17220	NFIA_008150						Aspzo1|137377	Talma1_2|1945	Talst1_2|8066
GH28	endopolygalacturonase	OG_7818:	OG_7818:	50161	An09g03260	Aspni_NRRL3_1|263	Aspfo1|64444	Aspka1_1|21183	Asptu1|196375	Aspbr1|182692	Aspca3|54437	Aspac1|52894	Aspve1|892741	Aspsy1|157480	AN6656	AO090005000186				NFIA_099410						Aspzo1|143516	Talma1_2|9475
GH28	endopolygalacturonase	OG_7917:	OG_7917:	52219	An02g04900	Aspni_NRRL3_1|5859	Aspfo1|39118	Aspka1_1|11809	Asptu1|39218	Aspbr1|145008	Aspca3|393378	Aspac1|46746			AN4372	AO090023000161		AFUB_084640	Afu8g01970	NFIA_095620			Aspwe1|166906					Talst1_2|2617
GH28	endopolygalacturonase	OG_8174:	OG_8174:	172944	An02g12450	Aspni_NRRL3_1|5260	Aspfo1|42230	Aspka1_1|13965	Asptu1|119500	Aspbr1|37921	Aspca3|139451					AO090005001400	ATET_01601	AFUB_040410	Afu3g08680	NFIA_068440	ACLA_036670		Aspwe1|41827
GH28	endopolygalacturonase	OG_8289:	OG_8289:	119939	An01g01330	Aspni_NRRL3_1|1738	Aspfo1|56394	Aspka1_1|21415	Asptu1|54294	Aspbr1|63792		Aspac1|35854	Aspve1|47627	Aspsy1|34294		AO090138000086		AFUB_079560	Afu1g01240	NFIA_023350
GH28	endopolygalacturonase	OG_9802:	OG_9802:	214598	An16g06990	Aspni_NRRL3_1|6782	Aspfo1|80970	Aspka1_1|14765	Asptu1|190481	Aspbr1|177346	Aspca3|206618	Aspac1|49701														Aspzo1|16619
GH28	endorhamnogalacturonase	OG_16522:	OG_16522:	178393	An11g06320	Aspni_NRRL3_1|9623
GH28	endorhamnogalacturonase	OG_271:	OG_271:	189722, 211163, 39337	An14g04200, An12g00950, An11g08700	Aspni_NRRL3_1|953, Aspni_NRRL3_1|9126, Aspni_NRRL3_1|9450	Aspfo1|145506, Aspfo1|209056, Aspfo1|78219	Aspka1_1|20760, Aspka1_1|20365, Aspka1_1|15455	Asptu1|34505, Asptu1|135462, Asptu1|191683	Aspbr1|50111, Aspbr1|420000, Aspbr1|50934	Aspca3|135563, Aspca3|209672	Aspac1|51352, Aspac1|34742, Aspac1|53862	Aspve1|57663	Aspsy1|61447	AN9134	AO090010000484, AO090038000552, AO090124000009, AO090005000067	ATET_07607	AFUB_058150	Afu5g10530	NFIA_076680		Aspgl1|58421	Aspwe1|170590, Aspwe1|73775			Aspzo1|1529553	Talma1_2|1848, Talma1_2|9482	Talst1_2|11320
GH28	endorhamnogalacturonase	OG_8463:	OG_8463:	180922	An07g01000	Aspni_NRRL3_1|4303	Aspfo1|56560	Aspka1_1|21915	Asptu1|57455	Aspbr1|667043	Aspca3|509008	Aspac1|41998				AO090003000524		AFUB_100610	Afu4g00100				Aspwe1|119811					Talst1_2|8718
GH28	endorhamnogalacturonase	OG_8943:	OG_8943:	123651	An06g02070	Aspni_NRRL3_1|11790	Aspfo1|212085	Aspka1_1|17721	Asptu1|112803	Aspbr1|33907	Aspca3|513267	Aspac1|55332	Aspve1|52805	Aspsy1|185737		AO090026000252
GH28	exopolygalacturonase	OG_14374:	OG_14374:	178172	An11g04040	Aspni_NRRL3_1|9810				Aspbr1|37039
GH28	exopolygalacturonase	OG_14786:	OG_14786:										Aspve1|57355	Aspsy1|51064	AN9045
GH28	exopolygalacturonase	OG_3137:	OG_3137:	52947	An11g04210	Aspni_NRRL3_1|9795	Aspfo1|124701	Aspka1_1|13425	Asptu1|30915	Aspbr1|167022	Aspca3|204652	Aspac1|24683	Aspve1|125342	Aspsy1|84494	AN2065	AO090003000263	ATET_06037	AFUB_021690	Afu2g04650	NFIA_081370	ACLA_089990	Aspgl1|145790	Aspwe1|164839	Pench1|25451	PenchWisc1_1|138146	Aspzo1|134188	Talma1_2|5600	Talst1_2|5121	Cocim1|1655	Micca1|5041	Hisca1|3285
GH28	exopolygalacturonase	OG_315:	OG_315:	191158, 140253	An03g06740, An03g06730	Aspni_NRRL3_1|8281, Aspni_NRRL3_1|8282	Aspfo1|210797	Aspka1_1|20433	Asptu1|134454	Aspbr1|49312, Aspbr1|139055	Aspca3|509277, Aspca3|210133	Aspac1|48262, Aspac1|55459	Aspve1|34568, Aspve1|165866	Aspsy1|525516, Aspsy1|147028	AN8891, AN10344	AO090010000753, AO090010000752	ATET_10357, ATET_10356	AFUB_083960, AFUB_083970	Afu8g02630, Afu8g02620	NFIA_096340, NFIA_096330	ACLA_043100, ACLA_043110	Aspgl1|32440	Aspwe1|121701, Aspwe1|33226	Pench1|10243, Pench1|66345	PenchWisc1_1|140864, PenchWisc1_1|147103	Aspzo1|123337	Talma1_2|7131	Talst1_2|3718	Cocim1|291
GH28	exopolygalacturonase	OG_35733:	OG_35733:																Afu8g07265
GH28	exopolygalacturonase	OG_54010:	OG_54010:																	NFIA_100120
GH28	exopolygalacturonase	OG_6380:	OG_6380:	42184	An12g07500	Aspni_NRRL3_1|3144	Aspfo1|136710	Aspka1_1|17229	Asptu1|856206	Aspbr1|197726	Aspca3|173397	Aspac1|40927	Aspve1|44355	Aspsy1|60051	AN8761	AO090026000784	ATET_07152	AFUB_095310	Afu6g02980	NFIA_049320			Aspwe1|35890	Pench1|33830	PenchWisc1_1|149487	Aspzo1|893358	Talma1_2|1459	Talst1_2|3156
GH28	exorhamnogalacturonase	OG_12517:	OG_12517:													AO090113000199	ATET_09025						Aspwe1|470508					Talst1_2|4829
GH28	exorhamnogalacturonase	OG_1630:	OG_1630:	39846	An07g06510	Aspni_NRRL3_1|4729	Aspfo1|41107	Aspka1_1|14909	Asptu1|45486	Aspbr1|42438	Aspca3|207272	Aspac1|40526	Aspve1|42884	Aspsy1|47194	AN4617	AO090011000514	ATET_06951	AFUB_019430	Afu2g02340	NFIA_034710	ACLA_092480	Aspgl1|29830	Aspwe1|36764	Pench1|78119	PenchWisc1_1|138706	Aspzo1|127443	Talma1_2|678, Talma1_2|677	Talst1_2|9270	Cocim1|1046	Micca1|3503	Hisca1|6684
GH28	exorhamnogalacturonase	OG_22125:	OG_22125:													AO090138000067
GH28	exorhamnogalacturonase	OG_23087:	OG_23087:													AO090138000066
GH28	exorhamnogalacturonase	OG_45186:	OG_45186:												AN11626
GH28	exorhamnogalacturonase	OG_48753:	OG_48753:
GH28	exorhamnogalacturonase	OG_7313:	OG_7313:	42917, 127085	An18g04810	Aspni_NRRL3_1|10559	Aspfo1|49462	Aspka1_1|19560	Asptu1|138433	Aspbr1|44865	Aspca3|395379	Aspac1|40181	Aspve1|44555	Aspsy1|92258		AO090009000470		AFUB_006520	Afu1g06140	NFIA_018590			Aspwe1|50075				Talma1_2|4905	Talst1_2|9067
GH28	exorhamnogalacturonase	OG_7603:	OG_7603:	194461	An03g02080	Aspni_NRRL3_1|8631	Aspfo1|50512	Aspka1_1|21524	Asptu1|134082	Aspbr1|155203	Aspca3|56450	Aspac1|49264			AN10274	AO090102000139	ATET_06408	AFUB_091970	Afu7g06410	NFIA_027700				Pench1|35914	PenchWisc1_1|143020
GH28	exorhamnogalacturonase	OG_9350:	OG_9350:	172236	An01g14650	Aspni_NRRL3_1|2832	Aspfo1|204913	Aspka1_1|16441	Asptu1|40874	Aspbr1|52331	Aspca3|507388					AO090001000133							Aspwe1|62801
GH28	Glycoside Hydrolase Family 28 protein	OG_21588:	OG_21588:								Aspca3|206092	Aspac1|36824
GH28	Glycoside Hydrolase Family 28 protein	OG_26848:	OG_26848:									Aspac1|53360
GH28	xylogalacturonase	OG_22011:	OG_22011:													AO090026000120
GH28	xylogalacturonase	OG_6819:	OG_6819:	46065	An04g09700	Aspni_NRRL3_1|7469	Aspfo1|131842	Aspka1_1|20638	Asptu1|784660	Aspbr1|48141	Aspca3|142659	Aspac1|53161	Aspve1|163372	Aspsy1|140493	AN3389	AO090102000011		AFUB_080880	Afu8g06890	NFIA_099610			Aspwe1|126763	Pench1|29096	PenchWisc1_1|144560	Aspzo1|63155	Talma1_2|2503
GH29	alpha fucosidase	OG_25881:	OG_25881:														ATET_05691
GH29	alpha fucosidase	OG_8958:	OG_8958:	44822	An13g02110	Aspni_NRRL3_1|1396	Aspfo1|30842	Aspka1_1|16470	Asptu1|143686	Aspbr1|58148	Aspca3|516868	Aspac1|29782					ATET_08111						Aspwe1|109536			Aspzo1|68896		Talst1_2|1639
GH30_3	Glycoside Hydrolase Family 30 protein	OG_7514:	OG_7514:	45801	An03g00500	Aspni_NRRL3_1|8738	Aspfo1|58763	Aspka1_1|22257	Asptu1|54425	Aspbr1|201206	Aspca3|212042	Aspac1|60906						AFUB_080680	Afu8g07120	NFIA_099910	ACLA_060250			Pench1|34489	PenchWisc1_1|148552		Talma1_2|2518, Talma1_2|9254	Talst1_2|1976, Talst1_2|6595
GH31	alpha glucosidase	OG_1981:	OG_1981:	50055	An09g05880	Aspni_NRRL3_1|475	Aspfo1|144247	Aspka1_1|17822	Asptu1|135716	Aspbr1|130580	Aspca3|208872	Aspac1|64392	Aspve1|381176	Aspsy1|161614	AN11054	AO090102000559	ATET_08065	AFUB_052020	Afu5g03500	NFIA_038610	ACLA_001670	Aspgl1|128454	Aspwe1|115566	Pench1|31311	PenchWisc1_1|146390	Aspzo1|140796	Talma1_2|7846	Talst1_2|12045	Cocim1|3937	Micca1|1937	Hisca1|543
GH31	alpha glucosidase	OG_4065:	OG_4065:	55419	An01g04880	Aspni_NRRL3_1|2023	Aspfo1|214212	Aspka1_1|13032	Asptu1|116644	Aspbr1|27971	Aspca3|129021	Aspac1|51839	Aspve1|35657	Aspsy1|143140	AN7120, AN0280	AO090005000767, AO090005000768	ATET_02528	AFUB_003550	Afu1g03140	NFIA_021450	ACLA_031260			Pench1|23786, Pench1|7173	PenchWisc1_1|149765, PenchWisc1_1|141312	Aspzo1|72514	Talma1_2|8601	Talst1_2|12943
GH31	alpha glucosidase	OG_6037:	OG_6037:	49940	An18g05620	Aspni_NRRL3_1|10609	Aspfo1|49529	Aspka1_1|19607	Asptu1|114231	Aspbr1|129236	Aspca3|128747	Aspac1|50376	Aspve1|43433	Aspsy1|95545	AN3504	AO090023000288	ATET_02966	AFUB_006940	Afu1g06560	NFIA_018130		Aspgl1|1490497	Aspwe1|737628	Pench1|2643	PenchWisc1_1|147076	Aspzo1|141119	Talma1_2|5134	Talst1_2|5649
GH31	alpha glucosidase	OG_61:	OG_61:	51181, 173656, 54475	An02g07930, An12g01320, An04g05880	Aspni_NRRL3_1|5625, Aspni_NRRL3_1|7772, Aspni_NRRL3_1|9097	Aspfo1|51932, Aspfo1|58196, Aspfo1|45252	Aspka1_1|12573, Aspka1_1|20788	Asptu1|159587, Asptu1|117843, Asptu1|128214	Aspbr1|51707, Aspbr1|127895	Aspca3|512471, Aspca3|142143	Aspac1|49362, Aspac1|21554	Aspve1|124368, Aspve1|27035, Aspve1|41241	Aspsy1|39130, Aspsy1|146371, Aspsy1|995590	AN1967, AN6320, AN5028	AO090010000662, AO090003001138.1, AO090003000772, AO090010000591, AO090012000863	ATET_00985, ATET_02036, ATET_03171, ATET_03992, ATET_04755	AFUB_037060, AFUB_067850, AFUB_100690	Afu3g12120, Afu4g00180, Afu4g10770	NFIA_045180, NFIA_045480, NFIA_065200, NFIA_105320	ACLA_039980, ACLA_049940, ACLA_078500	Aspgl1|115303, Aspgl1|162501, Aspgl1|53430, Aspgl1|120623	Aspwe1|22817, Aspwe1|103777, Aspwe1|67347	Pench1|35556, Pench1|81302	PenchWisc1_1|147892, PenchWisc1_1|142497	Aspzo1|55528	Talma1_2|3954	Talst1_2|8031	Cocim1|1415, Cocim1|2861, Cocim1|3055	Micca1|6609, Micca1|8879	Hisca1|1164, Hisca1|1765, Hisca1|644
GH31	alpha glucosidase	OG_664:	OG_664:	207636	An06g01300	Aspni_NRRL3_1|11645	Aspfo1|146473	Aspka1_1|17591	Asptu1|164575	Aspbr1|121167	Aspca3|136039	Aspac1|38145	Aspve1|158415, Aspve1|125172	Aspsy1|27319, Aspsy1|145445	AN0607	AO090023000528	ATET_05073	AFUB_016590	Afu1g17200	NFIA_008170	ACLA_079690	Aspgl1|79637	Aspwe1|39793	Pench1|70299	PenchWisc1_1|139259	Aspzo1|11335	Talma1_2|3279	Talst1_2|7390	Cocim1|1961	Micca1|266	Hisca1|8846, Hisca1|8847
GH31	alpha glucosidase	OG_69:	OG_69:	214233, 119858	An04g06920, An01g10930	Aspni_NRRL3_1|7700, Aspni_NRRL3_1|2524	Aspfo1|206472, Aspfo1|127654	Aspka1_1|21326, Aspka1_1|16953	Asptu1|46255, Asptu1|559319	Aspbr1|43743, Aspbr1|120339	Aspca3|142314, Aspca3|207758	Aspac1|57419, Aspac1|25147	Aspve1|119482, Aspve1|80815, Aspve1|72328, Aspve1|50237	Aspsy1|139501, Aspsy1|54438, Aspsy1|78132, Aspsy1|26457	AN8953, AN7345, AN0941, AN2017	AO090005001084, AO090038000471, AO090003001209	ATET_00723, ATET_08278, ATET_08472, ATET_05177	AFUB_067270, AFUB_015590	Afu4g10150, Afu1g16250	NFIA_060440, NFIA_105900, NFIA_009180	ACLA_049370, ACLA_019300	Aspgl1|81177, Aspgl1|32291	Aspwe1|101185, Aspwe1|122311, Aspwe1|57913, Aspwe1|110472	Pench1|1297, Pench1|66482, Pench1|83389, Pench1|34559, Pench1|76984	PenchWisc1_1|147123, PenchWisc1_1|146170, PenchWisc1_1|137857, PenchWisc1_1|148429, PenchWisc1_1|144182	Aspzo1|2122517, Aspzo1|133597	Talma1_2|2154, Talma1_2|9384, Talma1_2|4045	Talst1_2|2141, Talst1_2|2366, Talst1_2|8128	Cocim1|8695	Micca1|93	Hisca1|1165, Hisca1|3459
GH31	alpha glucosidase	OG_9746:	OG_9746:										Aspve1|122979	Aspsy1|141971	AN10932, AN10935	AO090026000111						Aspgl1|33323	Aspwe1|115139			Aspzo1|126696	Talma1_2|3886
GH31	alpha glucosidase	OG_9859:	OG_9859:											Aspsy1|68446		AO090023000289, AO090011000090, AO090023000290	ATET_02680								PenchWisc1_1|147668		Talma1_2|1892	Talst1_2|2673	Cocim1|4800
GH31	alpha xylosidase	OG_171:	OG_171:	209333, 48257	An07g09370, An07g09360	Aspni_NRRL3_1|4957, Aspni_NRRL3_1|4956	Aspfo1|63613	Aspka1_1|15122, Aspka1_1|15121	Asptu1|58050	Aspbr1|176657, Aspbr1|42726	Aspca3|207496, Aspca3|506901	Aspac1|40300, Aspac1|23295	Aspve1|55991	Aspsy1|206702, Aspsy1|33480	AN5179, AN5178	AO090012000938, AO090012000939	ATET_03721, ATET_03722	AFUB_073040, AFUB_073030	Afu6g07100, Afu6g07090	NFIA_052750, NFIA_052740	ACLA_088900, ACLA_088890	Aspgl1|71090	Aspwe1|40879, Aspwe1|133939	Pench1|78178, Pench1|79375, Pench1|6719	PenchWisc1_1|142268, PenchWisc1_1|143027, PenchWisc1_1|143028	Aspzo1|131790, Aspzo1|131789	Talma1_2|10050, Talma1_2|10051	Talst1_2|10694	Cocim1|5573, Cocim1|5572	Micca1|2256, Micca1|2258	Hisca1|9188
GH31	alpha xylosidase	OG_6426:	OG_6426:						Asptu1|49665		Aspca3|204425	Aspac1|34320	Aspve1|142568, Aspve1|135412	Aspsy1|185802, Aspsy1|152776	AN7505	AO090001000649	ATET_00207, ATET_06730, ATET_05169	AFUB_022430	Afu2g05400	NFIA_082140	ACLA_089300		Aspwe1|55174	Pench1|81784	PenchWisc1_1|148115	Aspzo1|95058	Talma1_2|3161	Talst1_2|7265
GH31	alpha xylosidase	OG_7822:	OG_7822:	43342	An09g03300	Aspni_NRRL3_1|268	Aspfo1|143652	Aspka1_1|21180	Asptu1|396136	Aspbr1|131273	Aspca3|209950	Aspac1|36665				AO090701000639	ATET_08390			NFIA_032680		Aspgl1|72253	Aspwe1|538993	Pench1|85065	PenchWisc1_1|137211
GH31	alpha xylosidase	OG_8428:	OG_8428:	40261	An07g00350	Aspni_NRRL3_1|4254	Aspfo1|178504	Aspka1_1|21871	Asptu1|174662	Aspbr1|211892		Aspac1|35044	Aspve1|65906	Aspsy1|210105		AO090701000558							Aspwe1|177562	Pench1|85018	PenchWisc1_1|137171
GH32	endo inulinase	OG_10502:	OG_10502:	52928	An11g03200	Aspni_NRRL3_1|9884				Aspbr1|515404			Aspve1|144681					AFUB_049000	Afu5g00530	NFIA_041980								Talst1_2|3464
GH32	endo inulinase	OG_26050:	OG_26050:														ATET_07356
GH32	exo inulinase	OG_55656:	OG_55656:		An11g03210
GH32	exo inulinase	OG_671:	OG_671:	56664	An12g08280	Aspni_NRRL3_1|3087	Aspfo1|34247	Aspka1_1|17285	Asptu1|848291	Aspbr1|130400, Aspbr1|189274	Aspca3|204675		Aspve1|47688, Aspve1|128290	Aspsy1|29504	AN11778	AO090701000400	ATET_08155	AFUB_048930, AFUB_018320	Afu5g00480, Afu2g01240	NFIA_042050, NFIA_033540	ACLA_094550	Aspgl1|40424	Aspwe1|119923, Aspwe1|135255	Pench1|65210	PenchWisc1_1|138927, PenchWisc1_1|144866, PenchWisc1_1|146275	Aspzo1|147819		Talst1_2|11230, Talst1_2|3470
GH32	invertase/beta fructofuranosidase	OG_11232:	OG_11232:	176039	An06g02420	Aspni_NRRL3_1|11821				Aspbr1|156581														Pench1|86161	PenchWisc1_1|141361			Talst1_2|3454
GH32	invertase/beta fructofuranosidase	OG_15372:	OG_15372:														ATET_10253							Pench1|38179	PenchWisc1_1|144367
GH32	invertase/beta fructofuranosidase	OG_6130:	OG_6130:	198063	An08g11070	Aspni_NRRL3_1|11752	Aspfo1|37716	Aspka1_1|17688	Asptu1|112020	Aspbr1|199799	Aspca3|202165	Aspac1|37092	Aspve1|78611	Aspsy1|129618		AO090020000640, AO090103000043	ATET_04996, ATET_07479					Aspgl1|41924, Aspgl1|120707	Aspwe1|185170	Pench1|78521, Pench1|79955	PenchWisc1_1|140366, PenchWisc1_1|141880
GH32	invertase/beta fructofuranosidase	OG_7074:	OG_7074:		An15g00320	Aspni_NRRL3_1|3595	Aspfo1|61532	Aspka1_1|21820	Asptu1|131417	Aspbr1|297416	Aspca3|177626		Aspve1|44399	Aspsy1|48193	AN3837	AO090701000038	ATET_05860	AFUB_093290	Afu6g05000	NFIA_051560		Aspgl1|131303	Aspwe1|103635	Pench1|29360	PenchWisc1_1|137516			Talst1_2|12298
GH35	beta galactosidase	OG_23608:	OG_23608:													AO090012000746
GH35	beta galactosidase	OG_38:	OG_38:	177434, 180727, 46429, 51764, 41910	An07g04420, An01g10350, An06g00290, An14g05820, An01g12150	Aspni_NRRL3_1|1071, Aspni_NRRL3_1|2630, Aspni_NRRL3_1|11738, Aspni_NRRL3_1|2479, Aspni_NRRL3_1|4568	Aspfo1|201905, Aspfo1|52412, Aspfo1|153025, Aspfo1|58429, Aspfo1|139391	Aspka1_1|11674, Aspka1_1|17674, Aspka1_1|15837, Aspka1_1|20254, Aspka1_1|16251	Asptu1|38585, Asptu1|27556, Asptu1|933791, Asptu1|28744, Asptu1|194939	Aspbr1|113998, Aspbr1|138831, Aspbr1|118328, Aspbr1|120002, Aspbr1|205377, Aspbr1|74480	Aspca3|158231, Aspca3|207708, Aspca3|511526, Aspca3|207838	Aspac1|20238, Aspac1|30202, Aspac1|26167	Aspve1|66505, Aspve1|49233, Aspve1|52869, Aspve1|119060	Aspsy1|83793, Aspsy1|143909	AN0980, AN0756	AO090003000042, AO090120000158, AO090012000445, AO090701000770, AO090001000259	ATET_05131, ATET_07446, ATET_00616	AFUB_013710, AFUB_048070, AFUB_016080, AFUB_072590	Afu1g14170, Afu3g00380, Afu1g16700, Afu6g06660	NFIA_000910, NFIA_011250, NFIA_008690, NFIA_052310	ACLA_088440, ACLA_021260	Aspgl1|163873	Aspwe1|170254, Aspwe1|111137, Aspwe1|153964, Aspwe1|40206	Pench1|7007, Pench1|8140, Pench1|80926, Pench1|31782	PenchWisc1_1|136826, PenchWisc1_1|140486, PenchWisc1_1|142065, PenchWisc1_1|145756	Aspzo1|68809, Aspzo1|68401	Talma1_2|10160, Talma1_2|1540, Talma1_2|3784	Talst1_2|1232, Talst1_2|7889, Talst1_2|3044
GH35	beta galactosidase	OG_45321:	OG_45321:												AN0194
GH35	beta galactosidase	OG_46021:	OG_46021:																		ACLA_018830
GH35	beta galactosidase	OG_9002:	OG_9002:									Aspac1|54005	Aspve1|40269, Aspve1|30886	Aspsy1|32059	AN2804	AO090023000076	ATET_08255	AFUB_049140	Afu5g00670	NFIA_041490						Aspzo1|76392
GH36	alpha galactosidase	OG_1718:	OG_1718:	212736	An09g00260	Aspni_NRRL3_1|16	Aspfo1|49701	Aspka1_1|19880	Asptu1|51553	Aspbr1|49062		Aspac1|64978	Aspve1|175131, Aspve1|178762, Aspve1|57368	Aspsy1|211530, Aspsy1|62138, Aspsy1|204621	AN9035, AN8138	AO090010000684	ATET_02312, ATET_07929	AFUB_085470	Afu8g01130	NFIA_094580	ACLA_044620	Aspgl1|25895	Aspwe1|177396	Pench1|32411	PenchWisc1_1|146843	Aspzo1|77061
GH36	alpha galactosidase	OG_2496:	OG_2496:	190816	An04g02700	Aspni_NRRL3_1|8018	Aspfo1|159863	Aspka1_1|12330	Asptu1|58626	Aspbr1|44165	Aspca3|128111	Aspac1|49919	Aspve1|133019	Aspsy1|148723	AN3874	AO090023000743	ATET_05379	AFUB_065350	Afu4g08250	NFIA_107920	ACLA_047600	Aspgl1|139637	Aspwe1|23139	Pench1|72023	PenchWisc1_1|139531	Aspzo1|134689	Talma1_2|8657	Talst1_2|13027	Cocim1|4844	Micca1|5900	Hisca1|8287
GH36	alpha galactosidase	OG_9047:	OG_9047:										Aspve1|56804	Aspsy1|49855	AN8392	AO090011000063	ATET_07935	AFUB_085500	Afu8g01100	NFIA_094540	ACLA_044560					Aspzo1|15007		Talst1_2|2950
GH43	alpha arabinofuranosidase	OG_11800:	OG_11800:									Aspac1|36652	Aspve1|56883	Aspsy1|160458	AN8472	AO090005000065
GH43	alpha arabinofuranosidase	OG_8380:	OG_8380:									Aspac1|54505	Aspve1|39138, Aspve1|142019	Aspsy1|147145, Aspsy1|210252	AN2533	AO090701000838		AFUB_046730	Afu3g01660	NFIA_002750			Aspwe1|49886, Aspwe1|122386	Pench1|79964	PenchWisc1_1|136831
GH43	alpha arabinofuranosidase	OG_8536:	OG_8536:									Aspac1|34197	Aspve1|41598	Aspsy1|90476	AN7781	AO090012000356	ATET_08386	AFUB_017710	Afu2g00650	NFIA_032900			Aspwe1|28874	Pench1|75675	PenchWisc1_1|142699			Talst1_2|4378
GH43	beta xylosidase	OG_10501:	OG_10501:									Aspac1|64104	Aspve1|140238	Aspsy1|60351		AO090010000494	ATET_07784	AFUB_079570	Afu1g01230	NFIA_023360
GH43	beta xylosidase	OG_12545:	OG_12545:										Aspve1|54967	Aspsy1|48214	AN7864												Talma1_2|2189	Talst1_2|745
GH43	beta xylosidase	OG_12577:	OG_12577:										Aspve1|36361	Aspsy1|53589	AN10919		ATET_10072											Talst1_2|3217
GH43	beta xylosidase	OG_12578:	OG_12578:										Aspve1|39019	Aspsy1|55904		AO090010000029				NFIA_093350
GH43	beta xylosidase	OG_1593:	OG_1593:	50466	An04g03580	Aspni_NRRL3_1|7945	Aspfo1|45014	Aspka1_1|12403	Asptu1|46613	Aspbr1|44089	Aspca3|205265	Aspac1|39547, Aspac1|45626	Aspve1|49929	Aspsy1|53618	AN1676	AO090023000687	ATET_05328	AFUB_028650	Afu2g13025	NFIA_088200	ACLA_071840	Aspgl1|124133	Aspwe1|589857, Aspwe1|169776	Pench1|3602	PenchWisc1_1|139429	Aspzo1|23008	Talma1_2|10597	Talst1_2|10030	Cocim1|1120
GH43	beta xylosidase	OG_2234:	OG_2234:	40177	An07g01520	Aspni_NRRL3_1|4346	Aspfo1|40570	Aspka1_1|15629	Asptu1|125593	Aspbr1|29283	Aspca3|208584	Aspac1|43475	Aspve1|46502	Aspsy1|93109	AN6738	AO090005000465	ATET_06332	AFUB_091600	Afu7g06020	NFIA_027260	ACLA_007710	Aspgl1|134245	Aspwe1|23948	Pench1|67172	PenchWisc1_1|143354	Aspzo1|76215	Talma1_2|1095	Talst1_2|9774	Cocim1|5394	Micca1|2357	Hisca1|8520
GH43	beta xylosidase	OG_25908:	OG_25908:														ATET_07517
GH43	beta xylosidase	OG_44795:	OG_44795:												AN2633
GH43	beta xylosidase	OG_44852:	OG_44852:												AN1043
GH43	beta xylosidase	OG_6025:	OG_6025:	179682	An11g03120	Aspni_NRRL3_1|9890	Aspfo1|125080	Aspka1_1|13512	Asptu1|173219	Aspbr1|50551	Aspca3|162966	Aspac1|41176	Aspve1|123270	Aspsy1|127641	AN1870	AO090003000239	ATET_06059	AFUB_021510	Afu2g04480	NFIA_081240	ACLA_090090		Aspwe1|121336			Aspzo1|128834	Talma1_2|3525	Talst1_2|7639		Micca1|2888	Hisca1|9003
GH43	beta xylosidase	OG_6460:	OG_6460:	122978	An08g10780	Aspni_NRRL3_1|11773	Aspfo1|199512	Aspka1_1|17704	Asptu1|187341	Aspbr1|199781	Aspca3|135744, Aspca3|135790	Aspac1|48129	Aspve1|882500	Aspsy1|139499	AN7313	AO090010000562	ATET_01188	AFUB_084070	Afu8g02510	NFIA_096240	ACLA_043260					Aspzo1|65375	Talma1_2|9604	Talst1_2|11202
GH43	beta xylosidase	OG_6698:	OG_6698:	174379	An02g00140	Aspni_NRRL3_1|6244	Aspfo1|120925	Aspka1_1|22090	Asptu1|38709	Aspbr1|39170	Aspca3|137650	Aspac1|32664	Aspve1|56618	Aspsy1|60819	AN6751	AO090005000476	ATET_06306	AFUB_091690	Afu7g06110	NFIA_027350			Aspwe1|126202	Pench1|30900	PenchWisc1_1|141604, PenchWisc1_1|143406
GH43	beta xylosidase	OG_6829:	OG_6829:	47677	An08g01900	Aspni_NRRL3_1|10881	Aspfo1|43708	Aspka1_1|19147	Asptu1|186506	Aspbr1|41728	Aspca3|126085	Aspac1|13179, Aspac1|14109	Aspve1|88769	Aspsy1|210254	AN8477	AO090102000331	ATET_01292	AFUB_028830	Afu2g13190	NFIA_088370	ACLA_072000	Aspgl1|62591
GH43	beta xylosidase	OG_7789:	OG_7789:										Aspve1|46966, Aspve1|71792, Aspve1|150566	Aspsy1|59352		AO090103000268	ATET_05083	AFUB_000220	Afu6g14550	NFIA_060490	ACLA_018160, ACLA_087680			Pench1|64858	PenchWisc1_1|145823	Aspzo1|100182	Talma1_2|5868	Talst1_2|847
GH43	beta xylosidase	OG_8483:	OG_8483:										Aspve1|51044, Aspve1|42607	Aspsy1|147236, Aspsy1|206361	AN2664	AO090012000350, AO090113000059	ATET_06107	AFUB_061880	Afu5g14190	NFIA_072780				Pench1|37294	PenchWisc1_1|148139
GH43	beta xylosidase	OG_8763:	OG_8763:										Aspve1|46088	Aspsy1|158407	AN7275	AO090701000886	ATET_10193, ATET_06643	AFUB_018010	Afu2g00930	NFIA_033220, NFIA_076750	ACLA_078600							Talst1_2|2074
GH43	beta xylosidase	OG_8792:	OG_8792:										Aspve1|125811	Aspsy1|145520	AN1477	AO090005000698	ATET_00093	AFUB_082800	Afu8g04710	NFIA_097490	ACLA_058100		Aspwe1|642667	Pench1|9204	PenchWisc1_1|144162
GH43	beta xylosidase	OG_9351:	OG_9351:									Aspac1|44149			AN10199			AFUB_082790	Afu8g04720	NFIA_097500	ACLA_058110		Aspwe1|43914	Pench1|9205	PenchWisc1_1|144163	Aspzo1|142864
GH43	endoarabinanase	OG_1047:	OG_1047:	184195	An16g02730	Aspni_NRRL3_1|7094	Aspfo1|32983	Aspka1_1|14478	Asptu1|29770	Aspbr1|196163	Aspca3|206878	Aspac1|52743	Aspve1|51304	Aspsy1|29235	AN3044	AO090005001320	ATET_01562	AFUB_016700, AFUB_039990	Afu1g17320, Afu3g09140	NFIA_068020, NFIA_008030	ACLA_037080, ACLA_018180	Aspgl1|52222	Aspwe1|41766	Pench1|386	PenchWisc1_1|143651	Aspzo1|130780	Talma1_2|6870	Talst1_2|3989	Cocim1|529
GH43	endoarabinanase	OG_1501:	OG_1501:	203143	An09g01190	Aspni_NRRL3_1|92	Aspfo1|49781	Aspka1_1|19808	Asptu1|51463	Aspbr1|69778	Aspca3|171585, Aspca3|516446	Aspac1|30787	Aspve1|26540	Aspsy1|42174	AN2534	AO090701000481	ATET_03520	AFUB_034610	Afu3g14620	NFIA_062660	ACLA_042100	Aspgl1|85439	Aspwe1|37937	Pench1|32620, Pench1|84324, Pench1|38728	PenchWisc1_1|140326, PenchWisc1_1|144797, PenchWisc1_1|137280	Aspzo1|73792					Hisca1|5359
GH43	endoarabinanase	OG_1602:	OG_1602:	182100	An15g03550	Aspni_NRRL3_1|3855	Aspfo1|136217	Aspka1_1|19898	Asptu1|130931	Aspbr1|132454	Aspca3|57269	Aspac1|45817	Aspve1|515849	Aspsy1|380614		AO090026000804, AO090005000064	ATET_07817	AFUB_030390	Afu2g14750	NFIA_089980	ACLA_072730	Aspgl1|1458093, Aspgl1|125619	Aspwe1|118931	Pench1|38777	PenchWisc1_1|137209	Aspzo1|67443	Talma1_2|2285, Talma1_2|8911	Talst1_2|675, Talst1_2|1502
GH43	endoarabinanase	OG_25993:	OG_25993:														ATET_07787
GH43	endoarabinanase	OG_5868:	OG_5868:	176969	An06g00860	Aspni_NRRL3_1|11684	Aspfo1|52355	Aspka1_1|17624	Asptu1|38530	Aspbr1|40746	Aspca3|202221	Aspac1|52272	Aspve1|86493	Aspsy1|406319		AO090138000053	ATET_00912						Aspwe1|109942			Aspzo1|77660, Aspzo1|128096, Aspzo1|152908, Aspzo1|135615		Talst1_2|10860	Cocim1|411, Cocim1|9510	Micca1|8034	Hisca1|2877, Hisca1|2522
GH43	endoarabinanase	OG_6184:	OG_6184:	134398	An02g01400	Aspni_NRRL3_1|6141	Aspfo1|38733	Aspka1_1|12081	Asptu1|165144	Aspbr1|39086	Aspca3|40470	Aspac1|16787	Aspve1|129344	Aspsy1|89800	AN6352	AO090023000165	ATET_01407	AFUB_029770	Afu2g14150	NFIA_089320	ACLA_073460	Aspgl1|26565	Aspwe1|32205	Pench1|35287	PenchWisc1_1|138367	Aspzo1|1937166
GH43	endoarabinanase	OG_7045:	OG_7045:	197735	An02g10550	Aspni_NRRL3_1|5407	Aspfo1|42415	Aspka1_1|14102	Asptu1|120346	Aspbr1|381984	Aspca3|203966	Aspac1|51963	Aspve1|310888	Aspsy1|156274	AN8007	AO090138000055	ATET_03688	AFUB_096700	Afu6g00770	NFIA_047920	ACLA_098980		Aspwe1|174044	Pench1|5702	PenchWisc1_1|138156
GH43	endoarabinanase	OG_8421:	OG_8421:	128077	An07g04930	Aspni_NRRL3_1|4608	Aspfo1|29023	Aspka1_1|14780	Asptu1|57719	Aspbr1|54386	Aspca3|50845	Aspac1|43514					ATET_05780	AFUB_056130	Afu5g08590	NFIA_078690		Aspgl1|151549	Aspwe1|23692
GH43	Glycoside Hydrolase Family 43 protein	OG_12993:	OG_12993:				Aspfo1|191067	Aspka1_1|16184	Asptu1|47539	Aspbr1|181850	Aspca3|173031
GH45	endoglucanase	OG_13022:	OG_13022:															AFUB_092320	Afu7g06740	NFIA_028020							Talma1_2|9683	Talst1_2|11120
GH45	endoglucanase	OG_14798:	OG_14798:										Aspve1|177724	Aspsy1|34770	AN6786
GH51	alpha arabinofuranosidase	OG_186:	OG_186:	50979, 206387, 131891	An01g00330, An09g00880	Aspni_NRRL3_1|64, Aspni_NRRL3_1|1606, Aspni_NRRL3_1|6387	Aspfo1|84880, Aspfo1|122254, Aspfo1|49746	Aspka1_1|21646, Aspka1_1|21501, Aspka1_1|19834	Asptu1|136875, Asptu1|40602, Asptu1|121163	Aspbr1|188728, Aspbr1|120839, Aspbr1|33164	Aspca3|60671, Aspca3|174866	Aspac1|42660, Aspac1|53074, Aspac1|30658	Aspve1|163887	Aspsy1|87015	AN2541	AO090124000023, AO090012000298, AO090020000712	ATET_03540, ATET_07868, ATET_02882	AFUB_030820	Afu2g15160	NFIA_090410	ACLA_099110, ACLA_074120	Aspgl1|31264, Aspgl1|28323	Aspwe1|155983, Aspwe1|44615	Pench1|71820, Pench1|10128	PenchWisc1_1|139445, PenchWisc1_1|137123	Aspzo1|67628, Aspzo1|160113		Talst1_2|3414
GH51	alpha arabinofuranosidase	OG_5858:	OG_5858:	38549	An08g01710	Aspni_NRRL3_1|10865	Aspfo1|130428	Aspka1_1|19163	Asptu1|186491	Aspbr1|194868	Aspca3|137302	Aspac1|55718, Aspac1|28626	Aspve1|79255	Aspsy1|83455	AN1277		ATET_00198	AFUB_009340	Afu1g09900	NFIA_015730	ACLA_025610		Aspwe1|48969	Pench1|86162	PenchWisc1_1|141358	Aspzo1|128133	Talma1_2|582	Talst1_2|5822
GH53	endogalactanase	OG_18909:	OG_18909:				Aspfo1|221637		Asptu1|49815
GH53	endogalactanase	OG_21806:	OG_21806:										Aspve1|133408
GH53	endogalactanase	OG_3732:	OG_3732:	132141	An08g07380	Aspni_NRRL3_1|11311	Aspfo1|44256	Aspka1_1|17019	Asptu1|186925	Aspbr1|53671	Aspca3|502945	Aspac1|49095	Aspve1|146100	Aspsy1|28152	AN0562	AO090023000479	ATET_05036	AFUB_077360	Afu6g11340	NFIA_057040	ACLA_085010	Aspgl1|31408	Aspwe1|67932	Pench1|68083	PenchWisc1_1|146999	Aspzo1|100198	Talma1_2|9716	Talst1_2|11090	Cocim1|5433	Micca1|2655	Hisca1|8570
GH53	endogalactanase	OG_55339:	OG_55339:		An16g06590
GH53	endogalactanase	OG_5613:	OG_5613:	187227	An18g05940	Aspni_NRRL3_1|10643	Aspfo1|49559	Aspka1_1|19639	Asptu1|112383	Aspbr1|128755	Aspca3|395309	Aspac1|43112	Aspve1|133211, Aspve1|140156	Aspsy1|148592	AN5727	AO090001000492	ATET_02927	AFUB_007290	Afu1g06910	NFIA_017780		Aspgl1|41606	Aspwe1|50155	Pench1|78412	PenchWisc1_1|139047	Aspzo1|93971	Talma1_2|7101	Talst1_2|3745
GH54	alpha arabinofuranosidase	OG_4088:	OG_4088:	200605	An15g02300	Aspni_NRRL3_1|3768	Aspfo1|136387	Aspka1_1|20158	Asptu1|898224	Aspbr1|132089	Aspca3|157957	Aspac1|63715	Aspve1|301490	Aspsy1|37891	AN1571	AO090023000001	ATET_07939		Afu6g14620	NFIA_060630	ACLA_066470			Pench1|34069	PenchWisc1_1|149156	Aspzo1|152231	Talma1_2|2166, Talma1_2|3621, Talma1_2|5329, Talma1_2|6128	Talst1_2|2361, Talst1_2|5447, Talst1_2|1402
GH62	arabinoxylan arabinofuranohydrolase	OG_14807:	OG_14807:										Aspve1|45715	Aspsy1|47694	AN7908
GH62	arabinoxylan arabinofuranohydrolase	OG_631:	OG_631:	55136	An03g00960	Aspni_NRRL3_1|8707	Aspfo1|43468	Aspka1_1|22138	Asptu1|40721	Aspbr1|133031	Aspca3|508000	Aspac1|27907	Aspve1|46089	Aspsy1|48860	AN2632	AO090701000885, AO090103000088	ATET_10071, ATET_00186, ATET_10379	AFUB_018000, AFUB_028400	Afu2g00920, Afu2g12770	NFIA_033210, NFIA_087900	ACLA_061510, ACLA_071560		Aspwe1|110660	Pench1|64911	PenchWisc1_1|143927		Talma1_2|4211, Talma1_2|3472	Talst1_2|12950, Talst1_2|8298
GH67	alpha glucuronidase	OG_4999:	OG_4999:	56619	An14g05800	Aspni_NRRL3_1|1069	Aspfo1|34917	Aspka1_1|20255	Asptu1|194940	Aspbr1|36487	Aspca3|53616	Aspac1|59238	Aspve1|45741	Aspsy1|33461	AN9286	AO090026000127	ATET_06085, ATET_09975	AFUB_062100	Afu5g14380	NFIA_072510	ACLA_017270	Aspgl1|77709		Pench1|68557	PenchWisc1_1|146622	Aspzo1|71389	Talma1_2|293, Talma1_2|2191	Talst1_2|743
GH74	xyloglucan active cellobiohydrolase	OG_6493:	OG_6493:	206333	An01g01870	Aspni_NRRL3_1|1787	Aspfo1|28532	Aspka1_1|21369	Asptu1|28206	Aspbr1|120630		Aspac1|36855	Aspve1|436898	Aspsy1|55755	AN5061, AN1542		ATET_04708	AFUB_085120, AFUB_084270	Afu8g01490, Afu8g02330	NFIA_094990, NFIA_096000	ACLA_044310					Aspzo1|146978	Talma1_2|19	Talst1_2|6411
GH78	alpha rhamnosidase	OG_20484:	OG_20484:															AFUB_078020	Afu6g12030
GH78	alpha rhamnosidase	OG_22110:	OG_22110:													AO090103000432
GH78	alpha rhamnosidase	OG_3650:	OG_3650:	171085	An01g01390	Aspni_NRRL3_1|1745	Aspfo1|278679	Aspka1_1|21409	Asptu1|116695	Aspbr1|193930	Aspca3|208194	Aspac1|61556	Aspve1|156485	Aspsy1|51609	AN9359	AO090120000040	ATET_07472	AFUB_045990	Afu3g02330	NFIA_003500	ACLA_061960	Aspgl1|136102	Aspwe1|172765	Pench1|80111	PenchWisc1_1|141984	Aspzo1|128904	Talma1_2|9225	Talst1_2|1945	Cocim1|5158	Micca1|2878	Hisca1|8969
GH78	alpha rhamnosidase	OG_4006:	OG_4006:	194073	An16g07370	Aspni_NRRL3_1|6758	Aspfo1|45881	Aspka1_1|18841	Asptu1|171524	Aspbr1|177273	Aspca3|4435	Aspac1|44736	Aspve1|123244	Aspsy1|129852	AN1527	AO090005000613	ATET_04771	AFUB_082170	Afu8g05360	NFIA_098110	ACLA_058790	Aspgl1|46583	Aspwe1|163010	Pench1|38629	PenchWisc1_1|137408	Aspzo1|67362	Talma1_2|6538	Talst1_2|781	Cocim1|6146	Micca1|7804	Hisca1|4080
GH78	alpha rhamnosidase	OG_4456:	OG_4456:	206235	An01g03160	Aspni_NRRL3_1|1902	Aspfo1|123220	Aspka1_1|18319	Asptu1|188447	Aspbr1|193785	Aspca3|45617	Aspac1|57722	Aspve1|78346	Aspsy1|196138	AN0465	AO090003000917	ATET_03780	AFUB_004660	Afu1g04320	NFIA_020440	ACLA_030370	Aspgl1|44296	Aspwe1|37361	Pench1|27152	PenchWisc1_1|141686	Aspzo1|131314	Talma1_2|9897	Talst1_2|10903	Cocim1|6803	Micca1|2306
GH78	alpha rhamnosidase	OG_522:	OG_522:	51410	An04g09070	Aspni_NRRL3_1|7520	Aspfo1|45534	Aspka1_1|20592	Asptu1|32311	Aspbr1|48203	Aspca3|505452	Aspac1|61003	Aspve1|22800, Aspve1|46100, Aspve1|119334, Aspve1|136819	Aspsy1|161236, Aspsy1|41564, Aspsy1|92793	AN11954, AN12368, AN7151	AO090003001016, AO090010000561, AO090113000149	ATET_02922	AFUB_000160	Afu6g14610	NFIA_057930, NFIA_060560				Pench1|81041	PenchWisc1_1|140786	Aspzo1|55063	Talma1_2|1064	Talst1_2|10750
GH78	alpha rhamnosidase	OG_54296:	OG_54296:		An15g04530
GH78	alpha rhamnosidase	OG_602:	OG_602:	204982	An16g07410	Aspni_NRRL3_1|6754	Aspfo1|65886, Aspfo1|45878	Aspka1_1|18845	Asptu1|43086, Asptu1|59113	Aspbr1|43049	Aspca3|206581	Aspac1|61754	Aspve1|37317	Aspsy1|41823	AN1523, AN10626	AO090005000617	ATET_04767	AFUB_082210	Afu8g05320	NFIA_098070	ACLA_058750	Aspgl1|35170	Aspwe1|685098	Pench1|9886	PenchWisc1_1|137413	Aspzo1|77243, Aspzo1|142736	Talma1_2|6542, Talma1_2|6543	Talst1_2|785	Cocim1|6142	Micca1|7800	Hisca1|4076
GH78	alpha rhamnosidase	OG_6069:	OG_6069:	187334		Aspni_NRRL3_1|10557	Aspfo1|296753	Aspka1_1|19558		Aspbr1|44862		Aspac1|23348	Aspve1|138169	Aspsy1|59162	AN4216	AO090009000472		AFUB_006490	Afu1g06110	NFIA_018620	ACLA_028490	Aspgl1|63128	Aspwe1|109295	Pench1|77622	PenchWisc1_1|138903	Aspzo1|63725	Talma1_2|4907	Talst1_2|9068	Cocim1|9349	Micca1|1011	Hisca1|160
GH78	alpha rhamnosidase	OG_6137:	OG_6137:	42916	An18g04800	Aspni_NRRL3_1|10558	Aspfo1|296759	Aspka1_1|19559	Asptu1|62450	Aspbr1|44863	Aspca3|514126	Aspac1|24386	Aspve1|187031	Aspsy1|75429, Aspsy1|133676	AN10277	AO090009000471	ATET_03018	AFUB_006510	Afu1g06130	NFIA_018600			Aspwe1|106734	Pench1|75442	PenchWisc1_1|138901		Talma1_2|4904	Talst1_2|9066
GH78	alpha rhamnosidase	OG_6504:	OG_6504:	44977	An10g00290	Aspni_NRRL3_1|6304	Aspfo1|172071	Aspka1_1|21435	Asptu1|122880	Aspbr1|47343	Aspca3|55858	Aspac1|51153	Aspve1|79021	Aspsy1|140026	AN10867, AN3780	AO090012000058	ATET_04706	AFUB_090610	Afu7g05040	NFIA_026130				Pench1|33233	PenchWisc1_1|139556	Aspzo1|153995, Aspzo1|130749
GH78	alpha rhamnosidase	OG_7176:	OG_7176:	176718, 132356	An08g09140	Aspni_NRRL3_1|11451, Aspni_NRRL3_1|3924	Aspfo1|33477	Aspka1_1|19971	Asptu1|194431	Aspbr1|40043, Aspbr1|158063			Aspve1|889579		AN2631	AO090001000105	ATET_05089	AFUB_045370	Afu3g02880	NFIA_004560			Aspwe1|734610			Aspzo1|136129
GH78	alpha rhamnosidase	OG_7494:	OG_7494:	131668	An12g05700	Aspni_NRRL3_1|3279	Aspfo1|47667	Aspka1_1|16147	Asptu1|47576	Aspbr1|45511	Aspca3|399387	Aspac1|50697	Aspve1|77601	Aspsy1|1166112	AN6929	AO090005001416						Aspgl1|39002	Aspwe1|137125, Aspwe1|169838					Talst1_2|11803
GH78	alpha rhamnosidase	OG_7708:	OG_7708:	170172	An01g06620	Aspni_NRRL3_1|2162	Aspfo1|202200	Aspka1_1|13171	Asptu1|116616	Aspbr1|119703	Aspca3|506650	Aspac1|41507				AO090003001291		AFUB_002060	Afu1g01660	NFIA_022970		Aspgl1|1512325	Aspwe1|105638	Pench1|10126	PenchWisc1_1|137126
GH78	alpha rhamnosidase	OG_8529:	OG_8529:	40264	An07g00240	Aspni_NRRL3_1|4245	Aspfo1|40472	Aspka1_1|21865	Asptu1|67447	Aspbr1|164608		Aspac1|31307	Aspve1|178087	Aspsy1|93612	AN8465									Pench1|27822	PenchWisc1_1|140785
GH88	unsaturated galacturonyl hydrolase	OG_14977:	OG_14977:										Aspve1|62152	Aspsy1|194380	AN11078
GH88	unsaturated galacturonyl hydrolase	OG_23676:	OG_23676:													AO090701000907
GH88	unsaturated galacturonyl hydrolase	OG_45352:	OG_45352:												AN4629
GH88	unsaturated galacturonyl hydrolase	OG_8299:	OG_8299:	36414	An01g01340	Aspni_NRRL3_1|1739	Aspfo1|56393	Aspka1_1|21414	Asptu1|54292	Aspbr1|119048		Aspac1|35693	Aspve1|401496	Aspsy1|208133		AO090138000087		AFUB_079550	Afu1g01250	NFIA_023340
GH88	unsaturated galacturonyl hydrolase	OG_9294:	OG_9294:										Aspve1|26108, Aspve1|55428	Aspsy1|161441, Aspsy1|133632	AN3991	AO090005000324		AFUB_090670	Afu7g05090	NFIA_026210						Aspzo1|2035767
GH93	exoarabinanase	OG_11239:	OG_11239:										Aspve1|156608	Aspsy1|189985			ATET_00891	AFUB_078110	Afu6g12120	NFIA_058060								Talst1_2|1747
GH93	exoarabinanase	OG_21726:	OG_21726:														ATET_08029						Aspwe1|171474
GH93	exoarabinanase	OG_22208:	OG_22208:													AO090011000141
GH93	exoarabinanase	OG_5659:	OG_5659:	49311		Aspni_NRRL3_1|824	Aspfo1|208928	Aspka1_1|16615	Asptu1|34626	Aspbr1|50009	Aspca3|211276	Aspac1|25930	Aspve1|139465	Aspsy1|91759	AN5231	AO090012000101	ATET_07909	AFUB_091990	Afu7g06430	NFIA_027720	ACLA_008170	Aspgl1|51260	Aspwe1|167924	Pench1|10193	PenchWisc1_1|140807	Aspzo1|130189	Talma1_2|6615	Talst1_2|834			Hisca1|636
GH93	exoarabinanase	OG_8612:	OG_8612:									Aspac1|45655	Aspve1|50256	Aspsy1|53976	AN2060	AO090003001017	ATET_06045	AFUB_021620	Afu2g04570	NFIA_081320			Aspwe1|46152	Pench1|75851	PenchWisc1_1|142661	Aspzo1|144143
GH95	alpha fucosidase	OG_328:	OG_328:	175137	An02g08600	Aspni_NRRL3_1|5560	Aspfo1|42632	Aspka1_1|18576	Asptu1|41613	Aspbr1|38316	Aspca3|203833	Aspac1|21124	Aspve1|129079, Aspve1|129145	Aspsy1|148286, Aspsy1|750360, Aspsy1|146977	AN10375, AN10353, AN10376	AO090005000706	ATET_04135, ATET_04133, ATET_04136	AFUB_036580, AFUB_036530, AFUB_036590	Afu3g12600, Afu3g12640, Afu3g12590	NFIA_064710, NFIA_064660, NFIA_064720	ACLA_040420, ACLA_040470	Aspgl1|72592	Aspwe1|37175	Pench1|33153	PenchWisc1_1|139647, PenchWisc1_1|139651	Aspzo1|153753	Talma1_2|10166, Talma1_2|4768	Talst1_2|8934	Cocim1|9076	Micca1|341	Hisca1|7294
GH95	alpha fucosidase	OG_42:	OG_42:	212716, 225625, 53033, 175310, 50757	An16g06120, An02g03070, An03g06220, An09g00670	Aspni_NRRL3_1|6014, Aspni_NRRL3_1|6843, Aspni_NRRL3_1|8332, Aspni_NRRL3_1|9398, Aspni_NRRL3_1|54	Aspfo1|338813, Aspfo1|57466, Aspfo1|133847, Aspfo1|49734	Aspka1_1|20481, Aspka1_1|14724, Aspka1_1|19843, Aspka1_1|15406	Asptu1|195808, Asptu1|190440, Asptu1|196854, Asptu1|57214	Aspbr1|47583, Aspbr1|142667, Aspbr1|75116, Aspbr1|49018	Aspca3|208658, Aspca3|6808, Aspca3|204431	Aspac1|36945, Aspac1|34420	Aspve1|394440, Aspve1|133150, Aspve1|30949	Aspsy1|94587, Aspsy1|148913, Aspsy1|152690	AN3730, AN7511, AN11152	AO090001000086, AO090009000173, AO090001000635, AO090010000654	ATET_03277, ATET_04823, ATET_06726	AFUB_022370, AFUB_078410, AFUB_084480, AFUB_028470	Afu2g05340, Afu6g12410, Afu8g02130, Afu2g12850	NFIA_058370, NFIA_082090, NFIA_095800, NFIA_088020	ACLA_071660, ACLA_085660, ACLA_089330	Aspgl1|137105, Aspgl1|32612, Aspgl1|36968, Aspgl1|74931	Aspwe1|102072, Aspwe1|121651, Aspwe1|55169	Pench1|38908, Pench1|82744, Pench1|4561	PenchWisc1_1|148132, PenchWisc1_1|140817, PenchWisc1_1|149062	Aspzo1|23461, Aspzo1|150808, Aspzo1|25911	Talma1_2|7984	Talst1_2|12222	Cocim1|1142	Micca1|2347, Micca1|3367	Hisca1|6581
GH95	alpha fucosidase	OG_504:	OG_504:	41168, 184037	An16g02770, An16g02760	Aspni_NRRL3_1|7088, Aspni_NRRL3_1|7089	Aspfo1|81230, Aspfo1|46293	Aspka1_1|14484, Aspka1_1|14483	Asptu1|42641, Asptu1|190193	Aspbr1|196157, Aspbr1|585458	Aspca3|179055, Aspca3|179058, Aspca3|507974	Aspac1|52744	Aspve1|89094, Aspve1|126526, Aspve1|200416	Aspsy1|61742, Aspsy1|56221, Aspsy1|208118	AN3043, AN8149	AO090005001317, AO090005000382	ATET_01560				ACLA_037120	Aspgl1|130081	Aspwe1|157289	Pench1|384	PenchWisc1_1|143654			Talst1_2|5237
GH95	alpha fucosidase	OG_5043:	OG_5043:	53702	An16g00540	Aspni_NRRL3_1|7382	Aspfo1|207366	Aspka1_1|14290	Asptu1|189997	Aspbr1|124923	Aspca3|515054	Aspac1|42689, Aspac1|53166	Aspve1|141429, Aspve1|194610	Aspsy1|81344	AN6673	AO090009000086, AO090005000512	ATET_09768	AFUB_049660	Afu5g01190	NFIA_040960	ACLA_004070		Aspwe1|174050		PenchWisc1_1|139646	Aspzo1|93743	Talma1_2|10165	Talst1_2|2073
GH105	unsaturated rhamnogalacturonyl hydrolase	OG_12562:	OG_12562:															AFUB_010770	Afu1g11340	NFIA_014240	ACLA_077810	Aspgl1|78157
GH105	unsaturated rhamnogalacturonyl hydrolase	OG_824:	OG_824:	41877	An14g05340	Aspni_NRRL3_1|1038	Aspfo1|48741	Aspka1_1|20289	Asptu1|49057	Aspbr1|50176	Aspca3|517301	Aspac1|41844	Aspve1|87423, Aspve1|144870	Aspsy1|91875, Aspsy1|565241	AN7828, AN10505, AN9383	AO090113000146, AO090001000063	ATET_02892	AFUB_030270	Afu2g14630	NFIA_089840	ACLA_072870	Aspgl1|63490	Aspwe1|114625	Pench1|82159	PenchWisc1_1|147368		Talma1_2|7776, Talma1_2|9519	Talst1_2|11976
GH105	unsaturated rhamnogalacturonyl hydrolase	OG_857:	OG_857:	41703	An14g02920	Aspni_NRRL3_1|839	Aspfo1|48467	Aspka1_1|16601	Asptu1|133411	Aspbr1|36221	Aspca3|179773	Aspac1|26586	Aspve1|45998, Aspve1|50821	Aspsy1|39997, Aspsy1|48777	AN3196	AO090001000174, AO090003000153	ATET_07907	AFUB_100260	Afu4g02860	NFIA_030670	ACLA_056060	Aspgl1|45328	Aspwe1|53506	Pench1|5965	PenchWisc1_1|138440	Aspzo1|126651, Aspzo1|155267	Talma1_2|4770	Talst1_2|8947
GH115	alpha glucuronidase	OG_5468:	OG_5468:										Aspve1|36989, Aspve1|185645, Aspve1|128891, Aspve1|63459, Aspve1|774606, Aspve1|712718	Aspsy1|76868, Aspsy1|57550, Aspsy1|85361	AN9329	AO090001000267, AO090010000038, AO090005001415, AO090113000058	ATET_04355, ATET_09974	AFUB_090220	Afu7g04680	NFIA_025630	ACLA_006360		Aspwe1|26340			Aspzo1|132347		Talst1_2|1633
GH131	Glycoside Hydrolase Family 131 protein	OG_4878:	OG_4878:	126535	An08g04630	Aspni_NRRL3_1|11105	Aspfo1|130630	Aspka1_1|18033	Asptu1|186716	Aspbr1|28913		Aspac1|30998	Aspve1|73874	Aspsy1|58611	AN7598	AO090011000010	ATET_02406	AFUB_031080, AFUB_077720	Afu2g15420, Afu6g11720	NFIA_090660, NFIA_057390	ACLA_074380	Aspgl1|125325	Aspwe1|117646	Pench1|10096	PenchWisc1_1|137160	Aspzo1|99088
PL1_4	pectin lyase	OG_10632:	OG_10632:	173527		Aspni_NRRL3_1|6269	Aspfo1|213320	Aspka1_1|22065	Asptu1|115873	Aspbr1|117133														Pench1|66042	PenchWisc1_1|143232
PL1_4	pectin lyase	OG_16:	OG_16:	175881, 178379, 38960, 191085, 44518, 45118, 50973, 46108, 172914, 35388, 131509, 189231	An09g00890, An10g00950, An13g03810, An01g14800, An02g00350, An08g09800, An11g03590, An04g04430, An17g00830, An03g05300, An01g02740	Aspni_NRRL3_1|63, Aspni_NRRL3_1|11508, Aspni_NRRL3_1|1279, Aspni_NRRL3_1|2848, Aspni_NRRL3_1|6223, Aspni_NRRL3_1|6367, Aspni_NRRL3_1|9814, Aspni_NRRL3_1|1216, Aspni_NRRL3_1|6465, Aspni_NRRL3_1|7878, Aspni_NRRL3_1|8398, Aspni_NRRL3_1|9855, Aspni_NRRL3_1|1863	Aspfo1|122777, Aspfo1|50743, Aspfo1|211341, Aspfo1|144382, Aspfo1|52850, Aspfo1|41259, Aspfo1|203602, Aspfo1|133054, Aspfo1|49744, Aspfo1|63729, Aspfo1|84022	Aspka1_1|22520, Aspka1_1|22106, Aspka1_1|12464, Aspka1_1|20547, Aspka1_1|19391, Aspka1_1|19324, Aspka1_1|13473, Aspka1_1|21487, Aspka1_1|19835, Aspka1_1|18354, Aspka1_1|22159	Asptu1|133684, Asptu1|51500, Asptu1|36362, Asptu1|116643, Asptu1|28323, Asptu1|925233, Asptu1|56350, Asptu1|190898, Asptu1|191288, Asptu1|67185, Asptu1|808429	Aspbr1|50587, Aspbr1|134424, Aspbr1|145782, Aspbr1|43993, Aspbr1|132810, Aspbr1|199599, Aspbr1|665955	Aspca3|137682, Aspca3|141907, Aspca3|149208, Aspca3|149334, Aspca3|133259, Aspca3|210458, Aspca3|210573, Aspca3|517908	Aspac1|3926, Aspac1|60407, Aspac1|31499, Aspac1|32185, Aspac1|46412, Aspac1|53368, Aspac1|31532, Aspac1|31600, Aspac1|54367, Aspac1|54372, Aspac1|54669, Aspac1|30005	Aspve1|84622	Aspsy1|47428	AN9203, AN2697	AO090103000074, AO090023000047	ATET_02651, ATET_07937	AFUB_092300, AFUB_099580	Afu4g03470, Afu7g06720	NFIA_027990, NFIA_029970		Aspgl1|1506507, Aspgl1|26180, Aspgl1|131788	Aspwe1|44917, Aspwe1|41445, Aspwe1|29608	Pench1|68467	PenchWisc1_1|146539	Aspzo1|125919, Aspzo1|137430, Aspzo1|128862, Aspzo1|160137, Aspzo1|27150, Aspzo1|153908, Aspzo1|159412, Aspzo1|16542, Aspzo1|69429
PL1_4	pectin lyase	OG_22071:	OG_22071:													AO090012000121
PL1_4	pectin lyase	OG_288:	OG_288:	41815, 45821	An14g04370, An03g00190	Aspni_NRRL3_1|965, Aspni_NRRL3_1|8767	Aspfo1|48650, Aspfo1|157778	Aspka1_1|20356, Aspka1_1|22280	Asptu1|70114, Asptu1|40663	Aspbr1|24866, Aspbr1|59999	Aspca3|151420, Aspca3|18568	Aspac1|25876, Aspac1|54671, Aspac1|61604	Aspve1|123430, Aspve1|38680	Aspsy1|138350, Aspsy1|39886	AN9439, AN2569, AN2331	AO090010000087, AO090010000504	ATET_01216, ATET_07593	AFUB_057970, AFUB_017880	Afu5g10380, Afu2g00800	NFIA_076850, NFIA_033080	ACLA_013470, ACLA_094210	Aspgl1|98146	Aspwe1|51779, Aspwe1|58732	Pench1|67683	PenchWisc1_1|145788	Aspzo1|75268	Talma1_2|6920
PL1_4	pectin lyase	OG_53759:	OG_53759:																	NFIA_023100
PL1_4	pectin lyase	OG_7802:	OG_7802:	210387, 40837	An15g07160	Aspni_NRRL3_1|4153	Aspfo1|135769	Aspka1_1|21785	Asptu1|132136	Aspbr1|34706	Aspca3|508740		Aspve1|126807	Aspsy1|87714	AN4882	AO090003001295	ATET_00950					Aspgl1|73031	Aspwe1|103940
PL1_4	pectin lyase	OG_7963:	OG_7963:	55212	An19g00270	Aspni_NRRL3_1|1237	Aspfo1|83992	Aspka1_1|22453	Asptu1|182275	Aspbr1|56101	Aspca3|176233	Aspac1|47516				AO090010000030		AFUB_090600	Afu7g05030	NFIA_026110				Pench1|78385	PenchWisc1_1|138079	Aspzo1|70393
PL1_4	pectin lyase	OG_8554:	OG_8554:	208760	An11g04030	Aspni_NRRL3_1|9811	Aspfo1|153760	Aspka1_1|13436	Asptu1|66964	Aspbr1|166991			Aspve1|119586, Aspve1|28651		AN10147	AO090012000451, AO090138000204
PL1_4	pectin lyase	OG_9050:	OG_9050:									Aspac1|28827	Aspve1|124007, Aspve1|80550	Aspsy1|54176, Aspsy1|138741		AO090103000463	ATET_07577	AFUB_057770	Afu5g10170	NFIA_077100			Aspwe1|270838
PL1_7	pectate lyase	OG_11869:	OG_11869:										Aspve1|367577	Aspsy1|159890	AN0741	AO090011000673	ATET_08834
PL1_7	pectate lyase	OG_11910:	OG_11910:										Aspve1|90121	Aspsy1|213622	AN9368, AN9367	AO090011000030
PL1_7	pectate lyase	OG_1431:	OG_1431:	141132	An11g11240	Aspni_NRRL3_1|9221	Aspfo1|181160	Aspka1_1|15226	Asptu1|124143	Aspbr1|168193	Aspca3|204165, Aspca3|504137	Aspac1|27642	Aspve1|126573	Aspsy1|43592	AN3462	AO090020000011	ATET_08997	AFUB_043590	Afu3g05410	NFIA_071780	ACLA_033430	Aspgl1|46887	Aspwe1|29465	Pench1|30446	PenchWisc1_1|144077	Aspzo1|103180	Talma1_2|9168	Talst1_2|1881	Cocim1|805	Micca1|8609	Hisca1|3327
PL1_7	pectate lyase	OG_6545:	OG_6545:	45021	An10g00870	Aspni_NRRL3_1|6359	Aspfo1|145075	Aspka1_1|21482	Asptu1|148335	Aspbr1|134673	Aspca3|210108	Aspac1|63233	Aspve1|136324	Aspsy1|152918	AN7646	AO090701000321	ATET_08123	AFUB_017840	Afu2g00760	NFIA_033040		Aspgl1|70443	Aspwe1|52110	Pench1|23853	PenchWisc1_1|149683		Talma1_2|2318
PL1_7	pectate lyase	OG_9401:	OG_9401:										Aspve1|86574	Aspsy1|81927	AN5333	AO090102000072	ATET_05467	AFUB_000360	Afu6g14400	NFIA_060270				Pench1|74473	PenchWisc1_1|139468
PL3	pectate lyase	OG_10130:	OG_10130:												AN3337	AO090010000706		AFUB_081630	Afu8g05910	NFIA_098670	ACLA_059210			Pench1|8647	PenchWisc1_1|147782
PL3	pectate lyase	OG_10602:	OG_10602:										Aspve1|632502	Aspsy1|151029	AN6106		ATET_08626	AFUB_079680	Afu1g01120	NFIA_023470
PL3	pectate lyase	OG_13425:	OG_13425:										Aspve1|141582	Aspsy1|209242	AN6748		ATET_06314
PL3	pectate lyase	OG_23350:	OG_23350:													AO090038000502
PL3	pectate lyase	OG_8523:	OG_8523:										Aspve1|89541, Aspve1|128640	Aspsy1|162798, Aspsy1|42162	AN8453, AN2542	AO090005000472	ATET_06285	AFUB_091960	Afu7g06400	NFIA_027690		Aspgl1|134307	Aspwe1|23962
PL4	rhamnogalacturonan lyase	OG_11029:	OG_11029:									Aspac1|56414				AO090138000119	ATET_08610	AFUB_085750	Afu8g00820	NFIA_094270			Aspwe1|52750
PL4	rhamnogalacturonan lyase	OG_12530:	OG_12530:										Aspve1|172117	Aspsy1|201257	AN3950									Pench1|31546	PenchWisc1_1|146051
PL4	rhamnogalacturonan lyase	OG_2007:	OG_2007:	197098	An02g02830	Aspni_NRRL3_1|6034	Aspfo1|231343	Aspka1_1|11971	Asptu1|451823	Aspbr1|52073	Aspca3|203476	Aspac1|21755	Aspve1|52149	Aspsy1|44889	AN5915	AO090011000535	ATET_01484	AFUB_026720	Afu2g10930	NFIA_086250	ACLA_069920	Aspgl1|49188	Aspwe1|44193	Pench1|33940	PenchWisc1_1|149322	Aspzo1|132848	Talma1_2|954	Talst1_2|9610	Cocim1|6167	Micca1|7844	Hisca1|2360
PL4	rhamnogalacturonan lyase	OG_22919:	OG_22919:													AO090012000147
PL4	rhamnogalacturonan lyase	OG_386:	OG_386:	204355	An17g00010	Aspni_NRRL3_1|6399	Aspfo1|171869	Aspka1_1|21513	Asptu1|148250	Aspbr1|159308	Aspca3|175745	Aspac1|54248	Aspve1|123480, Aspve1|135376	Aspsy1|46131	AN7641	AO090138000079, AO090701000307	ATET_08102, ATET_00308	AFUB_050010, AFUB_054910	Afu5g01470, Afu5g07360, Afu7g08470	NFIA_040640, NFIA_079900	ACLA_010630	Aspgl1|73392, Aspgl1|26688	Aspwe1|99333, Aspwe1|185195	Pench1|70582, Pench1|72974	PenchWisc1_1|148680, PenchWisc1_1|148918	Aspzo1|61856	Talma1_2|6341, Talma1_2|6992	Talst1_2|319, Talst1_2|3854	Cocim1|3470
PL4	rhamnogalacturonan lyase	OG_5460:	OG_5460:	47780	An11g00390	Aspni_NRRL3_1|10115	Aspfo1|173896	Aspka1_1|13736	Asptu1|123590	Aspbr1|190774	Aspca3|141030	Aspac1|20162	Aspve1|130540, Aspve1|138480	Aspsy1|150801, Aspsy1|32741	AN6395, AN12097	AO090113000057, AO090012000148	ATET_10327	AFUB_016620	Afu1g17230	NFIA_008140	ACLA_018320		Aspwe1|68167	Pench1|2739	PenchWisc1_1|147181
PL4	rhamnogalacturonan lyase	OG_6611:	OG_6611:	210947	An14g01130	Aspni_NRRL3_1|684	Aspfo1|138568	Aspka1_1|16751	Asptu1|342816	Aspbr1|218647	Aspca3|400119	Aspac1|35293	Aspve1|335467	Aspsy1|158383	AN7135	AO090011000349	ATET_02193	AFUB_099240	Afu4g03780	NFIA_029620	ACLA_054660	Aspgl1|25373	Aspwe1|115745	Pench1|36267	PenchWisc1_1|140372
PL9	pectate lyase	OG_110:	OG_110:	43518, 211800	An09g01070, An18g01350	Aspni_NRRL3_1|79, Aspni_NRRL3_1|10270	Aspfo1|49119, Aspfo1|49762	Aspka1_1|12773, Aspka1_1|19821	Asptu1|25642, Asptu1|196826	Aspbr1|160162, Aspbr1|48996	Aspca3|135438, Aspca3|171541, Aspca3|516424	Aspac1|31032, Aspac1|44575	Aspve1|157549, Aspve1|187931, Aspve1|81296, Aspve1|47400	Aspsy1|170696, Aspsy1|55909, Aspsy1|62119, Aspsy1|42093	AN9004, AN2576	AO090038000132, AO090124000018, AO090701000427, AO090003001424	ATET_07345, ATET_04635	AFUB_016960, AFUB_034190	Afu1g17580, Afu3g15040	NFIA_007810, NFIA_062070	ACLA_042320	Aspgl1|83315, Aspgl1|49144	Aspwe1|22434, Aspwe1|108617, Aspwe1|61760, Aspwe1|116495	Pench1|32703, Pench1|9058	PenchWisc1_1|147306, PenchWisc1_1|140226	Aspzo1|1320701	Talma1_2|7186, Talma1_2|6203, Talma1_2|2875	Talst1_2|474, Talst1_2|6977
PL9	pectate lyase	OG_11132:	OG_11132:										Aspve1|524633		AN2537	AO090038000131		AFUB_034350	Afu3g14890	NFIA_062360
PL9	pectate lyase	OG_1889:	OG_1889:	43508	An09g01170	Aspni_NRRL3_1|90	Aspfo1|209951	Aspka1_1|19810	Asptu1|136541	Aspbr1|48984	Aspca3|149254, Aspca3|149380	Aspac1|44588	Aspve1|81350	Aspsy1|56008	AN10323	AO090701000472	ATET_03526	AFUB_034360	Afu3g14880	NFIA_062370	ACLA_042190		Aspwe1|107664	Pench1|22654	PenchWisc1_1|140322	Aspzo1|69380	Talma1_2|1158	Talst1_2|9844	Cocim1|7307	Micca1|8559	Hisca1|4803
PL11	rhamnogalacturonan lyase	OG_15030:	OG_15030:										Aspve1|143203	Aspsy1|161787	AN2543
SF1	feruloyl esterase	OG_539:	OG_539:	51478	An12g10390	Aspni_NRRL3_1|2931	Aspfo1|48089	Aspka1_1|17442	Asptu1|129892	Aspbr1|45087	Aspca3|209514, Aspca3|176503	Aspac1|57640	Aspve1|25118	Aspsy1|293049	AN1772	AO090001000066, AO090001000582, AO090102000013	ATET_02212, ATET_06663	AFUB_097070, AFUB_074990	Afu6g00450, Afu6g09040	NFIA_047590, NFIA_054700	ACLA_083360	Aspgl1|168173	Aspwe1|32496, Aspwe1|156253	Pench1|76325	PenchWisc1_1|137906	Aspzo1|24287	Talma1_2|2193	Talst1_2|4867		Micca1|36
SF3	feruloyl esterase	OG_15697:	OG_15697:									Aspac1|47487				AO090102000014
SF3	feruloyl esterase	OG_22:	OG_22:	54380, 191315, 47934, 45662, 174163, 185790	An03g02690, An12g06200, An11g04110, An02g04400, An03g05780	Aspni_NRRL3_1|245, Aspni_NRRL3_1|8361, Aspni_NRRL3_1|3238, Aspni_NRRL3_1|5896, Aspni_NRRL3_1|8586, Aspni_NRRL3_1|9804	Aspfo1|36429, Aspfo1|36836, Aspfo1|665869, Aspfo1|63421, Aspfo1|179946, Aspfo1|47694	Aspka1_1|21968, Aspka1_1|17353, Aspka1_1|16175, Aspka1_1|13432, Aspka1_1|21201, Aspka1_1|20509	Asptu1|919169, Asptu1|135872, Asptu1|36135, Asptu1|30908, Asptu1|59174	Aspbr1|164718, Aspbr1|139435, Aspbr1|45482, Aspbr1|302411, Aspbr1|45994	Aspca3|503380, Aspca3|159997, Aspca3|53510, Aspca3|210953	Aspac1|44283, Aspac1|62376, Aspac1|46814, Aspac1|44294, Aspac1|55410	Aspve1|154933, Aspve1|36386, Aspve1|264490, Aspve1|36741, Aspve1|39665, Aspve1|29610, Aspve1|54523	Aspsy1|83661, Aspsy1|139419, Aspsy1|38610, Aspsy1|87472, Aspsy1|152537, Aspsy1|47507, Aspsy1|93217, Aspsy1|214510	AN2657, AN3987, AN2878	AO090005000826, AO090012000280, AO090005000828, AO090009000110, AO090103000335, AO090020000170, AO090011000728, AO090001000161	ATET_00168, ATET_02415, ATET_02539	AFUB_031140, AFUB_048200, AFUB_048820, AFUB_048860	Afu2g15490, Afu3g00240, Afu5g00380, Afu5g00410	NFIA_000780, NFIA_090720	ACLA_074430	Aspgl1|161349, Aspgl1|885398	Aspwe1|34296, Aspwe1|54105, Aspwe1|44798, Aspwe1|121490, Aspwe1|43956	Pench1|66395, Pench1|36523, Pench1|79379, Pench1|81473, Pench1|33737, Pench1|38145	PenchWisc1_1|147964, PenchWisc1_1|141592, PenchWisc1_1|145500, PenchWisc1_1|149621, PenchWisc1_1|144328, PenchWisc1_1|142211	Aspzo1|157068, Aspzo1|132377, Aspzo1|19884	Talma1_2|1217	Talst1_2|3412	Cocim1|1119	Micca1|3708
SF4	feruloyl esterase	OG_276:	OG_276:	173684, 50087, 185927	An02g09690, An09g05120, An12g06560	Aspni_NRRL3_1|5474, Aspni_NRRL3_1|411, Aspni_NRRL3_1|3217	Aspfo1|487646, Aspfo1|350982, Aspfo1|164903	Aspka1_1|14162, Aspka1_1|17881, Aspka1_1|16187	Asptu1|55111, Asptu1|136059, Asptu1|178856	Aspbr1|384652, Aspbr1|130559	Aspca3|512577, Aspca3|516557	Aspac1|21353	Aspve1|127461, Aspve1|198216, Aspve1|51519	Aspsy1|147753, Aspsy1|160668	AN5016, AN5321	AO090012000766, AO090011000186	ATET_04042, ATET_02475	AFUB_035320	Afu3g13880	NFIA_063390	ACLA_041490	Aspgl1|39300	Aspwe1|108326, Aspwe1|66439	Pench1|70687	PenchWisc1_1|140270	Aspzo1|151213	Talma1_2|82	Talst1_2|6330
SF4	feruloyl esterase	OG_6924:	OG_6924:	43194, 186351, 42404	An09g05350, An12g04630	Aspni_NRRL3_1|431, Aspni_NRRL3_1|3381	Aspfo1|64282, Aspfo1|47589	Aspka1_1|17860, Aspka1_1|16062	Asptu1|80675, Asptu1|193979	Aspbr1|45725	Aspca3|208838, Aspca3|175403	Aspac1|40338, Aspac1|36185			AN8114											Aspzo1|70058, Aspzo1|70719
SF4	feruloyl esterase	OG_9254:	OG_9254:	190471	An04g02780	Aspni_NRRL3_1|8010	Aspfo1|44937	Aspka1_1|12340	Asptu1|46718	Aspbr1|30961	Aspca3|205217					AO090010000573							Aspwe1|101835			Aspzo1|133801
SF7	feruloyl esterase	OG_8690:	OG_8690:	51662	An09g00120	Aspni_NRRL3_1|7	Aspfo1|194329	Aspka1_1|22759	Asptu1|51570	Aspbr1|136080			Aspve1|87346	Aspsy1|33769		AO090001000207	ATET_08907							Pench1|65452	PenchWisc1_1|143925
