# Supplementary material for: Comparative genomics reveals high biological diversity and specific adaptations in the industrially and medically important fungal genus Aspergillus
Source: Genome Biol. 2017 Feb 14;18:28. doi: 10.1186/s13059-017-1151-0 (PMC5307856; doi:10.1186/s13059-017-1151-0)
Supplement: Additional file 12: — Laccase and cellobiose dehydrogenase (CDH) activities of the selected aspergilli. (XLSX 11 kb) [file 13059_2017_1151_MOESM12_ESM.xlsx]

## Sheet: Sheet1
Additional File 12. Laccase and cellobiose dehydrogenase (CDH) activities of the selected aspergilli.
Growth conditions: 50 mL of cultures/2 baffled flasks per strains / 120 rpm at 30°C
Culture medium for 1000 L : 6g NaNO3, KH2PO4, KCl 0,5g, MgSO4.7H2O 0,5 g, trace elements,CuSo4 0,02g, cotton seed 10g pH 6,0
Activity in nkatal/mL										Remarks:
		Laccase	CDH	Laccase	CDH	Laccase	CDH		+ when activity could not be measured but visible after 1 hour (low ABTS oxidition by laccase)
Species	strain	Day7		Day 12		Day 14			CDH activities below 0.1 are not reliable.
Aspergillus niger	CBS113.46	+	0.25	+	0.15	+	0.2
Aspergillus niger	CBS513.88	-	0.15	-	0.16	-	0.16
Aspergillus niger	N402	+	-	-	0.05	-	0.24
Aspergillus luchuensis	CBS106.47	0.03	-	0.11	-	-	0.07
Aspergillus tubingensis	CBS134.48	+	0.4	0.4	+	0.04	0.35
Aspergilllus brasiliensis	CBS101740	+	0.2	+	0.2	0.03	0.25
Aspergillus carbonarius	DTO115.B6	-	0.15	-	0.15	-	0.24
Aspergillus aculeatus	CBS172.66	-	0.05	-	0.25	-	0.26
Aspergillus versicolor	CBS795.97	0.1	-	0.25	0.09	0.25	-
Aspergillus sydowii	CBS593.65	+	-	+	-	+	0.1
Aspergillus nidulans	FGSCA4	-	-	0.16	0.21	0.2	0.25
Aspergillus flavus	CBS128202	-	0.22	-	0.11	-	0.25
Aspergillus oryzae	Rib40	0.52	-	0.47	-	0.52	-
Aspergillus terreus	NIH2624	-	0.4	-	0.25	-	0.25
Aspergillus fumigatus	Af293	-	0.2	-	0.35	-	0.5
Aspergillus fischeri	CBS544.65	0.4	0.25	2.5	0.21	2.4	0.15
Aspergillus clavatus	CBS513.65	-	-	-	-	-	-
Aspergillus glaucus	CBS516.65	-	-	-	-	-	-		RED: HIGHEST LACCASE ACTIVITY MEASURED
Aspergillus wentii	DTO134-E9	0.27	0.47	0.29	0.1	0.29	0.11
Aspergillus zonatus	SBS506.65	-	-	-	-	-	-		BLUE: HIGHEST CDH ACTIVITY
