# Supplementary material for: Comparative genomics reveals high biological diversity and specific adaptations in the industrially and medically important fungal genus Aspergillus
Source: Genome Biol. 2017 Feb 14;18:28. doi: 10.1186/s13059-017-1151-0 (PMC5307856; doi:10.1186/s13059-017-1151-0)
Supplement: Additional file 16: — Orthologs of selected stress response proteins. (XLS 76 kb) [file 13059_2017_1151_MOESM16_ESM.xls]

## Sheet: Pca1 orthologs
	Additional File 16. Orthologs of selected stress response proteins
	Pca1 orthologs
	Species and strains	AspGD locus IDs	JGI locus IDs
1	Aspergillus clavatus (NRRL 1)	ACLA 002330	jgi|Aspcl1|482
2	Aspergillus flavus (CBS 128202 = NRRL 3357)	AFL2T 08993	jgi|Aspfl1|37713
3	Aspergillus fumigatus (Af293)	Afu1g16130	jgi|Aspfu1|1476
4	Aspergillus oryzae (Rib40)	AO090038000187	jgi|Aspor1|9678
5	Aspergillus sydowii	Aspsy1 0154966	jgi|Aspsy1|154966
6		Aspsy1 0165306	jgi|Aspsy1|165306
7	Aspergillus terreus (NIH2624)	ATET 02507	jgi|Aspte1|6070
8	Aspergillus versicolor	Aspve1 0029630	jgi|Aspve1|29630
9	Aspergillus wentii (DTO 134-E9)	Aspwe1 0053931	jgi|Aspwe1|53931

## Sheet: Catalase orthologs
	Catalase orthologs
	CatA orthologs
	group aI
	Species and strains	AspGD locus IDs	JGI locus IDs
1	Aspergillus aculeatus (ATCC 18872)	Aacu16872_030484	jgi|Aspac1|35546
2	Aspergillus brasiliensis (CBS 101740)	Aspbr1_0130627	jgi|Aspbr1|130627
3	Aspergillus carbonarius (ITEM 5010)	Acar5010_174418	jgi|Aspca3|174418
4	Aspergillus clavatus (NRRL 1)	ACLA_096710	jgi|Aspcl1|6529
5	Aspergillus (Neosartorya) fischeri NRRL 181	NFIA_050420	jgi|Neofi1|9384
6	Aspergillus flavus (CBS 128202 = NRRL 3357)	AFL2T_05806	jgi|Aspfl1|31145
7	Aspergillus fumigatus (Af293)	Afu6g03890	jgi|Aspfu1|7557
8	Aspergillus glaucus (Eurotium herbariorum) (CBS 516.65)	Aspgl1_0044106	jgi|Aspgl1|44106
9	Aspergillus luchuensis (acidus) (CBS 106.47)	Aspfo1_0356374	jgi|Aspfo1|356374
10	Aspergillus nidulans (FGSCA4)	AN8637	jgi|Aspnid1|1194
11	Aspergillus niger CBS 513.88	An09g03130	jgi|Aspni_DSM_1|162775
12	Aspergillus oryzae (Rib40)	AO090701000158	jgi|Aspor1|7858
13	Aspergillus sydowii	Aspsy1_0183059	jgi|Aspsy1|183059
14	Aspergillus terreus (NIH2624)	ATET_00794	jgi|Aspte1|794
15	Aspergillus tubingensis (CBS 134.48)	Asptu1_0196364	jgi|Asptu1|196364
16	Aspergillus versicolor	Aspve1_0197962	jgi|Aspve1|197962
	group aII
	Species and strains	AspGD locus IDs	JGI locus IDs
1	Aspergillus aculeatus (ATCC 18872)	Aacu16872_035370	jgi|Aspac1|54779
2	Aspergillus brasiliensis (CBS 101740)	Aspbr1_0035995	jgi|Aspbr1|35995
3	Aspergillus carbonarius (ITEM 5010)	Acar5010_518556	jgi|Aspca3|518556
4	Aspergillus glaucus (Eurotium herbariorum) (CBS 516.65)	Aspgl1_0066308	jgi|Aspgl1|66308
5	Aspergillus luchuensis (acidus) (CBS 106.47)	Aspfo1_0048215	jgi|Aspfo1|48215
6	Aspergillus niger CBS 513.88	An14g00690	jgi|Aspni_DSM_1|165857
7	Aspergillus tubingensis (CBS 134.48)	Asptu1_0205740	jgi|Asptu1|205740
8	Aspergillus wentii (DTO 134-E9)	Aspwe1_0116154	jgi|Aspwe1|116154
9	Aspergillus clavatus (NRRL 1)	ACLA_054250	jgi|Aspcl1|1882
	Aspergillus sydowii	Aspsy1_0214330	jgi|Aspsy1|214330
	CatB orthologs
	group bI
	Species and strains	AspGD locus IDs	JGI locus IDs
1	Aspergillus aculeatus (ATCC 18872)	Aacu16872_030705	jgi|Aspac1|30705
2	Aspergillus brasiliensis (CBS 101740)	Aspbr1_0120160	jgi|Aspbr1|120160
3	Aspergillus carbonarius (ITEM 5010)	Acar5010_507490	jgi|Aspca3|507490
4	Aspergillus clavatus (NRRL 1)	ACLA_062020	jgi|Aspcl1|3060
5	Aspergillus (Neosartorya) fischeri NRRL 181	NFIA_003430	jgi|Neofi1|8756
6	Aspergillus flavus (CBS 128202 = NRRL 3357)	AFL2T_08106	jgi|Aspfl1|27533
7	Aspergillus fumigatus (Af293)	Afu3g02270	jgi|Aspfu1|3494
8	Aspergillus glaucus (Eurotium herbariorum) (CBS 516.65)	Aspgl1_0136326	jgi|Aspgl1|136326
9	Aspergillus luchuensis (acidus) (CBS 106.47)	Aspfo1_0121281	jgi|Aspfo1|121281
10	Aspergillus nidulans (FGSCA4)	AN9339	jgi|Aspnid1|5185
11	Aspergillus niger CBS 513.88	An01g01550	jgi|Aspni_DSM_1|155211
12	Aspergillus oryzae (Rib40)	AO090120000068	jgi|Aspor1|8142
13	Aspergillus sydowii	Aspsy1_0051585	jgi|Aspsy1|51585
14	Aspergillus terreus (NIH2624)	ATET_07477	jgi|Aspte1|1615
15	Aspergillus tubingensis (CBS 134.48)	Asptu1_0115875	jgi|Asptu1|115875
16	Aspergillus versicolor	Aspve1_0090090	jgi|Aspve1|90090
17	Aspergillus wentii (DTO 134-E9)	Aspwe1_0041216	jgi|Aspwe1|41216
	group bII
	Species and strains	AspGD locus IDs	JGI locus IDs
1	Aspergillus aculeatus (ATCC 18872)	Aacu16872_030179	jgi|Aspac1|30179
2	Aspergillus brasiliensis (CBS 101740)	Aspbr1_0028195	jgi|Aspbr1|53180
3	Aspergillus carbonarius (ITEM 5010)	Acar5010_050978	jgi|Aspca3|50978
4	Aspergillus luchuensis (acidus) (CBS 106.47)	Aspfo1_0123412	jgi|Aspfo1|56356
5	Aspergillus niger CBS 513.88	An01g01820	jgi|Aspni_DSM_1|155237
6	Aspergillus tubingensis (CBS 134.48)	Asptu1_0117345	jgi|Asptu1|117345
	CatC orthologs
	group cI
	Species and strains	AspGD locus IDs	JGI locus IDs
1	Aspergillus aculeatus (ATCC 18872)	Aacu16872_051500	jgi|Aspac1|51500
2	Aspergillus brasiliensis (CBS 101740)	Aspbr1_0036632	jgi|Aspbr1|36632
3		Aspbr1_0160814	jgi|Aspbr1|160814
4	Aspergillus carbonarius (ITEM 5010)	Acar5010_153376	jgi|Aspca3|153376
5		Acar5010_209867	jgi|Aspca3|209867
6	Aspergillus clavatus (NRRL 1)	ACLA_077960	jgi|Aspcl1|6757
7	Aspergillus flavus (CBS 128202 = NRRL 3357)	AFL2T_10927	jgi|Aspfl1|28399
8	Aspergillus glaucus (Eurotium herbariorum) (CBS 516.65)	Aspgl1_0028137	jgi|Aspgl1|28137
9		Aspgl1_0057715	jgi|Aspgl1|35242
10	Aspergillus luchuensis (acidus) (CBS 106.47)	Aspfo1_0036419	jgi|Aspfo1|36419
11		Aspfo1_0048966	jgi|Aspfo1|48966
12	Aspergillus niger CBS 513.88	An14g07200	jgi|Aspni_DSM_1|166502
13		An03g05660	jgi|Aspni_DSM_1|158556
14	Aspergillus oryzae (Rib40)	AO090020000389	jgi|Aspor1|8968
15	Aspergillus sydowii	Aspsy1_0038430	jgi|Aspsy1|38430
16	Aspergillus tubingensis (CBS 134.48)	Asptu1_0132854	jgi|Asptu1|132854
17		Asptu1_0060889	jgi|Asptu1|60889
18	Aspergillus versicolor	Aspve1_0049210	jgi|Aspve1|49210
19	Aspergillus wentii (DTO 134-E9)	Aspwe1_0140699	jgi|Aspwe1|140699
	group cII
	Species and strains	AspGD locus IDs	JGI locus IDs
1	Aspergillus brasiliensis (CBS 101740)	Aspbr1_0201066	jgi|Aspbr1|201066
2		Aspbr1_0121789	jgi|Aspbr1|121789
3	Aspergillus carbonarius (ITEM 5010)	Acar5010_037752	jgi|Aspca3|37752
4		Acar5010_210875	jgi|Aspca3|210875
5	Aspergillus clavatus (NRRL 1)	ACLA_099100	jgi|Aspcl1|6757
6	Aspergillus flavus (CBS 128202 = NRRL 3357)	AFL2T_02610	jgi|Aspfl1|29812
7	Aspergillus glaucus (Eurotium herbariorum) (CBS 516.65)	Aspgl1_0078419	jgi|Aspgl1|78419
8	Aspergillus luchuensis (acidus) (CBS 106.47)	Aspfo1_0044424	jgi|Aspfo1|44424
9	Aspergillus niger CBS 513.88	An08g08920	jgi|Aspni_DSM_1|162148
10	Aspergillus oryzae (Rib40)	AO090003000380	jgi|Aspor1|3031
11	Aspergillus sydowii	Aspsy1_0089807	jgi|Aspsy1|89807
12	Aspergillus terreus (NIH2624)	ATET_07460	jgi|Aspte1|1598
13	Aspergillus tubingensis (CBS 134.48)	Asptu1_0298841	jgi|Asptu1|298841
14	Aspergillus versicolor	Aspve1_0083210	jgi|Aspve1|83210
15		Aspve1_0885290	jgi|Aspve1|885290
	group cIII
	Species and strains	AspGD locus IDs	JGI locus IDs
1	Aspergillus carbonarius (ITEM 5010)	Acar5010_009402	jgi|Aspca3|9402
2	Aspergillus fumigatus (Af293)	Afu2g18030	jgi|Aspfu1|3273
	group cIV
	Species and strains	AspGD locus IDs	JGI locus IDs
1	Aspergillus aculeatus (ATCC 18872)	Aacu16872_049838	jgi|Aspac1|49838
2	Aspergillus brasiliensis (CBS 101740)	Aspbr1_0192611	jgi|Aspbr1|192611
3	Aspergillus carbonarius (ITEM 5010)	Acar5010_203481	jgi|Aspca3|203481
4	Aspergillus flavus (CBS 128202 = NRRL 3357)	AFL2T_05296	jgi|Aspfl1|30626
5	Aspergillus glaucus (Eurotium herbariorum) (CBS 516.65)	Aspgl1_0130018	jgi|Aspgl1|130018
6	Aspergillus luchuensis (acidus) (CBS 106.47)	Aspfo1_0201592	jgi|Aspfo1|201592
7	Aspergillus nidulans (FGSCA4)	AN5918	jgi|Aspnid1|4389
8	Aspergillus niger CBS 513.88	An02g02750	jgi|Aspni_DSM_1|156802
9	Aspergillus oryzae (Rib40)	AO090011000540	jgi|Aspor1|10457|
10	Aspergillus sydowii	Aspsy1_0031196	jgi|Aspsy1|31196
11	Aspergillus terreus (NIH2624)	ATET_01487	jgi|Aspte1|5049
12	Aspergillus tubingensis (CBS 134.48)	Asptu1_0027259	jgi|Asptu1|27259
13	Aspergillus versicolor	Aspve1_0052152	jgi|Aspve1|52152
14	Aspergillus wentii (DTO 134-E9)	Aspwe1_0053830	jgi|Aspwe1|53830
	group cV
	Species and strains	AspGD locus IDs	JGI locus IDs
1	Aspergillus aculeatus (ATCC 18872)	Aacu16872_032349	jgi|Aspac1|32349
2	Aspergillus brasiliensis (CBS 101740)	Aspbr1_0208500	jgi|Aspbr1|56573
3	Aspergillus carbonarius (ITEM 5010)	Acar5010_131650	jgi|Aspca3|131650
4		Acar5010_516443	jgi|Aspca3|516443
5	Aspergillus (Neosartorya) fischeri NRRL 181	NFIA_032390	jgi|Neofi1|1162
6	Aspergillus flavus (CBS 128202 = NRRL 3357)	AFL2T_08629	jgi|Aspfl1|28056
7	Aspergillus fumigatus (Af293)	Afu2g00200	jgi|Aspfu1|1651
8	Aspergillus glaucus (Eurotium herbariorum) (CBS 516.65)	Aspgl1_0046343	jgi|Aspgl1|46343
9	Aspergillus luchuensis (acidus) (CBS 106.47)	Aspfo1_0138103	jgi|Aspfo1|138103
10	Aspergillus nidulans (FGSCA4)	AN8553	jgi|Aspnid1|9863
11	Aspergillus niger CBS 513.88	An12g10720	jgi|Aspni_DSM_1|165368
12	Aspergillus oryzae (Rib40)	AO090113000153	jgi|Aspor1|8642
13	Aspergillus sydowii	Aspsy1_0140189	jgi|Aspsy1|140189
14	Aspergillus tubingensis (CBS 134.48)	Asptu1_0129709	jgi|Asptu1|129709
	group cVI
	Species and strains	AspGD locus IDs	JGI locus IDs
1	Aspergillus glaucus (Eurotium herbariorum) (CBS 516.65)	Aspgl1_0043447	jgi|Aspgl1|43447
2		Aspgl1_0085697	jgi|Aspgl1|158674
3	Aspergillus wentii (DTO 134-E9)	Aspwe1_0307847	jgi|Aspwe1|307847
4		Aspwe1_0028409	jgi|Aspwe1|28409
5		Aspwe1_0066442	jgi|Aspwe1|66442

## Sheet: Gfd orthologs
	Gfd orthologs
	GfdA orthologs
	Species and strains	AspGD locus IDs	JGI locus IDs
1	Aspergillus aculeatus (ATCC 18872)	Aacu16872_064248	jgi|Aspac1|64248
2	Aspergillus brasiliensis (CBS 101740)	Aspbr1_0078908	jgi|Aspbr1|78908
3	Aspergillus clavatus (NRRL 1)	ACLA_080090	jgi|Aspcl1|8366
4	Aspergillus (Neosartorya) fischeri NRRL 181	NFIA_083910	jgi|Neofi1|7539
5	Aspergillus flavus (CBS 128202 = NRRL 3357)	AFL2G_05589	jgi|Aspfl1|30919
6	Aspergillus fumigatus (Af293)	Afu2g08250	jgi|Aspfu1|2339
7	Aspergillus luchuensis (acidus) (CBS 106.47)	Aspfo1_0033256	jgi|Aspfo1|33256
8	Aspergillus nidulans (FGSCA4)	AN6792	jgi|Aspnid1|4866
9	Aspergillus niger CBS 513.88	An15g07390	jgi|Aspni_DSM_1
10	Aspergillus oryzae (Rib40)	AO090011000879	jgi|Aspor1|10746
11	Aspergillus sydowii	Aspsy1_0209080	jgi|Aspsy1|209080
12	Aspergillus terreus (NIH2624)	ATET_02234	jgi|Aspte1|5797
13	Aspergillus tubingensis (CBS 134.48)	Asptu1_0179614	jgi|Asptu1|179614
14	Aspergillus versicolor	Aspve1_0046600	jgi|Aspve1|46600
15	Saccharomyces cerevisiae S288C	YOL059W	jgi|Sacce1|5581
	GfdB orthologs
	Species and strains	AspGD locus IDs	JGI locus IDs
1	Aspergillus aculeatus (ATCC 18872)	Aacu16872_058902	jgi|Aspac1|58902
2	Aspergillus brasiliensis (CBS 101740)	Aspbr1_0052865	jgi|Aspbr1|52865
3	Aspergillus clavatus (NRRL 1)	ACLA_032280	jgi|Aspcl1|8200
4	Aspergillus (Neosartorya) fischeri NRRL 181	NFIA_022500	jgi|Neofi1|3603
5	Aspergillus flavus (CBS 128202 = NRRL 3357)	AFL2G_00859	jgi|Aspfl1|34679
6	Aspergillus fumigatus (Af293)	Afu1g02150	jgi|Aspfu1|191|Afu1g02150
7	Aspergillus glaucus (Eurotium herbariorum) (CBS 516.65)	Aspgl1_0121788	jgi|Aspgl1|121788
8	Aspergillus luchuensis (acidus) (CBS 106.47)	Aspfo1_0056046	jgi|Aspfo1|56046
9	Aspergillus nidulans (FGSCA4)	AN0351	jgi|Aspnid1|6418
10	Aspergillus niger CBS 513.88	An01g06110	jgi|Aspni_DSM_1|155653
11	Aspergillus oryzae (Rib40)	AO090005000883	jgi|Aspor1|1261
12	Aspergillus sydowii	Aspsy1_0040910	jgi|Aspsy1|40910
13	Aspergillus terreus (NIH2624)	ATET_04878	jgi|Aspte1|8441
14	Aspergillus tubingensis (CBS 134.48)	Asptu1_0115860	jgi|Asptu1|115860
15	Aspergillus versicolor	Aspve1_0023402	jgi|Aspve1|23402
16	Aspergillus wentii (DTO 134-E9)	Aspwe1_0104967	jgi|Aspwe1|104967
17	Saccharomyces cerevisiae S288C	YDL022W	jgi|Sacce1|996

## Sheet: Sod orthologs
	Sod orthologs
	SodA orthologs
	Species and strains	AspGD locus IDs	JGI locus IDs
1	Aspergillus aculeatus (ATCC 18872)	Aacu16872_043329	jgi|Aspac1|43329
2	Aspergillus brasiliensis (CBS 101740)	Aspbr1_0054311	jgi|Aspbr1|54311
3		Aspbr1_0050326	jgi|Aspbr1|50326
4		Aspbr1_0072596	jgi|Aspbr1|72596
5	Aspergillus carbonarius (ITEM 5010)	Acar5010_208434	jgi|Aspca3|208434
6	Aspergillus clavatus (NRRL 1)	ACLA 011330	jgi|Aspcl1|2316
7	Aspergillus (Neosartorya) fischeri NRRL 181	NFIA 078090	jgi|Neofi1|3535
8	Aspergillus flavus (CBS 128202 = NRRL 3357)	AFL2T_10810	jgi|Aspfl1|28282
9	Aspergillus fumigatus (Af293)	Afu5g09240	jgi|Aspfu1|6714
10	Aspergillus glaucus (Eurotium herbariorum) (CBS 516.65)	Aspgl1_0067355	jgi|Aspgl1|67355
11	Aspergillus luchuensis (acidus) (CBS 106.47)	Aspfo1_0056755	jgi|Aspfo1|567550
12	Aspergillus nidulans (FGSCA4)	AN0241	jgi|Aspnid1|6546
13	Aspergillus niger CBS 513.88	An07g03770	jgi|Aspni_DSM_1|160604
14	Aspergillus oryzae (Rib40)	Ao090020000521	jgi|Aspor1|8863
15	Aspergillus sydowii	Aspsy1 0055065	jgi|Aspsy1|55065
16	Aspergillus terreus (NIH2624)	ATET 06543	jgi|Aspte1|10106
17	Aspergillus tubingensis (CBS 134.48)	Asptu1 57641	jgi|Asptu1|57641
18	Aspergillus versicolor	Aspve1 0078022	jgi|Aspve1|78022
19	Aspergillus wentii (DTO 134-E9)	Aspwe1 23769	jgi|Aspwe1|23769
	SodB orthologs
	Species and strains	AspGD locus IDs	JGI locus IDs
1	Aspergillus aculeatus (ATCC 18872)	Aacu16872_021935	jgi|Aspac1|22052
2	Aspergillus brasiliensis (CBS 101740)	Aspbr1_0043960	jgi|Aspbr1|43960
3	Aspergillus carbonarius (ITEM 5010)	Acar5010_205353	jgi|Aspca3|205353
4	Aspergillus clavatus (NRRL 1)	ACLA_050660	jgi|Aspcl1|5067
5	Aspergillus (Neosartorya) fischeri NRRL 181	NFIA_104620	jgi|Neofi1|579
6	Aspergillus flavus (CBS 128202 = NRRL 3357)	AFL2T_01973	jgi|Aspfl1|29175
7	Aspergillus fumigatus (Af293)	Afu4g11580	jgi|Aspfu1|5600
8	Aspergillus glaucus (Eurotium herbariorum) (CBS 516.65)	Aspgl1_0049653	jgi|Aspgl1|49653
9	Aspergillus luchuensis (acidus) (CBS 106.47)	Aspfo1_0045140	jgi|Aspfo1|45140
10	Aspergillus nidulans (FGSCA4)	AN5577	jgi|Aspnid1|10314
11	Aspergillus niger CBS 513.88	An04g04870	jgi|Aspni_DSM_1|159173
12	Aspergillus oryzae (Rib40)	AO090003001062	jgi|Aspor1|3626
13	Aspergillus sydowii	Aspsy1_0043902	jgi|Aspsy1|43902
14	Aspergillus terreus (NIH2624)	ATET_03920	jgi|Aspte1|7483
15	Aspergillus tubingensis (CBS 134.48)	Asptu1_0203716	jgi|Asptu1|203716
16	Aspergillus versicolor	Aspve1_0042238	jgi|Aspve1|42238
17	Aspergillus wentii (DTO 134-E9)	Aspwe1_0166636	jgi|Aspwe1|166636
	SodM orthologs
	Species and strains	AspGD locus IDs	JGI locus IDs
1	Aspergillus aculeatus (ATCC 18872)	Aacu16872_037974	jgi|Aspac1|37974
2	Aspergillus brasiliensis (CBS 101740)	Aspbr1_0039460	jgi|Aspbr1|43960
3	Aspergillus carbonarius (ITEM 5010)	Acar5010_207874	jgi|Aspca3|207874
4	Aspergillus clavatus (NRRL 1)	ACLA_020890	jgi|Aspcl1|7088
5	Aspergillus (Neosartorya) fischeri NRRL 181	NFIA_010880	jgi|Neofi1|2470
6	Aspergillus flavus (CBS 128202 = NRRL 3357)	AFL2T_02515	jgi|Aspfl1|29717
7	Aspergillus fumigatus (Af293)	Afu1g14550	jgi|Aspfu1|1320
8	Aspergillus glaucus (Eurotium herbariorum) (CBS 516.65)	Aspgl1_0118437	jgi|Aspgl1
9	Aspergillus luchuensis (acidus) (CBS 106.47)	Aspfo1_0128776	jgi|Aspfo1|128776
10	Aspergillus nidulans (FGSCA4)	AN0785	jgi|Aspnid1|5945
11	Aspergillus niger CBS 513.88	An01g12530	jgi|Aspni_DSM_1|156277
12	Aspergillus sydowii	Aspsy1_0041613	jgi|Aspsy1|674286
13	Aspergillus terreus (NIH2624)	ATET_00657	jgi|Aspte1|657
14	Aspergillus tubingensis (CBS 134.48)	Asptu1_0041118	jgi|Asptu1|41118
15	Aspergillus versicolor	Aspve1_0042238	jgi|Aspve1|119904
16	Aspergillus wentii (DTO 134-E9)	Aspwe1_0487616	jgi|Aspwe1|487616
