# Supplementary material for: Comparative genomics reveals high biological diversity and specific adaptations in the industrially and medically important fungal genus Aspergillus
Source: Genome Biol. 2017 Feb 14;18:28. doi: 10.1186/s13059-017-1151-0 (PMC5307856; doi:10.1186/s13059-017-1151-0)
Supplement: Additional file 18: — Identified secreted proteins (A. sydowii, A. tubingensis, A. wentii, A. zonatus). (XLSX 34 kb) [file 13059_2017_1151_MOESM18_ESM.xlsx]

## Sheet: A. sydowii
Additional File 18: Identified secreted proteins (A. sydowii, A. tubingensis, A. wentii, A. zonatus)
id	WoLF PSORT extr score	PFAM	Superfamily
Aspsy1-61173|fgenesh1_pm.13_#_142	13	PF01674 Lipase_2	-
Aspsy1-29731|fgenesh1_pg.3_#_893	14	PF00187 Chitin_bind_1; PF00704 Glyco_hydro_18	SSF51445 (Trans)glycosidases; SSF57016 Plant lectins/antimicrobial peptides
Aspsy1-39214|fgenesh1_kg.1_#_1450_#_Locus444v1rpkm444.85	14	PF00012 HSP70	-
Aspsy1-164401|e_gw1.19.364.1	14	-	-
Aspsy1-129618|estExt_Genemark1.C_2_t30091	14	PF00251 Glyco_hydro_32N; PF08244 Glyco_hydro_32C	SSF49899 Concanavalin A-like lectins/glucanases
Aspsy1-61808|fgenesh1_pm.15_#_143	14	-	-
Aspsy1-36673|fgenesh1_pg.17_#_104	14	-	SSF50685 Barwin-like endoglucanases
Aspsy1-45662|fgenesh1_kg.5_#_946_#_Locus9579v1rpkm2.12	14	PF00394 Cu-oxidase; PF07731 Cu-oxidase_2; PF07732 Cu-oxidase_3	SSF49503 Cupredoxins
Aspsy1-43427|fgenesh1_kg.3_#_1421_#_Locus1772v1rpkm102.31	14	-	SSF52266 SGNH hydrolase
Aspsy1-138511|e_gw1.1.1798.1	14	PF00459 Inositol_P	-
Aspsy1-92119|gm1.8802_g	15	PF00128 Alpha-amylase; PF00686 CBM_20; PF09260 DUF1966	SSF49452 Starch-binding domain-like; SSF51445 (Trans)glycosidases
Aspsy1-159060|e_gw1.12.783.1	15	-	-
Aspsy1-384798|CE169760_33468	16	PF00202 Aminotran_3	SSF53383 PLP-dependent transferases
Aspsy1-59122|fgenesh1_pm.7_#_272	16	PF00400 WD40; PF03937 DUF339	SSF109910 YgfY-like (DUF399, Pfam03937); SSF50978 WD40 repeat-like
Aspsy1-141764|e_gw1.1.1219.1	16	PF00400 WD40	SSF50978 WD40 repeat-like
Aspsy1-53976|fgenesh1_pm.1_#_1019	16	PF02012 BNR	SSF50939 Sialidases (neuraminidases)
Aspsy1-143940|e_gw1.2.1007.1	16	PF00085 Thioredoxin; PF07749 ERp29	SSF47933 ERP29 C domain-like; SSF52833 Thioredoxin-like
Aspsy1-38862|fgenesh1_kg.1_#_1098_#_Locus6368v1rpkm12.42	17	PF03583 LIP	-
Aspsy1-629621|CE414583_18930	17	PF00710 Asparaginase	SSF53774 Glutaminase/Asparaginase
Aspsy1-54811|fgenesh1_pm.2_#_133	17	PF00491 Arginase	-
Aspsy1-58756|fgenesh1_pm.6_#_359	17	PF07555 Hyaluronidase_2	-
Aspsy1-72288|estExt_fgenesh1_pg.C_140122	17	PF01565 FAD_binding_4; PF08031 BBE	SSF56176 FAD-binding domain
Aspsy1-48216|fgenesh1_kg.10_#_174_#_Locus7345v2rpkm0.00_PRE	17	PF01183 Glyco_hydro_25	SSF51445 (Trans)glycosidases
Aspsy1-214131|estExt_Genewise1Plus.C_190409	18	-	-
Aspsy1-40170|fgenesh1_kg.1_#_2406_#_Locus5181v1rpkm23.10	18	PF00394 Cu-oxidase; PF07731 Cu-oxidase_2; PF07732 Cu-oxidase_3	SSF49503 Cupredoxins
Aspsy1-40754|fgenesh1_kg.2_#_534_#_Locus2049v1rpkm88.53	18	PF00085 Thioredoxin	SSF52833 Thioredoxin-like
Aspsy1-30213|fgenesh1_pg.4_#_56	18	PF01546 Peptidase_M20; PF07687 M20_dimer	SSF55031 Bacterial exopeptidase dimerisation domain
Aspsy1-48614|fgenesh1_kg.11_#_50_#_Locus7877v1rpkm5.02	18	PF02018 CBM_4_9	SSF49785 Galactose-binding domain-like
Aspsy1-152690|e_gw1.6.71.1	19	PF03198 Glyco_hydro_72; PF07983 X8	SSF51445 (Trans)glycosidases
Aspsy1-131960|estExt_Genemark1.C_4_t20318	19	PF00150 Cellulase	SSF51445 (Trans)glycosidases
Aspsy1-51628|fgenesh1_kg.18_#_205_#_Locus4841v1rpkm26.96	19	PF00149 Metallophos; PF02872 5_nucleotid_C	SSF55816 5'-nucleotidase (syn. UDP-sugar hydrolase), C-terminal domain
Aspsy1-38103|fgenesh1_kg.1_#_339_#_Locus553v1rpkm363.94	19	PF00332 Glyco_hydro_17	SSF51445 (Trans)glycosidases
Aspsy1-26457|fgenesh1_pg.1_#_1121	19	PF01055 Glyco_hydro_31	SSF51445 (Trans)glycosidases
Aspsy1-56739|fgenesh1_pm.3_#_840	19	PF00959 Phage_lysozyme	-
Aspsy1-373657|CE158619_12145	19	PF06824 DUF1237	SSF48208 Six-hairpin glycosidases
Aspsy1-53142|fgenesh1_pm.1_#_185	19	PF00300 PGAM	-
Aspsy1-49636|fgenesh1_kg.13_#_91_#_Locus1391v1rpkm133.70	20	PF01565 FAD_binding_4; PF08031 BBE	SSF56176 FAD-binding domain
Aspsy1-41227|fgenesh1_kg.2_#_1007_#_Locus4168v1rpkm35.37	20	PF00754 F5_F8_type_C; PF01344 Kelch_1; PF09118 DUF1929	SSF49785 Galactose-binding domain-like; SSF50965 Galactose oxidase, central domain; SSF81296 E set domains
Aspsy1-55411|fgenesh1_pm.2_#_733	20	-	-
Aspsy1-157432|e_gw1.10.470.1	20	PF00728 Glyco_hydro_20	SSF51445 (Trans)glycosidases
Aspsy1-55322|fgenesh1_pm.2_#_644	20	PF03009 GDPD	-
Aspsy1-46379|fgenesh1_kg.6_#_653_#_Locus1090v1rpkm173.33	20	PF01522 Polysacc_deac_1	SSF88713 Glycoside hydrolase/deacetylase
Aspsy1-63539|estExt_fgenesh1_pg.C_1_t10464	20	PF00445 Ribonuclease_T2	SSF55895 Ribonuclease Rh-like
Aspsy1-150579|e_gw1.4.1252.1	20	-	SSF50969 YVTN repeat-like/Quinoprotein amine dehydrogenase
Aspsy1-45086|fgenesh1_kg.5_#_370_#_Locus385v1rpkm505.42	20	-	-
Aspsy1-58812|fgenesh1_pm.6_#_415	20	-	-
Aspsy1-26721|fgenesh1_pg.1_#_1385	20	PF00089 Trypsin	SSF50494 Trypsin-like serine proteases
Aspsy1-1122681|CE907643_105391	20	-	-
Aspsy1-41223|fgenesh1_kg.2_#_1003_#_Locus3508v1rpkm45.83	20	-	-
Aspsy1-158583|e_gw1.11.750.1	21	-	-
Aspsy1-91136|gm1.7819_g	21	-	-
Aspsy1-56603|fgenesh1_pm.3_#_704	21	PF08760 DUF1793	-
Aspsy1-50268|fgenesh1_kg.14_#_310_#_Locus1220v3rpkm7.79_PRE	21	-	-
Aspsy1-827807|CE612769_208	21	-	-
Aspsy1-29071|fgenesh1_pg.3_#_233	21	-	-
Aspsy1-650334|CE435296_107973	21	PF03198 Glyco_hydro_72	SSF51445 (Trans)glycosidases
Aspsy1-212146|estExt_Genewise1Plus.C_16_t10109	21	PF02585 PIG-L	SSF51081 Bacteriochlorophyll A protein
Aspsy1-153270|e_gw1.6.587.1	21	PF04185 Phosphoesterase	SSF53649 Alkaline phosphatase-like
Aspsy1-154889|e_gw1.8.1050.1	21	-	SSF48371 ARM repeat
Aspsy1-201260|estExt_Genewise1Plus.C_4_t40289	21	-	SSF49344 CBD9-like
Aspsy1-72118|estExt_fgenesh1_pg.C_130363	21	PF01565 FAD_binding_4	SSF56176 FAD-binding domain
Aspsy1-55870|fgenesh1_pm.2_#_1192	22	PF00450 Peptidase_S10	-
Aspsy1-78132|estExt_fgenesh1_pm.C_4_t10424	22	PF01055 Glyco_hydro_31	SSF49899 Concanavalin A-like lectins/glucanases; SSF51445 (Trans)glycosidases
Aspsy1-94331|gm1.11014_g	22	PF01565 FAD_binding_4; PF08031 BBE	SSF56176 FAD-binding domain
Aspsy1-42095|fgenesh1_kg.3_#_89_#_Locus5213v1rpkm22.79	22	PF01565 FAD_binding_4	SSF55103 FAD-linked oxidases, C-terminal domain; SSF56176 FAD-binding domain
Aspsy1-157578|e_gw1.10.186.1	22	PF01593 Amino_oxidase	-
Aspsy1-152434|e_gw1.5.1042.1	22	PF02221 E1_DerP2_DerF2	-
Aspsy1-120588|gw1.1.3837.1	22	PF00722 Glyco_hydro_16	SSF49899 Concanavalin A-like lectins/glucanases
Aspsy1-139272|e_gw1.1.30.1	22	-	-
Aspsy1-91522|gm1.8205_g	22	PF00394 Cu-oxidase; PF07731 Cu-oxidase_2; PF07732 Cu-oxidase_3	SSF49503 Cupredoxins
Aspsy1-50939|fgenesh1_kg.16_#_155_#_Locus4432v1rpkm31.71	22	PF00722 Glyco_hydro_16	SSF49899 Concanavalin A-like lectins/glucanases
Aspsy1-53232|fgenesh1_pm.1_#_275	22	-	SSF49329 Cu,Zn superoxide dismutase-like
Aspsy1-47836|fgenesh1_kg.9_#_279_#_Locus3113v1rpkm54.15	22	-	-
Aspsy1-44074|fgenesh1_kg.4_#_476_#_Locus438v1rpkm451.53	22	PF00450 Peptidase_S10	-
Aspsy1-53315|fgenesh1_pm.1_#_358	22	PF00188 SCP	SSF55797 PR-1-like
Aspsy1-143846|e_gw1.2.3588.1	22	PF03856 SUN	-
Aspsy1-150461|e_gw1.4.657.1	22	-	-
Aspsy1-146464|e_gw1.3.1990.1	23	PF00732 GMC_oxred_N; PF05199 GMC_oxred_C	-
Aspsy1-44648|fgenesh1_kg.4_#_1050_#_Locus1636v1rpkm111.46	23	PF00933 Glyco_hydro_3; PF01915 Glyco_hydro_3_C	SSF51445 (Trans)glycosidases; SSF52279 Beta-D-glucan exohydrolase, C-terminal domain
Aspsy1-39584|fgenesh1_kg.1_#_1820_#_Locus5261v2rpkm21.44	23	PF07971 Glyco_hydro_92	-
Aspsy1-57369|fgenesh1_pm.4_#_472	23	-	-
Aspsy1-342693|CE127655_38199	23	PF00703 Glyco_hydro_2; PF02836 Glyco_hydro_2_C; PF02837 Glyco_hydro_2_N	SSF49303 beta-Galactosidase/glucuronidase domain; SSF49785 Galactose-binding domain-like; SSF51445 (Trans)glycosidases
Aspsy1-56339|fgenesh1_pm.3_#_440	23	PF00026 Asp	SSF50630 Acid proteases
Aspsy1-49800|fgenesh1_kg.13_#_255_#_Locus2939v3rpkm11.73	23	PF02225 PA; PF04389 Peptidase_M28	-
Aspsy1-27747|fgenesh1_pg.2_#_399	23	-	-
Aspsy1-917823|CE702785_82557	23	PF02225 PA; PF04389 Peptidase_M28	-
Aspsy1-158743|e_gw1.12.993.1	23	PF03856 SUN	-
Aspsy1-268938|CE53900_14836	23	PF00394 Cu-oxidase; PF07731 Cu-oxidase_2; PF07732 Cu-oxidase_3	SSF49503 Cupredoxins
Aspsy1-119977|gw1.13.891.1	23	-	-
Aspsy1-362100|CE147062_10201	23	-	-
Aspsy1-47883|fgenesh1_kg.9_#_326_#_Locus1990v1rpkm90.94	23	PF01764 Lipase_3; PF03893 Lipase3_N	-
Aspsy1-283126|CE68088_6873	23	-	-
Aspsy1-150879|e_gw1.5.1929.1	23	-	-
Aspsy1-62558|fgenesh1_pm.18_#_129	23	PF03632 Glyco_hydro_65m; PF03633 Glyco_hydro_65C; PF03636 Glyco_hydro_65N	SSF48208 Six-hairpin glycosidases; SSF49785 Galactose-binding domain-like; SSF74650 Galactose mutarotase-like
Aspsy1-197016|estExt_Genewise1Plus.C_2_t60228	23	PF01565 FAD_binding_4; PF08031 BBE	SSF56176 FAD-binding domain
Aspsy1-58163|fgenesh1_pm.5_#_458	23	PF07249 Cerato-platanin	SSF50685 Barwin-like endoglucanases
Aspsy1-49640|fgenesh1_kg.13_#_95_#_Locus165v1rpkm1064.12	23	-	-
Aspsy1-157922|e_gw1.11.93.1	24	PF00933 Glyco_hydro_3; PF01915 Glyco_hydro_3_C	SSF51445 (Trans)glycosidases; SSF52279 Beta-D-glucan exohydrolase, C-terminal domain
Aspsy1-162148|e_gw1.15.675.1	24	PF07992 Pyr_redox_2	-
Aspsy1-90336|gm1.7019_g	24	PF03198 Glyco_hydro_72	SSF51445 (Trans)glycosidases
Aspsy1-150929|e_gw1.5.990.1	24	PF01565 FAD_binding_4; PF08031 BBE	SSF56176 FAD-binding domain
Aspsy1-36684|fgenesh1_pg.17_#_115	24	-	-
Aspsy1-160897|e_gw1.14.327.1	24	PF03372 Exo_endo_phos	SSF56219 DNase I-like
Aspsy1-140754|e_gw1.1.676.1	24	-	-
Aspsy1-88469|gm1.5152_g	24	PF00082 Peptidase_S8; PF05922 Subtilisin_N	SSF52743 Subtilisin-like; SSF54897 Protease propeptides/inhibitors
Aspsy1-62422|fgenesh1_pm.17_#_210	24	PF00722 Glyco_hydro_16	SSF49899 Concanavalin A-like lectins/glucanases
Aspsy1-31023|fgenesh1_pg.4_#_866	24	PF00657 Lipase_GDSL	SSF52266 SGNH hydrolase
Aspsy1-357228|CE142190_30159	24	PF00450 Peptidase_S10	-
Aspsy1-64241|estExt_fgenesh1_pg.C_1_t30246	24	PF09286 Pro-kuma_activ	SSF52743 Subtilisin-like; SSF54897 Protease propeptides/inhibitors
Aspsy1-531226|CE316188_21668	24	PF01183 Glyco_hydro_25	SSF51445 (Trans)glycosidases
Aspsy1-42929|fgenesh1_kg.3_#_923_#_Locus6032v1rpkm15.23	24	PF00328 Acid_phosphat_A	-
Aspsy1-86829|gm1.3512_g	24	-	-
Aspsy1-58489|fgenesh1_pm.6_#_92	24	PF00149 Metallophos; PF08760 DUF1793	SSF48208 Six-hairpin glycosidases
Aspsy1-57032|fgenesh1_pm.4_#_135	24	PF01822 WSC	-
Aspsy1-94060|gm1.10743_g	24	-	-
Aspsy1-149151|e_gw1.4.919.1	24	PF04185 Phosphoesterase	-
Aspsy1-1052671|CE837633_17155	24	-	-
Aspsy1-46793|fgenesh1_kg.7_#_379_#_Locus3116v1rpkm54.05	25	PF00732 GMC_oxred_N; PF05199 GMC_oxred_C	-
Aspsy1-42088|fgenesh1_kg.3_#_82_#_Locus877v1rpkm213.38	25	PF00326 Peptidase_S9	-
Aspsy1-55793|fgenesh1_pm.2_#_1115	25	PF00728 Glyco_hydro_20; PF02838 Glyco_hydro_20b	SSF51445 (Trans)glycosidases
Aspsy1-91516|gm1.8199_g	25	PF01565 FAD_binding_4; PF08031 BBE	SSF56176 FAD-binding domain
Aspsy1-46796|fgenesh1_kg.7_#_382_#_Locus2623v1rpkm67.15	25	PF00128 Alpha-amylase	SSF51445 (Trans)glycosidases
Aspsy1-54588|fgenesh1_pm.1_#_1631	25	PF00686 CBM_20	SSF49452 Starch-binding domain-like
Aspsy1-191239|estExt_Genewise1Plus.C_1_t20453	25	PF00723 Glyco_hydro_15	SSF48208 Six-hairpin glycosidases
Aspsy1-420398|CE205360_73838	25	PF09286 Pro-kuma_activ	SSF52743 Subtilisin-like; SSF54897 Protease propeptides/inhibitors
Aspsy1-49815|fgenesh1_kg.13_#_270_#_Locus4995v2rpkm15.53	25	-	-
Aspsy1-143650|e_gw1.2.2980.1	25	-	-
Aspsy1-94587|gm1.11270_g	25	PF03198 Glyco_hydro_72; PF07983 X8	SSF51445 (Trans)glycosidases
Aspsy1-147108|e_gw1.3.1326.1	25	PF08760 DUF1793	-
Aspsy1-40993|fgenesh1_kg.2_#_773_#_Locus1676v1rpkm108.82	25	PF03663 Glyco_hydro_76	SSF48208 Six-hairpin glycosidases
Aspsy1-50500|fgenesh1_kg.15_#_80_#_Locus1500v1rpkm123.04	25	-	-
Aspsy1-26764|fgenesh1_pg.1_#_1428	25	-	-
Aspsy1-90635|gm1.7318_g	25	-	-
Aspsy1-131653|estExt_Genemark1.C_4_t10486	25	PF01476 LysM	-
Aspsy1-153371|e_gw1.6.1260.1	25	-	SSF52266 SGNH hydrolase
Aspsy1-29969|fgenesh1_pg.3_#_1131	25	-	-
Aspsy1-93984|gm1.10667_g	25	PF05730 CFEM	-
Aspsy1-57592|fgenesh1_pm.4_#_695	25	-	-
Aspsy1-188581|estExt_Genewise1.C_18_t10117	25	PF00331 Glyco_hydro_10	SSF51445 (Trans)glycosidases
Aspsy1-40061|fgenesh1_kg.1_#_2297_#_Locus1734v2rpkm92.23	25	PF05577 Peptidase_S28	-
Aspsy1-150601|e_gw1.4.1378.1	26	-	SSF51445 (Trans)glycosidases
Aspsy1-143606|e_gw1.2.1121.1	26	PF03639 Glyco_hydro_81	-
Aspsy1-43069|fgenesh1_kg.3_#_1063_#_Locus428v1rpkm456.22	26	PF00704 Glyco_hydro_18	SSF51445 (Trans)glycosidases
Aspsy1-56563|fgenesh1_pm.3_#_664	26	-	SSF51126 Pectin lyase-like
Aspsy1-139049|e_gw1.1.2753.1	26	PF01565 FAD_binding_4; PF08031 BBE	SSF56176 FAD-binding domain
Aspsy1-61583|fgenesh1_pm.14_#_218	26	PF00264 Tyrosinase	SSF48056 Di-copper centre-containing domain
Aspsy1-43339|fgenesh1_kg.3_#_1333_#_Locus4560v1rpkm30.17	26	PF00144 Beta-lactamase	SSF56601 beta-lactamase/transpeptidase-like
Aspsy1-141875|e_gw1.1.1098.1	26	PF01565 FAD_binding_4	SSF56176 FAD-binding domain
Aspsy1-86545|gm1.3228_g	26	-	SSF51126 Pectin lyase-like
Aspsy1-156274|e_gw1.9.911.1	26	PF04616 Glyco_hydro_43	-
Aspsy1-156803|e_gw1.9.955.1	26	-	SSF51445 (Trans)glycosidases
Aspsy1-55912|fgenesh1_pm.3_#_13	26	-	-
Aspsy1-771658|CE556620_299305	26	-	-
Aspsy1-145638|e_gw1.2.3341.1	26	PF00732 GMC_oxred_N; PF05199 GMC_oxred_C	-
Aspsy1-34031|fgenesh1_pg.10_#_208	26	-	SSF50475 FMN-binding split barrel
Aspsy1-138722|e_gw1.1.273.1	26	PF01735 PLA2_B	SSF52151 FabD/lysophospholipase-like
Aspsy1-84381|gm1.1064_g	26	-	-
Aspsy1-138927|e_gw1.1.4977.1	26	-	-
Aspsy1-45658|fgenesh1_kg.5_#_942_#_Locus7576v1rpkm5.96	26	-	-
Aspsy1-49833|fgenesh1_kg.13_#_288_#_Locus2134v1rpkm84.68	26	PF01735 PLA2_B	SSF52151 FabD/lysophospholipase-like
Aspsy1-60599|fgenesh1_pm.11_#_269	26	-	-
Aspsy1-80480|estExt_fgenesh1_pm.C_90304	26	PF02102 Peptidase_M35	-
Aspsy1-42610|fgenesh1_kg.3_#_604_#_Locus415v1rpkm469.49	27	-	-
Aspsy1-55062|fgenesh1_pm.2_#_384	27	PF00082 Peptidase_S8; PF05922 Subtilisin_N	SSF52743 Subtilisin-like; SSF54897 Protease propeptides/inhibitors
Aspsy1-144839|e_gw1.2.2761.1	27	PF00135 COesterase	-
Aspsy1-89883|gm1.6566_g	27	PF01185 Hydrophobin	-
Aspsy1-146860|e_gw1.3.1448.1	27	PF01263 Aldose_epim	SSF74650 Galactose mutarotase-like
Aspsy1-52019|fgenesh1_kg.21_#_42_#_Locus7410v2rpkm1.20	27	PF01565 FAD_binding_4	SSF56176 FAD-binding domain
Aspsy1-192397|estExt_Genewise1Plus.C_1_t50209	27	PF01185 Hydrophobin	-
Aspsy1-497571|CE282533_8710	27	PF01083 Cutinase	-
Aspsy1-159609|e_gw1.12.8.1	27	PF01185 Hydrophobin	-
Aspsy1-149087|e_gw1.4.281.1	27	PF00722 Glyco_hydro_16	SSF49899 Concanavalin A-like lectins/glucanases
Aspsy1-141229|e_gw1.1.386.1	27	PF01565 FAD_binding_4; PF08031 BBE	SSF56176 FAD-binding domain

## Sheet: A. tubingensis
Additional File 18: Identified secreted proteins (A. sydowii, A. tubingensis, A. wentii, A. zonatus)
id	WoLF PSORT extr score	PFAM	Superfamily
Asptu1-25807|fgenesh1_pg.1_#_279	22	PF00933 Glyco_hydro_3; PF01915 Glyco_hydro_3_C	SSF51445 (Trans)glycosidases; SSF52279 Beta-D-glucan exohydrolase, C-terminal domain
Asptu1-121162|e_gw1.4.2653.1	25	PF03198 Glyco_hydro_72	SSF51445 (Trans)glycosidases
Asptu1-52170|fgenesh1_pm.1_#_317	24	PF00150 Cellulase	SSF51445 (Trans)glycosidases
Asptu1-559319|CE352016_194225	20	PF01055 Glyco_hydro_31	SSF51445 (Trans)glycosidases
Asptu1-64981|estExt_fgenesh1_pg.C_3_t10334	22	PF01532 Glyco_hydro_47	SSF48225 Seven-hairpin glycosidases
Asptu1-137431|e_gw1.15.242.1	24	-	-
Asptu1-130931|e_gw1.9.840.1	24	PF04616 Glyco_hydro_43	-
Asptu1-115875|e_gw1.2.1231.1	24	PF00199 Catalase; PF06628 Catalase-rel	SSF56634 Heme-dependent catalases
Asptu1-40994|fgenesh1_kg.3_#_355_#_Locus1958v1rpkm116.81	25	PF00394 Cu-oxidase; PF07731 Cu-oxidase_2; PF07732 Cu-oxidase_3	SSF49503 Cupredoxins
Asptu1-120300|e_gw1.3.2557.1	13	-	SSF51126 Pectin lyase-like
Asptu1-117345|e_gw1.2.168.1	17	PF00199 Catalase; PF06628 Catalase-rel	SSF56634 Heme-dependent catalases
Asptu1-51178|fgenesh1_kg.13_#_414_#_Locus2211v5rpkm1.35_PRE	20	PF07992 Pyr_redox_2	-
Asptu1-46255|fgenesh1_kg.7_#_313_#_Locus8481v2rpkm6.17	22	PF01055 Glyco_hydro_31	SSF51445 (Trans)glycosidases
Asptu1-848291|CE640988_23320	25	PF00251 Glyco_hydro_32N; PF08244 Glyco_hydro_32C	SSF49899 Concanavalin A-like lectins/glucanases
Asptu1-191357|gm1.5548_g	17	PF00012 HSP70	-
Asptu1-28744|fgenesh1_pg.3_#_373	24	PF01301 Glyco_hydro_35; PF02837 Glyco_hydro_2_N	SSF49785 Galactose-binding domain-like; SSF51445 (Trans)glycosidases
Asptu1-115991|e_gw1.2.929.1	25	PF00264 Tyrosinase	SSF48056 Di-copper centre-containing domain
Asptu1-57214|fgenesh1_pm.5_#_691	25	PF03198 Glyco_hydro_72; PF07983 X8	SSF51445 (Trans)glycosidases
Asptu1-270537|CE63234_3786	25	PF00332 Glyco_hydro_17	SSF51445 (Trans)glycosidases
Asptu1-118236|e_gw1.3.100.1	26	-	-
Asptu1-48154|fgenesh1_kg.9_#_236_#_Locus1441v1rpkm158.14	26	PF00026 Asp	SSF50630 Acid proteases
Asptu1-60954|fgenesh1_pm.11_#_367	26	PF00686 CBM_20; PF00723 Glyco_hydro_15	SSF48208 Six-hairpin glycosidases; SSF49452 Starch-binding domain-like
Asptu1-131242|e_gw1.9.1137.1	27	PF01565 FAD_binding_4	SSF56176 FAD-binding domain
Asptu1-119774|e_gw1.3.2736.1	15	PF00742 Homoserine_dh; PF03447 NAD_binding_3	SSF51735 NAD(P)-binding Rossmann-fold domains
Asptu1-64050|estExt_fgenesh1_pg.C_2_t20113	16	PF00400 WD40; PF03937 DUF339	SSF109910 YgfY-like (DUF399, Pfam03937); SSF50978 WD40 repeat-like
Asptu1-41413|fgenesh1_kg.3_#_774_#_Locus362v1rpkm607.55	23	PF00026 Asp	SSF50630 Acid proteases
Asptu1-750518|CE543215_172531	24	-	-
Asptu1-132407|e_gw1.10.93.1	24	PF09286 Pro-kuma_activ	SSF52743 Subtilisin-like; SSF54897 Protease propeptides/inhibitors
Asptu1-588764|CE381461_305009	25	-	-
Asptu1-74243|estExt_fgenesh1_pm.C_3_t10020	25	PF01565 FAD_binding_4; PF08031 BBE	SSF56176 FAD-binding domain
Asptu1-40663|fgenesh1_kg.3_#_24_#_Locus4233v1rpkm47.95	26	PF00544 Pec_lyase_C	SSF51126 Pectin lyase-like
Asptu1-326361|CE119058_40737	26	PF00026 Asp	SSF50630 Acid proteases
Asptu1-51615|fgenesh1_kg.15_#_40_#_Locus7169v1rpkm17.48	27	PF00732 GMC_oxred_N; PF05199 GMC_oxred_C	-
Asptu1-190106|gm1.4297_g	27	PF01764 Lipase_3; PF03893 Lipase3_N	-
Asptu1-117656|e_gw1.3.2801.1	27	PF01565 FAD_binding_4; PF08031 BBE	SSF56176 FAD-binding domain
Asptu1-122097|e_gw1.4.2824.1	20	PF00332 Glyco_hydro_17	SSF51445 (Trans)glycosidases
Asptu1-51588|fgenesh1_kg.15_#_13_#_Locus13233v1rpkm1.41	21	PF00710 Asparaginase	SSF53774 Glutaminase/Asparaginase
Asptu1-120812|e_gw1.4.3013.1	23	PF00150 Cellulase; PF00734 CBM_1	SSF51445 (Trans)glycosidases; SSF57180 Cellulose-binding domain
Asptu1-135340|e_gw1.12.367.1	23	PF00328 Acid_phosphat_A	-
Asptu1-135834|e_gw1.13.218.1	24	PF00128 Alpha-amylase; PF09260 DUF1966	SSF51445 (Trans)glycosidases
Asptu1-734202|CE526899_461155	24	PF03856 SUN	-
Asptu1-48264|fgenesh1_kg.9_#_346_#_Locus3577v1rpkm60.57	24	PF00734 CBM_1; PF03443 Glyco_hydro_61	SSF57180 Cellulose-binding domain
Asptu1-195808|gm1.9999_g	26	PF03198 Glyco_hydro_72; PF07983 X8	SSF51445 (Trans)glycosidases
Asptu1-37182|fgenesh1_kg.1_#_643_#_Locus4059v1rpkm51.02	20	PF01546 Peptidase_M20; PF07687 M20_dimer	SSF55031 Bacterial exopeptidase dimerisation domain
Asptu1-49403|fgenesh1_kg.10_#_599_#_Locus162v1rpkm1093.84	20	-	-
Asptu1-311574|CE104271_69216	21	PF01328 Peroxidase_2	SSF47571 Cloroperoxidase
Asptu1-56451|fgenesh1_pm.4_#_934	22	PF06516 NUP	-
Asptu1-298164|CE90861_244142	22	PF00450 Peptidase_S10	-
Asptu1-192195|gm1.6386_g	23	PF00082 Peptidase_S8; PF05922 Subtilisin_N	SSF52743 Subtilisin-like; SSF54897 Protease propeptides/inhibitors
Asptu1-139516|estExt_Genewise1.C_1_t50177	24	PF03443 Glyco_hydro_61	-
Asptu1-27556|fgenesh1_pg.2_#_505	24	PF01301 Glyco_hydro_35	SSF51445 (Trans)glycosidases
Asptu1-49750|fgenesh1_kg.11_#_87_#_Locus11966v1rpkm2.11	25	PF01764 Lipase_3; PF03893 Lipase3_N	-
Asptu1-577483|CE370180_318036	25	PF01263 Aldose_epim	SSF74650 Galactose mutarotase-like
Asptu1-190649|gm1.4840_g	25	PF00450 Peptidase_S10	-
Asptu1-131827|e_gw1.9.1264.1	25	PF00734 CBM_1; PF03443 Glyco_hydro_61	SSF57180 Cellulose-binding domain
Asptu1-28242|fgenesh1_pg.2_#_1191	26	PF03632 Glyco_hydro_65m; PF03636 Glyco_hydro_65N	SSF48208 Six-hairpin glycosidases; SSF49785 Galactose-binding domain-like; SSF74650 Galactose mutarotase-like
Asptu1-46252|fgenesh1_kg.7_#_310_#_Locus7265v1rpkm16.88	27	PF00128 Alpha-amylase; PF09260 DUF1966	SSF51445 (Trans)glycosidases
Asptu1-39982|fgenesh1_kg.2_#_1308_#_Locus529v1rpkm455.53	14	PF00258 Flavodoxin_1	-
Asptu1-179468|estExt_Genewise1Plus.C_8_t30477	16	-	SSF53720 ALDH-like
Asptu1-133361|e_gw1.10.1445.1	20	PF04389 Peptidase_M28	-
Asptu1-133986|e_gw1.11.168.1	24	PF00450 Peptidase_S10	-
Asptu1-26701|fgenesh1_pg.1_#_1173	24	PF00394 Cu-oxidase; PF07731 Cu-oxidase_2; PF07732 Cu-oxidase_3	SSF49503 Cupredoxins
Asptu1-788385|CE581082_50539	25	PF06824 DUF1237	SSF48208 Six-hairpin glycosidases
Asptu1-830062|CE622759_321291	25	-	SSF50685 Barwin-like endoglucanases
Asptu1-32001|fgenesh1_pg.6_#_533	25	PF00722 Glyco_hydro_16	SSF49899 Concanavalin A-like lectins/glucanases
Asptu1-116987|e_gw1.2.1421.1	25	PF03639 Glyco_hydro_81	-
Asptu1-158906|estExt_Genewise1.C_11_t20368	25	PF01565 FAD_binding_4; PF08031 BBE	SSF56176 FAD-binding domain
Asptu1-38954|fgenesh1_kg.2_#_280_#_Locus370v1rpkm597.88	26	PF03663 Glyco_hydro_76	SSF48208 Six-hairpin glycosidases
Asptu1-195735|gm1.9926_g	26	PF00332 Glyco_hydro_17	SSF51445 (Trans)glycosidases
Asptu1-128741|e_gw1.7.42.1	26	-	-
Asptu1-186922|gm1.1113_g	26	PF03198 Glyco_hydro_72	SSF51445 (Trans)glycosidases
Asptu1-45685|fgenesh1_kg.6_#_822_#_Locus301v1rpkm711.87	26	-	-
Asptu1-28718|fgenesh1_pg.3_#_347	27	-	SSF51126 Pectin lyase-like
Asptu1-197291|estExt_Genemark1.C_1_t10169	15	PF00085 Thioredoxin; PF07749 ERp29	SSF47933 ERP29 C domain-like; SSF52833 Thioredoxin-like
Asptu1-353599|CE146296_7833	18	-	-
Asptu1-41351|fgenesh1_kg.3_#_712_#_Locus4385v1rpkm45.51	19	PF08760 DUF1793	-
Asptu1-116750|e_gw1.2.419.1	20	PF00149 Metallophos	-
Asptu1-114320|e_gw1.1.1430.1	21	PF00300 PGAM	-
Asptu1-61666|fgenesh1_pm.13_#_330	22	PF00704 Glyco_hydro_18	SSF51445 (Trans)glycosidases
Asptu1-118687|e_gw1.3.2782.1	24	PF02065 Melibiase	SSF51445 (Trans)glycosidases
Asptu1-64736|estExt_fgenesh1_pg.C_3_t10071	24	PF09286 Pro-kuma_activ	SSF52743 Subtilisin-like; SSF54897 Protease propeptides/inhibitors
Asptu1-113542|e_gw1.1.525.1	25	PF07971 Glyco_hydro_92	-
Asptu1-128376|e_gw1.7.1633.1	25	PF00026 Asp	SSF50630 Acid proteases
Asptu1-41159|fgenesh1_kg.3_#_520_#_Locus8321v1rpkm11.02	25	-	-
Asptu1-38603|fgenesh1_kg.1_#_2064_#_Locus13281v1rpkm1.39	25	PF00652 Ricin_B_lectin; PF02065 Melibiase	SSF50370 Ricin B-like lectins; SSF51445 (Trans)glycosidases
Asptu1-123855|e_gw1.5.577.1	25	PF00128 Alpha-amylase; PF00686 CBM_20; PF09260 DUF1966	SSF49452 Starch-binding domain-like; SSF51445 (Trans)glycosidases
Asptu1-46020|fgenesh1_kg.7_#_78_#_Locus12654v2rpkm0.00_PRE	25	PF00657 Lipase_GDSL	SSF52266 SGNH hydrolase
Asptu1-187429|gm1.1620_g	25	PF00703 Glyco_hydro_2; PF02837 Glyco_hydro_2_N	SSF49303 beta-Galactosidase/glucuronidase domain; SSF49785 Galactose-binding domain-like; SSF51445 (Trans)glycosidases
Asptu1-186506|gm1.697_g	26	PF04616 Glyco_hydro_43	-
Asptu1-148335|estExt_Genewise1.C_4_t50437	26	PF00544 Pec_lyase_C	SSF51126 Pectin lyase-like
Asptu1-898224|CE690921_210617	26	PF05270 AbfB; PF09206 ArabFuran-catal	SSF110221 AbfB domain (Pfam 05270); SSF49899 Concanavalin A-like lectins/glucanases
Asptu1-50102|fgenesh1_kg.11_#_439_#_Locus689v1rpkm337.88	26	-	-
Asptu1-34700|fgenesh1_pg.10_#_431	26	-	-
Asptu1-44885|fgenesh1_kg.6_#_22_#_Locus2030v1rpkm113.22	26	PF03583 LIP	-
Asptu1-123116|e_gw1.5.1051.1	26	PF00722 Glyco_hydro_16	SSF49899 Concanavalin A-like lectins/glucanases
Asptu1-35346|fgenesh1_pg.12_#_20	26	PF01565 FAD_binding_4; PF08031 BBE	SSF56176 FAD-binding domain
Asptu1-61048|fgenesh1_pm.12_#_49	27	PF00450 Peptidase_S10; PF01425 Amidase	SSF75304 Amidase signature (AS) enzymes
Asptu1-47493|fgenesh1_kg.8_#_436_#_Locus2827v1rpkm79.04	14	PF07992 Pyr_redox_2	-
Asptu1-191173|gm1.5364_g	16	PF01557 FAA_hydrolase; PF09298 DUF1969	SSF56529 FAH; SSF63433 Fumarylacetoacetate hydrolase, FAH, N-terminal domain
Asptu1-50467|fgenesh1_kg.12_#_197_#_Locus5291v1rpkm33.77	17	-	-
Asptu1-56654|fgenesh1_pm.5_#_131	18	-	SSF51445 (Trans)glycosidases
Asptu1-59847|fgenesh1_pm.9_#_443	20	-	SSF51735 NAD(P)-binding Rossmann-fold domains
Asptu1-68263|estExt_fgenesh1_pg.C_7_t10154	23	-	-
Asptu1-34640|fgenesh1_pg.10_#_371	25	PF00734 CBM_1; PF03443 Glyco_hydro_61	SSF57180 Cellulose-binding domain
Asptu1-191012|gm1.5203_g	25	PF00135 COesterase	-
Asptu1-191301|gm1.5492_g	25	PF01565 FAD_binding_4; PF08031 BBE	SSF56176 FAD-binding domain
Asptu1-43732|fgenesh1_kg.5_#_18_#_Locus2125v1rpkm107.10	25	-	-
Asptu1-133655|e_gw1.11.306.1	25	-	-
Asptu1-38274|fgenesh1_kg.1_#_1735_#_Locus973v1rpkm235.10	25	PF03659 Glyco_hydro_71	-
Asptu1-58322|fgenesh1_pm.7_#_183	25	-	-
Asptu1-33131|fgenesh1_pg.8_#_154	25	-	SSF50475 FMN-binding split barrel
Asptu1-49330|fgenesh1_kg.10_#_526_#_Locus3990v1rpkm52.34	25	PF01670 Glyco_hydro_12	SSF49899 Concanavalin A-like lectins/glucanases
Asptu1-54413|fgenesh1_pm.3_#_11	26	PF01822 WSC	-
Asptu1-51365|fgenesh1_kg.14_#_73_#_Locus682v1rpkm342.31	26	-	-
Asptu1-121781|e_gw1.4.1874.1	26	-	-
Asptu1-112128|e_gw1.1.1943.1	26	PF09286 Pro-kuma_activ	SSF52743 Subtilisin-like; SSF54897 Protease propeptides/inhibitors
Asptu1-167364|estExt_Genewise1Plus.C_2_t60115	26	PF00457 Glyco_hydro_11	SSF49899 Concanavalin A-like lectins/glucanases
Asptu1-27864|fgenesh1_pg.2_#_813	26	-	-
Asptu1-133578|e_gw1.10.542.1	26	PF01975 SurE	SSF64167 SurE-like
Asptu1-90371|gw1.13.152.1	26	-	-
Asptu1-51635|fgenesh1_kg.15_#_60_#_Locus5737v1rpkm29.13	26	-	SSF54292 2Fe-2S ferredoxin-like
Asptu1-49841|fgenesh1_kg.11_#_178_#_Locus12335v1rpkm1.86	26	-	-
Asptu1-128239|e_gw1.7.1602.1	26	PF00328 Acid_phosphat_A	-
Asptu1-132476|e_gw1.10.1196.1	26	-	-
Asptu1-52263|fgenesh1_pm.1_#_410	27	PF04734 Ceramidase_alk	-
Asptu1-205709|estExt_Genemark1.C_10_t20026	27	-	-
Asptu1-169879|estExt_Genewise1Plus.C_3_t60015	27	PF01735 PLA2_B	SSF52151 FabD/lysophospholipase-like

## Sheet: A. wentii
Additional File 18: Identified secreted proteins (A. sydowii, A. tubingensis, A. wentii, A. zonatus)
id	WoLF PSORT extr score	PFAM	Superfamily
Aspwe1-104504|e_gw1.2.3819.1	13	PF00150 Cellulase	SSF51445 (Trans)glycosidases
Aspwe1-121336|e_gw1.9.1301.1	13	PF04616 Glyco_hydro_43	-
Aspwe1-186477|estExt_Genemark1.C_7_t20057	13	PF00149 Metallophos	-
Aspwe1-41302|fgenesh1_kg.4_#_1594_#_Locus2227v1rpkm82.48	14	-	-
Aspwe1-25743|fgenesh1_pg.2_#_1743	14	PF00545 Ribonuclease	SSF53933 Microbial ribonucleases
Aspwe1-54838|fgenesh1_pm.9_#_64	15	PF00657 Lipase_GDSL	SSF52266 SGNH hydrolase
Aspwe1-41363|fgenesh1_kg.4_#_1655_#_Locus6341v1rpkm14.32	15	PF00535 Glycos_transf_2	-
Aspwe1-147128|estExt_Genewise1Plus.C_1_t60487	16	PF00264 Tyrosinase	SSF48056 Di-copper centre-containing domain
Aspwe1-43573|fgenesh1_kg.6_#_976_#_Locus7590v1rpkm7.51	16	PF00251 Glyco_hydro_32N; PF02012 BNR	-
Aspwe1-30370|fgenesh1_pg.6_#_625	16	-	-
Aspwe1-50808|fgenesh1_pm.3_#_998	17	-	-
Aspwe1-157635|estExt_Genewise1Plus.C_5_t20437	17	PF00704 Glyco_hydro_18	SSF51445 (Trans)glycosidases; SSF57016 Plant lectins/antimicrobial peptides
Aspwe1-38547|fgenesh1_kg.3_#_697_#_Locus2622v1rpkm68.55	18	-	-
Aspwe1-186163|estExt_Genemark1.C_7_t10220	18	-	-
Aspwe1-176165|gm1.10100_g	18	-	-
Aspwe1-156899|estExt_Genewise1Plus.C_5_t10144	19	PF06516 NUP	-
Aspwe1-115759|e_gw1.6.979.1	19	-	-
Aspwe1-731661|MIX1472_3326_30	19	PF03403 PAF-AH_p_II	-
Aspwe1-46372|fgenesh1_kg.9_#_726_#_Locus958v1rpkm203.23	19	-	SSF54897 Protease propeptides/inhibitors
Aspwe1-173529|gm1.7464_g	19	-	-
Aspwe1-53215|fgenesh1_pm.6_#_432	19	PF00459 Inositol_P; PF04389 Peptidase_M28	-
Aspwe1-108100|e_gw1.3.1424.1	20	PF00933 Glyco_hydro_3; PF01915 Glyco_hydro_3_C	SSF51445 (Trans)glycosidases; SSF52279 Beta-D-glucan exohydrolase, C-terminal domain
Aspwe1-46473|fgenesh1_kg.10_#_67_#_Locus2672v1rpkm67.26	20	PF04185 Phosphoesterase	SSF53649 Alkaline phosphatase-like
Aspwe1-42377|fgenesh1_kg.5_#_905_#_Locus6428v1rpkm13.66	20	-	-
Aspwe1-174848|gm1.8783_g	20	PF00877 NLPC_P60	-
Aspwe1-71281|estExt_fgenesh1_pg.C_7_t10191	20	-	-
Aspwe1-41944|fgenesh1_kg.5_#_472_#_Locus291v1rpkm746.75	20	-	-
Aspwe1-52028|fgenesh1_pm.4_#_1066	21	PF01266 DAO	-
Aspwe1-23301|fgenesh1_pg.1_#_1107	21	-	SSF50685 Barwin-like endoglucanases
Aspwe1-27118|fgenesh1_pg.3_#_1358	21	PF03198 Glyco_hydro_72	SSF51445 (Trans)glycosidases
Aspwe1-37431|fgenesh1_kg.2_#_1843_#_Locus7990v2rpkm0.00_PRE	21	-	-
Aspwe1-110472|e_gw1.4.1306.1	22	PF01055 Glyco_hydro_31	SSF51445 (Trans)glycosidases
Aspwe1-379219|CE190699_96875	22	PF03639 Glyco_hydro_81	-
Aspwe1-186162|estExt_Genemark1.C_7_t10219	22	-	-
Aspwe1-35953|fgenesh1_kg.2_#_365_#_Locus542v1rpkm403.14	22	-	-
Aspwe1-698223|CE509703_34708	22	PF03443 Glyco_hydro_61	-
Aspwe1-120138|e_gw1.8.1251.1	22	PF00394 Cu-oxidase; PF07731 Cu-oxidase_2; PF07732 Cu-oxidase_3	SSF49503 Cupredoxins
Aspwe1-36463|fgenesh1_kg.2_#_875_#_Locus6765v1rpkm11.37	22	PF00394 Cu-oxidase; PF07731 Cu-oxidase_2; PF07732 Cu-oxidase_3	SSF49503 Cupredoxins
Aspwe1-108466|e_gw1.3.1664.1	22	-	-
Aspwe1-37964|fgenesh1_kg.3_#_114_#_Locus6841v1rpkm10.98	22	-	-
Aspwe1-164167|estExt_Genewise1Plus.C_9_t10293	23	PF01183 Glyco_hydro_25	SSF51445 (Trans)glycosidases
Aspwe1-40608|fgenesh1_kg.4_#_900_#_Locus244v1rpkm931.84	23	PF00332 Glyco_hydro_17	SSF51445 (Trans)glycosidases
Aspwe1-32265|fgenesh1_pg.8_#_799	23	PF01183 Glyco_hydro_25	SSF51445 (Trans)glycosidases
Aspwe1-114390|e_gw1.6.500.1	23	PF00394 Cu-oxidase; PF07731 Cu-oxidase_2; PF07732 Cu-oxidase_3	SSF49503 Cupredoxins
Aspwe1-158633|estExt_Genewise1Plus.C_6_t10044	23	PF07992 Pyr_redox_2	-
Aspwe1-178685|estExt_Genemark1.C_1_t20360	23	-	-
Aspwe1-166842|gm1.777_g	23	-	-
Aspwe1-169327|gm1.3262_g	23	-	-
Aspwe1-45238|fgenesh1_kg.8_#_513_#_Locus5265v1rpkm23.48	23	-	-
Aspwe1-108792|e_gw1.3.1847.1	23	PF03198 Glyco_hydro_72	SSF51445 (Trans)glycosidases
Aspwe1-41216|fgenesh1_kg.4_#_1508_#_Locus3852v1rpkm42.10	24	PF00199 Catalase; PF06628 Catalase-rel	SSF56634 Heme-dependent catalases
Aspwe1-40122|fgenesh1_kg.4_#_414_#_Locus1917v1rpkm97.16	24	PF01532 Glyco_hydro_47	SSF48225 Seven-hairpin glycosidases
Aspwe1-117318|e_gw1.7.1069.1	24	PF00728 Glyco_hydro_20; PF02838 Glyco_hydro_20b	SSF51445 (Trans)glycosidases
Aspwe1-34175|fgenesh1_kg.1_#_855_#_Locus3134v1rpkm54.65	24	PF00128 Alpha-amylase; PF09260 DUF1966	SSF51445 (Trans)glycosidases
Aspwe1-435722|CE247202_7432	24	-	-
Aspwe1-175777|gm1.9712_g	24	-	-
Aspwe1-36444|fgenesh1_kg.2_#_856_#_Locus3037v1rpkm56.58	24	PF01565 FAD_binding_4; PF08031 BBE	SSF56176 FAD-binding domain
Aspwe1-34678|fgenesh1_kg.1_#_1358_#_Locus415v2rpkm10.97_PRE	24	-	-
Aspwe1-52110|fgenesh1_pm.5_#_42	24	PF00544 Pec_lyase_C	SSF51126 Pectin lyase-like
Aspwe1-39645|fgenesh1_kg.3_#_1795_#_Locus1125v1rpkm169.39	24	PF00959 Phage_lysozyme	-
Aspwe1-47606|fgenesh1_pm.1_#_658	24	-	-
Aspwe1-267956|CE79436_18577	24	PF00450 Peptidase_S10	-
Aspwe1-713709|CE525189_74161	24	-	-
Aspwe1-44265|fgenesh1_kg.7_#_630_#_Locus4734v5rpkm2.87_PRE	24	PF00545 Ribonuclease	SSF53933 Microbial ribonucleases
Aspwe1-166738|gm1.673_g	24	-	-
Aspwe1-45357|fgenesh1_kg.8_#_632_#_Locus4666v1rpkm30.24	25	PF03718 Glyco_hydro_49	SSF51126 Pectin lyase-like
Aspwe1-101185|e_gw1.1.2000.1	25	PF01055 Glyco_hydro_31	SSF51445 (Trans)glycosidases
Aspwe1-131128|estExt_Genewise1.C_3_t40037	25	PF07971 Glyco_hydro_92	-
Aspwe1-122311|e_gw1.10.194.1	25	PF01055 Glyco_hydro_31	SSF51445 (Trans)glycosidases
Aspwe1-22285|fgenesh1_pg.1_#_91	25	PF00135 COesterase	-
Aspwe1-39707|fgenesh1_kg.3_#_1857_#_Locus8772v1rpkm4.30	25	PF00732 GMC_oxred_N; PF05199 GMC_oxred_C	-
Aspwe1-185170|estExt_Genemark1.C_6_t10097	25	PF00251 Glyco_hydro_32N; PF08244 Glyco_hydro_32C	SSF49899 Concanavalin A-like lectins/glucanases
Aspwe1-44386|fgenesh1_kg.7_#_751_#_Locus3214v1rpkm53.25	25	-	-
Aspwe1-177691|gm1.11626_g	25	PF00561 Abhydrolase_1	-
Aspwe1-114563|e_gw1.6.1356.1	25	PF04185 Phosphoesterase	SSF53649 Alkaline phosphatase-like
Aspwe1-165747|estExt_Genewise1Plus.C_10_t20080	25	PF00328 Acid_phosphat_A	-
Aspwe1-122132|e_gw1.10.272.1	25	-	-
Aspwe1-42993|fgenesh1_kg.6_#_396_#_Locus75v1rpkm2422.31	25	-	-
Aspwe1-119809|e_gw1.8.1395.1	25	PF00150 Cellulase; PF00734 CBM_1	SSF51445 (Trans)glycosidases; SSF57180 Cellulose-binding domain
Aspwe1-43536|fgenesh1_kg.6_#_939_#_Locus3300v1rpkm51.54	25	-	-
Aspwe1-30332|fgenesh1_pg.6_#_587	25	-	-
Aspwe1-29301|fgenesh1_pg.5_#_471	25	PF01822 WSC	-
Aspwe1-44378|fgenesh1_kg.7_#_743_#_Locus6261v1rpkm14.97	25	PF00331 Glyco_hydro_10	SSF51445 (Trans)glycosidases
Aspwe1-114485|e_gw1.6.308.1	25	-	-
Aspwe1-101017|e_gw1.1.333.1	25	PF01522 Polysacc_deac_1	SSF88713 Glycoside hydrolase/deacetylase
Aspwe1-174044|gm1.7979_g	26	PF04616 Glyco_hydro_43	-
Aspwe1-157603|estExt_Genewise1Plus.C_5_t20404	26	-	SSF51126 Pectin lyase-like
Aspwe1-105839|e_gw1.2.2168.1	26	PF01565 FAD_binding_4; PF08031 BBE	SSF56176 FAD-binding domain
Aspwe1-173700|gm1.7635_g	26	-	-
Aspwe1-53288|fgenesh1_pm.6_#_505	26	PF09286 Pro-kuma_activ	SSF52743 Subtilisin-like; SSF54897 Protease propeptides/inhibitors
Aspwe1-720992|CE532472_3040	26	-	-
Aspwe1-52033|fgenesh1_pm.4_#_1071	26	PF02837 Glyco_hydro_2_N	SSF49303 beta-Galactosidase/glucuronidase domain; SSF49785 Galactose-binding domain-like; SSF51445 (Trans)glycosidases
Aspwe1-102063|e_gw1.1.2403.1	26	PF03856 SUN	-
Aspwe1-120489|e_gw1.9.1194.1	26	-	SSF51445 (Trans)glycosidases
Aspwe1-40721|fgenesh1_kg.4_#_1013_#_Locus627v1rpkm329.72	26	-	-
Aspwe1-30018|fgenesh1_pg.6_#_273	26	-	-
Aspwe1-167705|gm1.1640_g	26	PF00082 Peptidase_S8; PF05922 Subtilisin_N	SSF52743 Subtilisin-like; SSF54897 Protease propeptides/inhibitors
Aspwe1-131073|estExt_Genewise1.C_3_t30471	26	-	-
Aspwe1-51984|fgenesh1_pm.4_#_1022	26	PF00264 Tyrosinase	SSF48056 Di-copper centre-containing domain
Aspwe1-166332|gm1.267_g	26	-	SSF51126 Pectin lyase-like
Aspwe1-58160|estExt_fgenesh1_pm.C_2_t30328	26	-	-
Aspwe1-114625|e_gw1.6.589.1	26	PF07470 Glyco_hydro_88	SSF48208 Six-hairpin glycosidases
Aspwe1-120379|e_gw1.9.109.1	26	PF00722 Glyco_hydro_16	SSF49899 Concanavalin A-like lectins/glucanases
Aspwe1-49153|fgenesh1_pm.2_#_747	26	-	-
Aspwe1-171288|gm1.5223_g	26	PF00722 Glyco_hydro_16	SSF49899 Concanavalin A-like lectins/glucanases
Aspwe1-163811|estExt_Genewise1Plus.C_8_t40232	26	PF01565 FAD_binding_4	SSF56176 FAD-binding domain
Aspwe1-175188|gm1.9123_g	26	PF00445 Ribonuclease_T2	SSF55895 Ribonuclease Rh-like
Aspwe1-122788|estExt_Genewise1.C_1_t10262	26	PF01083 Cutinase	-
Aspwe1-113747|e_gw1.5.497.1	26	PF01565 FAD_binding_4; PF08031 BBE	SSF56176 FAD-binding domain
Aspwe1-57913|estExt_fgenesh1_pm.C_2_t30071	26	PF01055 Glyco_hydro_31	SSF51445 (Trans)glycosidases
Aspwe1-113807|e_gw1.5.843.1	27	PF03198 Glyco_hydro_72	SSF51445 (Trans)glycosidases
Aspwe1-115064|e_gw1.6.1687.1	27	PF07992 Pyr_redox_2	-
Aspwe1-29219|fgenesh1_pg.5_#_389	27	-	-
Aspwe1-29799|fgenesh1_pg.6_#_54	27	PF01565 FAD_binding_4	SSF56176 FAD-binding domain
Aspwe1-135255|estExt_Genewise1.C_5_t10251	27	PF00251 Glyco_hydro_32N	SSF49899 Concanavalin A-like lectins/glucanases
Aspwe1-63491|estExt_fgenesh1_pg.C_1_t10009	27	PF00332 Glyco_hydro_17	SSF51445 (Trans)glycosidases
Aspwe1-169761|gm1.3696_g	27	PF00723 Glyco_hydro_15	SSF48208 Six-hairpin glycosidases
Aspwe1-112263|e_gw1.4.778.1	27	-	SSF51126 Pectin lyase-like
Aspwe1-102462|e_gw1.1.683.1	27	PF00082 Peptidase_S8; PF05922 Subtilisin_N	SSF52743 Subtilisin-like; SSF54897 Protease propeptides/inhibitors
Aspwe1-44695|fgenesh1_kg.7_#_1060_#_Locus3142v1rpkm54.52	27	PF03663 Glyco_hydro_76	SSF48208 Six-hairpin glycosidases
Aspwe1-37847|fgenesh1_kg.2_#_2259_#_Locus7276v1rpkm8.79	27	PF01263 Aldose_epim	SSF74650 Galactose mutarotase-like
Aspwe1-54022|fgenesh1_pm.7_#_511	27	PF07249 Cerato-platanin	SSF50685 Barwin-like endoglucanases
Aspwe1-39558|fgenesh1_kg.3_#_1708_#_Locus10055v1rpkm2.47	27	PF03718 Glyco_hydro_49	SSF51126 Pectin lyase-like
Aspwe1-46442|fgenesh1_kg.10_#_36_#_Locus230v1rpkm990.17	27	-	-
Aspwe1-32065|fgenesh1_pg.8_#_599	27	-	-
Aspwe1-461033|CE272513_8597	27	PF06824 DUF1237	SSF48208 Six-hairpin glycosidases
Aspwe1-113973|e_gw1.5.1890.1	27	PF01185 Hydrophobin	-
Aspwe1-35354|fgenesh1_kg.1_#_2034_#_Locus49v1rpkm3870.39	27	PF01185 Hydrophobin	-
Aspwe1-149113|estExt_Genewise1Plus.C_2_t30119	27	-	-
Aspwe1-27172|fgenesh1_pg.3_#_1412	27	PF00959 Phage_lysozyme	-
Aspwe1-39784|fgenesh1_kg.4_#_76_#_Locus58v1rpkm2833.49	27	PF01185 Hydrophobin	-
Aspwe1-107405|e_gw1.3.1225.1	27	PF01263 Aldose_epim	SSF74650 Galactose mutarotase-like
Aspwe1-30859|fgenesh1_pg.7_#_185	27	-	-

## Sheet: A. zonatus
Additional File 18: Identified secreted proteins (A. sydowii, A. tubingensis, A. wentii, A. zonatus)
id	WoLF PSORT extr score	PFAM	Superfamily
Aspzo1-71871|e_gw1.14.472.1	26	PF00704 Glyco_hydro_18	SSF51445 (Trans)glycosidases; SSF57016 Plant lectins/antimicrobial peptides
Aspzo1-69773|e_gw1.11.426.1	15	PF00012 HSP70	-
Aspzo1-128815|fgenesh1_kg.2_#_852_#_Locus6570v1rpkm22.32	24	PF00933 Glyco_hydro_3; PF01915 Glyco_hydro_3_C	SSF51445 (Trans)glycosidases; SSF52279 Beta-D-glucan exohydrolase, C-terminal domain
Aspzo1-141258|fgenesh1_pg.5_#_241	26	PF00150 Cellulase	SSF51445 (Trans)glycosidases
Aspzo1-155102|fgenesh1_pm.25_#_66	27	PF03198 Glyco_hydro_72	SSF51445 (Trans)glycosidases
Aspzo1-88059|estExt_Genewise1Plus.C_1_t50484	13	PF00742 Homoserine_dh; PF03447 NAD_binding_3	SSF51735 NAD(P)-binding Rossmann-fold domains
Aspzo1-150833|fgenesh1_pm.4_#_461	22	PF03399 SAC3_GANP; PF09286 Pro-kuma_activ	SSF52743 Subtilisin-like; SSF54897 Protease propeptides/inhibitors
Aspzo1-137155|fgenesh1_kg.27_#_3_#_Locus10823v1rpkm4.94	24	-	-
Aspzo1-18453|gm1.7146_g	27	-	SSF51126 Pectin lyase-like
Aspzo1-133597|fgenesh1_kg.10_#_230_#_Locus10173v1rpkm6.28	22	PF01055 Glyco_hydro_31	SSF51445 (Trans)glycosidases
Aspzo1-124807|estExt_Genewise1.C_250121	24	PF06516 NUP	-
Aspzo1-55754|e_gw1.1.613.1	26	PF00328 Acid_phosphat_A	-
Aspzo1-69265|e_gw1.10.321.1	25	PF01532 Glyco_hydro_47	SSF48225 Seven-hairpin glycosidases
Aspzo1-153256|fgenesh1_pm.12_#_69	25	PF00723 Glyco_hydro_15	SSF48208 Six-hairpin glycosidases
Aspzo1-68840|e_gw1.10.636.1	27	-	SSF51126 Pectin lyase-like
Aspzo1-53486|gw1.6.1323.1	22	PF07249 Cerato-platanin	SSF50685 Barwin-like endoglucanases
Aspzo1-166994|estExt_fgenesh1_pg.C_70437	25	-	-
Aspzo1-1766453|CE1595994_16455	17	PF03639 Glyco_hydro_81	-
Aspzo1-128673|fgenesh1_kg.2_#_710_#_Locus1910v1rpkm111.70	19	PF00394 Cu-oxidase; PF07731 Cu-oxidase_2; PF07732 Cu-oxidase_3	SSF49503 Cupredoxins
Aspzo1-167023|estExt_fgenesh1_pg.C_80023	16	-	-
Aspzo1-66809|e_gw1.7.989.1	23	PF01546 Peptidase_M20; PF07687 M20_dimer	SSF55031 Bacterial exopeptidase dimerisation domain
Aspzo1-148084|fgenesh1_pm.1_#_135	26	PF00128 Alpha-amylase; PF09260 DUF1966	SSF51445 (Trans)glycosidases
Aspzo1-140466|fgenesh1_pg.4_#_74	14	PF00491 Arginase	-
Aspzo1-150808|fgenesh1_pm.4_#_436	19	PF03198 Glyco_hydro_72; PF07983 X8	SSF51445 (Trans)glycosidases
Aspzo1-132958|fgenesh1_kg.8_#_2_#_Locus472v1rpkm369.77	16	PF01965 DJ-1_PfpI	-
Aspzo1-103088|estExt_Genewise1Plus.C_180301	26	PF00332 Glyco_hydro_17	SSF51445 (Trans)glycosidases
Aspzo1-146239|fgenesh1_pg.20_#_39	27	PF08760 DUF1793	-
Aspzo1-63500|e_gw1.5.1309.1	18	PF01565 FAD_binding_4; PF08031 BBE	SSF56176 FAD-binding domain
Aspzo1-152309|fgenesh1_pm.8_#_89	21	PF00728 Glyco_hydro_20; PF02838 Glyco_hydro_20b	SSF51445 (Trans)glycosidases
Aspzo1-70719|e_gw1.12.511.1	23	PF07519 Tannase	-
Aspzo1-137432|fgenesh1_kg.36_#_9_#_Locus5124v1rpkm35.53	26	PF00135 COesterase	-
Aspzo1-138875|fgenesh1_pg.1_#_1274	24	PF07676 PD40	-
Aspzo1-127289|fgenesh1_kg.1_#_996_#_Locus7405v1rpkm16.55	26	PF06824 DUF1237	SSF48208 Six-hairpin glycosidases
Aspzo1-130419|fgenesh1_kg.4_#_441_#_Locus104v1rpkm1003.71	25	PF00082 Peptidase_S8; PF05922 Subtilisin_N	SSF52743 Subtilisin-like; SSF54897 Protease propeptides/inhibitors
Aspzo1-141740|fgenesh1_pg.6_#_141	26	-	-
Aspzo1-24518|estExt_Genemark1.C_5_t10175	25	-	-
Aspzo1-127692|fgenesh1_kg.1_#_1399_#_Locus251v1rpkm622.73	20	PF00704 Glyco_hydro_18	SSF51445 (Trans)glycosidases
Aspzo1-133130|fgenesh1_kg.8_#_174_#_Locus119v1rpkm946.57	22	PF00332 Glyco_hydro_17	SSF51445 (Trans)glycosidases
Aspzo1-64691|e_gw1.6.969.1	25	PF03856 SUN	SSF51679 Bacterial luciferase-like
Aspzo1-141058|fgenesh1_pg.5_#_41	26	PF01546 Peptidase_M20; PF07687 M20_dimer	SSF55031 Bacterial exopeptidase dimerisation domain
Aspzo1-25911|estExt_Genemark1.C_80050	26	PF03198 Glyco_hydro_72; PF07983 X8	SSF51445 (Trans)glycosidases
Aspzo1-148040|fgenesh1_pm.1_#_91	13	PF01223 Endonuclease_NS	-
Aspzo1-11311|gm1.4_g	16	-	SSF53720 ALDH-like
Aspzo1-20787|gm1.9480_g	23	-	-
Aspzo1-151831|fgenesh1_pm.6_#_390	24	PF00264 Tyrosinase	SSF48056 Di-copper centre-containing domain
Aspzo1-134893|fgenesh1_kg.13_#_314_#_Locus627v1rpkm292.40	26	-	SSF50685 Barwin-like endoglucanases
Aspzo1-160254|estExt_fgenesh1_pm.C_110139	26	PF00722 Glyco_hydro_16	SSF49899 Concanavalin A-like lectins/glucanases
Aspzo1-55438|e_gw1.1.490.1	25	PF03663 Glyco_hydro_76	SSF48208 Six-hairpin glycosidases
Aspzo1-137377|fgenesh1_kg.33_#_14_#_Locus744v1rpkm254.04	26	PF00295 Glyco_hydro_28	SSF51126 Pectin lyase-like
Aspzo1-138097|fgenesh1_pg.1_#_496	19	PF00085 Thioredoxin; PF07749 ERp29	SSF47933 ERP29 C domain-like; SSF52833 Thioredoxin-like
Aspzo1-1089357|CE918898_10656	24	PF03856 SUN	-
Aspzo1-660354|CE489895_6169	25	-	-
Aspzo1-132589|fgenesh1_kg.7_#_195_#_Locus11897v3rpkm0.00_PRE	26	-	-
Aspzo1-1611365|CE1440906_3137	26	PF00704 Glyco_hydro_18	SSF51445 (Trans)glycosidases
Aspzo1-73402|e_gw1.17.512.1	14	PF00475 IGPD	-
Aspzo1-140796|fgenesh1_pg.4_#_404	15	PF01055 Glyco_hydro_31	SSF51445 (Trans)glycosidases
Aspzo1-13083|gm1.1776_g	19	-	-
Aspzo1-128995|fgenesh1_kg.2_#_1032_#_Locus3656v2rpkm3.39_PRE	26	-	-
Aspzo1-128896|fgenesh1_kg.2_#_933_#_Locus4334v1rpkm45.89	27	PF00328 Acid_phosphat_A	-
Aspzo1-134163|fgenesh1_kg.11_#_344_#_Locus2610v1rpkm82.96	20	PF01557 FAA_hydrolase; PF09298 DUF1969	SSF56529 FAH; SSF63433 Fumarylacetoacetate hydrolase, FAH, N-terminal domain
Aspzo1-129468|fgenesh1_kg.3_#_408_#_Locus358v1rpkm469.10	20	PF00450 Peptidase_S10	-
Aspzo1-60273|e_gw1.3.639.1	22	-	-
Aspzo1-145903|fgenesh1_pg.18_#_60	22	PF01565 FAD_binding_4; PF08031 BBE	SSF56176 FAD-binding domain
Aspzo1-126836|fgenesh1_kg.1_#_543_#_Locus8073v6rpkm1.67	22	PF01266 DAO	-
Aspzo1-56250|e_gw1.1.1631.1	24	PF05577 Peptidase_S28	-
Aspzo1-151841|fgenesh1_pm.6_#_400	26	PF00128 Alpha-amylase; PF09260 DUF1966	SSF51445 (Trans)glycosidases
Aspzo1-148297|fgenesh1_pm.1_#_348	15	-	-
Aspzo1-13247|gm1.1940_g	18	-	-
Aspzo1-1841873|CE1671414_15343	20	-	-
Aspzo1-146946|fgenesh1_pg.25_#_15	24	PF00933 Glyco_hydro_3; PF01915 Glyco_hydro_3_C	SSF51445 (Trans)glycosidases; SSF52279 Beta-D-glucan exohydrolase, C-terminal domain
Aspzo1-17975|gm1.6668_g	26	PF03198 Glyco_hydro_72	SSF51445 (Trans)glycosidases
Aspzo1-133725|fgenesh1_kg.10_#_358_#_Locus943v2rpkm18.60_PRE	27	PF01185 Hydrophobin	-
Aspzo1-103576|estExt_Genewise1Plus.C_200031	15	PF00070 Pyr_redox; PF07992 Pyr_redox_2	-
Aspzo1-76809|e_gw1.28.205.1	18	PF00135 COesterase	-
Aspzo1-137430|fgenesh1_kg.36_#_7_#_Locus14962v1rpkm1.33	18	PF07519 Tannase	-
Aspzo1-137230|fgenesh1_kg.27_#_78_#_Locus7234v1rpkm17.62	23	PF03583 LIP	-
Aspzo1-72069|e_gw1.14.201.1	23	PF03198 Glyco_hydro_72	SSF51445 (Trans)glycosidases
Aspzo1-49437|gw1.2.1786.1	23	-	-
Aspzo1-57033|e_gw1.1.1239.1	25	PF00394 Cu-oxidase; PF07731 Cu-oxidase_2; PF07732 Cu-oxidase_3	SSF49503 Cupredoxins
Aspzo1-152607|fgenesh1_pm.10_#_4	27	PF00135 COesterase	-
