# Supplementary material for: Comparative genomics reveals high biological diversity and specific adaptations in the industrially and medically important fungal genus Aspergillus
Source: Genome Biol. 2017 Feb 14;18:28. doi: 10.1186/s13059-017-1151-0 (PMC5307856; doi:10.1186/s13059-017-1151-0)
Supplement: Additional file 19: — Strain specific PFAM domains predicted for identified secreted proteins (A. sydowii, A. tubingensis, A. wentii, A. zonatus). (XLSX 12 kb) [file 13059_2017_1151_MOESM19_ESM.xlsx]

## Sheet: strain specific domains
Additional File 19. Strain specific PFAM domains predicted for identified secreted proteins (A. sydowii, A. tubingensis, A. wentii, A. zonatus)
A. sydowii	A. tubingensis	A. wentii	A. zonatus
5_nucleotid_C	AbfB	Abhydrolase_1	DJ-1_PfpI
Amino_oxidase	Amidase	Glyco_hydro_49	Endonuclease_NS
Aminotran_3	ArabFuran-catal	Glyco_hydro_88	Glyco_hydro_28
Beta-lactamase	Ceramidase_alk	Glycos_transf_2	IGPD
CBM_4_9	Flavodoxin_1	NLPC_P60	PD40
CFEM	Glyco_hydro_11	PAF-AH_p_II	Pyr_redox
Chitin_bind_1	Glyco_hydro_12	Ribonuclease	SAC3_GANP
DUF1929	Glyco_hydro_35		Tannase
E1_DerP2_DerF2	Glyco_hydro_71
Exo_endo_phos	Melibiase
F5_F8_type_C	Peroxidase_2
GDPD	Ricin_B_lectin
Glyco_hydro_2_C	SurE
Glyco_hydro_65C
Hyaluronidase_2
Kelch_1
Lipase_2
LysM
PA
Peptidase_M35
Peptidase_S9
PIG-L
SCP
Trypsin
