# Supplementary material for: Comparative genomics reveals high biological diversity and specific adaptations in the industrially and medically important fungal genus Aspergillus
Source: Genome Biol. 2017 Feb 14;18:28. doi: 10.1186/s13059-017-1151-0 (PMC5307856; doi:10.1186/s13059-017-1151-0)
Supplement: Additional file 20: — Distribution of putative sugar transporters. (XLSX 17 kb) [file 13059_2017_1151_MOESM20_ESM.xlsx]

## Sheet: PF00083 species comparison
Additional File 20. Distribution of putative sugar transporters
PF00083 CLADES		A		A		A		A		B		C		D		E		F		G		H	OUTSIDER
SUBCLADES	A(i)	%	A(ii)	%	A(iii)	%	A(sc)	%		%		%		%		%		%		%		%
																								Total	SECTION
Aspergillus clavatus NRRL1 (ACLA)	5	7.94	4	6.35	5	7.94	0	0	6	9.53	6	9.53	5	7.94	8	12.7	8	12.7	5	7.94	7	11.12	4	63	Clavati
Aspergillus aculeatus ATCC16872 v1.1 (Aspac1)	4	4.71	3	3.53	7	8.24	0	0	10	11.77	7	8.24	16	18.82	9	10.59	14	16.47	7	8.24	2	2.35	6	85	Nigri
Aspergillus brasilensis CBS101740 v1 (Aspbr1)	5	6.03	3	3.62	5	6.03	0	0	9	10.85	8	9.64	9	10.85	11	13.26	17	20.49	5	6.03	4	4.82	7	83	Nigri
Aspergillus carbonarius ITEM5010 (Aspca3)	3	4	0	0	5	6.67	0	0	10	13.34	7	9.34	12	16	12	16	14	18.67	5	6.67	3	4	4	75	Nigri
Aspergillus kawachii IFO4308 (Aspka1_1)	6	6.74	2	2.25	7	7.87	0	0	9	10.11	8	8.99	11	12.36	12	13.48	17	19.1	5	5.62	5	5.62	7	89	Nigri
Aspergillus luchuensis CBS106.47 (Aspfo1)	8	7.27	3	2.73	7	6.36	0	0	15	13.64	9	8.18	11	10	14	12.73	24	21.82	6	5.45	6	5.45	7	110	Nigri
Aspergillus niger CBS 513.88 (An)	5	4.72	3	2.84	6	5.67	0	0	14	13.21	9	8.5	12	11.33	15	14.16	20	18.87	7	7.55	7	6.61	8	106	Nigri
Aspergillus niger ATCC 1015 v4 (Aspni7)	5	4.46	3	2.68	7	6.25	0	0	14	12.5	11	9.82	15	13.39	15	13.39	22	19.64	6	5.36	7	6.25	7	112	Nigri
Aspergillus niger NRRL3 (Aspni NRRL3_1)	5	4.47	3	2.68	6	5.36	0	0	14	12.5	11	9.83	16	14.29	15	13.4	22	19.65	6	5.36	7	6.25	7	112	Nigri
Aspergillus tubingensis CBS134.48 v1.0 (Asptu1)	5	4.63	4	3.71	7	6.49	0	0	15	13.89	9	8.34	12	11.12	14	12.97	23	21.3	6	5.56	6	5.56	7	108	Nigri
Aspergillus terreus NIH2624 (ATEG)	9	7.32	5	4.07	5	4.07	0	0	16	13.01	8	6.51	21	17.08	11	8.95	21	17.08	7	5.7	13	10.57	7	123	Terrei
Aspergillus flavus NRRL3357 (AFL2G)	7	5.39	4	3.08	8	6.16	0	0	15	11.54	14	10.77	17	13.08	15	11.54	25	19.24	9	6.93	11	8.47	5	130	Flavi
Aspergillus oryzae RIB40/ATCC42149 (AO)	6	4.84	4	3.23	8	6.46	0	0	16	12.91	14	11.3	16	12.91	11	8.88	25	20.17	9	7.26	10	8.07	5	124	Flavi
Aspergillus fumigatus A1163 (AFUB)	6	6.75	2	2.25	6	6.75	0	0	6	6.75	8	8.99	13	14.61	9	10.12	16	17.98	5	5.62	13	14.61	5	89	Fumigati
Aspergillus fumigatus Af293 (Afu)	6	6.82	2	2.28	6	6.82	0	0	6	6.82	8	9.1	13	14.78	8	9.1	16	18.19	5	5.69	13	14.78	5	88	Fumigati
Neosartorya fischeri NRRL181 (NFIA)	8	7.7	2	1.93	7	6.74	0	0	7	6.74	9	8.66	16	15.39	9	8.66	19	18.27	6	5.77	14	13.47	7	104	Fumigati
Aspergillus nidulans FGSC A4 (AN)	7	6.2	5	4.43	6	5.31	0	0	15	13.28	11	9.74	20	17.7	9	7.97	14	12.39	7	6.2	13	11.51	6	113	Nidulantes
Aspergillus sydowii v1.0 (Aspsy1)	10	5.56	6	3.34	8	4.45	0	0	29	16.12	10	5.56	28	15.56	13	7.23	32	17.78	17	9.45	19	10.56	8	180	Nidulantes
Aspergillus versicolor v1.0 (Aspve1)	8	4.68	6	3.51	9	5.27	0	0	25	14.62	12	7.02	32	18.72	11	6.44	29	16.96	12	7.02	19	11.12	8	171	Nidulantes
Aspergillus wentii DTO134E9 v1.0 (Aspwe1)	7	5.84	4	3.34	8	6.67	0	0	18	15	12	10	7	5.84	13	10.84	32	26.67	6	5	8	6.67	5	120	Cremei
Aspergillus glaucus CBS 516.65 (Aspgl1)	5	6.85	2	2.74	3	4.11	0	0	11	15.07	6	8.22	3	4.11	7	9.59	27	36.99	4	5.48	1	1.37	4	73	Aspergillus
Aspergillus zonatus v1.0 (Aspzo1)	5	4.81	3	2.89	2	1.93	0	0	8	7.7	7	6.74	34	32.7	10	9.62	11	10.58	9	8.66	12	11.54	3	104	Zonati
Neurospora crassa (NCU)	8	19.05	2	4.76	1	2.38	0	0	3	7.14	3	7.14	6	14.29	5	11.91	4	9.52	1	2.38	6	14.29	3	42
Saccaromyces cerevisiae S288C	2	5.56	0	0	0	0	18	50	0	0	3	8.34	5	13.89	3	8.34	1	2.78	0	0	0	0	4	36
Penicillium chrysogenum (Pench1)	9	7.76	3	2.59	7	6.03	0	0	15	12.93	10	8.62	20	17.24	7	6.03	24	20.69	6	5.17	10	8.62	5	116
Histoplasma capsulatum NAm1 (Hisca1)	3	12.5	2	8.33	1	4.17	0	0	1	4.17	4	16.67	2	8.33	5	20.83	2	8.33	1	4.17	1	4.17	2	24
Microsporum canis CBS113480 (Micca1)	2	7.7	1	3.85	1	3.85	0	0	1	3.85	4	15.39	3	11.54	5	19.24	5	19.24	1	3.85	0	0	3	26
Talaromyces marneffei ATCC18224 (Talma 1_2)	4	5.34	2	2.67	5	6.67	0	0	4	5.34	6	8	15	20	10	13.34	12	16	3	4	10	13.34	4	75
Trichoderma reesei (Trire2)	5	7.82	5	7.82	3	4.69	0	0	7	10.94	8	12.5	12	18.75	9	14.07	5	7.82	0	0	6	9.38	4	64
	2	5.56	0	0	0	0	18	50	0	0	3	8.34	5	13.89	3	8.34	1	2.78	0	0	0	0	4	36
