# Supplementary material for: Comparative genomics reveals high biological diversity and specific adaptations in the industrially and medically important fungal genus Aspergillus
Source: Genome Biol. 2017 Feb 14;18:28. doi: 10.1186/s13059-017-1151-0 (PMC5307856; doi:10.1186/s13059-017-1151-0)
Supplement: Additional file 21: — Detailed overview of putative sugar transporters in the aspergilli. (XLSX 10790 kb) [file 13059_2017_1151_MOESM21_ESM.xlsx]

## Sheet: Introduction
Additional file 21. Detailed overview of putative sugar transporters in the aspergilli
												Organism	Sequence code:	Fungidb code	JGI code	SGD
												Aspergillus clavatus	ACLA
												Aspergillus aculeatus	Aspac1
												Aspergillus brasiliensis	Aspbr1
												Aspergillus carbonarius	Aspca3
												Aspergillus kawachi	Aspka1
												Aspergillus luchuensis	Aspfo1
												Aspergillus niger CBS513.88	An
												Aspergillus tubingensis	Asptu1
												Aspergillus terreus	ATEG
												Aspergillus flavus	AFL2G
												Aspergillus oryzae	AO
												Aspergillus fumigatus A1163	AFUB
												Aspergillus fumigatus Af293	Afu
												Aspergillus fischeri	NFIA
												Aspergillus nidulans	AN
												Aspergillus sydowii	Aspsy1
												Aspergillus versicolor	Aspve1
												Aspergillus wentii	Aspwe1
												Aspergillus glaucus	Aspgl1
												Aspergillus zonatus	Aspzo1
												Neurospora crassa	NCU
												Saccharomyces cerevisiae S288C
												Penicillium chrysogenum	Pench1
												Histoplasma capsulatum	Hisca1
												Microsporum canis	Micca1
												Talaromyces marneffei	Tama1
												Trichoderma reesei	Trire2

## Sheet: Clade A(i)
A(i)																Comments
76578|Aspac1	47710|Trire2							'root':	1	2	3	4	5	6		13750|Aspka1
80440|Aspac1	62380|Trire2								AFUB087540	89966|Aspsy1	178632|Aspgl1	67152|Aspwe1	AFUB095240	AFL2G01540	138186|Aspgl1	14903|Aspka1
110693|Aspac1	63966|Trire2								Afu7g00950	41435|Aspve1	1855468|Aspac1	63065|Aspsy1	Afu6g03060	AO090003001556		56952|Aspfo1
1855468|Aspac1	72383|Trire2								NFIA113680	42708|Aspwe1	66659|Aspzo1	152605|Aspsy1	NFIA049410	86599|Aspsy1		52778|Aspfo1
56768|Aspbr1	106556|Trire2								ACLA066590	AFL2G11039	61986|Aspwe1	19980|Aspzo1	ACLA097360	79704|Aspve1		128984|Aspfo1
116879|Aspbr1	27636|Pench1								ATEG08653	AO090020000259	947920|Aspsy1	AN4277	AFL2G06539	ATEG08604		32713|Aspwe1
129121|Aspbr1	28748|Pench1								AFL2G11385	136909|Aspzo1	71205|Aspve1	ATEG02870	AO090026000775	174167|Aspbr1
174167|Aspbr1	28889|Pench1								AO090010000126	ACLA004130	MstE AN5860	NFIA024730	ATEG07144	mstD AN10891
186146|Aspbr1	32468|Pench1								MstF AN3357	AFUB049630	AFUB027270		56768|Aspbr1	NFIA042020
203415|Aspca3	32879|Pench1								88106|Aspsy1	Afu5g01160	Afu2g11520		An12g07450	179976|Aspve1
210841|Aspca3	38724|Pench1								128807|Aspve1	NFIA041000	NFIA086770		59054|Asptu1	ATEG01768
210880|Aspca3	68045|Pench1								42539|Aspwe1	ATEG03527	ACLA070520		191266|Aspfo1	NFIA044870
46965|Aspfo1	84321|Pench1								80440|Aspac1	110693|Aspac1	AFL2G06786		17226|Aspka1	AFUB101340
123545|Aspfo1	86475|Pench1								210841|Aspca3	129121|Aspbr1	AO090026000494		148413|Aspwe1	Afu4g00800
141618|Aspfo1	1085|Tama1_2								186146|Aspbr1	An03g02190	ATEG01425		76578|Aspac1	26978|Aspgl1
145465|Aspfo1	4360|Tama1_2								An05g01290	136726|Asptu1	203415|Aspca3		MstA AN8737	ATEG06180
191266|Aspfo1	4578|Tama1_2								61100|Asptu1	141618|Aspfo1	39065|Asptu1		MstC AN6669	46965|Aspfo1
26978|Aspgl1	8991|Tama1_2								145465|Aspfo1	19736|Aspka1	An02g03540		386984|Aspsy1	19919|Aspka1
47372|Aspgl1	6171|Hisca1								18711|Aspka1		116879|Aspbr1		54910|Aspve1	33951|Asptu1
70226|Aspgl1	6225|Hisca1								127938|Aspzo1		123545|Aspfo1		180032|Aspsy1	An15g03940
138186|Aspgl1	8442|Hisca1								47372|Aspgl1				79565|Aspsy1	210880|Aspca3
178632|Aspgl1	2118|Micca1								70226|Aspgl1				16837|Aspzo1	26192|Aspsy1
17226|Aspka1	2754|Micca1												AFL2G07487	123074|Aspve1
18711|Aspka1	NCU01633												887807|Aspve1	AN1797
19736|Aspka1	NCU02582													AFUB030220
19919|Aspka1	NCU04537													Afu2g14590
26192|Aspsy1	NCU04963													NFIA089790
63065|Aspsy1	NCU05627													ACLA072920
79565|Aspsy1	NCU06358													176476|Aspwe1
86599|Aspsy1	NCU08180													ATEG07802
88106|Aspsy1	NCU010021													AFL2G00094
89966|Aspsy1	SNF3													AO090005000074
152605|Aspsy1	RGT2
180032|Aspsy1
386984|Aspsy1
947920|Aspsy1
33951|Asptu1
39065|Asptu1
59054|Asptu1
61100|Asptu1
136726|Asptu1
41435|Aspve1
54910|Aspve1
71205|Aspve1
79704|Aspve1
123074|Aspve1
128807|Aspve1
179976|Aspve1
887807|Aspve1
42539|Aspwe1
42708|Aspwe1
61986|Aspwe1
67152|Aspwe1
148413|Aspwe1
176476|Aspwe1
16837|Aspzo1
19980|Aspzo1
66659|Aspzo1
127938|Aspzo1
136909|Aspzo1
ACLA004130
ACLA066590
ACLA070520
ACLA072920
ACLA097360
AFL2G00094
AFL2G01540
AFL2G06539
AFL2G06786
AFL2G07487
AFL2G11039
AFL2G11385
Afu2g11520
Afu2g14590
Afu4g00800
Afu5g01160
Afu6g03060
Afu7g00950
AFUB027270
AFUB030220
AFUB049630
AFUB087540
AFUB095240
AFUB101340
An02g03540
An03g02190
An05g01290
An12g07450
An15g03940
AN1797
AN3357
AN4277
AN5860 (MstE)
AN6669 (MstC)
AN8737 (MstA)
AN10891
AO090003001556
AO090005000074
AO090010000126
AO090020000259
AO090026000494
AO090026000775
ATEG01425
ATEG01768
ATEG02870
ATEG03527
ATEG06180
ATEG07144
ATEG07802
ATEG08604
ATEG08653
NFIA024730
NFIA041000
NFIA042020
NFIA044870
NFIA049410
NFIA086770
NFIA089790
NFIA113680

## Sheet: Clade A(ii)
A(ii)														Comments
26174|Aspac1	22912|Trire2							'root':	1	2	3	4	5
45061|Aspac1	27770|Trire2								122996|Aspfo1	43416|Aspfo1	ACLA032060	54756|Aspsy1	126656|Aspzo1
1874765|Aspac1	61278|Trire2								22579|Aspka1	120341|Asptu1	104697|Aspwe1	22921|Aspve1	76671|Aspzo1
52217|Aspbr1	69901|Trire2								53311|Asptu1	16515|Aspka1	AN2974	HxtA AN6923	120457|Asptu1
113908|Aspbr1	104072|Trire2								An02g00590	An03g01620	147772|Aspsy1	AFL2G00936	51662|Aspfo1
209700|Aspbr1	33705|Pench1								52217|Aspbr1	209700|Aspbr1	81697|Aspve1	AO090005000962	21493|Aspka1
43416|Aspfo1	65211|Pench1								1874765|Aspac1	45061|Aspac1		ATEG06095
51662|Aspfo1	66721|Pench1								ATEG01032	127049|Aspgl1		ACLA041190
122996|Aspfo1	4674|Tama1_2								AFL2G03957	136738|Aspwe1		NFIA063120
212250|Aspfo1	7037|Tama1_2								AO090023000054	160968|Aspsy1		AFUB035050
116480|Aspgl1	2366|Hisca1								45615|Aspwe1	47720|Aspve1		Afu3g14170
127049|Aspgl1	3720|Hisca1								ATEG09103	AN9173
16515|Aspka1	4075|Micca1								116480|Aspgl1	AFL2G11329
21493|Aspka1	NCU02188								AN9184	AO090010000063
22579|Aspka1	NCU08152								161012|Aspsy1	ATEG08609
54756|Aspsy1									89743|Aspve1	ACLA044740
82114|Aspsy1									153255|Aspzo1	Afu8g00890
141655|Aspsy1									ACLA084000	AFUB085690
147772|Aspsy1									141655|Aspsy1	NFIA094320
160968|Aspsy1									123257|Aspve1
161012|Aspsy1									AN2466
53311|Asptu1									ATEG02489
56620|Asptu1									AFL2G04122
120341|Asptu1									AO090023000245
120457|Asptu1									464161|Aspwe1
22921|Aspve1									26174|Aspac1
47720|Aspve1									113908|Aspbr1
81697|Aspve1									An11g01100
89743|Aspve1									212250|Aspfo1
121442|Aspve1									56620|Asptu1
123257|Aspve1									82114|Aspsy1
45615|Aspwe1									121442|Aspve1
104697|Aspwe1
136738|Aspwe1
464161|Aspwe1
76671|Aspzo1
126656|Aspzo1
153255|Aspzo1
ACLA032060
ACLA041190
ACLA044740
ACLA084000
AFL2G00936
AFL2G03957
AFL2G04122
AFL2G11329
Afu3g14170
Afu8g00890
AFUB035050
AFUB085690
An02g00590
An03g01620
An11g01100
AN2466
AN2974
AN6923 (HxtA)
AN9173
AN9184
AO090005000962
AO090010000063
AO090023000054
AO090023000245
ATEG01032
ATEG02489
ATEG06095
ATEG08609
ATEG09103
NFIA063120
NFIA094320

## Sheet: Clade A(iii)
A(iii)
37149|Aspac1	50894|Trire2							'root':	1	2	3	4	5	6	7
50896|Aspac1	54005|Trire2								AFUB000330	409357|Aspsy1	An01g00850	ATEG08747	AFUB022220	146773|Aspfo1	137701|Aspfo1	112178|Aspbr1
82353|Aspac1	121482|Trire2								Afu6g14442	56122|Aspve1	54324|Asptu1	ACLA034700	Afu2g05190	13744|Aspka1	16154|Aspka1
108788|Aspac1	9931|Pench1								NFIA060310	AN3233	279183|Aspfo1	NFIA070520	NFIA081930	125022|Asptu1	178931|Asptu1
121570|Aspac1	20974|Pench1								ACLA087550	1892153|Aspac1	21600|Aspka1	AFUB042320	ACLA089430	190758|Aspbr1	An12g05820
1892153|Aspac1	29510|Pench1								AFL2G07313	155105|Aspwe1	AN7938	Afu3g06730	AFL2G02653	513319|Aspca3	37149|Aspac1
1906295|Aspac1	35420|Pench1								AO090001000069	ATEG08245	NFIA027980	706431|Aspsy1	AO090003000325	108788|Aspac1	410173|Aspca3
112178|Aspbr1	37273|Pench1								ATEG05973	AFL2G08916	121570|Aspac1	762429|Aspve1	ATEG05978	153987|Aspwe1	AFUB048030
112982|Aspbr1	65638|Pench1								33367|Aspwe1	AO090038000090	155103|Aspzo1	AN8400	44777|Aspgl1	AFL2G03067	Afu3g00430
113330|Aspbr1	85142|Pench1								1510304|Aspgl1	ACLA099300	AFL2G00015	AFL2G10981	120518|Aspwe1	AO090012000136	NFIA000970
190758|Aspbr1	8839|Tama1_2								82353|Aspac1	NFIA101710	AO090308000004	AO090020000324	50896|Aspac1	150895|Aspsy1	AFL2G04333
194064|Aspbr1	8948|Tama1_2								194064|Aspbr1	AFUB071910	177557|Aspwe1	563016|Aspwe1	204595|Aspca3	28406|Aspve1	AO090023000491
162217|Aspca3	8949|Tama1_2								An06g00560	Afu4g14670	513785|Aspca3	162217|Aspca3	113330|Aspbr1		174600|Aspve1
204595|Aspca3	9119|Tama1_2								38563|Asptu1		32011|Aspsy1	An11g09600	13349|Aspka1		AFL2G05823
410173|Aspca3	9328|Tama1_2								52392|Aspfo1		63847|Aspve1	112982|Aspbr1	An11g05280		AO090701000177
513319|Aspca3	9184|Hisca1								17651|Aspka1			123268|Asptu1	57202|Aspfo1		78044|Aspgl1
513785|Aspca3	2250|Micca1								55775|Aspzo1			707152|Aspfo1	56946|Asptu1		1906295|Aspac1
52392|Aspfo1	NCU06138								81559|Aspsy1			15368|Aspka1	AN2585		131672|Aspfo1
57202|Aspfo1									46873|Aspve1				86894|Aspsy1		An04g10090
131672|Aspfo1									AN0250				187942|Aspve1		20667|Aspka1
137701|Aspfo1									ATEG02556				294655|Aspwe1		127589|Asptu1
146773|Aspfo1									ACLA031090				AN6098
279183|Aspfo1									NFIA021130				148407|Aspsy1
707152|Aspfo1									AFUB003940				133411|Aspve1
44777|Aspgl1									Afu1g03530				172959|Aspwe1
78044|Aspgl1													55937|Aspsy1
1510304|Aspgl1													26463|Aspve1
13349|Aspka1
13744|Aspka1
15368|Aspka1
16154|Aspka1
17651|Aspka1
20667|Aspka1
21600|Aspka1
32011|Aspsy1
55937|Aspsy1
81559|Aspsy1
86894|Aspsy1
148407|Aspsy1
150895|Aspsy1
409357|Aspsy1
706431|Aspsy1
38563|Asptu1
54324|Asptu1
56946|Asptu1
123268|Asptu1
125022|Asptu1
127589|Asptu1
178931|Asptu1
26463|Aspve1
28406|Aspve1
46873|Aspve1
56122|Aspve1
63847|Aspve1
133411|Aspve1
174600|Aspve1
187942|Aspve1
762429|Aspve1
33367|Aspwe1
120518|Aspwe1
153987|Aspwe1
155105|Aspwe1
172959|Aspwe1
177557|Aspwe1
294655|Aspwe1
563016|Aspwe1
55775|Aspzo1
155103|Aspzo1
ACLA031090
ACLA034700
ACLA087550
ACLA089430
ACLA099300
AFL2G00015
AFL2G02653
AFL2G03067
AFL2G04333
AFL2G05823
AFL2G07313
AFL2G08916
AFL2G10981
Afu1g03530
Afu2g05190
Afu3g00430
Afu3g06730
Afu4g14670
Afu6g14442
AFUB000330
AFUB003940
AFUB022220
AFUB042320
AFUB048030
AFUB071910
An01g00850
An04g10090
An06g00560
An11g05280
An11g09600
An12g05820
AN0250
AN2585
AN3233
AN6098
AN7938
AN8400
AO090001000069
AO090003000325
AO090012000136
AO090020000324
AO090023000491
AO090038000090
AO090308000004
AO090701000177
ATEG02556
ATEG05973
ATEG05978
ATEG08245
ATEG08747
NFIA000970
NFIA021130
NFIA027980
NFIA060310
NFIA070520
NFIA081930
NFIA101710

## Sheet: Clade B
B																				Comments
23387|Aspac1	53903|Trire2							'root':	1	2	3	4	5	6	7	8	9
29262|Aspac1	65153|Trire2								129795|Aspfo1	62508|Aspfo1	209205|Aspfo1	AFL2G03580	AFL2G00063	46946|Aspfo1	62844|Aspfo1	204619|Aspfo1	178270|Aspgl1	ATEG07114
41172|Aspac1	69026|Trire2								26349|Asptu1	20362|Aspka1	21020|Aspka1	AO090012000704	AO090005000044	180204|Asptu1	113315|Asptu1	16949|Aspka1	119423|Aspwe1		16437|Aspka1
51354|Aspac1	77785|Trire2								An08g03850	An14g04280	132748|Asptu1	ATEG09763	120685|Aspwe1	An15g04270	An18g01700	189233|Asptu1	452531|Aspsy1
51486|Aspac1	80091|Trire2								28977|Aspbr1	133333|Asptu1	An14g06260	AN8084	498383|Aspsy1	77222|Aspbr1	46293|Aspca3	An01g10970	76010|Aspve1
52038|Aspac1	106330|Trire2								511794|Aspca3	113767|Aspbr1	114808|Aspbr1	47804|Aspsy1	893630|Aspve1	52383|Aspwe1	121231|Aspac1	450186|Aspbr1	ATEG01217
74177|Aspac1	122013|Trire2								52038|Aspac1	173727|Aspca3	ATEG01979	45612|Aspve1	55070|Aspbr1	ATEG05514	ACLA078070	207764|Aspca3	163525|Aspsy1
121231|Aspac1	4768|Pench1								ATEG00349	51354|Aspac1	AFL2G08418	ATEG02803	An16g05750	AN11029	NFIA044510	AFL2G01040	57810|Aspve1
126429|Aspac1	6622|Pench1								AFL2G07628	AFL2G11650	AO090120000417	ATEG06047	134094|Aspfo1	156618|Aspsy1	AFUB101490	AO090005001086	AN8448
1888291|Aspac1	9154|Pench1								AO090038000264	AO090010000488	AN6848	124787|Aspfo1	14703|Aspka1	175394|Aspve1	Afu4g00990	112010|Aspwe1	157311|Aspsy1
28977|Aspbr1	33222|Pench1								27987|Aspwe1	ATEG07603	85571|Aspsy1	13461|Aspka1	42952|Asptu1	AFL2G00215	ATEG07334	ACLA019330	31511|Aspve1
36610|Aspbr1	34376|Pench1								ACLA024060	107335|Aspwe1	77746|Aspve1	692626|Asptu1	1491857|Aspgl1	AO090005000204	AFL2G01687	NFIA009210	46962|Aspwe1
50605|Aspbr1	35339|Pench1								NFIA013960	196399|Aspsy1	50515|Aspgl1	An11g03700	1888291|Aspac1	92511|Aspzo1	AO090003001387	AFUB015570	AFL2G09284
55070|Aspbr1	36156|Pench1								AFUB011020	592141|Aspgl1	AFUB060670	50605|Aspbr1	19378|Aspca3		109881|Aspwe1	Afu1g16230	AO090001000641
77222|Aspbr1	36975|Pench1								Afu1g11580	42668|Aspwe1	Afu5g12950	140474|Aspca3	153124|Aspsy1		53218|Aspgl1	74177|Aspac1	61614|Aspsy1
113767|Aspbr1	65711|Pench1								128304|Aspzo1	AN7667	NFIA074130	41172|Aspac1	AN10669		190039|Aspsy1	1505473|Aspgl1	48940|Aspfo1
114808|Aspbr1	67099|Pench1								AN1138	30822|Aspsy1	ATEG00147	26285|Aspsy1			139279|Aspsy1	ATEG05180	20968|Aspka1
116987|Aspbr1	67694|Pench1								243101|Aspsy1	131406|Aspve1	107795|Aspwe1	455690|Aspve1			AN3220	AN0938	60080|Asptu1
450186|Aspbr1	68250|Pench1								79105|Aspve1		127024|Aspzo1	AN1865			60462|Aspsy1	142132|Aspsy1	36610|Aspbr1
19378|Aspca3	69041|Pench1								17496|Aspzo1		162190|Aspzo1	44870|Aspgl1			32881|Aspve1	121076|Aspve1	An14g06890
46293|Aspca3	74626|Pench1								ACLA018090		21601|Aspka1	AFL2G02723			164459|Aspsy1	159978|Aspzo1	398856|Aspca3
51106|Aspca3	84765|Pench1								154084|Aspwe1		51106|Aspca3	AO090003000254			85269|Aspve1	55967|Aspve1	51486|Aspac1
140474|Aspca3	6910|Tama1_2								72092|Aspgl1		An01g00820	717475|Aspwe1			1502171|Aspgl1		64967|Aspfo1
146386|Aspca3	8743|Tama1_2								197597|Aspsy1		178264|Aspfo1	ACLA090050			35936|Aspsy1		61217|Asptu1
173727|Aspca3	8744|Tama1_2								26455|Aspve1		167360|Asptu1	NFIA081300			107389|Aspve1		An12g01560
207764|Aspca3	9650|Tama1_2								42734|Aspfo1			AFUB021600			195867|Aspfo1		AN10658
393640|Aspca3	5264|Hisca1								570375|Asptu1			Afu2g04550			60701|Asptu1		55221|Aspve1
398856|Aspca3	4185|Micca1								An02g07880						An16g06580		29262|Aspac1
511794|Aspca3	NCU00988								116987|Aspbr1						126429|Aspac1		56901|Aspwe1
42734|Aspfo1	NCU05585								393640|Aspca3						84248|Aspsy1		AFL2G10684
46946|Aspfo1	NCU06026								129965|Aspzo1						79979|Aspve1		AO090020000668
48940|Aspfo1									121506|Aspgl1						545970|Aspgl1
62508|Aspfo1									435885|Aspsy1						111771|Aspwe1
62844|Aspfo1									141033|Aspve1						AO090113000088
64967|Aspfo1									AN6805						23387|Aspac1
124787|Aspfo1									AFL2G11450						146386|Aspca3
129795|Aspfo1									AO090010000195						An07g06300
134094|Aspfo1									ATEG07785						57825|Asptu1
134286|Aspfo1									112590|Aspwe1						203166|Aspfo1
178264|Aspfo1									78308|Aspsy1						14886|Aspka1
195867|Aspfo1									69611|Aspsy1
203166|Aspfo1									55565|Aspve1
204619|Aspfo1									134286|Aspfo1
209205|Aspfo1									158009|Aspsy1
44870|Aspgl1									200472|Aspve1
50515|Aspgl1									56004|Asptu1
53218|Aspgl1									51846|Aspwe1
72092|Aspgl1									AFL2G08610
121506|Aspgl1									AO090113000131
178270|Aspgl1									ATEG09987
545970|Aspgl1									NFIA072120
592141|Aspgl1									AN5551
1491857|Aspgl1									150317|Aspsy1
1502171|Aspgl1									132536|Aspve1
1505473|Aspgl1									AN6454
13461|Aspka1									ATEG01414
14703|Aspka1									146216|Aspzo1
14886|Aspka1									95711|Aspsy1
16949|Aspka1									41470|Aspve1
20362|Aspka1									AFL2G07844
20968|Aspka1									AO090038000509
21020|Aspka1									116928|Aspwe1
21601|Aspka1									90543|Aspsy1
26285|Aspsy1									192430|Aspve1
30822|Aspsy1									56960|Aspsy1
35936|Aspsy1									53510|Aspve1
47804|Aspsy1									AN5734
56960|Aspsy1									AFL2G02870
60462|Aspsy1									AO090003000077
61614|Aspsy1									107588|Aspwe1
69611|Aspsy1									ATEG02920
78308|Aspsy1									ACLA088740
84248|Aspsy1									NFIA052610
85571|Aspsy1									AFUB072890
90543|Aspsy1									Afu6g06960
95711|Aspsy1
139279|Aspsy1
142132|Aspsy1
150317|Aspsy1
153124|Aspsy1
156618|Aspsy1
157311|Aspsy1
158009|Aspsy1
163525|Aspsy1
164459|Aspsy1
190039|Aspsy1
196399|Aspsy1
197597|Aspsy1
243101|Aspsy1
435885|Aspsy1
452531|Aspsy1
498383|Aspsy1
26349|Asptu1
42952|Asptu1
56004|Asptu1
57825|Asptu1
60080|Asptu1
60701|Asptu1
61217|Asptu1
113315|Asptu1
132748|Asptu1
133333|Asptu1
167360|Asptu1
180204|Asptu1
189233|Asptu1
570375|Asptu1
692626|Asptu1
26455|Aspve1
31511|Aspve1
32881|Aspve1
41470|Aspve1
45612|Aspve1
53510|Aspve1
55221|Aspve1
55565|Aspve1
55967|Aspve1
57810|Aspve1
76010|Aspve1
77746|Aspve1
79105|Aspve1
79979|Aspve1
85269|Aspve1
107389|Aspve1
121076|Aspve1
131406|Aspve1
132536|Aspve1
141033|Aspve1
175394|Aspve1
192430|Aspve1
200472|Aspve1
455690|Aspve1
893630|Aspve1
27987|Aspwe1
42668|Aspwe1
46962|Aspwe1
51846|Aspwe1
52383|Aspwe1
56901|Aspwe1
107335|Aspwe1
107588|Aspwe1
107795|Aspwe1
109881|Aspwe1
111771|Aspwe1
112010|Aspwe1
112590|Aspwe1
116928|Aspwe1
119423|Aspwe1
120685|Aspwe1
154084|Aspwe1
717475|Aspwe1
17496|Aspzo1
92511|Aspzo1
127024|Aspzo1
128304|Aspzo1
129965|Aspzo1
146216|Aspzo1
159978|Aspzo1
162190|Aspzo1
ACLA018090
ACLA019330
ACLA024060
ACLA078070
ACLA088740
ACLA090050
AFL2G00063
AFL2G00215
AFL2G01040
AFL2G01687
AFL2G02723
AFL2G02870
AFL2G03580
AFL2G07628
AFL2G07844
AFL2G08418
AFL2G08610
AFL2G09284
AFL2G10684
AFL2G11450
AFL2G11650
Afu1g11580
Afu1g16230
Afu2g04550
Afu4g00990
Afu5g12950
Afu6g06960
AFUB011020
AFUB015570
AFUB021600
AFUB060670
AFUB072890
AFUB101490
An01g00820
An01g10970
An02g07880
An07g06300
An08g03850
An11g03700
An12g01560
An14g04280
An14g06260
An14g06890
An15g04270
An16g05750
An16g06580
An18g01700
AN0938
AN1138
AN1865
AN3220
AN5551
AN5734
AN6454
AN6805
AN6848
AN7667
AN8084
AN8448
AN10658
AN10669
AN11029
AO090001000641
AO090003000077
AO090003000254
AO090003001387
AO090005000044
AO090005000204
AO090005001086
AO090010000195
AO090010000488
AO090012000704
AO090020000668
AO090038000264
AO090038000509
AO090113000088
AO090113000131
AO090120000417
ATEG00147
ATEG00349
ATEG01217
ATEG01414
ATEG01979
ATEG02803
ATEG02920
ATEG05180
ATEG05514
ATEG06047
ATEG07114
ATEG07334
ATEG07603
ATEG07785
ATEG09763
ATEG09987
NFIA009210
NFIA013960
NFIA044510
NFIA052610
NFIA072120
NFIA074130
NFIA081300

## Sheet: Clade C
C									Subclade C(i)			Subclade C(ii)		Subclade C(iii)			Comments
20392|Aspac1	26160|Trire2							'root':	1	2		3		4			597428|Aspwe1
29205|Aspac1	50618|Trire2								34309|Aspfo1	178123|Asptu1		20217|Aspka1		NFIA004020	115942|Aspwe1		597448|Aspwe1
76989|Aspac1	60945|Trire2								An12g09370	12127|Aspka1		61430|Aspfo1		AN10812	27312|Aspgl1
79830|Aspac1	68812|Trire2								197606|Aspbr1	504806|Aspca3		194661|Asptu1		65220|Aspve1	An07g04860
80714|Aspac1	75021|Trire2								173152|Aspca3	204962|Aspca3		An15g01500		ATEG04988	70046|Aspsy1
1859513|Aspac1	80058|Trire2								1859513|Aspac1	254320|Aspwe1		132411|Aspbr1		AO090023000399	84798|Aspve1
1878356|Aspac1	80767|Trire2								129556|Asptu1	NFIA110070		80714|Aspac1		ATEG10128
24722|Aspbr1	105260|Trire2								ATEG08582	Afu4g06080		73335|Aspzo1		AFL2G04250
40703|Aspbr1	769|Pench1								38210|Aspve1	76019|Aspbr1		ACLA096600		177523|Aspwe1
54195|Aspbr1	6352|Pench1								142626|Aspsy1	185553|Aspfo1		321689|Aspwe1		77876|Aspve1
76019|Aspbr1	36304|Pench1								AN2465	An04g00340		ATEG07053		85703|Aspsy1
132411|Aspbr1	79822|Pench1								AO090120000021	AO090023000988		AO090701000147		AN2372
197606|Aspbr1	36050|Pench1								AFL2G08059	AFL2G04792		AFL2G05797		119434|Asptu1
201768|Aspbr1	38291|Pench1								118940|Aspgl1	101009|Aspzo1		NFIA050800		42773|Aspfo1
203736|Aspbr1	38028|Pench1								50845|Aspsy1	76989|Aspac1		Afu6g04270		An02g07610
152903|Aspca3	66546|Pench1								AN8912	134478|Aspve1		AFUB094020		18487|Aspka1
171253|Aspca3	36476|Pench1								396062|Aspve1	163383|Aspsy1		40258|Aspve1		203736|Aspbr1
173152|Aspca3	30924|Pench1								46970|Aspwe1	AN4316		43335|Aspsy1		203685|Aspca3
203685|Aspca3	642|Tama1_2								15430|Aspka1	119550|Aspgl1		AN2794		ACLA039680
204962|Aspca3	1341|Tama1_2								AO090113000042	ATEG06815		38376|Aspve1		Afu3g11790
502650|Aspca3	4185|Tama1_2								AFL2G08531	AFUB063190		46325|Aspgl1		NFIA065540
504806|Aspca3	4250|Tama1_2								112121|Aspwe1	ACLA045380		201768|Aspbr1		AFUB037400
34309|Aspfo1	5349|Tama1_2								AO090012000065			An06g02270		163358|Aspzo1
42773|Aspfo1	8096|Tama1_2								AFL2G02998			131600|Asptu1		AN2869
61430|Aspfo1	1|Hisca1								53557|Aspwe1			21054|Aspka1		127895|Aspve1
61606|Aspfo1	2769|Hisca1								81507|Aspgl1			211516|Aspfo1		87484|Aspsy1
77528|Aspfo1	3218|Hisca1								AO090011000908					20392|Aspac1
82743|Aspfo1	5204|Hisca1								AFL2G05614					AO090003000742
146465|Aspfo1	813|Micca1								NFIA083600					AFL2G02271
185553|Aspfo1	1373|Micca1								Afu2g07910					ATEG04727
211516|Aspfo1	4282|Micca1								AFUB023930					139573|Aspzo1
27312|Aspgl1	7278|Micca1								152903|Aspca3					Afu3g03700
46325|Aspgl1	NCU01494								1878356|Aspac1					AFUB044450
77955|Aspgl1	NCU06846								15954|Aspka1					NFIA005960
81507|Aspgl1	NCU09287								61606|Aspfo1					149862|Aspzo1
118940|Aspgl1	ITR1								129940|Asptu1					71868|Aspwe1
119550|Aspgl1	ITR2								An05g00490					AO090138000096
12127|Aspka1	YDR787C								AO090023000488					AFL2G08775
15430|Aspka1									AFL2G04331					141637|Aspve1
15667|Aspka1														158808|Aspsy1
15954|Aspka1														AN6804
16624|Aspka1														79830|Aspac1
18487|Aspka1														AO090026000057
20217|Aspka1														AFL2G07181
21054|Aspka1														15667|Aspka1
43335|Aspsy1														An07g02060
48749|Aspsy1														77528|Aspfo1
50845|Aspsy1														171253|Aspca3
70046|Aspsy1														54195|Aspbr1
85703|Aspsy1														29205|Aspac1
87484|Aspsy1														65159|Aspzo1
142626|Aspsy1														23928|Aspwe1
158787|Aspsy1														AO090005000446
158808|Aspsy1														AFL2G00436
161199|Aspsy1														88355|Aspve1
163383|Aspsy1														158787|Aspsy1
53199|Asptu1														126507|Asptu1
70241|Asptu1														AN10845
119434|Asptu1														ACLA007520
126507|Asptu1														Afu7g05830
129556|Asptu1														NFIA027070
129940|Asptu1														AFUB091410
131600|Asptu1														53199|Asptu1
178123|Asptu1														40703|Aspbr1
194661|Asptu1														146465|Aspfo1
38210|Aspve1														An06g00260
38376|Aspve1														502650|Aspca3
40258|Aspve1														AFL2G11936
44750|Aspve1														ACLA059890
65220|Aspve1														Afu8g06870
77876|Aspve1														AFUB080900
84798|Aspve1														NFIA099590
88355|Aspve1														161199|Aspsy1
127895|Aspve1														AN5323
134478|Aspve1														AO090103000481
140116|Aspve1														364370|Aspzo1
141637|Aspve1														ATEG00949
396062|Aspve1														44750|Aspve1
23928|Aspwe1														48749|Aspsy1
46970|Aspwe1														AN3210
53557|Aspwe1														140116|Aspve1
71868|Aspwe1														Afu4g01560
111913|Aspwe1														AFUB102050
112121|Aspwe1														An14g02700
115942|Aspwe1														77955|Aspgl1
177523|Aspwe1														111913|Aspwe1
254320|Aspwe1														NFIA043640
321689|Aspwe1														ACLA077520
65159|Aspzo1														16624|Aspka1
73335|Aspzo1														82743|Aspfo1
101009|Aspzo1														AO090012000097
139573|Aspzo1														AFL2G03031
149862|Aspzo1														ATEG07919
163358|Aspzo1														70241|Asptu1
364370|Aspzo1														24722|Aspbr1
ACLA007520
ACLA039680
ACLA045380
ACLA059890
ACLA077520
ACLA096600
AFL2G00436
AFL2G02271
AFL2G02998
AFL2G03031
AFL2G04250
AFL2G04331
AFL2G04792
AFL2G05614
AFL2G05797
AFL2G07181
AFL2G08059
AFL2G08531
AFL2G08775
AFL2G11936
Afu2g07910
Afu3g03700
Afu3g11790
Afu4g01560
Afu4g06080
Afu6g04270
Afu7g05830
Afu8g06870
AFUB023930
AFUB037400
AFUB044450
AFUB063190
AFUB080900
AFUB091410
AFUB094020
AFUB102050
An02g07610
An04g00340
An05g00490
An06g00260
An06g02270
An07g02060
An07g04860
An12g09370
An14g02700
An15g01500
AN2372
AN2465
AN2794
AN2869
AN3210
AN4316
AN5323
AN6804
AN8912
AN10812
AN10845
AO090003000742
AO090005000446
AO090011000908
AO090012000065
AO090012000097
AO090023000399
AO090023000488
AO090023000988
AO090026000057
AO090103000481
AO090113000042
AO090120000021
AO090138000096
AO090701000147
ATEG00949
ATEG04727
ATEG04988
ATEG06815
ATEG07053
ATEG07919
ATEG08582
ATEG10128
NFIA004020
NFIA005960
NFIA027070
NFIA043640
NFIA050800
NFIA065540
NFIA083600
NFIA099590
NFIA110070

## Sheet: Clade D
D																							Comments
21894|Aspac1	27939|Trire2							'root':	1	2	3	4	5	6	7	8	9	10	11	12	13		52778|Aspfo1
25689|Aspac1	48444|Trire2								66277|Aspfo1	An16g00020	62058|Aspzo1	AFUB100670	AN8394	86505|Aspsy1	AFUB078030	77815|Aspfo1	89746|Aspve1	AFUB048970	ATEG05862	AO090011000433	AFL2G09453		128984|Aspfo1
26171|Aspac1	5656|Trire2								11973|Aspka1	46559|Aspfo1	135432|Aspsy1	Afu4g00150	44330|Aspfo1	23886|Aspve1	Afu6g12040	14902|Aspka1	NFIA041640	Afu5g00500	154479|Aspve1	ATEG01584	62658|Aspac1		13750|Aspka1
40304|Aspac1	65191|Trire2								114813|Asptu1	53789|Aspac1	88526|Aspve1	NFIA045510	12650|Aspka1	AN0713	NFIA057940	60180|Aspac1	AFUB003700	NFIA042010	157598|Aspsy1	93215|Aspsy1	NFIA112670
45890|Aspac1	59388|Trire2								An02g02810	189955|Asptu1	AN6811	AN2601	113251|Asptu1	160680|Aspzo1	53411|Aspac1	678616|Aspbr1	Afu1g03280	57601|Aspve1	44398|Aspve1	876447|Aspve1	27359|Aspsy1
48883|Aspac1	65493|Trire2								203477|Aspca3	161293|Aspsy1	133487|Aspzo1	1875146|Aspac1	An08g08000	131684|Aspzo1	17513|Aspzo1	104447|Aspzo1		AN7097	AN3836	AFL2G05206	An06g02030
53411|Aspac1	67541|Trire2								1863311|Aspac1	198273|Aspve1	63458|Aspve1	AFL2G02947	53628|Aspbr1	47717|Aspwe1	1877506|Aspac1	125479|Aspzo1		26796|Aspve1	AFL2G05692	AN7067	114140|Asptu1
53789|Aspac1	55077|Trire2								AFL2G05292	AN5304	134809|Aspzo1	AO090012000001	511587|Aspca3	ATEG08372	AN2892	135987|Aspzo1		AFUB000180	AO090701000037	154425|Aspzo1	703877|Aspfo1
60180|Aspac1	69957|Trire2								AO090011000538	155048|Aspzo1	73995|Aspzo1	ATEG01003	ATEG01110	NFIA056030	29409|Aspsy1	15498|Aspzo1		Afu6g14590	ATEG05680	157007|Aspzo1	17716|Aspka1
62658|Aspac1	76758|Trire2								175441|Aspwe1	ATEG06443	35450|Aspsy1	176208|Aspca3	134756|Aspgl1	Afu6g11920	51449|Aspve1	58906|Aspzo1		NFIA060540	36172|Aspwe1	52778|Aspfo1	162068|Aspzo1
122306|Aspac1	67469|Trire2								ATEG01486	ACLA062610	202171|Aspve1	NFIA025970	42536|Aspwe1	AN7866	AFL2G04272	18032|Aspzo1		AFL2G08625	155323|Aspca3	13750|Aspka1	AFL2G03930
1860426|Aspac1	109677|Trire2								954575|Aspsy1	NFIA002790	ATEG07936	153908|Aspca3	AFUB100500	AFUB077910	AO090023000425	162942|Aspzo1		AO090113000147	An15g00310	172682|Asptu1	AO090023000026
1863311|Aspac1	421|Pench1								166620|Aspve1	AFUB046700	AFL2G04866	122306|Aspac1	Afu4g02650	NFIA057600	ATEG05008			AFL2G02975	131854|Aspbr1	An11g00120	6690|Aspca3
1875146|Aspac1	4072|Pench1								AN5917	Afu3g01700	AO090011000064	117698|Aspzo1	NFIA031180		169852|Aspca3			54724|Aspsy1	194769|Asptu1	504730|Aspca3	AFL2G08702
1877506|Aspac1	24717|Pench1								ACLA069900		40304|Aspac1	37037|Aspve1	ACLA056110		25689|Aspac1			35141|Aspve1	136320|Aspfo1	48883|Aspac1	AO090138000007
1908656|Aspac1	25016|Pench1								NFIA086230		142636|Aspzo1	An06g00620	AFL2G07392		AN0501			AN6926	21821|Aspka1	ATEG07355	73374|Aspsy1
44558|Aspbr1	27706|Pench1								AFUB026700		AN7119	17646|Aspka1	AO090001000154		143008|Aspsy1			21894|Aspac1		147654|Aspsy1	34909|Aspve1
53628|Aspbr1	29531|Pench1								Afu2g10910		ATEG01088	ATEG06895	ATEG04697		120391|Aspve1			18673|Aspzo1		39078|Aspve1	1231231|Aspzo1
63912|Aspbr1	34475|Pench1								37147|Aspgl1		ATEG00973	190517|Aspsy1	AN3204		45371|Aspgl1			122161|Aspzo1		AN9295	94124|Aspsy1
122640|Aspbr1	35384|Pench1								97172|Aspzo1		76719|Aspzo1	63912|Aspbr1	158118|Aspsy1		2129621|Aspzo1			AO090012000036		AFL2G07204	165064|Aspsy1
131854|Aspbr1	37418|Pench1								143947|Aspzo1		ATEG02527	37677|Aspfo1	330978|Aspve1		77543|Aspve1			ATEG04707		AO090026000037	1182194|Aspsy1
134818|Aspbr1	71058|Pench1								137267|Aspzo1		AFL2G00751	53169|Asptu1	26171|Aspac1		138519|Aspsy1					62066|Aspsy1	87430|Aspve1
136467|Aspbr1	71464|Pench1								315753|Aspve1		AO090005000769		518674|Aspca3		122650|Aspve1					77002|Aspve1	149709|Aspve1
165586|Aspbr1	73876|Pench1								143882|Aspzo1				165586|Aspbr1		1860426|Aspac1					204541|Aspsy1	210488|Aspsy1
678616|Aspbr1	78273|Pench1								2122619|Aspzo1				An14g02880		133598|Aspca3					34692|Aspwe1	56765|Aspve1
6690|Aspca3	79627|Pench1								AN7344				49318|Asptu1		134818|Aspbr1					ATEG09155	ATEG05374
133598|Aspca3	80204|Pench1								194006|Aspsy1				208936|Aspfo1		An10g00300					138629|Aspzo1	76492|Aspzo1
153908|Aspca3	83355|Pench1								38662|Aspve1				16606|Aspka1		172596|Asptu1					65020|Aspsy1	80012|Aspfo1
155323|Aspca3	84889|Pench1								AO090103000130						198236|Aspfo1					35189|Aspve1	12691|Aspka1
162920|Aspca3	85133|Pench1								35939|Aspsy1						21436|Aspka1					An03g01750	63169|Asptu1
169852|Aspca3	86307|Pench1								375242|Aspve1											16505|Aspka1	An08g08520
176208|Aspca3	86596|Pench1								AN3515											128984|Aspfo1	122640|Aspbr1
203477|Aspca3	21|Tama1_2								ATEG01028											119569|Asptu1	45890|Aspac1
504730|Aspca3	1157|Tama1_2								AFL2G12242												50483|Aspfo1
511587|Aspca3	2060|Tama1_2								168687|Aspwe1												21547|Aspka1
518253|Aspca3	2192|Tama1_2								ACLA059990												34997|Asptu1
518674|Aspca3	2276|Tama1_2								NFIA100090												44558|Aspbr1
37677|Aspfo1	3346|Tama1_2								AFUB080510												An13g02590
44330|Aspfo1	3659|Tama1_2								Afu8g07240												518253|Aspca3
46559|Aspfo1	3885|Tama1_2								AFL2G09035												1908656|Aspac1
50483|Aspfo1	4756|Tama1_2								AO090038000233												136467|Aspbr1
52778|Aspfo1	6285|Tama1_2								ACLA008130												57397|Aspwe1
66277|Aspfo1	7794|Tama1_2								143413|Aspsy1												79935|Aspve1
77815|Aspfo1	9071|Tama1_2								126129|Aspve1												AFL2G04191
80012|Aspfo1	9391|Tama1_2								Afu7g06390												AO090023000340
128984|Aspfo1	10380|Tama1_2								AFUB091950												162920|Aspca3
136320|Aspfo1	10351|Tama1_2								NFIA027670												AN10692
198236|Aspfo1	8584|Hisca1								131715|Aspzo1												880850|Aspsy1
208936|Aspfo1	8810|Hisca1								AN6834												53331|Aspve1
703877|Aspfo1	2562|Micca1								157039|Aspsy1
37147|Aspgl1	5015|Micca1								ATEG01791
45371|Aspgl1	5203|Micca1								NFIA094810
134756|Aspgl1	NCU01868								AFUB085270
11973|Aspka1	NCU06522								Afu8g01340
12650|Aspka1	NCU07054								132309|Aspzo1
12691|Aspka1	NCU07861								NFIA026330
13750|Aspka1	NCU08858								AFUB090770
14902|Aspka1	NCU012154								Afu7g05190
16505|Aspka1	MAL11
16606|Aspka1	MAL31
17646|Aspka1	MAL61
17716|Aspka1	YDL247W
21436|Aspka1	YJR160C
21547|Aspka1
21821|Aspka1
27359|Aspsy1
29409|Aspsy1
35450|Aspsy1
35939|Aspsy1
54724|Aspsy1
62066|Aspsy1
65020|Aspsy1
73374|Aspsy1
86505|Aspsy1
93215|Aspsy1
94124|Aspsy1
135432|Aspsy1
138519|Aspsy1
143008|Aspsy1
143413|Aspsy1
147654|Aspsy1
157039|Aspsy1
157598|Aspsy1
158118|Aspsy1
161293|Aspsy1
165064|Aspsy1
190517|Aspsy1
194006|Aspsy1
204541|Aspsy1
210488|Aspsy1
880850|Aspsy1
954575|Aspsy1
1182194|Aspsy1
34997|Asptu1
49318|Asptu1
53169|Asptu1
63169|Asptu1
113251|Asptu1
114140|Asptu1
114813|Asptu1
119569|Asptu1
172596|Asptu1
172682|Asptu1
189955|Asptu1
194769|Asptu1
23886|Aspve1
26796|Aspve1
34909|Aspve1
35141|Aspve1
35189|Aspve1
37037|Aspve1
38662|Aspve1
39078|Aspve1
44398|Aspve1
51449|Aspve1
53331|Aspve1
56765|Aspve1
57601|Aspve1
63458|Aspve1
77002|Aspve1
77543|Aspve1
79935|Aspve1
87430|Aspve1
88526|Aspve1
89746|Aspve1
120391|Aspve1
122650|Aspve1
126129|Aspve1
149709|Aspve1
154479|Aspve1
166620|Aspve1
198273|Aspve1
202171|Aspve1
315753|Aspve1
330978|Aspve1
375242|Aspve1
876447|Aspve1
34692|Aspwe1
36172|Aspwe1
42536|Aspwe1
47717|Aspwe1
57397|Aspwe1
168687|Aspwe1
175441|Aspwe1
15498|Aspzo1
17513|Aspzo1
18032|Aspzo1
18673|Aspzo1
58906|Aspzo1
62058|Aspzo1
73995|Aspzo1
76492|Aspzo1
76719|Aspzo1
97172|Aspzo1
104447|Aspzo1
117698|Aspzo1
122161|Aspzo1
125479|Aspzo1
131684|Aspzo1
131715|Aspzo1
132309|Aspzo1
133487|Aspzo1
134809|Aspzo1
135987|Aspzo1
137267|Aspzo1
138629|Aspzo1
142636|Aspzo1
143882|Aspzo1
143947|Aspzo1
154425|Aspzo1
155048|Aspzo1
157007|Aspzo1
160680|Aspzo1
162068|Aspzo1
162942|Aspzo1
1231231|Aspzo1
2122619|Aspzo1
2129621|Aspzo1
ACLA008130
ACLA056110
ACLA059990
ACLA062610
ACLA069900
AFL2G00751
AFL2G02947
AFL2G02975
AFL2G03930
AFL2G04191
AFL2G04272
AFL2G04866
AFL2G05206
AFL2G05292
AFL2G05692
AFL2G07204
AFL2G07392
AFL2G08625
AFL2G08702
AFL2G09035
AFL2G09453
AFL2G12242
Afu1g03280
Afu2g10910
Afu3g01700
Afu4g00150
Afu4g02650
Afu5g00500
Afu6g11920
Afu6g12040
Afu6g14590
Afu7g05190
Afu7g06390
Afu8g01340
Afu8g07240
AFUB000180
AFUB003700
AFUB026700
AFUB046700
AFUB048970
AFUB077910
AFUB078030
AFUB080510
AFUB085270
AFUB090770
AFUB091950
AFUB100500
AFUB100670
An02g02810
An03g01750
An06g00620
An06g02030
An08g08000
An08g08520
An10g00300
An11g00120
An13g02590
An14g02880
An15g00310
An16g00020
AN0501
AN0713
AN2601
AN2892
AN3204
AN3515
AN3836
AN5304
AN5917
AN6811
AN6834
AN6926
AN7067
AN7097
AN7119
AN7344
AN7866
AN8394
AN9295
AN10692
AO090001000154
AO090005000769
AO090011000064
AO090011000433
AO090011000538
AO090012000001
AO090012000036
AO090023000026
AO090023000340
AO090023000425
AO090026000037
AO090038000233
AO090103000130
AO090113000147
AO090138000007
AO090701000037
ATEG00973
ATEG01003
ATEG01028
ATEG01088
ATEG01110
ATEG01486
ATEG01584
ATEG01791
ATEG02527
ATEG04697
ATEG04707
ATEG05008
ATEG05374
ATEG05680
ATEG05862
ATEG06443
ATEG06895
ATEG07355
ATEG07936
ATEG08372
ATEG09155
NFIA002790
NFIA025970
NFIA026330
NFIA027670
NFIA031180
NFIA041640
NFIA042010
NFIA045510
NFIA056030
NFIA057600
NFIA057940
NFIA060540
NFIA086230
NFIA094810
NFIA100090
NFIA112670

## Sheet: Clade E
E									Subclade E(i)			Subclade E(ii)			Comments
41225|Aspac1	44175|Trire2							'root':	1	2		3	4		32396|Asptu1
49251|Aspac1	45852|Trire2								An02g02480	An11g02600		Afu7g05550	AFL2G04872		84798|Aspve1
53165|Aspac1	45868|Trire2								201573|Aspfo1	123644|Asptu1		NFIA026760	ATEG08417		121815|Aspwe1
56334|Aspac1	60988|Trire2								203509|Aspca3	147097|Aspfo1		1901131|Aspac1	55828|Aspbr1		ATEG02164
62030|Aspac1	77552|Trire2								75254|Aspac1	13564|Aspka1		AFL2G00410	597428|Aspwe1		AFL2G02426
75254|Aspac1	81389|Trire2								ACLA069680	41225|Aspac1		AO090005000420	597448|Aspwe1		AFL2G10944
1871760|Aspac1	82037|Trire2								AFL2G05322	140706|Aspca3		131440|Aspca3	AN11365		AFL2G03021
1896993|Aspac1	106118|Trire2								AO090011000572	ATEG05890		ACLA007250	33469|Aspfo1		Ao090003000575
1901131|Aspac1	121441|Trire2								25770|Aspzo1	AFL2G02796		AFUB091130	938778|Asptu1		Ao090012000085
32081|Aspbr1	24844|Pench1								75613|Aspgl1	AO090003000167		ATEG06379	46141|Aspbr1
46141|Aspbr1	25122|Pench1								53814|Aspwe1	Afu6g07750		102519|Aspwe1	An15g04630
47281|Aspbr1	35778|Pench1								AN5935	ACLA081900		15706|Aspka1	1871760|Aspac1
49939|Aspbr1	5586|Pench1								89295|Aspsy1	AFUB073710		An07g02540	19979|Aspka1
51692|Aspbr1	71108|Pench1								82691|Aspve1	NFIA053420		124661|Aspbr1	AFL2G00203
55828|Aspbr1	73644|Pench1								AFUB026470	121569|Aspwe1		126547|Aspfo1	163100|Aspwe1
123154|Aspbr1	75332|Pench1								Afu2g10690	45008|Aspgl1		126399|Asptu1	152363|Aspzo1
124661|Aspbr1	1141|Tama1_2								NFIA086030	AN5549		51169|Aspgl1	895235|Aspve1
136323|Aspbr1	1293|Tama1_2								38934|Asptu1	43948|Aspsy1		131979|Aspzo1	AFL2G04878
192873|Aspbr1	1668|Tama1_2								128708|Aspzo1	131818|Aspve1		187494|Aspsy1	An12g00940
602850|Aspbr1	2475|Tama1_2								16152|Aspka1	128557|Asptu1		141130|Aspve1	211610|Aspfo1
59916|Aspca3	3871|Tama1_2								47572|Asptu1	1896993|Aspac1		AN6703	20759|Aspka1
130434|Aspca3	4015|Tama1_2								49251|Aspac1	An04g09850		158768|Aspsy1	AFL2G07882
131440|Aspca3	5632|Tama1_2								509501|Aspca3	136323|Aspbr1		130643|Aspzo1	AO090038000551
135349|Aspca3	6590|Tama1_2								An12g05750	60225|Aspfo1		ATEG06465	Afu7g01740
140706|Aspca3	8499|Tama1_2								32081|Aspbr1	20651|Aspka1		163481|Aspsy1	ACLA065780
144850|Aspca3	983|Tama1_2								138053|Aspfo1	140260|Aspfo1		144994|Aspve1	AFUB088320
203509|Aspca3	3055|Hisca1								ATEG01506	21696|Aspka1		114044|Aspwe1	NFIA114470
207384|Aspca3	3104|Hisca1								16696|Aspka1	An18g00400		212395|Aspsy1	42416|Aspwe1
401067|Aspca3	7671|Hisca1								62322|Aspfo1	112920|Asptu1		81460|Aspsy1	150442|Aspzo1
509501|Aspca3	8385|Hisca1								60417|Asptu1	47281|Aspbr1		AFUB085800	AN11167
514549|Aspca3	8572|Hisca1								49939|Aspbr1	514549|Aspca3		Afu8g00770	AFL2G02988
515927|Aspca3	478|Micca1								401067|Aspca3	AN2864		NFIA094200	AO090012000051
33469|Aspfo1	2652|Micca1								An14g01700	146973|Aspsy1		37885|Aspgl1	An08g04670
45976|Aspfo1	5833|Micca1								AFUB099430	51475|Aspve1		ACLA081240	ATEG06282
59851|Aspfo1	6372|Micca1								Afu4g03610	115153|Aspwe1		144850|Aspca3	30385|Aspgl1
60225|Aspfo1	8524|Micca1								NFIA029820	137980|Aspgl1			119962|Aspgl1
62322|Aspfo1	NCU01231								ACLA054810	AFL2G11058			ATEG09538
126547|Aspfo1	NCU04809								ATEG08938	AO090020000236			AN4482
127995|Aspfo1	NCU07375								115972|Aspwe1	56334|Aspac1			141886|Aspfo1
138053|Aspfo1	NCU07607								56468|Aspzo1	45976|Aspfo1			57950|Asptu1
140260|Aspfo1	NCU08325								129722|Aspsy1	42989|Asptu1			AFUB020570
141886|Aspfo1	YCR098C								103688|Aspve1	14728|Aspka1			Afu2g03500
147097|Aspfo1	YKL217W								188503|Aspsy1	59916|Aspca3			NFIA035850
201573|Aspfo1	YML123C								35378|Aspwe1	An16g06190			ACLA091020
211610|Aspfo1									AFUB049820	62030|Aspac1			207384|Aspca3
403008|Aspfo1									Afu5g01320	141735|Aspzo1			An07g07980
30385|Aspgl1									NFIA040800	403008|Aspfo1			123154|Aspbr1
37885|Aspgl1									89971|Aspzo1	19335|Aspka1
45008|Aspgl1									40719|Aspsy1	192873|Aspbr1
51169|Aspgl1									181745|Aspve1	An01g14930
75613|Aspgl1									AN0217	515927|Aspca3
119962|Aspgl1									130434|Aspca3	ATEG00958
137980|Aspgl1									AFL2G08964	53165|Aspac1
12452|Aspka1									AO090038000144	53485|Aspwe1
13564|Aspka1									AFUB066310	426852|Asptu1
14728|Aspka1									12452|Aspka1	AFL2G02232
15706|Aspka1									128307|Asptu1	81990|Aspsy1
16152|Aspka1									602850|Aspbr1	741393|Aspwe1
16696|Aspka1									An04g04240	AO090003000787
18534|Aspka1									135349|Aspca3	153550|Aspve1
19335|Aspka1									59851|Aspfo1	51692|Aspbr1
19979|Aspka1									1835693|Aspzo1	18534|Aspka1
20651|Aspka1									ACLA048580	An02g08180
20759|Aspka1									NFIA106960	127995|Aspfo1
21696|Aspka1									AFL2G04454	29009|Asptu1
40719|Aspsy1									AO090023000626
43948|Aspsy1									AN1612
81460|Aspsy1									ATEG05280
81990|Aspsy1									34314|Aspwe1
89295|Aspsy1									143263|Aspsy1
129722|Aspsy1									439810|Aspve1
143263|Aspsy1
146973|Aspsy1
158768|Aspsy1
163481|Aspsy1
187494|Aspsy1
188503|Aspsy1
212395|Aspsy1
29009|Asptu1
38934|Asptu1
42989|Asptu1
47572|Asptu1
57950|Asptu1
60417|Asptu1
112920|Asptu1
123644|Asptu1
126399|Asptu1
128307|Asptu1
128557|Asptu1
426852|Asptu1
938778|Asptu1
51475|Aspve1
82691|Aspve1
103688|Aspve1
131818|Aspve1
141130|Aspve1
144994|Aspve1
153550|Aspve1
181745|Aspve1
439810|Aspve1
895235|Aspve1
34314|Aspwe1
35378|Aspwe1
42416|Aspwe1
53485|Aspwe1
53814|Aspwe1
102519|Aspwe1
114044|Aspwe1
115153|Aspwe1
115972|Aspwe1
121569|Aspwe1
163100|Aspwe1
597428|Aspwe1
597448|Aspwe1
741393|Aspwe1
25770|Aspzo1
56468|Aspzo1
89971|Aspzo1
128708|Aspzo1
130643|Aspzo1
131979|Aspzo1
141735|Aspzo1
150442|Aspzo1
152363|Aspzo1
1835693|Aspzo1
ACLA007250
ACLA048580
ACLA054810
ACLA065780
ACLA069680
ACLA081240
ACLA081900
ACLA091020
AFL2G00203
AFL2G00410
AFL2G02232
AFL2G02796
AFL2G02988
AFL2G04454
AFL2G04872
AFL2G04878
AFL2G05322
AFL2G07882
AFL2G08964
AFL2G11058
Afu2g03500
Afu2g10690
Afu4g03610
Afu5g01320
Afu6g07750
Afu7g01740
Afu7g05550
Afu8g00770
AFUB020570
AFUB026470
AFUB049820
AFUB066310
AFUB073710
AFUB085800
AFUB088320
AFUB091130
AFUB099430
An01g14930
An02g02480
An02g08180
An04g04240
An04g09850
An07g02540
An07g07980
An08g04670
An11g02600
An12g00940
An12g05750
An14g01700
An15g04630
An16g06190
An18g00400
AN0217
AN11167
AN11365
AN1612
AN2864
AN4482
AN5549
AN5935
AN6703
AO090003000167
AO090003000787
AO090005000420
AO090011000572
AO090012000051
AO090020000236
AO090023000626
AO090038000144
AO090038000551
ATEG00958
ATEG01506
ATEG05280
ATEG05890
ATEG06282
ATEG06379
ATEG06465
ATEG08417
ATEG08938
ATEG09538
NFIA026760
NFIA029820
NFIA035850
NFIA040800
NFIA053420
NFIA086030
NFIA094200
NFIA106960
NFIA114470

## Sheet: Clade F
F																	Comments
20463|Aspac1	62502|Trire2							'root':	1	2	3	4	5		16437|Aspka1		31514|Aspgl1
24860|Aspac1	69651|Trire2								140365|Aspfo1	AFL2G07349	AFUB069980	38620|Aspfo1	63199|Aspsy1
43298|Aspac1	76800|Trire2								36587|Asptu1	AO090001000112	Afu4g13080	22083|Aspka1	98807|Aspzo1
44881|Aspac1	81670|Trire2								An18g00440	ATEG04961	NFIA103270	53272|Asptu1	AFUB071850
49996|Aspac1	82309|Trire2								47276|Aspbr1	182739|Aspwe1	ACLA052070	An02g00060	Afu4g14610
53461|Aspac1	8486|Pench1								NFIA002170	117618|Aspgl1	101960|Aspwe1	116909|Aspbr1	NFIA101760
76410|Aspac1	8513|Pench1								AFUB047150	44881|Aspac1	46843|Aspsy1	135600|Aspca3	AN3498
77128|Aspac1	10095|Pench1								Afu3g01230	16438|Aspka1	137845|Aspve1	156496|Aspzo1	51875|Aspsy1
77238|Aspac1	20629|Pench1								AO090103000394	515904|Aspca3	ATEG03190	NFIA095950	135094|Aspve1
79014|Aspac1	32616|Pench1								655671|Aspbr1	An01g14620	AFL2G10395	138877|Aspzo1	46690|Aspgl1
79200|Aspac1	34949|Pench1								AN8467	120759|Aspbr1	AO090009000275	40248|Aspgl1	127430|Aspca3
114108|Aspac1	35433|Pench1								178723|Aspca3	AN9169	53461|Aspac1	120051|Aspwe1	167956|Aspwe1
1858499|Aspac1	36001|Pench1								143956|Aspwe1	93922|Aspsy1	130553|Aspca3	183410|Aspsy1	1860550|Aspac1
1860550|Aspac1	36052|Pench1								739303|Aspwe1	89794|Aspve1	39833|Aspbr1	66328|Aspve1	120969|Aspbr1
32573|Aspbr1	36363|Pench1								ATEG05725	16437|Aspka1	An01g08780	135039|Aspsy1	50396|Aspgl1
35262|Aspbr1	36689|Pench1								62259|Aspsy1	183586|Aspfo1	53813|Asptu1	878726|Aspve1	134610|Aspwe1
38042|Aspbr1	37768|Pench1								890904|Aspve1	118788|Asptu1	AN4148	77824|Aspgl1	AFL2G12127
39833|Aspbr1	69846|Pench1								43563|Aspwe1	110586|Aspwe1	28019|Aspfo1	173452|Aspwe1	AO090103000263
46004|Aspbr1	72215|Pench1								AFUB010470	119358|Aspzo1	11547|Aspka1	1171262|Aspsy1	ATEG06769
47276|Aspbr1	72381|Pench1								Afu1g11050	13459|Aspzo1	49425|Aspgl1	81253|Aspve1	An05g02510
49355|Aspbr1	73125|Pench1								AFL2G11429	115447|Aspzo1	59898|Aspzo1		61004|Asptu1
59251|Aspbr1	74257|Pench1								AO090010000172	AFUB081840	AFL2G07306		212623|Aspfo1
116909|Aspbr1	75581|Pench1								75794|Aspsy1	Afu8g05710	AO090001000061		18611|Aspka1
117208|Aspbr1	75679|Pench1								207050|Aspve1	NFIA098490	ATEG10282		AFUB101820
120759|Aspbr1	76822|Pench1								AFL2G12010	AFL2G08979	AN8972		Afu4g01340
120969|Aspbr1	81090|Pench1								517225|Aspca3	AO090038000167	62089|Aspsy1		NFIA043950
122954|Aspbr1	83517|Pench1								147735|Aspfo1	534313|Aspwe1	393031|Aspve1		34274|Aspsy1
123935|Aspbr1	84185|Pench1								80196|Asptu1	44119|Aspgl1	85337|Aspsy1		87730|Aspve1
156722|Aspbr1	85705|Pench1								35262|Aspbr1	ATEG07917	123388|Aspve1		10424|Aspca3
655671|Aspbr1	1257|Tama1_2								An05g02010	AN9168	ATEG06287		125959|Aspgl1
669968|Aspbr1	3893|Tama1_2								AN1889	50193|Aspsy1	AFL2G00485		54556|Aspwe1
10424|Aspca3	4932|Tama1_2								139071|Aspsy1	47718|Aspve1	AO090005000484		78777|Aspsy1
41136|Aspca3	4957|Tama1_2								50120|Aspve1	35932|Aspwe1	AFUB049560		AFUB019190
127430|Aspca3	6736|Tama1_2								AFL2G00550	AFL2G10659	Afu5g01080		Afu2g02110
130553|Aspca3	7117|Tama1_2								AO090005000548	AO090020000696	NFIA041080		AFL2G10695
135300|Aspca3	7394|Tama1_2								ATEG07721	ATEG01874	183353|Aspsy1		AO090020000655
135600|Aspca3	7395|Tama1_2								112163|Aspwe1	79014|Aspac1	56078|Aspve1		140961|Aspzo1
157188|Aspca3	7681|Tama1_2								133097|Aspgl1	52739|Aspgl1	223306|Aspfo1		175253|Aspgl1
177520|Aspca3	8421|Tama1_2								212045|Aspca3	166160|Aspfo1	172649|Asptu1		155487|Aspsy1
178723|Aspca3	8422|Tama1_2								65552|Aspgl1	16622|Aspka1	22714|Aspka1		195052|Aspve1
211234|Aspca3	8423|Tama1_2								AFL2G10708	181712|Asptu1	AFUB045360		AN4590
212045|Aspca3	5471|Hisca1								AO090020000639	An14g02740	Afu3g02890		AFL2G05245
515328|Aspca3	7066|Hisca1								172143|Aspwe1	177520|Aspca3	NFIA004670		AO090011000483
515904|Aspca3	984|Micca1								20761|Aspzo1	ACLA077480	ATEG10284		ATEG05706
517225|Aspca3	1097|Micca1								ATEG09197	154525|Aspzo1	99620|Aspwe1		ACLA092720
28019|Aspfo1	6561|Micca1								714251|Aspfo1	36064|Aspgl1	70831|Aspgl1		NFIA034480
38620|Aspfo1	8542|Micca1								166243|Aspwe1	ACLA064920	1155543|Aspsy1		60426|Aspwe1
40540|Aspfo1	8558|Micca1								NFIA003830	NFIA115350	147571|Aspve1		114108|Aspac1
42346|Aspfo1	NCU00821								149626|Aspsy1	137972|Aspgl1	AN1830		515328|Aspca3
47726|Aspfo1	NCU01132								52226|Aspwe1	AFUB058310	AFL2G01782		An07g06880
48290|Aspfo1	NCU06384								122902|Aspgl1	Afu5g10690	AO090003001289		123935|Aspbr1
57337|Aspfo1	NCU09358								179875|Aspwe1	NFIA076520	ATEG00789		125493|Asptu1
58124|Aspfo1	SLT1								NFIA041660	ACLA013840	49996|Aspac1		203218|Aspfo1
62490|Aspfo1									78250|Aspve1	73775|Aspsy1	An04g08030		14939|Aspka1
80651|Aspfo1									59391|Aspgl1	136458|Aspve1	59251|Aspbr1
83058|Aspfo1									NFIA112160	77238|Aspac1	80651|Aspfo1
126707|Aspfo1									AFUB048730	135300|Aspca3	77731|Asptu1
140365|Aspfo1									Afu5g00280	132328|Asptu1	36692|Aspwe1
147735|Aspfo1									49355|Aspbr1	An14g03990	207623|Aspfo1
166160|Aspfo1									31545|Asptu1	62490|Aspfo1	132135|Asptu1
183586|Aspfo1									40540|Aspfo1	20380|Aspka1	An15g05440
203034|Aspfo1									An07g01260	ATEG07638	32573|Aspbr1
203218|Aspfo1									15605|Aspka1	AFL2G11632	1858499|Aspac1
207623|Aspfo1									132485|Aspve1	AO090010000470	AFL2G03204
210378|Aspfo1									ATEG03600	134254|Aspwe1	AO090012000284
212623|Aspfo1									669968|Aspbr1	181164|Aspgl1	152643|Aspsy1
223306|Aspfo1									1158944|Aspsy1	An09g02930	85742|Aspve1
357034|Aspfo1									87751|Aspve1	35789|Asptu1	44660|Aspwe1
714251|Aspfo1									187172|Aspwe1	357034|Aspfo1	ACLA074370
36064|Aspgl1									AFL2G02960	21211|Aspka1	NFIA090650
40248|Aspgl1									AO090012000018	46004|Aspbr1	AFUB031070
44119|Aspgl1									147560|Aspsy1	211234|Aspca3	Afu2g15410
46634|Aspgl1									884218|Aspve1	77128|Aspac1	ATEG09633
46690|Aspgl1									AN2958	71633|Aspgl1	51457|Aspsy1
47152|Aspgl1									AFL2G03347	174802|Aspwe1	57761|Aspve1
49425|Aspgl1									AO090012000440	158613|Aspsy1	70467|Asptu1
50396|Aspgl1									Afu5g06720	140773|Aspve1	An19g00130
52739|Aspgl1									AFUB054280	AN2475 (MstB)	210378|Aspfo1
59391|Aspgl1									NFIA036390	AFL2G09683	57337|Aspfo1
64754|Aspgl1									71990|Aspgl1	AO090102000255	15526|Aspka1
65552|Aspgl1									79200|Aspac1	ATEG04800	173923|Asptu1
67610|Aspgl1									157188|Aspca3	ACLA055510	AN5029
70831|Aspgl1									38042|Aspbr1	NFIA030350	AFL2G11943
71633|Aspgl1									An02g11260	AFUB100020	AO090103000468
71990|Aspgl1									14051|Aspka1	Afu4g03110	121295|Aspgl1
77824|Aspgl1									42346|Aspfo1		46480|Aspsy1
117618|Aspgl1									29250|Asptu1		895084|Aspve1
121295|Aspgl1									ATEG07792		56134|Aspwe1
122902|Aspgl1									27321|Aspwe1		An14g01350
125959|Aspgl1									AFUB036450		60450|Asptu1
133097|Aspgl1									Afu3g12720		48290|Aspfo1
137972|Aspgl1									NFIA064580		16733|Aspka1
175253|Aspgl1									ACLA040570		60700|Aspsy1
181164|Aspgl1									25241|Aspwe1		64754|Aspgl1
1491714|Aspgl1									58124|Aspfo1		AFL2G08617
11547|Aspka1									118783|Asptu1		AO090113000139
14051|Aspka1									14245|Aspka1		43298|Aspac1
14245|Aspka1									An02g08690		122954|Aspbr1
14939|Aspka1									117208|Aspbr1		57683|Asptu1
15411|Aspka1									41136|Aspca3		15838|Aspka1
15526|Aspka1									AFL2G03714		An07g04430
15605|Aspka1									AO090012000851		203034|Aspfo1
15838|Aspka1									ATEG04125		67610|Aspgl1
16437|Aspka1									20463|Aspac1		55429|Aspwe1
16438|Aspka1									196385|Aspsy1		1175212|Aspsy1
16622|Aspka1									AN3115		53153|Aspve1
16733|Aspka1									56159|Aspsy1		AFL2G00492
18611|Aspka1									51240|Aspve1		AO090005000490
20380|Aspka1											24860|Aspac1
21211|Aspka1											15411|Aspka1
21716|Aspka1											1491714|Aspgl1
22083|Aspka1											126707|Aspfo1
22714|Aspka1											927219|Asptu1
34274|Aspsy1											An02g11050
46480|Aspsy1											46958|Aspwe1
46843|Aspsy1											46634|Aspgl1
50193|Aspsy1											AFL2G04294
51457|Aspsy1											AO090023000452
51875|Aspsy1											154957|Aspsy1
56159|Aspsy1											84756|Aspve1
60700|Aspsy1											50966|Aspwe1
62089|Aspsy1											ATEG00357
62259|Aspsy1											An18g00040
63199|Aspsy1											913466|Asptu1
73775|Aspsy1											83058|Aspfo1
75794|Aspsy1											21716|Aspka1
78777|Aspsy1											AFL2G11083
85337|Aspsy1											AO090020000209
93922|Aspsy1											47152|Aspgl1
135039|Aspsy1											ATEG01757
139071|Aspsy1											60584|Aspwe1
147560|Aspsy1											76410|Aspac1
148053|Aspsy1											128967|Aspzo1
149626|Aspsy1											148053|Aspsy1
152643|Aspsy1											118467|Aspve1
154957|Aspsy1											AN2584
155487|Aspsy1											AFUB085430
158613|Aspsy1											Afu8g01180
183353|Aspsy1											NFIA094640
183410|Aspsy1											156722|Aspbr1
196385|Aspsy1											47726|Aspfo1
1155543|Aspsy1											178850|Asptu1
1158944|Aspsy1
1171262|Aspsy1
1175212|Aspsy1
29250|Asptu1
31545|Asptu1
35789|Asptu1
36587|Asptu1
53272|Asptu1
53813|Asptu1
57683|Asptu1
60450|Asptu1
61004|Asptu1
70467|Asptu1
77731|Asptu1
80196|Asptu1
118783|Asptu1
118788|Asptu1
125493|Asptu1
132135|Asptu1
132328|Asptu1
172649|Asptu1
173923|Asptu1
178850|Asptu1
181712|Asptu1
913466|Asptu1
927219|Asptu1
47718|Aspve1
50120|Aspve1
51240|Aspve1
53153|Aspve1
56078|Aspve1
57761|Aspve1
66328|Aspve1
78250|Aspve1
81253|Aspve1
84756|Aspve1
85742|Aspve1
87730|Aspve1
87751|Aspve1
89794|Aspve1
118467|Aspve1
123388|Aspve1
132485|Aspve1
135094|Aspve1
136458|Aspve1
137845|Aspve1
140773|Aspve1
147571|Aspve1
195052|Aspve1
207050|Aspve1
393031|Aspve1
878726|Aspve1
884218|Aspve1
890904|Aspve1
895084|Aspve1
25241|Aspwe1
27321|Aspwe1
35932|Aspwe1
36692|Aspwe1
43563|Aspwe1
44660|Aspwe1
46958|Aspwe1
50966|Aspwe1
52226|Aspwe1
54556|Aspwe1
55429|Aspwe1
56134|Aspwe1
60426|Aspwe1
60584|Aspwe1
99620|Aspwe1
101960|Aspwe1
110586|Aspwe1
112163|Aspwe1
120051|Aspwe1
134254|Aspwe1
134610|Aspwe1
143956|Aspwe1
166243|Aspwe1
167956|Aspwe1
172143|Aspwe1
173452|Aspwe1
174802|Aspwe1
179875|Aspwe1
182739|Aspwe1
187172|Aspwe1
534313|Aspwe1
739303|Aspwe1
13459|Aspzo1
20761|Aspzo1
59898|Aspzo1
98807|Aspzo1
115447|Aspzo1
119358|Aspzo1
128967|Aspzo1
138877|Aspzo1
140961|Aspzo1
154525|Aspzo1
156496|Aspzo1
ACLA013840
ACLA040570
ACLA052070
ACLA055510
ACLA064920
ACLA074370
ACLA077480
ACLA092720
AFL2G00485
AFL2G00492
AFL2G00550
AFL2G01782
AFL2G02960
AFL2G03204
AFL2G03347
AFL2G03714
AFL2G04294
AFL2G05245
AFL2G07306
AFL2G07349
AFL2G08617
AFL2G08979
AFL2G09683
AFL2G10395
AFL2G10659
AFL2G10695
AFL2G10708
AFL2G11083
AFL2G11429
AFL2G11632
AFL2G11943
AFL2G12010
AFL2G12127
Afu1g11050
Afu2g02110
Afu2g15410
Afu3g01230
Afu3g02890
Afu3g12720
Afu4g01340
Afu4g03110
Afu4g13080
Afu4g14610
Afu5g00280
Afu5g01080
Afu5g06720
Afu5g10690
Afu8g01180
Afu8g05710
AFUB010470
AFUB019190
AFUB031070
AFUB036450
AFUB045360
AFUB047150
AFUB048730
AFUB049560
AFUB054280
AFUB058310
AFUB069980
AFUB071850
AFUB081840
AFUB085430
AFUB100020
AFUB101820
An01g08780
An01g14620
An02g00060
An02g08690
An02g11050
An02g11260
An04g08030
An05g02010
An05g02510
An07g01260
An07g04430
An07g06880
An09g02930
An14g01350
An14g02740
An14g03990
An15g05440
An18g00040
An18g00440
An19g00130
AN1830
AN1889
AN2475 (MstB)
AN2584
AN2958
AN3115
AN3498
AN4148
AN4590
AN5029
AN8467
AN8972
AN9168
AN9169
AO090001000061
AO090001000112
AO090003001289
AO090005000484
AO090005000490
AO090005000548
AO090009000275
AO090010000172
AO090010000470
AO090011000483
AO090012000018
AO090012000284
AO090012000440
AO090012000851
AO090020000209
AO090020000639
AO090020000655
AO090020000696
AO090023000452
AO090038000167
AO090102000255
AO090103000263
AO090103000394
AO090103000468
AO090113000139
ATEG00357
ATEG00789
ATEG01757
ATEG01874
ATEG03190
ATEG03600
ATEG04125
ATEG04800
ATEG04961
ATEG05706
ATEG05725
ATEG06287
ATEG06769
ATEG07638
ATEG07721
ATEG07792
ATEG07917
ATEG09197
ATEG09633
ATEG10282
ATEG10284
NFIA002170
NFIA003830
NFIA004670
NFIA030350
NFIA034480
NFIA036390
NFIA041080
NFIA041660
NFIA043950
NFIA064580
NFIA076520
NFIA090650
NFIA094640
NFIA095950
NFIA098490
NFIA101760
NFIA103270
NFIA112160
NFIA115350

## Sheet: Clade G
G													Comments
21324|Aspac1	33493|Pench1							'root':	1	2	3		70046|Aspsy1
31055|Aspac1	35551|Pench1								156384|Aspfo1	144555|Aspsy1	143579|Aspfo1
41032|Aspac1	37072|Pench1								18511|Aspka1	79673|Aspve1	17941|Aspka1
55109|Aspac1	39202|Pench1								41505|Asptu1	AN4630	135923|Asptu1
56492|Aspac1	77350|Pench1								An02g07850	146210|Aspzo1	An09g04810
78366|Aspac1	79940|Pench1								118105|Aspbr1	41032|Aspac1	32304|Aspbr1
1894118|Aspac1	583|Tama1_2								203711|Aspca3	53867|Aspve1	149617|Aspca3
32304|Aspbr1	1065|Tama1_2								56492|Aspac1	AFL2G10645	AFL2G09867
54027|Aspbr1	8450|Tama1_2								AFL2G02249	AO090020000711	AO090102000479
116811|Aspbr1	428|Hisca1								AO090003000763	119256|Aspzo1	ATEG09256
118105|Aspbr1	4420|Micca1								ACLA039880	58581|Aspzo1	ACLA002300
164612|Aspbr1	NCU05350								NFIA065300	AFUB009350	NFIA039270
37596|Aspca3									AFUB037170	Afu1g09910	AFUB051360
39601|Aspca3									Afu3g12010	NFIA015720	Afu5g02840
149617|Aspca3									128614|Aspwe1	ACLA025600	137388|Aspwe1
179221|Aspca3									148918|Aspzo1	ATEG00197	131430|Aspgl1
203711|Aspca3									NFIA113240	1153916|Aspsy1	AN5067
77407|Aspfo1									164612|Aspbr1	122879|Aspve1	706895|Aspsy1
143579|Aspfo1									77407|Aspfo1	AN1276	129757|Aspve1
156384|Aspfo1									21864|Aspka1	AFL2G07797	60799|Aspzo1
184273|Aspfo1									67446|Asptu1	AO090038000460	55109|Aspac1
710568|Aspfo1									An07g00230	168719|Aspwe1	ATEG06216
719086|Aspfo1									31055|Aspac1	78366|Aspac1	An16g06610
51261|Aspgl1									AFL2G05363	37596|Aspca3	133879|Aspsy1
127363|Aspgl1									AO090011000609	54027|Aspbr1	AN2544
131430|Aspgl1									AFL2G12386	An08g01720	55996|Aspsy1
169499|Aspgl1									AO090206000094	260558|Asptu1	524208|Aspve1
17941|Aspka1									AN8464	184273|Aspfo1	76938|Aspzo1
18511|Aspka1									210355|Aspsy1	19162|Aspka1	76903|Aspzo1
19162|Aspka1									202274|Aspve1		19755|Aspka1
19755|Aspka1									51261|Aspgl1		80136|Aspsy1
21864|Aspka1									93723|Aspsy1		127363|Aspgl1
26000|Aspsy1									88589|Aspve1		164838|Aspsy1
28928|Aspsy1									ATEG05170		26000|Aspsy1
55996|Aspsy1									28928|Aspsy1		213500|Aspsy1
57765|Aspsy1									39086|Aspve1		92536|Aspsy1
62480|Aspsy1									ATEG00206		87778|Aspve1
80136|Aspsy1									AN5050		62480|Aspsy1
92536|Aspsy1									AFL2G02234		77385|Aspve1
93723|Aspsy1									AO090003000782		AFL2G02015
94063|Aspsy1									ATEG04169		AO090003001015
133879|Aspsy1									21324|Aspac1		94063|Aspsy1
144555|Aspsy1									Afu3g12170		838954|Aspve1
164838|Aspsy1									NFIA065150		19390|Aspzo1
210355|Aspsy1									AFUB037010		126362|Aspzo1
213500|Aspsy1									ACLA040030		719086|Aspfo1
706895|Aspsy1									37121|Aspwe1		179333|Asptu1
1153916|Aspsy1									39601|Aspca3		An05g00730
41505|Asptu1									116811|Aspbr1		179221|Aspca3
67446|Asptu1									117652|Asptu1		1894118|Aspac1
117652|Asptu1									An02g08230		175872|Aspwe1
135923|Asptu1									710568|Aspfo1		627874|Aspwe1
179333|Asptu1											169499|Aspgl1
260558|Asptu1											57765|Aspsy1
39086|Aspve1											82609|Aspve1
53867|Aspve1											AN5864
77385|Aspve1											AFL2G05599
79673|Aspve1											AO090011000889
82609|Aspve1											ATEG09654
87778|Aspve1											ACLA079990
88589|Aspve1											NFIA083810
122879|Aspve1											AFUB024130
129757|Aspve1											Afu2g08120
202274|Aspve1
524208|Aspve1
838954|Aspve1
37121|Aspwe1
128614|Aspwe1
137388|Aspwe1
168719|Aspwe1
175872|Aspwe1
627874|Aspwe1
19390|Aspzo1
58581|Aspzo1
60799|Aspzo1
76903|Aspzo1
76938|Aspzo1
119256|Aspzo1
126362|Aspzo1
146210|Aspzo1
148918|Aspzo1
ACLA002300
ACLA025600
ACLA039880
ACLA040030
ACLA079990
AFL2G02015
AFL2G02234
AFL2G02249
AFL2G05363
AFL2G05599
AFL2G07797
AFL2G09867
AFL2G10645
AFL2G12386
Afu1g09910
Afu2g08120
Afu3g12010
Afu3g12170
Afu5g02840
AFUB009350
AFUB024130
AFUB037010
AFUB037170
AFUB051360
An02g07850
An02g08230
An05g00730
An07g00230
An08g01720
An09g04810
An16g06610
AN1276
AN2544
AN4630
AN5050
AN5067
AN5864
AN8464
AO090003000763
AO090003000782
AO090003001015
AO090011000609
AO090011000889
AO090020000711
AO090038000460
AO090102000479
AO090206000094
ATEG00197
ATEG00206
ATEG04169
ATEG05170
ATEG06216
ATEG09256
ATEG09654
NFIA015720
NFIA039270
NFIA065150
NFIA065300
NFIA083810
NFIA113240

[truncated: 4 more sheets: Clade H, OUTSIDERS, Clade A(sc), 3x A. niger]
