# Supplementary material for: Comparative genomics reveals high biological diversity and specific adaptations in the industrially and medically important fungal genus Aspergillus
Source: Genome Biol. 2017 Feb 14;18:28. doi: 10.1186/s13059-017-1151-0 (PMC5307856; doi:10.1186/s13059-017-1151-0)
Supplement: Additional file 22: — Functional analysis of A. niger sugar transporters by complementation of S. cerevisiae transport mutant strains. (XLSX 12 kb) [file 13059_2017_1151_MOESM22_ESM.xlsx]

## Sheet: Sheet2
Additional file 22. Functional analysis of A. niger sugar transporters by complementation of S. cerevisiae transport mutant strains.
? = unclear; - = no growth; + = weak growth; ++ = moderate growth; +++ = strong growth.
Clade	gene ID	D-glucose	D-mannose	D-fructose	D-galactose	maltose	melitizose	trehalose	turanose	methyl-glucose	sucrose	glycerol	mannitol
A(i)	An02g03540 mstC	+++	+++	++	+++	-	-	-	-	-	-	-	-
A(i)	An03g02190 mstE	+	+++	+++	+++	-	-	-	-	-	-	-	-
A(i)	An05g01290	++	+++	-	++	-	-	-	-	-	-	-	-
A(i)	An12g07450 mstA	+	++	+	-	-	-	-	-	-	-	-	-
A(i)	An15g03940	++	+++	+++	++	-	-	-	-	-	-	+	-
A(ii)	An02g00590 mstF	+	-	-	-	-	-	-	-	-	-	-	-
A(ii)	An03g01620	-	-	-	-	+	+	-	-	-	-		-
A(ii)	An11g01100	+	++	+	++	-	+	-	+	-	-	-	-
A(iii)	An01g00850	++	+++	+++	++	+	-	-	-	-	-	-	-
A(iii)	An06g00560	++	+++	-	+++	-	-	-	-	-	-	-	-
A(iii)	An11g05280	++	-	-	-	-	-	-	-	-	-	-	-
A(iii)	An11g09600	++	+++	++	++	+	-	++	-	-	-	-	-
A(iii)	An12g05820	+	-	-	-	-	-	-	-	-	+++	-	-
B	An07g06300	+	-	-	-	-	-	-	-	-	-	-	-
B	An11g03700	-	-	-	-	-	-	-	-	-	-	-	-
B	An14g04280	+	-	-	-						-		-
B	An18g01700	+	-	-	-	-	-	-	-	-	-	-	-
C	An02g07610	-	-	-	-	-	-	-	-	-	+++		-
C	An06g00260	-	-	-	-	-	-	-	-	-	-		-
C	An06g02270	-	+++	+++	-	-	-	-	-	-	-	-	-
C	An07g02060	-	-	-	-	-	-	-	+	+	-	-	-
C	An15g01500	-	-	+	-	-	-	-	-	-	-	-	-
C	An09g04680	-	-	-	++?	-	-	+	-	-	-	-	-
D	An02g02810	+	-	-	-	-	-	-	-	-	-	-	-
D	An03g01750	-	+++	++	-	-	-	-	-	-	-	+	-
D	An06g00620	-	-	-	+++	-	-	-	-	-	-		-
D	An08g08000	-	-	-	-						-		-
D	An14g02880	-	-	-	+	-	+	-	+	+	-	+	-
D	An15g00310	-	-	-	-	-	-	-	-	-	-	-	-
F	An01g08780	-	-	-	-	-	-	-	-	-	-	-	-
F	An02g00060	-	-	-	-	-	-	-	-	-	-	-	-
F	An05g02010	-	-	-	-	+	?	+	+	+	-	-	-
F	An07g04430	-	-	-	-	-	-	+	-	-	+	-	-
F	An07g06880	-	-	-	-	-	-	-	-	-	+	-	+
F	An07g01260	-	-	-	-	+	-	-	-	-	-	-	-
F	An09g02930 (mstD)	-	-	-	-	-	-	-	-	-	-	+	-
F	An14g02740 (glcCa)	-	-	-	-	-	-	-	-	-	-	-	+
F	An14g03990	-	-	-	-	-	-	-	-	-	-	-	+
G	An02g08230	-	-	-	-	-	-	-	-	-	-	-	-
G	An08g01720	+	-	-	-	-	-	-	-	-	-		-
G	An09g04810	-	-	-	-	+	+	+	-	-	-	-	-
H	An03g05320	-	-	-	-	-	+	-	+	-	-	-	-
H	An12g09270	-	-	-	-	-	-	-	-	-	-		-
