# Supplementary material for: Comparative genomics reveals high biological diversity and specific adaptations in the industrially and medically important fungal genus Aspergillus
Source: Genome Biol. 2017 Feb 14;18:28. doi: 10.1186/s13059-017-1151-0 (PMC5307856; doi:10.1186/s13059-017-1151-0)
Supplement: Additional file 29: — Species-specific signal transduction pathway genes in Eurotiomycetes. (XLSX 14 kb) [file 13059_2017_1151_MOESM29_ESM.xlsx]

## Sheet: Sheet1
Additional File 29. Species-specific signal transduction pathway genes in Eurotiomycetes
Sequence identifier	Family	Species	Class	Gene Name	Gene Symbol
Aspsy1_50905	cAMPReceptor	Aspsy1	GPCR
Aspzo1_68199	cyclophilin	Aspzo1	Immunophilins
Aspzo1_143055	FKBP_C	Aspzo1	Immunophilins
Aspac1_62586	G-alpha	Aspac1	G-Proteins
Aspwe1_654907	G-alpha	Aspwe1	G-Proteins
PenchWisc1_55433	G-alpha	PenchWisc1	G-Proteins
Talst1_1_4809	G-alpha	Talst1_1	G-Proteins
Aspzo1_145973	HisKA	Aspzo1	Kinases
Aspzo1_146856	HisKA	Aspzo1	Kinases
Aspnid1_10396	MG00532-like	Aspnid1	GPCR	AN5508	gprN
Talst1_1_8170	MicrobialOpsins	Talst1_1	GPCR
Aspfo1_44592	mPRSteroidRecep	Aspfo1	GPCR
Aspfo1_55028	mPRSteroidRecep	Aspfo1	GPCR
Aspnid1_7	mPRSteroidRecep	Aspnid1	GPCR	AN10630
Monru1_485802	mPRSteroidRecep	Monru1	GPCR
Aspzo1_142952	Parvulins	Aspzo1	Immunophilins
Aspac1_29761	Pkinase	Aspac1	Kinases
Aspac1_39899	Pkinase	Aspac1	Kinases
Aspac1_62076	Pkinase	Aspac1	Kinases
Aspac1_62358	Pkinase	Aspac1	Kinases
Aspbr1_49509	Pkinase	Aspbr1	Kinases
Aspca3_125899	Pkinase	Aspca3	Kinases
Aspca3_128340	Pkinase	Aspca3	Kinases
Aspca3_395144	Pkinase	Aspca3	Kinases
Aspca3_4687	Pkinase	Aspca3	Kinases
Aspca3_502697	Pkinase	Aspca3	Kinases
Aspca3_6107	Pkinase	Aspca3	Kinases
Aspcl1_4613	Pkinase	Aspcl1	Kinases
Aspfl1_28330	Pkinase	Aspfl1	Kinases
Aspfo1_102172	Pkinase	Aspfo1	Kinases
Aspfo1_124273	Pkinase	Aspfo1	Kinases
Aspfo1_148627	Pkinase	Aspfo1	Kinases
Aspfo1_32782	Pkinase	Aspfo1	Kinases
Aspfo1_65951	Pkinase	Aspfo1	Kinases
Aspgl1_1511669	Pkinase	Aspgl1	Kinases
Aspgl1_1512667	Pkinase	Aspgl1	Kinases
Aspgl1_83644	Pkinase	Aspgl1	Kinases
Aspka1_176108	Pkinase	Aspka1	Kinases
Aspka1_182555	Pkinase	Aspka1	Kinases
Aspnid1_10210	Pkinase	Aspnid1	Kinases	AN10731
Aspnid1_8124	Pkinase	Aspnid1	Kinases	AN2373	ffkC
Aspni_DSM_1_163885	Pkinase	Aspni_DSM_1	Kinases
Aspni_DSM_1_168101	Pkinase	Aspni_DSM_1	Kinases
Aspsy1_784623	Pkinase	Aspsy1	Kinases
Aspsy1_92559	Pkinase	Aspsy1	Kinases
Aspte1_443	Pkinase	Aspte1	Kinases
Aspte1_6167	Pkinase	Aspte1	Kinases
Aspte1_9330	Pkinase	Aspte1	Kinases
Asptu1_191085	Pkinase	Asptu1	Kinases
Asptu1_192308	Pkinase	Asptu1	Kinases
Aspve1_29808	Pkinase	Aspve1	Kinases
Aspve1_46701	Pkinase	Aspve1	Kinases
Aspve1_84062	Pkinase	Aspve1	Kinases
Aspwe1_139290	Pkinase	Aspwe1	Kinases
Aspwe1_189230	Pkinase	Aspwe1	Kinases
Aspwe1_41261	Pkinase	Aspwe1	Kinases
Aspzo1_135919	Pkinase	Aspzo1	Kinases
Aspzo1_157163	Pkinase	Aspzo1	Kinases
Aspzo1_170077	Pkinase	Aspzo1	Kinases
Aspzo1_22987	Pkinase	Aspzo1	Kinases
Aspzo1_68333	Pkinase	Aspzo1	Kinases
Monru1_2757	Pkinase	Monru1	Kinases
Monru1_451105	Pkinase	Monru1	Kinases
Monru1_468066	Pkinase	Monru1	Kinases
Monru1_473517	Pkinase	Monru1	Kinases
Pench1_29956	Pkinase	Pench1	Kinases
Pench1_39396	Pkinase	Pench1	Kinases
PenchWisc1_54715	Pkinase	PenchWisc1	Kinases
PenchWisc1_58179	Pkinase	PenchWisc1	Kinases
Talma1_1_118435	Pkinase	Talma1_1	Kinases
Talma1_1_126243	Pkinase	Talma1_1	Kinases
Talst1_1_3110	Pkinase	Talst1_1	Kinases
Talst1_1_4292	Pkinase	Talst1_1	Kinases
Talst1_1_4475	Pkinase	Talst1_1	Kinases
Talst1_1_4499	Pkinase	Talst1_1	Kinases
Talst1_1_6808	Pkinase	Talst1_1	Kinases
Talst1_1_9556	Pkinase	Talst1_1	Kinases
Theau1_58080	Pkinase	Theau1	Kinases
Theau1_59167	Pkinase	Theau1	Kinases
Aspcl1_6334	PPM	Aspcl1	Phosphatases
Aspcl1_6785	PPM	Aspcl1	Phosphatases
Aspzo1_147574	PPM	Aspzo1	Phosphatases
Talst1_1_10239	PPM	Talst1_1	Phosphatases
Aspka1_179382	PPP	Aspka1	Phosphatases
Aspni_DSM_1_155458	PPP	Aspni_DSM_1	Phosphatases
Talst1_1_1957	PPP	Talst1_1	Phosphatases
Aspac1_40714	PTH11	Aspac1	GPCR
Aspac1_41095	PTH11	Aspac1	GPCR
Aspac1_42811	PTH11	Aspac1	GPCR
Aspac1_58663	PTH11	Aspac1	GPCR
Aspbr1_190085	PTH11	Aspbr1	GPCR
Aspbr1_197779	PTH11	Aspbr1	GPCR
Aspbr1_37377	PTH11	Aspbr1	GPCR
Aspca3_19457	PTH11	Aspca3	GPCR
Aspca3_394078	PTH11	Aspca3	GPCR
Aspca3_410348	PTH11	Aspca3	GPCR
Aspcl1_1361	PTH11	Aspcl1	GPCR
Aspfl1_31754	PTH11	Aspfl1	GPCR
Aspfl1_33621	PTH11	Aspfl1	GPCR
Aspfl1_34299	PTH11	Aspfl1	GPCR
Aspfl1_37265	PTH11	Aspfl1	GPCR
Aspfu1_5989	PTH11	Aspfu1	GPCR	Afu5g00890
Aspnid1_3811	PTH11	Aspnid1	GPCR	AN6415
Aspnid1_8376	PTH11	Aspnid1	GPCR	AN2587
Aspnid1_8697	PTH11	Aspnid1	GPCR	AN3395
Aspnid1_9452	PTH11	Aspnid1	GPCR	AN2726
Aspni_DSM_1_157351	PTH11	Aspni_DSM_1	GPCR
Aspni_DSM_1_158782	PTH11	Aspni_DSM_1	GPCR
Aspor1_1078	PTH11	Aspor1	GPCR
Aspor1_11149	PTH11	Aspor1	GPCR
Aspor1_4012	PTH11	Aspor1	GPCR
Aspor1_4511	PTH11	Aspor1	GPCR
Aspsy1_135415	PTH11	Aspsy1	GPCR
Aspsy1_49554	PTH11	Aspsy1	GPCR
Aspte1_2031	PTH11	Aspte1	GPCR
Aspte1_3630	PTH11	Aspte1	GPCR
Aspte1_4537	PTH11	Aspte1	GPCR
Aspte1_5479	PTH11	Aspte1	GPCR
Aspte1_6451	PTH11	Aspte1	GPCR
Aspve1_77535	PTH11	Aspve1	GPCR
Aspve1_83420	PTH11	Aspve1	GPCR
Aspwe1_169883	PTH11	Aspwe1	GPCR
Aspwe1_44375	PTH11	Aspwe1	GPCR
Aspzo1_64565	PTH11	Aspzo1	GPCR
Aspzo1_96773	PTH11	Aspzo1	GPCR
PenchWisc1_59708	PTH11	PenchWisc1	GPCR
Talma1_1_120507	PTH11	Talma1_1	GPCR
Talma1_1_121124	PTH11	Talma1_1	GPCR
Talma1_1_122637	PTH11	Talma1_1	GPCR
Talst1_1_3188	PTH11	Talst1_1	GPCR
Talst1_1_3669	PTH11	Talst1_1	GPCR
Talst1_1_5591	PTH11	Talst1_1	GPCR
Aspgl1_1468146	PTP	Aspgl1	Phosphatases
Aspgl1_46625	PTP	Aspgl1	Phosphatases
Aspzo1_67787	PTP	Aspzo1	Phosphatases
Pench1_11002	PTP	Pench1	Phosphatases
PenchWisc1_56766	PTP	PenchWisc1	Phosphatases
Aspni_DSM_1_168665	Ras	Aspni_DSM_1	G-Proteins
Aspte1_2212	Ras	Aspte1	G-Proteins
Aspve1_39007	Ras	Aspve1	G-Proteins
Aspwe1_181921	Ras	Aspwe1	G-Proteins
Aspwe1_44846	Ras	Aspwe1	G-Proteins
Neofi1_8450	Ras	Neofi1	G-Proteins
PenchWisc1_61502	Ras	PenchWisc1	G-Proteins
Talma1_1_126769	Ras	Talma1_1	G-Proteins
Talst1_1_419	Ras	Talst1_1	G-Proteins
Monru1_114245	RIO1	Monru1	Kinases
Talst1_1_13084	RIO1	Talst1_1	Kinases
