# Supplementary material for: Comparative genomics reveals high biological diversity and specific adaptations in the industrially and medically important fungal genus Aspergillus
Source: Genome Biol. 2017 Feb 14;18:28. doi: 10.1186/s13059-017-1151-0 (PMC5307856; doi:10.1186/s13059-017-1151-0)
Supplement: Additional file 30: — Predicted G-proteins and GPCRs proteins in the Eurotiomycetes. (XLSX 16 kb) [file 13059_2017_1151_MOESM30_ESM.xlsx]

## Sheet: Sheet1
Additional File 30. Predicted G-proteins and GPCRs proteins in the Eurotiomycetes
Cluster	Class	A. nidulans ID	Aspac1	Aspbr1	Aspca3	Aspcl1	Aspfl1	Aspfo1	Aspfu1	Aspgl1	Aspka1	AspniDSM	Aspni5	Aspnid1	Aspor1	Aspsy1	Aspte1	Asptu1	Aspve1	Aspwe1	Aspzo1	Eurhe1	Fusox1	Monru1	Neofi1	Neucr2	Pench1	PenchWisc	Picpa1	Sacce1	SacM3707	Schpo1	Talma1_1	Talst1_1	Theau1	Trire2	Total
FungiJGICTBE21135	G-alpha	-	0	0	0	0	0	0	0	0	0	0	1	0	0	0	0	0	0	0	0	0	0	0	0	0	0	0	0	0	0	0	0	0	0	0	1
FungiJGICTBE20122	G-alpha	-	0	0	0	0	1	0	0	0	0	0	0	0	1	0	0	0	0	0	0	0	0	0	0	0	0	0	0	0	0	0	0	0	0	0	2
FungiJGICTBE14195	G-alpha	-	0	0	0	0	1	0	0	0	0	0	0	0	0	0	0	0	0	0	0	0	0	0	0	0	0	0	0	0	0	0	0	0	0	0	1
FungiJGICTBE1863	G-alpha I	AN0651 (fadA)	1	1	1	1	1	1	1	1	1	1	1	1	1	1	1	1	1	1	1	1	1	1	1	1	1	1	1	1	1	0	2	1	1	1	34
FungiJGICTBE1838	G-alpha II	AN3090 (ganA)	1	1	1	1	1	1	1	1	1	1	1	1	1	1	1	1	1	1	1	1	1	1	1	2	1	1	0	0	0	1	1	3	1	1	34
FungiJGICTBE3091	G-alpha III	AN1016 (ganB)	1	1	1	1	1	1	1	1	1	1	1	1	1	1	1	1	1	1	1	1	1	1	1	1	1	1	0	1	1	1	1	1	1	1	33
FungiJGICTBE2403	G-beta	AN0081 (sfaD)	1	1	1	1	1	1	1	1	1	1	1	1	1	1	1	1	1	1	1	1	1	1	1	1	1	1	1	1	1	1	1	1	1	1	34
FungiJGICTBE4185	G-gama	AN2742 (gpgA)	1	1	1	1	1	1	1	1	1	0	1	1	0	1	1	1	1	1	1	1	1	1	1	1	1	1	1	1	1	0	1	1	1	1	31
FungiJGICTBE3200	Pheromone receptors	AN2520 (gprA)	1	1	1	1	0	1	1	1	1	1	1	1	1	1	1	1	1	1	1	1	1	1	1	1	1	1	1	1	1	1	1	1	1	1	33
FungiJGICTBE3081	Pheromone receptors	AN7743 (gprB)	1	1	1	1	0	1	1	1	1	1	1	1	1	1	1	1	1	1	1	1	1	1	1	1	1	1	1	1	1	1	1	1	1	1	33
FungiJGICTBE9695	Pheromone receptors		0	0	0	0	1	0	0	0	0	0	0	0	0	0	0	0	0	0	0	0	0	0	0	0	0	0	0	0	0	0	0	0	0	0	1
FungiJGICTBE3975	Opsin	AN3361 (nopA)	1	1	1	1	1	1	1	1	1	1	1	1	1	1	1	1	1	1	1	1	1	1	1	1	1	1	0	0	0	0	1	3	1	0	31
FungiJGICTBE7040	Opsin like		0	1	1	0	0	0	0	1	0	1	1	0	0	0	1	0	0	1	1	1	2	2	0	2	0	0	0	2	2	1	1	1	0	0	22
FungiJGICTBE4877	MG00532 like	AN6680 (gprM)	1	1	1	1	1	1	1	1	1	1	1	1	1	1	1	1	1	1	1	1	1	1	1	1	1	1	0	0	0	0	1	1	1	1	30
Unique	MG00532 like GPCR	AN5508 (gprN)	0	0	0	0	0	0	0	0	0	0	0	1	0	0	0	0	0	0	0	0	0	0	0	0	0	0	0	0	0	0	0	0	0	0	1
FungiJGICTBE13272	MG00532 like GPCR		0	0	0	0	0	0	0	0	0	0	0	0	0	2	0	0	1	1	0	0	0	0	0	0	0	0	0	0	0	0	0	0	0	0	4
FungiJGICTBE5011	RGS domain	AN7795 (gprk)	0	0	1	1	1	4	1	1	3	1	1	1	2	1	1	0	1	1	0	1	1	0	1	1	1	1	0	0	0	0	0	0	0	2	29
FungiJGICTBE14158	RGS domain		0	0	0	0	0	0	0	1	0	0	0	0	0	0	0	0	0	1	0	1	0	0	0	0	0	0	0	0	0	0	0	0	0	1	4
FungiJGICTBE1340	mPR steroid receptor	AN5151 (gprP)	1	1	1	1	1	1	1	1	1	1	1	1	1	1	1	1	1	1	1	1	1	1	1	2	1	1	1	1	1	1	1	1	1	1	35
FungiJGICTBE502	mPR steroid receptor	AN4932 (gprO)	1	1	2	1	1	1	1	1	1	1	1	1	1	1	1	1	1	2	1	1	4	1	2	1	1	1	1	1	1	1	2	3	1	2	44
FungiJGICTBE7925	mPR steroid receptor	-	0	1	1	0	0	1	1	1	1	1	1	0	0	0	0	1	0	1	1	1	0	1	1	0	1	1	0	0	0	0	0	0	1	1	18
FungiJGICTBE10142	mPR steroid receptor	-	0	0	0	0	0	0	0	0	1	0	0	0	0	0	0	0	0	0	0	0	0	0	0	0	0	0	0	0	0	0	0	0	0	0	1
FungiJGICTBE14389	mPR steroid receptor	-	0	0	0	0	0	0	0	0	0	0	0	0	0	0	0	0	0	0	0	0	0	0	1	0	0	0	0	0	0	0	0	0	0	0	1
FungiJGICTBE23630	mPR steroid receptor	-	0	0	0	0	0	0	0	0	0	0	0	0	0	0	0	0	0	0	0	0	0	0	0	0	1	1	0	0	0	0	0	0	0	0	2
FungiJGICTBE15274	mPR steroid receptor	-	1	0	1	0	0	0	0	0	0	0	0	0	0	0	0	1	0	0	0	0	0	0	0	0	0	0	0	0	0	0	0	0	0	0	3
FungiJGICTBE16303	mPR steroid receptor	-	0	0	0	0	0	1	0	0	1	0	0	0	0	1	0	0	0	0	0	0	0	0	0	0	0	0	0	0	0	0	0	0	0	0	3
FungiJGICTBE20410	mPR steroid receptor	-	0	0	0	0	0	1	0	0	1	0	0	0	0	0	0	0	0	0	0	0	0	0	0	0	0	0	0	0	0	0	0	0	0	0	2
FungiJGICTBE19935	mPR steroid receptor	-	0	0	0	0	1	0	0	0	0	0	0	0	0	0	0	0	0	0	0	0	0	0	0	0	0	0	0	0	0	0	0	1	0	0	2
FungiJGICTBE12667	mPR steroid receptor	-	1	0	0	0	1	0	0	0	0	0	0	0	1	0	0	0	0	0	0	0	0	0	1	0	0	0	0	0	0	0	0	0	0	0	4
FungiJGICTBE5278	Carbon sensor	AN3765 (gprC)	1	1	1	1	1	1	1	1	1	1	1	1	1	1	1	1	1	1	1	1	1	1	1	0	1	1	0	0	0	0	1	1	1	1	29
FungiJGICTBE6927	Carbon sensor	AN3387 (gprD)	1	1	1	0	1	1	1	1	1	1	1	1	1	1	1	1	1	1	1	1	0	1	1	0	1	1	0	0	0	0	0	0	0	0	23
Unique	Carbon sensor	AN9199 (gprE)	0	0	0	0	0	0	0	0	0	0	0	1	0	0	0	0	0	0	0	0	0	0	0	0	0	0	0	0	0	0	0	0	0	0	1
FungiJGICTBE6900	cAMP	AN8262 (gprH)	1	0	0	1	0	0	1	1	0	0	0	1	0	1	1	0	1	1	0	1	1		1	2	2	2	0	0	0	0	1	1	1	1	22
Unique	cAMP	AN8348 (gprI)	0	0	0	0	0	0	0	0	0	0	0	1	0	0	0	0	0	0	0	0	0	0	0	0	0	0	0	0	0	0	0	0	0	0	1
FungiJGICTBE12851	cAMP - Afu3g00780	GprL	0	0	0	1	0	0	1	1	0	0	0	0	0	0	0	0	0	0	0	1	0	0	1	0	0	0	0	0	0	0	0	0	0	0	5
FungiJGICTBE10188	cAMP	-	1	1	1	0	0	1	0	0	1	1	1	0	0	0	0	1	0	1	0	0	0	0	0	0	0	0	0	0	0	0	0	0	0	0	9
FungiJGICTBE12851	cAMP	-	0	0	0	1	0	0	1	1	0	0	0	0	0	0	0	0	0	0	0	1	0	0	1	0	0	0	0	0	0	0	0	0	0	0	5
FungiJGICTBE21702	cAMP	-	0	0	0	0	0	0	0	0	0	0	0	0	0	1	0	0	1	0	0	0	0	0	0	0	0	0	0	0	0	0	0	0	0	0	2
FungiJGICTBE9179	cAMP	-	0	1	1	0	0	1	0	0	1	1	0	0	0	0	0	1	0	0	0	0	1	0	0	1	0	0	1	0	0	0	1	0	0	1	11
FungiJGICTBE9458	cAMP	-	0	0	0	0	0	0	1	1	0	0	0	0	0	1	0	0	1	1	0	0	0	1	1	0	0	0	0	0	0	0	1	0	0	0	8
FungiJGICTBE3697	Stm	AN12206 (gprF)	0	1	1	1	1	1	1	1	1	1	1	1	0	0	1	1	1	1	1	1	1	1	1	1	1	1	1	2	2	0	1	1	1	1	32
FungiJGICTBE5898	Stm	AN10166 (gprG)	1	1	1	1	1	1	1	1	1	1	1	1	1	1	0	1	1	1	1	1	0	1	1	1	1	1	1	0	0	1	1	1	1	0	29
FungiJGICTBE3696	Stm	AN5720 (gprJ)	1	1	1	1	1	1	1	1	1	1	1	1	1	1	1	1	1	1	1	1	1	1	1	1	1	1	1	2	2	1	1	1	1	1	36
Total			19	20	23	19	20	25	22	24	25	20	21	21	18	22	18	20	21	25	18	23	22	20	25	22	21	21	11	14	14	10	21	24	17	20	686
