# Supplementary material for: Comparative genomics reveals high biological diversity and specific adaptations in the industrially and medically important fungal genus Aspergillus
Source: Genome Biol. 2017 Feb 14;18:28. doi: 10.1186/s13059-017-1151-0 (PMC5307856; doi:10.1186/s13059-017-1151-0)
Supplement: Additional file 31: — Classification and Clusters of signal transduction related genes. (XLSX 1577 kb) [file 13059_2017_1151_MOESM31_ESM.xlsx]

## Sheet: CountOrthologFamilySpecies
Additional File 31. Classification and Clusters of signal transduction related genes
Count - SequenceID	Species	Family
	Aspac1																									Aspac1 Result	Aspbr1
Cluster	BCDHK_Adom3	cAMPReceptor	CPD	cyclophilin	FKBP_C	G-alpha	G-beta	G-gamma	HisKA	MG00532-like	MicrobialOpsins	mPRSteroidRecep	Parvulins	PheromoneReceptors	PI3_PI4	Pkinase	PPM	PPP	PTH11	PTP	Ras	RIO1	SSU72	Stm1-related	TOR		BCDHK_Adom3	cAMPReceptor	CPD	cyclophilin	FKBP_C	G-alpha	G-beta	G-gamma	HisKA	MG00532-like	MicrobialOpsins	mPRSteroidRecep	Parvulins	PheromoneReceptors	PI3_PI4	Pkinase	PPM	PPP	PTH11	PTP	Ras	RIO1	SSU72
FungiJGICTBE100	1																									1	1
FungiJGICTBE10138
FungiJGICTBE10142
FungiJGICTBE10153																			1							1
FungiJGICTBE10164																																													1
FungiJGICTBE10166																1										1																1
FungiJGICTBE10188		1																								1		1
FungiJGICTBE10208
FungiJGICTBE10233																			1							1
FungiJGICTBE10236
FungiJGICTBE10239																			1							1																			1
FungiJGICTBE1030																1										1																1
FungiJGICTBE10307																			1							1
FungiJGICTBE10322																			1							1																			1
FungiJGICTBE10323
FungiJGICTBE10326																																													1
FungiJGICTBE10338
FungiJGICTBE1034																1										1																1
FungiJGICTBE10344																																													1
FungiJGICTBE10347																																													1
FungiJGICTBE10366																																													1
FungiJGICTBE10375
FungiJGICTBE1039																1										1																1
FungiJGICTBE10426
FungiJGICTBE1043																1										1																1
FungiJGICTBE1046																1										1																1
FungiJGICTBE1047																1										1																1
FungiJGICTBE10501
FungiJGICTBE10587
FungiJGICTBE10628																			1							1
FungiJGICTBE10640																			1							1																			1
FungiJGICTBE10681																																													1
FungiJGICTBE10688																			1							1
FungiJGICTBE1069																1										1																1
FungiJGICTBE10703																			1							1																			1
FungiJGICTBE10705																			1							1																			1
FungiJGICTBE10715																			1							1																			1
FungiJGICTBE10733
FungiJGICTBE10772
FungiJGICTBE10792																																										1
FungiJGICTBE10795																																													2
FungiJGICTBE10801
FungiJGICTBE1082																1										1																1
FungiJGICTBE10832																																										1
FungiJGICTBE10843																																													1
FungiJGICTBE10860																																										1
FungiJGICTBE10884																																										1
FungiJGICTBE10900
FungiJGICTBE10908
FungiJGICTBE10925
FungiJGICTBE11011																						1				1
FungiJGICTBE1102																1										1																1
FungiJGICTBE1103																1										1																1
FungiJGICTBE11070
FungiJGICTBE11107
FungiJGICTBE11111																																										1
FungiJGICTBE11126																																													1
FungiJGICTBE11160
FungiJGICTBE11174
FungiJGICTBE11184																			1							1
FungiJGICTBE11190																			1							1																			1
FungiJGICTBE11194																						1				1
FungiJGICTBE11195																1										1																1
FungiJGICTBE1123																1										1																1
FungiJGICTBE11240
FungiJGICTBE11241																																										1
FungiJGICTBE1125																					1					1																					1
FungiJGICTBE11260																			1							1																			1
FungiJGICTBE11333																																													1
FungiJGICTBE11347																																													1
FungiJGICTBE11354																																													1
FungiJGICTBE11370																																										1
FungiJGICTBE11384
FungiJGICTBE11387																																													1
FungiJGICTBE1139																1										1																1
FungiJGICTBE11423																																										1
FungiJGICTBE11478																																													1
FungiJGICTBE11479																																										1
FungiJGICTBE11489																																													1
FungiJGICTBE11525
FungiJGICTBE11629
FungiJGICTBE11647
FungiJGICTBE11652																																										1
FungiJGICTBE1168																1										1																1
FungiJGICTBE11723
FungiJGICTBE11735
FungiJGICTBE11740
FungiJGICTBE11744
FungiJGICTBE11789
FungiJGICTBE1180																1										1																1
FungiJGICTBE11884																			1							1																			1
FungiJGICTBE11897
FungiJGICTBE120
FungiJGICTBE12020																																													1
FungiJGICTBE1203															1											1															1
FungiJGICTBE12067
FungiJGICTBE1210																1										1																1
FungiJGICTBE12171																																										1
FungiJGICTBE12173																																													1
FungiJGICTBE12187
FungiJGICTBE12200
FungiJGICTBE12216
FungiJGICTBE12313
FungiJGICTBE12332
FungiJGICTBE12455
FungiJGICTBE12483
FungiJGICTBE12523																			1							1
FungiJGICTBE12526
FungiJGICTBE12528
FungiJGICTBE1257																1										1																1
FungiJGICTBE12570
FungiJGICTBE12571
FungiJGICTBE12597																			1							1
FungiJGICTBE12667												1														1
FungiJGICTBE12669
FungiJGICTBE12685
FungiJGICTBE12687																			1							1																			1
FungiJGICTBE12700																			1							1																			1
FungiJGICTBE12702
FungiJGICTBE12708																			1							1
FungiJGICTBE12728
FungiJGICTBE12762
FungiJGICTBE12770
FungiJGICTBE12775
FungiJGICTBE12814
FungiJGICTBE1282																1										1																1
FungiJGICTBE12851
FungiJGICTBE12869																																													1
FungiJGICTBE12910
FungiJGICTBE12925
FungiJGICTBE12942
FungiJGICTBE12956																																										1
FungiJGICTBE12963																																										1
FungiJGICTBE12964
FungiJGICTBE13009
FungiJGICTBE13138
FungiJGICTBE13148
FungiJGICTBE13207
FungiJGICTBE13208
FungiJGICTBE13253
FungiJGICTBE13272
FungiJGICTBE13282
FungiJGICTBE13301
FungiJGICTBE13352
FungiJGICTBE13369																2										2
FungiJGICTBE1339																1										1																1
FungiJGICTBE1340												1														1												1
FungiJGICTBE13454
FungiJGICTBE1346																1										1																1
FungiJGICTBE1347																1										1																1
FungiJGICTBE13531
FungiJGICTBE13539
FungiJGICTBE1356																1										1																1
FungiJGICTBE13605
FungiJGICTBE1362																					1					1																					1
FungiJGICTBE13655
FungiJGICTBE13802																			1							1
FungiJGICTBE13804																																													1
FungiJGICTBE13831
FungiJGICTBE13862																																													1
FungiJGICTBE13871																			1							1
FungiJGICTBE13904
FungiJGICTBE13915																																													1
FungiJGICTBE13940																																										1
FungiJGICTBE140																1										1																1
FungiJGICTBE14015
FungiJGICTBE14023
FungiJGICTBE1403																1										1																1
FungiJGICTBE14077
FungiJGICTBE14109
FungiJGICTBE14158
FungiJGICTBE14195
FungiJGICTBE14211
FungiJGICTBE1423																1										1																1
FungiJGICTBE14272
FungiJGICTBE14306
FungiJGICTBE14313
FungiJGICTBE14356
FungiJGICTBE14389
FungiJGICTBE1439																			1							1																			2
FungiJGICTBE1441																1										1																1
FungiJGICTBE14442
FungiJGICTBE14499
FungiJGICTBE1453			1																							1			1
FungiJGICTBE14694																1										1
FungiJGICTBE1473															1											1															1
FungiJGICTBE14753
FungiJGICTBE1483																					1					1																					1
FungiJGICTBE14849
FungiJGICTBE14853
FungiJGICTBE14860
FungiJGICTBE1490																				1						1																				1
FungiJGICTBE1491																				1						1																				1
FungiJGICTBE14913
FungiJGICTBE15040
FungiJGICTBE15041
FungiJGICTBE15195
FungiJGICTBE15212
FungiJGICTBE15267
FungiJGICTBE15270																			1							1
FungiJGICTBE15274												1														1
FungiJGICTBE15309									1																	1
FungiJGICTBE1531																					1					1																					1
FungiJGICTBE15311
FungiJGICTBE15314																			1							1
FungiJGICTBE15326
FungiJGICTBE1536																	1									1																	1
FungiJGICTBE154																					1					1																					1
FungiJGICTBE15543
FungiJGICTBE15566																																													1
FungiJGICTBE15571																																													1
FungiJGICTBE15595																																													1
FungiJGICTBE156
FungiJGICTBE15669
FungiJGICTBE15711
FungiJGICTBE15747
FungiJGICTBE15752
FungiJGICTBE15775
FungiJGICTBE1580
FungiJGICTBE15810
FungiJGICTBE15816
FungiJGICTBE15842
FungiJGICTBE15868
FungiJGICTBE15878
FungiJGICTBE1594																					1					1																					1
FungiJGICTBE15942
FungiJGICTBE16040
FungiJGICTBE1606																			1							1																			1
FungiJGICTBE16097
FungiJGICTBE16303
FungiJGICTBE1633																1										1																1
FungiJGICTBE164																1										1																1
FungiJGICTBE16585
FungiJGICTBE16611
FungiJGICTBE16640
FungiJGICTBE16656
FungiJGICTBE16704
FungiJGICTBE16720
FungiJGICTBE16729
FungiJGICTBE16763
FungiJGICTBE16784
FungiJGICTBE16796
FungiJGICTBE16799
FungiJGICTBE16876
FungiJGICTBE1690															1											1															1
FungiJGICTBE16934
FungiJGICTBE17136
FungiJGICTBE17148
FungiJGICTBE17172
FungiJGICTBE17291
FungiJGICTBE17325
FungiJGICTBE17365
FungiJGICTBE17369
FungiJGICTBE17398
FungiJGICTBE17399
FungiJGICTBE17408
FungiJGICTBE1742
FungiJGICTBE17426
FungiJGICTBE17435
FungiJGICTBE17440
FungiJGICTBE17449
FungiJGICTBE17465
FungiJGICTBE17505
FungiJGICTBE17747
FungiJGICTBE17787
FungiJGICTBE17848
FungiJGICTBE17852
FungiJGICTBE17868
FungiJGICTBE17913
FungiJGICTBE1792																1										1																1
FungiJGICTBE17930
FungiJGICTBE1795									1																	1									1
FungiJGICTBE17970
FungiJGICTBE18007
FungiJGICTBE1802																	1									1																	1
FungiJGICTBE18074
FungiJGICTBE18097
FungiJGICTBE1823
FungiJGICTBE1836																1										1																1
FungiJGICTBE1838						1																				1						1
FungiJGICTBE18518
FungiJGICTBE1863						1																				1						1
FungiJGICTBE1864																1										1																1
FungiJGICTBE18669
FungiJGICTBE18755
FungiJGICTBE18774
FungiJGICTBE18817
FungiJGICTBE1884																					1					1																					1
FungiJGICTBE18848
FungiJGICTBE18876																1										1
FungiJGICTBE1888
FungiJGICTBE18936
FungiJGICTBE1895																					1					1																					1
FungiJGICTBE18977
FungiJGICTBE18985																																													1
FungiJGICTBE19023																																										1
FungiJGICTBE19090
FungiJGICTBE19265
FungiJGICTBE1928																1										1																1
FungiJGICTBE19395
FungiJGICTBE1945																1										1																1
FungiJGICTBE19507
FungiJGICTBE19595
FungiJGICTBE19602
FungiJGICTBE19653
FungiJGICTBE19661
FungiJGICTBE19678
FungiJGICTBE19683
FungiJGICTBE19688
FungiJGICTBE19724
FungiJGICTBE19795
FungiJGICTBE198																2										2																3
FungiJGICTBE19804
FungiJGICTBE19850
FungiJGICTBE19869
FungiJGICTBE19935
FungiJGICTBE1997																				1						1																				1
FungiJGICTBE20085
FungiJGICTBE20122
FungiJGICTBE20145
FungiJGICTBE2026																							1			1																							1
FungiJGICTBE203
FungiJGICTBE20410
FungiJGICTBE2044																1										1																1
FungiJGICTBE20541
FungiJGICTBE20616
FungiJGICTBE20657
FungiJGICTBE20658
FungiJGICTBE20664
FungiJGICTBE2069																	1									1																	1
FungiJGICTBE20714
FungiJGICTBE2076																					1					1																					1
FungiJGICTBE20892
FungiJGICTBE2111																1										1																1
FungiJGICTBE21135
FungiJGICTBE21164
FungiJGICTBE21194
FungiJGICTBE2124															1											1															1
FungiJGICTBE21250
FungiJGICTBE21290
FungiJGICTBE21299
FungiJGICTBE2133																1										1																1
FungiJGICTBE21331
FungiJGICTBE21334
FungiJGICTBE21337
FungiJGICTBE2136																	1									1																	1
FungiJGICTBE21702
FungiJGICTBE21715
FungiJGICTBE21744
FungiJGICTBE218																1										1																1
FungiJGICTBE2181																					1					1																					1
FungiJGICTBE21812
FungiJGICTBE21827
FungiJGICTBE21865
FungiJGICTBE219																1										1																1
FungiJGICTBE21935
FungiJGICTBE21986
FungiJGICTBE22051
FungiJGICTBE22057
FungiJGICTBE2208																1										1																1
FungiJGICTBE2209																1										1																1
FungiJGICTBE2211																						1				1																						1
FungiJGICTBE22126
FungiJGICTBE22131
FungiJGICTBE22152
FungiJGICTBE22162
FungiJGICTBE22167
FungiJGICTBE2218																					1					1																					1
FungiJGICTBE2225																1										1																1
FungiJGICTBE223			1																							1			1
FungiJGICTBE22385
FungiJGICTBE22488
FungiJGICTBE22507
FungiJGICTBE2256																1										1																1
FungiJGICTBE22647
FungiJGICTBE22650
FungiJGICTBE22669
FungiJGICTBE22776
FungiJGICTBE22797
FungiJGICTBE22828
FungiJGICTBE22899
FungiJGICTBE23051
FungiJGICTBE23053
FungiJGICTBE23120
FungiJGICTBE23178
FungiJGICTBE23179
FungiJGICTBE23292
FungiJGICTBE23361
FungiJGICTBE23381
FungiJGICTBE23402
FungiJGICTBE23427
FungiJGICTBE235
FungiJGICTBE23535
FungiJGICTBE23598
FungiJGICTBE23602
FungiJGICTBE23612
FungiJGICTBE23624
FungiJGICTBE23630
FungiJGICTBE23679
FungiJGICTBE2371																					1					1																					1
FungiJGICTBE23776
FungiJGICTBE2378																				1						1																				1
FungiJGICTBE23781
FungiJGICTBE23786
FungiJGICTBE23805
FungiJGICTBE23938
FungiJGICTBE23945
FungiJGICTBE2397																					1					1																					1
FungiJGICTBE2398																		1								1																		1
FungiJGICTBE23984
FungiJGICTBE23997
FungiJGICTBE2403							1																			1							1
FungiJGICTBE24081
FungiJGICTBE24161
FungiJGICTBE24216
FungiJGICTBE24302
FungiJGICTBE24309
FungiJGICTBE24312
FungiJGICTBE24315
FungiJGICTBE24364
FungiJGICTBE2440																1										1																1
FungiJGICTBE24442
FungiJGICTBE24445
FungiJGICTBE24459
FungiJGICTBE24480
FungiJGICTBE2450																1										1																1
FungiJGICTBE24539
FungiJGICTBE2457																					1					1																					1
FungiJGICTBE2461																						1				1																						1
FungiJGICTBE24616
FungiJGICTBE24684
FungiJGICTBE24718
FungiJGICTBE24796
FungiJGICTBE24810
FungiJGICTBE24841
FungiJGICTBE24867
FungiJGICTBE24894
FungiJGICTBE2491			1																							1			1
FungiJGICTBE24919
FungiJGICTBE24927
FungiJGICTBE24928
FungiJGICTBE2494				1																						1				1
FungiJGICTBE24994
FungiJGICTBE2506																					1					1																					1
FungiJGICTBE25088
FungiJGICTBE2513																		1								1																		1
FungiJGICTBE25202
FungiJGICTBE2521															1											1															1
FungiJGICTBE25222
FungiJGICTBE25245
FungiJGICTBE25246
FungiJGICTBE25258
FungiJGICTBE2526																					1					1																					1
FungiJGICTBE2528																1										1																1
FungiJGICTBE25431
FungiJGICTBE2550																1										1																1
FungiJGICTBE25513
FungiJGICTBE25515
FungiJGICTBE25544
FungiJGICTBE2597																1										1																1
FungiJGICTBE2606																1										1																1
FungiJGICTBE2643																				1						1																				1
FungiJGICTBE2647													1													1													1
FungiJGICTBE2791																1										1																1
FungiJGICTBE2797																1										1																1
FungiJGICTBE2802																1										1																1
FungiJGICTBE281																																										1
FungiJGICTBE2813
FungiJGICTBE2815																			1							1																			2
FungiJGICTBE2844																			1							1																			1
FungiJGICTBE2849
FungiJGICTBE2868									1																	1									1
FungiJGICTBE287																			1							1																			1
FungiJGICTBE2877																				1						1																				1
FungiJGICTBE288				1																						1				1
FungiJGICTBE2889			1																							1			1
FungiJGICTBE2905																																										1
FungiJGICTBE2916				1																						1				1
FungiJGICTBE2936																1										1																1
FungiJGICTBE2967																1										1																1
FungiJGICTBE2991																1										1																1
FungiJGICTBE300																1										1																1
FungiJGICTBE3065																					1					1																					1
FungiJGICTBE3067																1										1																1
FungiJGICTBE3081														1												1														1
FungiJGICTBE3091						1																				1						1
FungiJGICTBE3161																					1					1																					1
FungiJGICTBE3173				1																						1				1
FungiJGICTBE3200														1												1														1
FungiJGICTBE3219					1																					1					1
FungiJGICTBE3244																						1				1																						1
FungiJGICTBE327															1											1															1
FungiJGICTBE3295																				1						1																				1
FungiJGICTBE3299																1										1																1
FungiJGICTBE3316
FungiJGICTBE3318																1										1																1
FungiJGICTBE3328																1										1																1
FungiJGICTBE3341									3																	3									1
FungiJGICTBE3361
FungiJGICTBE3379																																										3
FungiJGICTBE3438																					1					1																					1
FungiJGICTBE3486																1										1																1
FungiJGICTBE3559																				1						1																				1
FungiJGICTBE356				1																						1				1
FungiJGICTBE3573	1																									1	1
FungiJGICTBE3592																1										1																1
FungiJGICTBE3599	1																									1	1
FungiJGICTBE3677																					1					1																					1
FungiJGICTBE3679																					1					1																					1
FungiJGICTBE3681																				1						1																				1
FungiJGICTBE3689
FungiJGICTBE3696																								1		1
FungiJGICTBE3697
FungiJGICTBE3739																1										1																1
FungiJGICTBE3769																																										3
FungiJGICTBE3774																			2							2																			1
FungiJGICTBE3804																					1					1																					1
FungiJGICTBE3830																																										1
FungiJGICTBE3848																																										2
FungiJGICTBE3865																1										1																1
FungiJGICTBE390
FungiJGICTBE3900																1										1																1
FungiJGICTBE3906																1										1																1
FungiJGICTBE3964																																													1
FungiJGICTBE3965																					1					1																					1
FungiJGICTBE3969																					1					1																					1
FungiJGICTBE3972																				1						1																				1
FungiJGICTBE3975											1															1											1
FungiJGICTBE4056																			1							1																			1
FungiJGICTBE4129				1																						1				1
FungiJGICTBE4185								1																		1								1
FungiJGICTBE4202																1										1																1
FungiJGICTBE4229				1																						1				1
FungiJGICTBE424
FungiJGICTBE4245																1										1																1
FungiJGICTBE4249																1										1																1
FungiJGICTBE4251					1																					1					1
FungiJGICTBE4258																			1							1																			1
FungiJGICTBE4275																					1					1																					1
FungiJGICTBE4284																					1					1																					1
FungiJGICTBE429
FungiJGICTBE4299
FungiJGICTBE4341			1																							1			1
FungiJGICTBE4386
FungiJGICTBE4453
FungiJGICTBE4457																		1								1																		1
FungiJGICTBE4492																1										1																1
FungiJGICTBE4523																				1						1																				1
FungiJGICTBE4550																					1					1																					1
FungiJGICTBE4599																1										1																1
FungiJGICTBE4614																1										1																1
FungiJGICTBE4636
FungiJGICTBE4651																																										1
FungiJGICTBE4664				1																						1				1
FungiJGICTBE4676																					1					1																					1
FungiJGICTBE475
FungiJGICTBE4788																1										1																1
FungiJGICTBE4823																1										1																1
FungiJGICTBE4824
FungiJGICTBE4863																					1					1																					1
FungiJGICTBE4869
FungiJGICTBE4877										1																1										1
FungiJGICTBE494									3																	3									2
FungiJGICTBE4942																					1					1																					1
FungiJGICTBE4987																																														1
FungiJGICTBE499																		1								1																		2
FungiJGICTBE5011
FungiJGICTBE5012
FungiJGICTBE502												1														1												1
FungiJGICTBE5039													1													1													1
FungiJGICTBE5099																				1						1																				1
FungiJGICTBE5103				1																						1				1
FungiJGICTBE5120																				1						1																				1
FungiJGICTBE5260																	1									1
FungiJGICTBE5263																1										1																1
FungiJGICTBE5278		1																								1		1
FungiJGICTBE5307
FungiJGICTBE5325
FungiJGICTBE5352																			1							1																			1
FungiJGICTBE5365																1										1																2
FungiJGICTBE537																									1	1
FungiJGICTBE5397																			1							1																			1
FungiJGICTBE5403
FungiJGICTBE5426																1										1																1
FungiJGICTBE5462																1										1																1
FungiJGICTBE5482																																													1
FungiJGICTBE554									1																	1									1
FungiJGICTBE559									1																	1									2
FungiJGICTBE5605
FungiJGICTBE570																	1									1																	1
FungiJGICTBE5710																																			1
FungiJGICTBE5746																1										1																1
FungiJGICTBE5794									1																	1									1
FungiJGICTBE581					1																					1					1
FungiJGICTBE5898																								1		1
FungiJGICTBE5911																1										1																1
FungiJGICTBE594																		1								1																		1
FungiJGICTBE598																1										1																1
FungiJGICTBE5997																1										1																1
FungiJGICTBE6
FungiJGICTBE6034
FungiJGICTBE6035																																										3
FungiJGICTBE6066
FungiJGICTBE6148																			1							1																			1
FungiJGICTBE6176																			1							1																			1
FungiJGICTBE6197																			1							1																			1
FungiJGICTBE6204																																										2
FungiJGICTBE6236																			1							1																			1
FungiJGICTBE63
FungiJGICTBE6305																			1							1																			2
FungiJGICTBE6346																			1							1																			1
FungiJGICTBE6368																			1							1																			1
FungiJGICTBE6377																			1							1																			2
FungiJGICTBE64
FungiJGICTBE642																	1									1																	1
FungiJGICTBE6520																			2							2																			1
FungiJGICTBE654																		2								2																		1
FungiJGICTBE6577																																										1
FungiJGICTBE6604																			2							2																			1
FungiJGICTBE6615
FungiJGICTBE6626
FungiJGICTBE668									1																	1									1
FungiJGICTBE6700																																													1
FungiJGICTBE6742																			1							1																			1
FungiJGICTBE676									2																	2
FungiJGICTBE677																1										1																1
FungiJGICTBE6772																																													1
FungiJGICTBE681																1										1																1
FungiJGICTBE6813																1										1																2
FungiJGICTBE6845																																													1
FungiJGICTBE6853																																													1
FungiJGICTBE6900		1																								1
FungiJGICTBE6907																																													1
FungiJGICTBE691																			1							1																			1
FungiJGICTBE6927		1																								1		1
FungiJGICTBE696																			1							1																			1
FungiJGICTBE701																1										1																1
FungiJGICTBE7019																			1							1																			1
FungiJGICTBE7032																			2							2																			1
FungiJGICTBE7040																																					1
FungiJGICTBE7099																																										1
FungiJGICTBE7110																			1							1																			1
FungiJGICTBE7131
FungiJGICTBE7204
FungiJGICTBE7222																			1							1																			2
FungiJGICTBE7228																1										1																2
FungiJGICTBE7242
FungiJGICTBE7318																			1							1																			2
FungiJGICTBE733																2										2
FungiJGICTBE7387																			1							1																			1
FungiJGICTBE7388																			1							1																			1
FungiJGICTBE7410																																													1
FungiJGICTBE7436																			1							1																			1
FungiJGICTBE7443																			1							1																			1
FungiJGICTBE7463																			1							1																			1
FungiJGICTBE7551																																													1
FungiJGICTBE7558																																										1
FungiJGICTBE7580																	1									1																	1
FungiJGICTBE759				1																						1				1
FungiJGICTBE7599
FungiJGICTBE76
FungiJGICTBE7607																1										1																1
FungiJGICTBE7610																																										2
FungiJGICTBE767																			1							1																			1
FungiJGICTBE7691
FungiJGICTBE7702																			1							1																			1
FungiJGICTBE7733																																													1
FungiJGICTBE7738																																										1
FungiJGICTBE7739																																										1
FungiJGICTBE774																					1					1																					1
FungiJGICTBE7748																																													1
FungiJGICTBE7765
FungiJGICTBE7792
FungiJGICTBE7806
FungiJGICTBE782																		1								1																		1
FungiJGICTBE7822
FungiJGICTBE7886																			1							1																			1
FungiJGICTBE7910																1										1																1
FungiJGICTBE792																1										1																1
FungiJGICTBE7920																			1							1																			1
FungiJGICTBE7925																																						1
FungiJGICTBE7937
FungiJGICTBE8008																																										1
FungiJGICTBE8076																			1							1																			1
FungiJGICTBE8089																																										1
FungiJGICTBE8104																			1							1																			1
FungiJGICTBE8112																			1							1																			1
FungiJGICTBE8114																			1							1																			1
FungiJGICTBE8118																			1							1																			1
FungiJGICTBE8121
FungiJGICTBE8144																																										1
FungiJGICTBE8283																																																1
FungiJGICTBE8297																			1							1																			1
FungiJGICTBE8323																			1							1
FungiJGICTBE8333																																										1
FungiJGICTBE8361																																										1
FungiJGICTBE8395
FungiJGICTBE8419																																										1
FungiJGICTBE8446
FungiJGICTBE8465
FungiJGICTBE848																1										1																1
FungiJGICTBE8501																			1							1																			1
FungiJGICTBE8507
FungiJGICTBE8570																																													1
FungiJGICTBE8597																																										1
FungiJGICTBE8715																																													1
FungiJGICTBE8720																																													1
FungiJGICTBE8738					1																					1					1
FungiJGICTBE8746
FungiJGICTBE8763																																											1
FungiJGICTBE8769																																										1
FungiJGICTBE878																1										1																1
FungiJGICTBE8887																																										1
FungiJGICTBE8890
FungiJGICTBE8903																1										1																1
FungiJGICTBE8927																			1							1
FungiJGICTBE8939																			1							1																			1
FungiJGICTBE8957																			1							1																			1
FungiJGICTBE8962																																										1
FungiJGICTBE9025
FungiJGICTBE9037																																										1
FungiJGICTBE9052
FungiJGICTBE9054																																													1
FungiJGICTBE9087
FungiJGICTBE9153																																													1
FungiJGICTBE916																1										1																1
FungiJGICTBE9179																												1
FungiJGICTBE919																1										1																1
FungiJGICTBE9205																			1							1																			1
FungiJGICTBE9211
FungiJGICTBE9232																																													1
FungiJGICTBE924																1										1																1
FungiJGICTBE9258																			1							1																			1
FungiJGICTBE9277																																										1
FungiJGICTBE9328
FungiJGICTBE9355
FungiJGICTBE936																					1					1																					1
FungiJGICTBE9372
FungiJGICTBE9377																			1							1
FungiJGICTBE9398
FungiJGICTBE9410
FungiJGICTBE9433																																													1
FungiJGICTBE9458
FungiJGICTBE9464																			1							1																			1
FungiJGICTBE9502																																													1
FungiJGICTBE9513																			1							1																			1
FungiJGICTBE9582																			1							1																			1
FungiJGICTBE959
FungiJGICTBE9593																																										1
FungiJGICTBE9600																																										1
FungiJGICTBE9618																																										1
FungiJGICTBE9639
FungiJGICTBE9678
FungiJGICTBE9695
FungiJGICTBE9709
FungiJGICTBE9718																			1							1																			1
FungiJGICTBE9754
FungiJGICTBE9823																			1							1																			1
FungiJGICTBE9851																			1							1
FungiJGICTBE9864																																										1
FungiJGICTBE9922																1										1
FungiJGICTBE9949
FungiJGICTBE996																1										1																1
FungiJGICTBE9963																																										1
FungiJGICTBE9989																																										1
Total Result	3	4	5	10	4	3	1	1	15	1	1	4	2	2	6	106	8	8	85	13	32	5	1	2	1	323	3	4	5	10	4	3	1	1	11	1	2	3	2	2	6	160	8	8	115	14	32	4	1
[truncated: 844 more columns]

## Sheet: CountOrtholgBigClassesSpecies
Additional File 31. Classification and Clusters of signal transduction related genes
Count - SequenceID	Species	Class
	Aspac1					Aspac1 Result	Aspbr1					Aspbr1 Result	Aspca3					Aspca3 Result	Aspcl1					Aspcl1 Result	Aspfl1					Aspfl1 Result	Aspfo1					Aspfo1 Result	Aspfu1					Aspfu1 Result	Aspgl1					Aspgl1 Result	Aspka1
Cluster	G-Proteins	GPCR	Immunophilins	Kinases	Phosphatases		G-Proteins	GPCR	Immunophilins	Kinases	Phosphatases		G-Proteins	GPCR	Immunophilins	Kinases	Phosphatases		G-Proteins	GPCR	Immunophilins	Kinases	Phosphatases		G-Proteins	GPCR	Immunophilins	Kinases	Phosphatases		G-Proteins	GPCR	Immunophilins	Kinases	Phosphatases		G-Proteins	GPCR	Immunophilins	Kinases	Phosphatases		G-Proteins	GPCR	Immunophilins	Kinases	Phosphatases		G-Proteins
FungiJGICTBE100				1		1				1		1				1		1				1		1				1		1				1		1				1		1				1		1
FungiJGICTBE10138																												1		1
FungiJGICTBE10142
FungiJGICTBE10153		1				1																				1				1		1				1
FungiJGICTBE10164								1				1																				1				1
FungiJGICTBE10166				1		1				1		1				1		1																1		1
FungiJGICTBE10188		1				1		1				1		1				1														1				1
FungiJGICTBE10208														1				1														1				1
FungiJGICTBE10233		1				1																										1				1
FungiJGICTBE10236																																1				1		1				1
FungiJGICTBE10239		1				1		1				1		1				1														1				1
FungiJGICTBE1030				1		1				1		1				1		1				1		1				1		1				1		1				1		1				1		1
FungiJGICTBE10307		1				1																										1				1
FungiJGICTBE10322		1				1		1				1																				1				1
FungiJGICTBE10323																										1				1
FungiJGICTBE10326								1				1																				1				1
FungiJGICTBE10338																												1		1				1		1				1		1
FungiJGICTBE1034				1		1				1		1				1		1				1		1				1		1				1		1				1		1				1		1
FungiJGICTBE10344								1				1		1				1														1				1
FungiJGICTBE10347								1				1		1				1														1				1
FungiJGICTBE10366								1				1														1				1
FungiJGICTBE10375																												1		1				1		1				1		1
FungiJGICTBE1039				1		1				1		1				1		1				1		1				1		1				1		1				1		1				1		1
FungiJGICTBE10426																										1				1
FungiJGICTBE1043				1		1				1		1				1		1				1		1				1		1				1		1				1		1				1		1
FungiJGICTBE1046				1		1				1		1				1		1				1		1				1		1				1		1				1		1				1		1
FungiJGICTBE1047				1		1				1		1				1		1				1		1				1		1				1		1				1		1				1		1
FungiJGICTBE10501														3				3								1				1
FungiJGICTBE10587																										1				1
FungiJGICTBE10628		1				1
FungiJGICTBE10640		1				1		1				1		1				1														1				1
FungiJGICTBE10681								1				1																				1				1
FungiJGICTBE10688		1				1								1				1																										1				1
FungiJGICTBE1069				1		1				1		1				1		1				1		1				1		1				1		1				1		1				1		1
FungiJGICTBE10703		1				1		1				1		1				1														1				1
FungiJGICTBE10705		1				1		1				1		1				1														1				1
FungiJGICTBE10715		1				1		1				1		1				1														1				1
FungiJGICTBE10733																1		1				1		1				1		1				1		1				1		1
FungiJGICTBE10772																						1		1				1		1										1		1
FungiJGICTBE10792										1		1
FungiJGICTBE10795								2				2																				1				1
FungiJGICTBE10801																																												1				1
FungiJGICTBE1082				1		1				1		1				1		1				1		1				1		1				1		1				1		1				1		1
FungiJGICTBE10832										1		1				1		1																1		1										1		1
FungiJGICTBE10843								1				1																				1				1
FungiJGICTBE10860										1		1				1		1																2		2
FungiJGICTBE10884										1		1				1		1																1		1
FungiJGICTBE10900
FungiJGICTBE10908																1		1																1		1
FungiJGICTBE10925																						1		1																1		1
FungiJGICTBE11011				1		1
FungiJGICTBE1102				1		1				1		1				1		1				1		1				1		1				1		1				1		1				1		1
FungiJGICTBE1103				1		1				1		1				1		1				1		1				1		1				1		1				1		1				1		1
FungiJGICTBE11070
FungiJGICTBE11107																1		1																1		1
FungiJGICTBE11111										1		1
FungiJGICTBE11126								1				1																				1				1
FungiJGICTBE11160
FungiJGICTBE11174																																												1				1
FungiJGICTBE11184		1				1																				1				1
FungiJGICTBE11190		1				1		1				1		1				1														1				1
FungiJGICTBE11194				1		1																						1		1																1		1
FungiJGICTBE11195				1		1				1		1																						1		1
FungiJGICTBE1123				1		1				1		1				1		1				1		1				1		1				1		1										1		1
FungiJGICTBE11240																										1				1
FungiJGICTBE11241										1		1				1		1										1		1				1		1
FungiJGICTBE1125	1					1	1					1	1					1	1					1	1					1	1					1	1					1	1					1	1
FungiJGICTBE11260		1				1		1				1		1				1														1				1
FungiJGICTBE11333								1				1		1				1														1				1
FungiJGICTBE11347								1				1		1				1														1				1
FungiJGICTBE11354								1				1														1				1		1				1
FungiJGICTBE11370										1		1				1		1																1		1
FungiJGICTBE11384																1		1				1		1
FungiJGICTBE11387								1				1		1				1														1				1
FungiJGICTBE1139				1		1				1		1				1		1				1		1				1		1				1		1				1		1				1		1
FungiJGICTBE11423										1		1
FungiJGICTBE11478								1				1		1				1														1				1
FungiJGICTBE11479										1		1																						1		1
FungiJGICTBE11489								1				1		1				1
FungiJGICTBE11525																1		1										1		1																1		1
FungiJGICTBE11629
FungiJGICTBE11647
FungiJGICTBE11652										1		1				2		2
FungiJGICTBE1168				1		1				1		1				1		1				1		1				1		1				1		1				1		1				1		1
FungiJGICTBE11723
FungiJGICTBE11735																																														1		1
FungiJGICTBE11740
FungiJGICTBE11744
FungiJGICTBE11789																																												1				1
FungiJGICTBE1180				1		1				1		1				1		1				1		1				1		1				1		1				1		1				1		1
FungiJGICTBE11884		1				1		1				1		1				1								1				1
FungiJGICTBE11897																																		2		2
FungiJGICTBE120
FungiJGICTBE12020								1				1																				1				1
FungiJGICTBE1203				1		1				1		1				2		2				1		1				1		1				1		1				1		1				1		1
FungiJGICTBE12067														1				1														1				1
FungiJGICTBE1210				1		1				1		1				2		2				1		1				1		1				1		1				1		1				1		1
FungiJGICTBE12171										1		1																																		1		1
FungiJGICTBE12173								1				1		1				1														1				1
FungiJGICTBE12187																1		1																1		1
FungiJGICTBE12200																1		1
FungiJGICTBE12216
FungiJGICTBE12313
FungiJGICTBE12332																										1				1
FungiJGICTBE12455																										1				1
FungiJGICTBE12483
FungiJGICTBE12523		1				1								1				1
FungiJGICTBE12526
FungiJGICTBE12528
FungiJGICTBE1257				1		1				1		1				2		2				1		1				1		1				1		1				1		1				1		1
FungiJGICTBE12570
FungiJGICTBE12571
FungiJGICTBE12597		1				1								1				1
FungiJGICTBE12667		1				1																				1				1								1				1
FungiJGICTBE12669
FungiJGICTBE12685																																						1				1
FungiJGICTBE12687		1				1		1				1
FungiJGICTBE12700		1				1		1				1
FungiJGICTBE12702
FungiJGICTBE12708		1				1
FungiJGICTBE12728																										1				1								1				1
FungiJGICTBE12762														1				1		1				1
FungiJGICTBE12770																										1				1
FungiJGICTBE12775																											1			1
FungiJGICTBE12814
FungiJGICTBE1282				1		1				1		1				1		1				1		1				1		1				1		1				1		1				1		1
FungiJGICTBE12851																				1				1														1				1		1				1
FungiJGICTBE12869								1				1		1				1		1				1
FungiJGICTBE12910														1				1								1				1
FungiJGICTBE12925																																		1		1
FungiJGICTBE12942
FungiJGICTBE12956										1		1
FungiJGICTBE12963										1		1																						1		1
FungiJGICTBE12964																																		1		1
FungiJGICTBE13009																										1				1
FungiJGICTBE13138																												1		1
FungiJGICTBE13148																										1				1
FungiJGICTBE13207																																1				1
FungiJGICTBE13208																																1				1
FungiJGICTBE13253																																														1		1
FungiJGICTBE13272
FungiJGICTBE13282
FungiJGICTBE13301
FungiJGICTBE13352
FungiJGICTBE13369				2		2										1		1
FungiJGICTBE1339				1		1				1		1				1		1				1		1				1		1				1		1				1		1				1		1
FungiJGICTBE1340		1				1		1				1		1				1		1				1		1				1		1				1		1				1		1				1
FungiJGICTBE13454
FungiJGICTBE1346				1		1				1		1				1		1				1		1				1		1				1		1				1		1				1		1
FungiJGICTBE1347				1		1				1		1				1		1				1		1				1		1				1		1				1		1				1		1
FungiJGICTBE13531
FungiJGICTBE13539
FungiJGICTBE1356				1		1				1		1				1		1				1		1				1		1				1		1				1		1				1		1
FungiJGICTBE13605
FungiJGICTBE1362	1					1	1					1	1					1	1					1	1					1	1					1	1					1	1					1	1
FungiJGICTBE13655
FungiJGICTBE13802		1				1																										1				1
FungiJGICTBE13804								1				1																				1				1
FungiJGICTBE13831
FungiJGICTBE13862								1				1														1				1
FungiJGICTBE13871		1				1								1				1
FungiJGICTBE13904																												1		1
FungiJGICTBE13915								1				1																				1				1
FungiJGICTBE13940										1		1																						1		1
FungiJGICTBE140				1		1				1		1				1		1				1		1				1		1				1		1				1		1				1		1
FungiJGICTBE14015
FungiJGICTBE14023
FungiJGICTBE1403				1		1				1		1				1		1				1		1				1		1				1		1				1		1				1		1
FungiJGICTBE14077
FungiJGICTBE14109																										1				1
FungiJGICTBE14158																																												1				1
FungiJGICTBE14195																									1					1
FungiJGICTBE14211																				1				1														1				1
FungiJGICTBE1423				1		1				1		1				1		1				1		1				1		1				1		1				1		1				1		1
FungiJGICTBE14272
FungiJGICTBE14306																																1				1
FungiJGICTBE14313																										1				1
FungiJGICTBE14356																																		1		1
FungiJGICTBE14389
FungiJGICTBE1439		1				1		2				2		2				2								1				1		2				2		1				1		1				1
FungiJGICTBE1441				1		1				1		1				1		1				1		1				1		1				1		1				1		1				1		1
FungiJGICTBE14442																																												1				1
FungiJGICTBE14499
FungiJGICTBE1453					1	1					1	1					1	1					1	1					1	1					1	1					1	1					1	1
FungiJGICTBE14694				1		1										1		1
FungiJGICTBE1473				1		1				1		1				1		1				1		1				1		1				1		1				1		1				1		1
FungiJGICTBE14753
FungiJGICTBE1483	1					1	1					1	1					1	1					1	1					1	1					1	1					1	1					1	1
FungiJGICTBE14849
FungiJGICTBE14853
FungiJGICTBE14860
FungiJGICTBE1490					1	1					1	1					1	1					1	1					1	1					1	1					1	1					1	1
FungiJGICTBE1491					1	1					1	1					1	1					1	1					1	1					1	1					1	1					1	1
FungiJGICTBE14913
FungiJGICTBE15040
FungiJGICTBE15041
FungiJGICTBE15195
FungiJGICTBE15212
FungiJGICTBE15267																										1				1
FungiJGICTBE15270		1				1																				1				1
FungiJGICTBE15274		1				1								1				1
FungiJGICTBE15309				1		1										1		1
FungiJGICTBE1531	1					1	1					1	1					1	1					1	1					1	1					1	1					1	1					1	1
FungiJGICTBE15311																										1				1
FungiJGICTBE15314		1				1								1				1
FungiJGICTBE15326																										1				1
FungiJGICTBE1536					1	1					1	1					1	1					1	1					1	1					1	1					1	1					1	1
FungiJGICTBE154	1					1	1					1	1					1	1					1	1					1	1					1	1					1	1					1	1
FungiJGICTBE15543														1				1
FungiJGICTBE15566								1				1		1				1
FungiJGICTBE15571								1				1																				1				1
FungiJGICTBE15595								1				1
FungiJGICTBE156
FungiJGICTBE15669
FungiJGICTBE15711
FungiJGICTBE15747																																1				1
FungiJGICTBE15752
FungiJGICTBE15775
FungiJGICTBE1580
FungiJGICTBE15810																1		1
FungiJGICTBE15816																	1	1
FungiJGICTBE15842																						1		1
FungiJGICTBE15868
FungiJGICTBE15878
FungiJGICTBE1594	1					1	1					1	1					1	1					1	1					1	1					1	1					1	1					1	1
FungiJGICTBE15942																			1					1													1					1
FungiJGICTBE16040																																														1		1
FungiJGICTBE1606		1				1		1				1		1				1								1				1
FungiJGICTBE16097																									1					1
FungiJGICTBE16303																																1				1
FungiJGICTBE1633				1		1				1		1				1		1				1		1				1		1				1		1				1		1				1		1
FungiJGICTBE164				1		1				1		1				1		1				1		1				1		1				1		1				1		1				1		1
FungiJGICTBE16585
FungiJGICTBE16611
FungiJGICTBE16640
FungiJGICTBE16656
FungiJGICTBE16704
FungiJGICTBE16720
FungiJGICTBE16729
FungiJGICTBE16763
FungiJGICTBE16784
FungiJGICTBE16796
FungiJGICTBE16799
FungiJGICTBE16876
FungiJGICTBE1690				1		1				1		1				1		1				1		1				1		1				1		1				1		1				1		1
FungiJGICTBE16934
FungiJGICTBE17136
FungiJGICTBE17148
FungiJGICTBE17172
FungiJGICTBE17291
FungiJGICTBE17325
FungiJGICTBE17365
FungiJGICTBE17369
FungiJGICTBE17398
FungiJGICTBE17399
FungiJGICTBE17408
FungiJGICTBE1742
FungiJGICTBE17426
FungiJGICTBE17435
FungiJGICTBE17440
FungiJGICTBE17449
FungiJGICTBE17465
FungiJGICTBE17505
FungiJGICTBE17747
FungiJGICTBE17787
FungiJGICTBE17848
FungiJGICTBE17852
FungiJGICTBE17868
FungiJGICTBE17913
FungiJGICTBE1792				1		1				1		1				1		1				1		1				1		1				1		1				1		1				1		1
FungiJGICTBE17930
FungiJGICTBE1795				1		1				1		1				1		1				1		1				1		1				1		1				1		1				1		1
FungiJGICTBE17970
FungiJGICTBE18007
FungiJGICTBE1802					1	1					1	1											1	1					1	1					1	1					1	1					1	1
FungiJGICTBE18074
FungiJGICTBE18097
FungiJGICTBE1823
FungiJGICTBE1836				1		1				1		1										1		1				1		1				1		1				1		1				1		1
FungiJGICTBE1838	1					1	1					1	1					1	1					1	1					1	1					1	1					1	1					1	1
FungiJGICTBE18518
FungiJGICTBE1863	1					1	1					1	1					1	1					1	1					1	1					1	1					1	1					1	1
FungiJGICTBE1864				1		1				1		1										1		1				1		1				1		1				1		1				1		1
FungiJGICTBE18669
FungiJGICTBE18755
FungiJGICTBE18774
FungiJGICTBE18817
FungiJGICTBE1884	1					1	1					1	1					1	1					1	1					1	1					1	1					1	1					1	1
FungiJGICTBE18848																										1				1
FungiJGICTBE18876				1		1
FungiJGICTBE1888
FungiJGICTBE18936
FungiJGICTBE1895	1					1	1					1	1					1	1					1	1					1	1					1	1					1	1					1	1
FungiJGICTBE18977
FungiJGICTBE18985								1				1		1				1
FungiJGICTBE19023										1		1
FungiJGICTBE19090																																						1				1
FungiJGICTBE19265
FungiJGICTBE1928				1		1				1		1				1		1				1		1				1		1				1		1				1		1				1		1
FungiJGICTBE19395
FungiJGICTBE1945				1		1				1		1				1		1				1		1				1		1				1		1				1		1				1		1
FungiJGICTBE19507																				1				1
FungiJGICTBE19595
FungiJGICTBE19602																												1		1
FungiJGICTBE19653																												1		1
FungiJGICTBE19661																										1				1
FungiJGICTBE19678																										1				1
FungiJGICTBE19683																										1				1
FungiJGICTBE19688																										1				1
FungiJGICTBE19724																									1					1
FungiJGICTBE19795																												1		1
FungiJGICTBE198				2		2				3		3				2		2				2		2				1		1				3		3				2		2				1		1
FungiJGICTBE19804																										1				1
FungiJGICTBE19850																													1	1
FungiJGICTBE19869																												1		1
FungiJGICTBE19935																										1				1
FungiJGICTBE1997					1	1					1	1					1	1					1	1					1	1					1	1					1	1					1	1
FungiJGICTBE20085																										1				1
FungiJGICTBE20122																									1					1
FungiJGICTBE20145
FungiJGICTBE2026					1	1					1	1					1	1					1	1					1	1					1	1					1	1					1	1
FungiJGICTBE203
FungiJGICTBE20410																																1				1
FungiJGICTBE2044				1		1				1		1				1		1				1		1				1		1				1		1				1		1				1		1
FungiJGICTBE20541
FungiJGICTBE20616																																								1		1
FungiJGICTBE20657
FungiJGICTBE20658
FungiJGICTBE20664
FungiJGICTBE2069					1	1					1	1					1	1					1	1					1	1					1	1					1	1					1	1
FungiJGICTBE20714																																						1				1
FungiJGICTBE2076	1					1	1					1	1					1	1					1	1					1	1					1	1					1	1					1	1
FungiJGICTBE20892
FungiJGICTBE2111				1		1				1		1				1		1				1		1				1		1				1		1				1		1				1		1
FungiJGICTBE21135
FungiJGICTBE21164
FungiJGICTBE21194
FungiJGICTBE2124				1		1				1		1				1		1				1		1				1		1				1		1				1		1				1		1
FungiJGICTBE21250
FungiJGICTBE21290
FungiJGICTBE21299
FungiJGICTBE2133				1		1				1		1				1		1				1		1				1		1				1		1				1		1				1		1
FungiJGICTBE21331
FungiJGICTBE21334
FungiJGICTBE21337
FungiJGICTBE2136					1	1					1	1					1	1					1	1					1	1					1	1					1	1					1	1
FungiJGICTBE21702
FungiJGICTBE21715
FungiJGICTBE21744
FungiJGICTBE218				1		1				1		1				1		1				1		1				1		1				1		1				1		1				1		1
FungiJGICTBE2181	1					1	1					1	1					1	1					1	1					1	1					1	1					1	1					1	1
FungiJGICTBE21812
FungiJGICTBE21827
FungiJGICTBE21865
FungiJGICTBE219				1		1				1		1				1		1				1		1				2		2				1		1				1		1				1		1
FungiJGICTBE21935
FungiJGICTBE21986
FungiJGICTBE22051
FungiJGICTBE22057
FungiJGICTBE2208				1		1				1		1				1		1				1		1				1		1				1		1				1		1				1		1
FungiJGICTBE2209				1		1				1		1				1		1				1		1				1		1				1		1				1		1				1		1
FungiJGICTBE2211				1		1				1		1				1		1				1		1				1		1				1		1				1		1				1		1
FungiJGICTBE22126
FungiJGICTBE22131
FungiJGICTBE22152
FungiJGICTBE22162
FungiJGICTBE22167
FungiJGICTBE2218	1					1	1					1	1					1	1					1	1					1	1					1	1					1	1					1	1
FungiJGICTBE2225				1		1				1		1				1		1				1		1				1		1				1		1				1		1				1		1
FungiJGICTBE223					1	1					1	1					1	1					1	1					1	1					1	1					1	1					1	1
FungiJGICTBE22385
FungiJGICTBE22488
FungiJGICTBE22507
FungiJGICTBE2256				1		1				1		1				1		1				1		1				1		1				1		1				1		1				1		1
FungiJGICTBE22647
FungiJGICTBE22650
FungiJGICTBE22669
FungiJGICTBE22776
FungiJGICTBE22797
FungiJGICTBE22828
FungiJGICTBE22899
FungiJGICTBE23051
FungiJGICTBE23053
FungiJGICTBE23120
FungiJGICTBE23178
FungiJGICTBE23179
FungiJGICTBE23292
FungiJGICTBE23361
FungiJGICTBE23381
FungiJGICTBE23402
FungiJGICTBE23427
FungiJGICTBE235																							1	1					1	1					1	1					1	1					1	1
FungiJGICTBE23535
FungiJGICTBE23598
FungiJGICTBE23602
FungiJGICTBE23612
FungiJGICTBE23624
FungiJGICTBE23630
FungiJGICTBE23679
FungiJGICTBE2371	1					1	1					1	1					1	1					1	1					1	1					1	1					1	1					1	1
FungiJGICTBE23776
FungiJGICTBE2378					1	1					1	1					1	1					1	1					1	1					1	1					1	1					1	1
FungiJGICTBE23781
FungiJGICTBE23786
FungiJGICTBE23805
FungiJGICTBE23938
FungiJGICTBE23945
FungiJGICTBE2397	1					1	1					1	1					1	1					1	1					1	1					1	1					1	1					1	1
FungiJGICTBE2398					1	1					1	1					1	1					1	1					1	1					1	1					1	1					1	1
FungiJGICTBE23984
FungiJGICTBE23997
FungiJGICTBE2403	1					1	1					1	1					1	1					1	1					1	1					1	1					1	1					1	1
FungiJGICTBE24081
FungiJGICTBE24161
FungiJGICTBE24216
FungiJGICTBE24302
FungiJGICTBE24309
FungiJGICTBE24312
FungiJGICTBE24315
FungiJGICTBE24364
FungiJGICTBE2440				1		1				1		1				1		1				1		1				1		1				1		1				1		1				1		1
FungiJGICTBE24442
FungiJGICTBE24445
FungiJGICTBE24459
FungiJGICTBE24480
FungiJGICTBE2450				1		1				1		1				1		1				1		1				1		1				1		1				1		1				1		1
FungiJGICTBE24539
FungiJGICTBE2457	1					1	1					1	1					1	1					1	1					1	1					1	1					1	1					1	1
FungiJGICTBE2461				1		1				1		1				1		1				1		1				1		1				1		1				1		1				1		1
FungiJGICTBE24616
FungiJGICTBE24684
FungiJGICTBE24718
FungiJGICTBE24796
FungiJGICTBE24810
FungiJGICTBE24841
FungiJGICTBE24867
FungiJGICTBE24894
FungiJGICTBE2491					1	1					1	1					1	1					1	1					1	1					1	1					1	1					1	1
FungiJGICTBE24919
FungiJGICTBE24927
FungiJGICTBE24928
FungiJGICTBE2494			1			1			1			1			1			1			1			1			1			1			1			1			1			1			1			1
FungiJGICTBE24994
FungiJGICTBE2506	1					1	1					1	1					1	1					1	1					1	1					1	1					1	1					1	1
FungiJGICTBE25088
FungiJGICTBE2513					1	1					1	1					1	1					1	1					1	1					1	1					1	1					1	1
FungiJGICTBE25202
FungiJGICTBE2521				1		1				1		1				1		1				1		1				1		1				1		1				1		1				1		1
FungiJGICTBE25222
FungiJGICTBE25245
FungiJGICTBE25246
FungiJGICTBE25258
FungiJGICTBE2526	1					1	1					1	1					1	1					1	1					1	1					1	1					1	1					1	1
FungiJGICTBE2528				1		1				1		1				1		1				1		1				1		1				1		1				1		1				1		1
FungiJGICTBE25431
FungiJGICTBE2550				1		1				1		1				1		1				1		1				1		1				1		1				1		1				1		1
FungiJGICTBE25513
FungiJGICTBE25515
FungiJGICTBE25544
FungiJGICTBE2597				1		1				1		1				1		1				1		1				1		1				1		1				1		1				1		1
FungiJGICTBE2606				1		1				1		1				1		1				1		1				1		1				1		1				1		1				1		1
FungiJGICTBE2643					1	1					1	1					1	1					1	1					1	1					1	1					1	1					1	1
FungiJGICTBE2647			1			1			1			1			1			1			1			1			1			1			1			1			1			1			1			1
FungiJGICTBE2791				1		1				1		1				2		2				1		1				1		1				1		1				1		1				1		1
FungiJGICTBE2797				1		1				1		1				2		2				1		1				1		1				1		1				1		1				1		1
FungiJGICTBE2802				1		1				1		1				2		2				1		1				1		1				1		1				1		1				1		1
FungiJGICTBE281										1		1
FungiJGICTBE2813
FungiJGICTBE2815		1				1		2				2		1				1								2				2		2				2		1				1		2				2
FungiJGICTBE2844		1				1		1				1		1				1		1				1		1				1		1				1		1				1		1				1
FungiJGICTBE2849
FungiJGICTBE2868				1		1				1		1				1		1				1		1				1		1				1		1				1		1				1		1
FungiJGICTBE287		1				1		1				1		1				1		1				1		2				2		1				1		1				1		1				1
FungiJGICTBE2877					1	1					1	1					1	1					1	1					1	1					1	1					1	1					1	1
FungiJGICTBE288			1			1			1			1			1			1			1			1			1			1			1			1			1			1			1			1
FungiJGICTBE2889					1	1					1	1					1	1					1	1					1	1					1	1					1	1					1	1
FungiJGICTBE2905										1		1				1		1				1		1				1		1				1		1				1		1				1		1
FungiJGICTBE2916			1			1			1			1			1			1			1			1			1			1			1			1			1			1			1			1
FungiJGICTBE2936				1		1				1		1				1		1				1		1				1		1				1		1				1		1				1		1
FungiJGICTBE2967				1		1				1		1										1		1				1		1				1		1				1		1				1		1
FungiJGICTBE2991				1		1				1		1				1		1				1		1				1		1				1		1				1		1				1		1
FungiJGICTBE300				1		1				1		1				1		1				1		1				2		2				1		1				1		1				1		1
FungiJGICTBE3065	1					1	1					1	1					1	1					1	1					1	1					1	1					1	1					1
FungiJGICTBE3067				1		1				1		1				1		1				1		1				1		1				1		1				1		1				1		1
FungiJGICTBE3081		1				1		1				1		1				1		1				1								1				1		1				1		1				1
FungiJGICTBE3091	1					1	1					1	1					1	1					1	1					1	1					1	1					1	1					1	1
FungiJGICTBE3161	1					1	1					1	1					1	1					1	1					1	1					1	1					1	1					1	1
FungiJGICTBE3173			1			1			1			1			1			1			1			1			1			1			1			1			1			1			1			1
FungiJGICTBE3200		1				1		1				1		1				1		1				1								1				1		1				1		1				1
FungiJGICTBE3219			1			1			1			1			1			1			1			1			1			1			1			1			1			1			1			1
FungiJGICTBE3244				1		1				1		1										1		1				1		1				1		1				1		1				1		1
FungiJGICTBE327				1		1				1		1				1		1				1		1				1		1				1		1				1		1				1		1
FungiJGICTBE3295					1	1					1	1					1	1					1	1					1	1					1	1					1	1					1	1
FungiJGICTBE3299				1		1				1		1				1		1				1		1				1		1				1		1				1		1				1		1
FungiJGICTBE3316
FungiJGICTBE3318				1		1				1		1				1		1				1		1				1		1				1		1				1		1				1		1
FungiJGICTBE3328				1		1				1		1				1		1				1		1										1		1				1		1				1		1
FungiJGICTBE3341				3		3				1		1				1		1				2		2				1		1				1		1				1		1				1		1
FungiJGICTBE3361																																		1		1
FungiJGICTBE3379										3		3				3		3				1		1				1		1				2		2
FungiJGICTBE3438	1					1	1					1	1					1	1					1	1					1	1					1	1					1	1					1	1
FungiJGICTBE3486				1		1				1		1				1		1				1		1				1		1				1		1				1		1				1		1
FungiJGICTBE3559					1	1					1	1					1	1					1	1					1	1					1	1					1	1					1	1
FungiJGICTBE356			1			1			1			1			1			1			2			2			2			2			1			1			2			2			1			1
FungiJGICTBE3573				1		1				1		1				1		1				1		1				1		1				1		1				1		1				1		1
FungiJGICTBE3592				1		1				1		1				1		1				1		1				1		1				1		1				1		1				1		1
FungiJGICTBE3599				1		1				1		1				1		1				1		1				1		1				1		1				1		1				1		1
FungiJGICTBE3677	1					1	1					1	1					1							1					1	1					1	1					1	1					1	1
FungiJGICTBE3679	1					1	1					1	1					1	1					1	1					1	1					1	1					1	1					1	1
FungiJGICTBE3681					1	1					1	1					1	1					1	1					1	1					1	1					1	1					1	1
FungiJGICTBE3689																							1	1																							1	1
FungiJGICTBE3696		1				1		1				1		1				1		1				1		1				1		1				1		1				1		1				1
FungiJGICTBE3697								1				1		1				1		1				1		1				1		1				1		1				1		1				1
FungiJGICTBE3739				1		1				1		1				1		1				1		1				1		1				1		1				1		1				1		1
FungiJGICTBE3769										3		3				1		1				1		1				1		1				2		2										1		1
FungiJGICTBE3774		2				2		1				1		3				3		2				2		1				1		2				2		1				1		1				1
FungiJGICTBE3804	1					1	1					1	2					2	1					1	1					1	1					1	1					1	1					1	1
FungiJGICTBE3830										1		1				2		2				1		1				2		2				2		2
FungiJGICTBE3848										2		2				2		2				3		3										1		1				1		1				1		1
FungiJGICTBE3865				1		1				1		1				1		1				1		1				1		1				1		1				1		1				1		1
FungiJGICTBE390																																1				1								1				1
FungiJGICTBE3900				1		1				1		1				1		1				1		1				1		1				1		1				1		1				1		1
FungiJGICTBE3906				1		1				1		1										1		1				1		1				1		1				1		1				1		1
FungiJGICTBE3964								1				1		1				1		1				1		3				3		1				1
FungiJGICTBE3965	1					1	1					1	1					1	1					1	1					1	1					1	1					1	1					1	1
FungiJGICTBE3969	1					1	1					1	1					1	1					1	1					1	1					1	1					1	1					1	1
FungiJGICTBE3972					1	1					1	1					1	1					1	1					1	1					1	1					1	1					1	1
FungiJGICTBE3975		1				1		1				1		1				1		1				1		1				1		1				1		1				1		1				1
FungiJGICTBE4056		1				1		1				1		2				2		1				1								1				1		1				1		1				1
FungiJGICTBE4129			1			1			1			1			2			2			1			1									1			1			1			1			1			1
FungiJGICTBE4185	1					1	1					1	1					1	1					1	1					1	1					1	1					1	1					1	1
FungiJGICTBE4202				1		1				1		1				1		1				1		1				1		1				1		1				1		1				1		1
FungiJGICTBE4229			1			1			1			1			1			1			1			1			1			1			1			1			1			1			1			1
FungiJGICTBE424																1		1
FungiJGICTBE4245				1		1				1		1				1		1				1		1				1		1				1		1				1		1				1		1
FungiJGICTBE4249				1		1				1		1				1		1				1		1				1		1				1		1				1		1				1		1
FungiJGICTBE4251			1			1			1			1									1			1			1			1			1			1			1			1			1			1
FungiJGICTBE4258		1				1		1				1								2				2		2				2		1				1		1				1
FungiJGICTBE4275	1					1	1					1	1					1	1					1							1					1	1					1	1					1	1
FungiJGICTBE4284	1					1	1					1	1					1	1					1	1					1	1					1	1					1	1					1	1
FungiJGICTBE429																												1		1
FungiJGICTBE4299																										1				1
FungiJGICTBE4341					1	1					1	1					1	1					1	1					1	1					1	1					1	1					1	1
FungiJGICTBE4386																																1				1
FungiJGICTBE4453
FungiJGICTBE4457					1	1					1	1					1	1					1	1					1	1					1	1					1	1					1	1
FungiJGICTBE4492				1		1				1		1				1		1				1		1				1		1				1		1				1		1				1		1
FungiJGICTBE4523					1	1					1	1					1	1					1	1					1	1					1	1					1	1					1	1
FungiJGICTBE4550	1					1	1					1	1					1	1					1	1					1	1					1	1					1	1					1	1
FungiJGICTBE4599				1		1				1		1				1		1				1		1				1		1				1		1				1		1				1		1
FungiJGICTBE4614				1		1				1		1				1		1				1		1				1		1				1		1				1		1				1		1
FungiJGICTBE4636																																																	1
FungiJGICTBE4651										1		1
FungiJGICTBE4664			1			1			1			1			1			1			1			1			1			1			1			1			1			1			1			1
FungiJGICTBE4676	1					1	1					1	1					1	1					1	1					1	1					1	1					1	1					1	1
FungiJGICTBE475																												1		1
FungiJGICTBE4788				1		1				1		1				1		1										1		1				1		1										1		1
FungiJGICTBE4823				1		1				1		1				1		1				1		1				1		1				1		1				1		1				1		1
FungiJGICTBE4824																																									1	1
FungiJGICTBE4863	1					1	1					1	1					1	1					1	1					1	1					1	1					1	1					1	1
FungiJGICTBE4869
FungiJGICTBE4877		1				1		1				1		1				1		1				1		1				1		1				1		1				1		1				1
FungiJGICTBE494				3		3				2		2				2		2				2		2				2		2				2		2				1		1				2		2
FungiJGICTBE4942	1					1	1					1	1					1	1					1	1					1	1					1	1					1	1					1	1
FungiJGICTBE4987											1	1					1	1					1	1					1	1					1	1											1	1
FungiJGICTBE499					1	1					2	2					1	1					1	1					1	1					2	2					1	1					1	1
FungiJGICTBE5011														1				1		1				1		1				1		4				4		1				1		1				1
FungiJGICTBE5012																												1		1
FungiJGICTBE502		1				1		1				1		2				2		1				1		1				1		1				1		1				1		1				1
FungiJGICTBE5039			1			1			1			1			1			1			1			1			1			1			1			1			1			1			1			1
FungiJGICTBE5099					1	1					1	1											1	1					1	1					1	1					1	1					1	1
FungiJGICTBE5103			1			1			1			1			1			1			1			1			1			1			1			1			1			1
FungiJGICTBE5120					1	1					1	1					1	1					1	1					1	1					1	1					1	1					1	1
FungiJGICTBE5260					1	1																	2	2					1	1											3	3					2	2
FungiJGICTBE5263				1		1				1		1																						1		1										1		1
FungiJGICTBE5278		1				1		1				1		1				1		1				1		1				1		1				1		1				1		1				1
FungiJGICTBE5307																				1				1
FungiJGICTBE5325
FungiJGICTBE5352		1				1		1				1		1				1		1				1		1				1		1				1		1				1		1				1
FungiJGICTBE5365				1		1				2		2				1		1				1		1										1		1				1		1
FungiJGICTBE537				1		1				1		1				1		1				1		1				1		1				1		1				1		1				3		3
FungiJGICTBE5397		1				1		1				1		1				1		1				1		1				1		1				1								1				1
FungiJGICTBE5403																										1				1		1				1		1				1
FungiJGICTBE5426				1		1				1		1				1		1				1		1				1		1				1		1				1		1				1		1
FungiJGICTBE5462				1		1				1		1				1		1				1		1				1		1				1		1				1		1				1		1
FungiJGICTBE5482								1				1		1				1		1				1								1				1		1				1
FungiJGICTBE554				1		1				1		1				1		1				2		2				1		1				1		1				2		2				2		2
FungiJGICTBE559				1		1				2		2				1		1				1		1				1		1				2		2				1		1				1		1
FungiJGICTBE5605
FungiJGICTBE570					1	1					1	1					1	1					1	1					1	1					1	1					1	1					1	1
FungiJGICTBE5710										1		1				1		1				1		1				2		2				1		1										1		1
FungiJGICTBE5746				1		1				1		1				1		1				1		1				1		1				1		1				1		1				1		1
FungiJGICTBE5794				1		1				1		1				1		1				1		1				1		1				1		1				1		1				1		1
FungiJGICTBE581			1			1			1			1			1			1			2			2			1			1			1			1			2			2			1			1
FungiJGICTBE5898		1				1		1				1		1				1		1				1		1				1		1				1		1				1		1				1
FungiJGICTBE5911				1		1				1		1				1		1				1		1				1		1				1		1				1		1				1		1
FungiJGICTBE594					1	1					1	1					1	1					1	1					1	1					2	2					1	1					1	1
FungiJGICTBE598				1		1				1		1				1		1				1		1				1		1				1		1				1		1				1		1
FungiJGICTBE5997				1		1				1		1				1		1				1		1				1		1				1		1				1		1				1		1
FungiJGICTBE6
FungiJGICTBE6034																																														1		1
FungiJGICTBE6035										3		3				2		2				1		1				2		2				3		3				1		1
FungiJGICTBE6066
FungiJGICTBE6148		1				1		1				1		1				1		1				1		1				1		1				1								1				1
FungiJGICTBE6176		1				1		1				1		1				1		1				1		1				1		1				1		1				1		1				1
FungiJGICTBE6197		1				1		1				1		1				1		1				1		1				1		1				1		1				1		1				1
FungiJGICTBE6204										2		2				3		3										1		1				1		1
FungiJGICTBE6236		1				1		1				1		1				1		1				1		1				1		1				1		1				1		1				1
FungiJGICTBE63													1					1	1					1	1					1							1					1
FungiJGICTBE6305		1				1		2				2		1				1								1				1		1				1								1				1
FungiJGICTBE6346		1				1		1				1		1				1		1				1								1				1
FungiJGICTBE6368		1				1		1				1		1				1		1				1		1				1		1				1		1				1
FungiJGICTBE6377		1				1		2				2		2				2								1				1		2				2
FungiJGICTBE64																																														1		1
FungiJGICTBE642					1	1					1	1					1	1					1	1					1	1					1	1					1	1					1	1
FungiJGICTBE6520		2				2		1				1		1				1		1				1		1				1		1				1		1				1
FungiJGICTBE654					2	2					1	1					1	1					1	1					1	1					1	1					1	1					1	1
FungiJGICTBE6577										1		1				2		2				2		2				1		1				1		1										1		1
FungiJGICTBE6604		2				2		1				1								1				1								1				1		1				1
FungiJGICTBE6615
FungiJGICTBE6626
FungiJGICTBE668				1		1				1		1				1		1				1		1				2		2				1		1				1		1				1		1
FungiJGICTBE6700								1				1		1				1		1				1		1				1		1				1		1				1		1				1
FungiJGICTBE6742		1				1		1				1		1				1								1				1		1				1		1				1		1				1
FungiJGICTBE676				2		2																2		2				1		1										2		2				3		3
FungiJGICTBE677				1		1				1		1				1		1				1		1				1		1				1		1				1		1				1		1
FungiJGICTBE6772								1				1		1				1		1				1								1				1		1				1
FungiJGICTBE681				1		1				1		1				1		1				1		1				2		2				1		1				1		1				1		1
FungiJGICTBE6813				1		1				2		2				1		1				1		1				1		1				1		1				1		1				1		1
FungiJGICTBE6845								1				1		1				1								1				1		1				1								1				1
FungiJGICTBE6853								1				1		1				1		1				1								1				1		1				1
FungiJGICTBE6900		1				1														1				1														1				1		1				1
FungiJGICTBE6907								1				1		1				1		1				1		2				2		1				1		1				1
FungiJGICTBE691		1				1		1				1		1				1		1				1		1				1		1				1		1				1		1				1
FungiJGICTBE6927		1				1		1				1		1				1								1				1		1				1		1				1		1				1
FungiJGICTBE696		1				1		1				1		1				1		1				1		1				1		1				1								2				2
FungiJGICTBE701				1		1				1		1				1		1				1		1				1		1				1		1				1		1				1		1
FungiJGICTBE7019		1				1		1				1		1				1		1				1		1				1		1				1		1				1		1				1
FungiJGICTBE7032		2				2		1				1		1				1								1				1		1				1
FungiJGICTBE7040								1				1		1				1																										1				1
FungiJGICTBE7099										1		1				1		1																1		1										1		1
FungiJGICTBE7110		1				1		1				1		1				1		1				1		1				1		1				1		1				1		1				1
FungiJGICTBE7131																																														1		1
FungiJGICTBE7204																																		3		3
FungiJGICTBE7222		1				1		2				2		2				2		1				1		1				1		1				1		1				1
FungiJGICTBE7228				1		1				2		2				1		1										1		1				1		1
FungiJGICTBE7242
FungiJGICTBE7318		1				1		2				2		1				1								1				1		1				1		1				1		1				1
FungiJGICTBE733				2		2
FungiJGICTBE7387		1				1		1				1		2				2		1				1		1				1		1				1		1				1
FungiJGICTBE7388		1				1		1				1		2				2								1				1		1				1
FungiJGICTBE7410								1				1		1				1								2				2		1				1		1				1
FungiJGICTBE7436		1				1		1				1		1				1		1				1		1				1		1				1		1				1
FungiJGICTBE7443		1				1		1				1		1				1								1				1		1				1
FungiJGICTBE7463		1				1		1				1		1				1								1				1		1				1								1				1
FungiJGICTBE7551								1				1																				1				1								2				2
FungiJGICTBE7558										1		1				1		1																1		1										1		1
FungiJGICTBE7580					1	1					1	1					3	3											1	1					1	1
FungiJGICTBE759			1			1			1			1			1			1			1			1			2			2			1			1			1			1			2			2
FungiJGICTBE7599																												1		1
FungiJGICTBE76
FungiJGICTBE7607				1		1				1		1				1		1				1		1				1		1				1		1				1		1
FungiJGICTBE7610										2		2				1		1				1		1				1		1				1		1										1		1
FungiJGICTBE767		1				1		1				1		1				1		1				1		1				1		1				1		1				1		1				1
FungiJGICTBE7691
FungiJGICTBE7702		1				1		1				1		1				1								1				1		1				1								1				1
FungiJGICTBE7733								1				1		1				1								1				1		1				1		1				1
FungiJGICTBE7738										1		1				1		1																1		1										2		2
FungiJGICTBE7739										1		1				5		5																						1		1
FungiJGICTBE774	1					1	1					1	1					1	1					1	1					1	1					1	1					1	1					1	1
FungiJGICTBE7748								1				1		1				1		1				1		1				1		1				1
FungiJGICTBE7765
FungiJGICTBE7792																						1		1																1		1				1		1
FungiJGICTBE7806																																		1		1
FungiJGICTBE782					1	1					1	1					1	1					1	1					1	1					1	1					1	1					1	1
FungiJGICTBE7822																						1		1																1		1				1		1
FungiJGICTBE7886		1				1		1				1		1				1								1				1		1				1
FungiJGICTBE7910				1		1				1		1				1		1				1		1										1		1				1		1				1		1
FungiJGICTBE792				1		1				1		1				1		1				1		1				1		1				1		1				1		1				1		1
FungiJGICTBE7920		1				1		1				1														1				1		1				1		1				1
FungiJGICTBE7925								1				1		1				1														1				1		1				1		1				1
FungiJGICTBE7937																												1		1
FungiJGICTBE8008										1		1				1		1																1		1
FungiJGICTBE8076		1				1		1				1		1				1								1				1		1				1								1				1
FungiJGICTBE8089										1		1				1		1				1		1				1		1				1		1
FungiJGICTBE8104		1				1		1				1		1				1		1				1		1				1		1				1
FungiJGICTBE8112		1				1		1				1														1				1		1				1
FungiJGICTBE8114		1				1		1				1		1				1								1				1		1				1		1				1
FungiJGICTBE8118		1				1		1				1														1				1		1				1								1				1
FungiJGICTBE8121																						1		1										1		1				1		1				1		1
FungiJGICTBE8144										1		1										1		1				1		1				1		1				1		1
FungiJGICTBE8283										1		1										1		1
FungiJGICTBE8297		1				1		1				1		1				1								1				1		1				1
FungiJGICTBE8323		1				1														1				1		1				1								1				1
FungiJGICTBE8333										1		1				1		1																1		1
FungiJGICTBE8361										1		1				1		1																1		1										2		2
FungiJGICTBE8395																	1	1																							2	2					1	1
FungiJGICTBE8419										1		1																						1		1
FungiJGICTBE8446																				1				1								1				1		1				1		1				1
FungiJGICTBE8465																						1		1				1		1										1		1
FungiJGICTBE848				1		1				1		1				1		1				1		1				1		1				1		1				1		1				1		1
FungiJGICTBE8501		1				1		1				1		1				1														1				1		1				1
FungiJGICTBE8507																																		1		1
FungiJGICTBE8570								1				1		1				1														1				1
FungiJGICTBE8597										1		1				1		1				2		2										1		1				1		1
FungiJGICTBE8715								1				1		1				1		1				1								1				1		1				1
FungiJGICTBE8720								1				1		1				1		1				1								1				1		2				2
FungiJGICTBE8738			1			1			1			1			1			1									1			1			1			1
FungiJGICTBE8746																																		1		1
FungiJGICTBE8763											1	1																							1	1
FungiJGICTBE8769										1		1				1		1										1		1				1		1
FungiJGICTBE878				1		1				1		1				1		1				1		1				1		1				1		1				1		1				1		1
FungiJGICTBE8887										1		1										1		1																1		1				1		1
FungiJGICTBE8890																1		1										1		1
FungiJGICTBE8903				1		1				1		1										1		1				1		1				1		1
FungiJGICTBE8927		1				1																				1				1														1				1
FungiJGICTBE8939		1				1		1				1		1				1														1				1								1				1
FungiJGICTBE8957		1				1		1				1														1				1		1				1
FungiJGICTBE8962										1		1				1		1																1		1				1		1
FungiJGICTBE9025																				1				1		1				1
FungiJGICTBE9037										1		1																						2		2
FungiJGICTBE9052																1		1				1		1
FungiJGICTBE9054								1				1		1				1								1				1		1				1
FungiJGICTBE9087																										1				1								1				1		2				2
FungiJGICTBE9153								1				1		1				1														1				1
FungiJGICTBE916				1		1				1		1				1		1				1		1				1		1				1		1				1		1				1		1
FungiJGICTBE9179								1				1		1				1														1				1
FungiJGICTBE919				1		1				1		1				1		1				1		1				1		1				1		1				1		1				1		1
FungiJGICTBE9205		1				1		1				1		1				1								1				1		1				1
FungiJGICTBE9211														1				1		1				1														1				1
FungiJGICTBE9232								1				1		1				1		1				1								1				1
FungiJGICTBE924				1		1				1		1				1		1				1		1				1		1				1		1				1		1				1		1
FungiJGICTBE9258		1				1		1				1
FungiJGICTBE9277										1		1				1		1																1		1										1		1
FungiJGICTBE9328																	1	1					2	2																							1	1
FungiJGICTBE9355
FungiJGICTBE936	1					1	1					1	1					1	1					1	1					1	1					1	1					1	1					1	1
FungiJGICTBE9372																																		1		1										3		3
FungiJGICTBE9377		1				1								1				1								1				1
FungiJGICTBE9398
FungiJGICTBE9410
FungiJGICTBE9433								1				1		1				1														1				1
FungiJGICTBE9458																																						1				1		1				1
FungiJGICTBE9464		1				1		1				1		1				1								1				1		1				1
FungiJGICTBE9502								1				1																				1				1
FungiJGICTBE9513		1				1		1				1		1				1														1				1
FungiJGICTBE9582		1				1		1				1		1				1								1				1		1				1
FungiJGICTBE959																												1		1
FungiJGICTBE9593										1		1										1		1																1		1
FungiJGICTBE9600										1		1				1		1				1		1										1		1
FungiJGICTBE9618										1		1				1		1																1		1				1		1
FungiJGICTBE9639																1		1																1		1
FungiJGICTBE9678																									1					1
FungiJGICTBE9695																										1				1
FungiJGICTBE9709																																														1		1
FungiJGICTBE9718		1				1		1				1																				1				1
FungiJGICTBE9754																1		1																						1		1
FungiJGICTBE9823		1				1		1				1		1				1														1				1
FungiJGICTBE9851		1				1
FungiJGICTBE9864										1		1				1		1																1		1
FungiJGICTBE9922				1		1										1		1																1		1				1		1
FungiJGICTBE9949																1		1																1		1										1		1
FungiJGICTBE996				1		1				1		1				2		2				1		1				1		1				1		1				1		1				1		1
FungiJGICTBE9963										1		1																						1		1
FungiJGICTBE9989										1		1				1		1																												1		1
Total Result	37	99	16	136	35	323	37	130	16	185	36	404	39	122	16	183	37	397	38	58	17	150	39	302	42	110	18	156	37	363	37	135	16	189	38	415	39	64	17	138	39	297	37	59	15	153	39	303	37
[truncated: 156 more columns]

## Sheet: CountMemberPefFamilyPerSpecies
Additional File 31. Classification and Clusters of signal transduction related genes
Count - SequenceID	Species
Family	Aspac1	Aspbr1	Aspca3	Aspcl1	Aspfl1	Aspfo1	Aspfu1	Aspgl1	Aspka1	Aspni_DSM_1	Aspni5	Aspnid1	Aspor1	Aspsy1	Aspte1	Asptu1	Aspve1	Aspwe1	Aspzo1	Eurhe1	Fusox1	Monru1	Neofi1	Neucr2	Pench1	PenchWisc1	Picpa1	Sacce1	SacceM3707_1	Schpo1	Talma1_1	Talst1_1	Theau1	Trire2	Total Result
BCDHK_Adom3	3	3	3	3	3	3	3	3	3	3	3	3	3	3	3	3	3	3	3	3	2	3	3	3	3	3	3	2	2	1	3	3	2	3	96
cAMPReceptor	4	4	4	3	2	4	5	5	4	4	3	3	2	5	3	4	5	5	2	4	8	3	5	3	4	4	1	1	1		4	2	2	4	117
CPD	5	5	5	5	5	5	6	5	5	5	5	5	5	5	6	5	5	6	5	6	5	5	6	9	5	5	4	5	5	6	5	5	5	5	179
cyclophilin	10	10	11	11	11	10	11	10	10	10	12	11	12	11	10	10	11	11	10	10	10	10	11	11	11	11	5	9	9	9	12	12	10	10	352
FKBP_C	4	4	3	4	5	4	4	3	4	4	3	5	4	5	3	4	5	5	4	3	3	3	4	4	4	4	3	4	4	3	3	4	3	3	129
G-alpha	3	3	3	3	5	3	3	3	3	3	4	3	4	3	3	3	3	3	3	3	3	3	3	4	3	3	1	2	2	2	4	5	3	3	105
G-beta	1	1	1	1	1	1	1	1	1	1	1	1	1	1	1	1	1	1	1	1	1	1	1	1	1	1	1	1	1	1	1	1	1	1	34
G-gamma	1	1	1	1	1	1	1	1	1		1	1		1	1	1	1	1	1	1	1	1	1	1	1	1	1	1	1		1	1	1	1	31
GprK-like			1	1	1	4	1	2	3	1	1	1	2	1	1		1	2		2	1		1	1	1	1								3	33
HisKA	15	11	11	15	16	11	12	14	11	11	11	15	14	17	11	11	12	14	16	14	17	6	14	13	13	14	2	1	1	3	8	11	6	10	381
MG00532-like	1	1	1	1	1	1	1	1	1	1	1	2	1	3	1	1	2	2	1	1	1	1	1	1	1	1					1	1	1	1	35
MicrobialOpsins	1	2	2	1	1	1	1	2	1	2	2	1	1	1	2	1	1	2	2	2	3	3	1	3	1	1		3	3	1	2	4	1		55
mPRSteroidRecep	4	3	5	2	4	5	4	3	6	3	3	2	3	3	2	4	2	4	3	3	5	3	6	3	4	4	2	4	4	2	3	5	3	4	120
Parvulins	2	2	2	2	2	2	2	2	2	2	2	2	1	2	1	2	2	2	2	2	2	2	2	3	2	2	1	1	1	1	2	2	2	2	63
PheromoneReceptors	2	2	2	2	1	2	2	2	2	2	2	2	2	2	2	2	2	2	2	2	2	2	2	2	2	2	2	2	2	2	2	2	2	2	67
PI3_PI4	6	6	7	6	6	6	6	7	6	5	6	5	6	6	5	6	6	6	6	6	5	6	6	7	6	6	7	7	7	8	6	6	6	7	209
Pkinase	106	160	159	121	124	163	113	123	152	144	147	108	131	125	130	152	117	148	135	104	170	129	123	136	168	180	81	115	115	86	118	131	102	108	4424
PPM	8	8	9	9	8	8	9	9	9	8	8	7	8	9	8	8	7	8	8	9	8	8	10	8	8	9	8	8	8	7	11	8	7	8	281
PPP	8	8	7	8	8	10	8	8	9	9	9	8	8	8	8	9	7	8	8	8	8	8	8	10	7	8	7	12	11	10	12	12	7	8	292
PTH11	85	115	104	45	97	115	47	41	104	95	99	72	75	103	60	116	106	73	51	39	74	39	54	43	62	62					54	83	40	32	2185
PTP	13	14	15	16	15	14	15	16	14	14	13	15	14	20	16	15	19	15	17	14	15	14	17	16	17	14	16	16	16	10	15	16	13	16	515
Ras	32	32	34	33	35	32	34	32	32	32	31	34	35	34	34	32	33	32	34	32	33	34	34	39	33	35	25	35	35	24	38	41	32	34	1131
RIO1	5	4	2	4	6	5	3	4	6	6	6	3	4	3	3	5	3	2	3	2	4	4	4	2	3	3	3	2	2	4	2	2	3	2	119
SSU72	1	1	1	1	1	1	1	1	1	1	1	1	1	1	1	1	1	1	1	1	1	1	1	1	1	1	1	1	1	1	1	1	1	1	34
Stm1-related	2	3	3	3	3	3	3	3	3	3	3	3	2	2	2	3	3	3	3	3	2	3	3	2	3	3	3	3	3	1	3	3	3	2	93
TOR	1	1	1	1	1	1	1	2	1	1	2	1	1	1	1	1	1	1	1	2	1	1	1	1	1	1	1	2	2	2	1	1	1	1	40
Total Result	323	404	397	302	363	415	297	303	394	370	379	314	340	375	318	400	359	360	322	277	385	293	322	327	365	379	178	237	236	184	312	362	257	271	11120

## Sheet: Classification
Additional File 31. Classification and Clusters of signal transduction related genes
Cluster	Species	SequenceID	GeneName	GeneSymbol	Family	Class
FungiJGICTBE100	Aspac1	Aspac1_34246	\N	\N	BCDHK_Adom3	Kinases
FungiJGICTBE100	Aspbr1	Aspbr1_38657	\N	\N	BCDHK_Adom3	Kinases
FungiJGICTBE100	Aspca3	Aspca3_137991	\N	\N	BCDHK_Adom3	Kinases
FungiJGICTBE100	Aspcl1	Aspcl1_1155	\N	\N	BCDHK_Adom3	Kinases
FungiJGICTBE100	Aspfl1	Aspfl1_36529	\N	\N	BCDHK_Adom3	Kinases
FungiJGICTBE100	Aspfo1	Aspfo1_121645	\N	\N	BCDHK_Adom3	Kinases
FungiJGICTBE100	Aspfu1	Aspfu1_2838	Afu2g13600	\N	BCDHK_Adom3	Kinases
FungiJGICTBE100	Aspgl1	Aspgl1_34882	\N	\N	BCDHK_Adom3	Kinases
FungiJGICTBE100	Aspka1	Aspka1_172396	\N	\N	BCDHK_Adom3	Kinases
FungiJGICTBE100	Aspni5	Aspni5_206812	\N	\N	BCDHK_Adom3	Kinases
FungiJGICTBE100	Aspnid1	Aspnid1_3900	AN10800	pkpA	BCDHK_Adom3	Kinases
FungiJGICTBE100	Aspni_DSM_1	Aspni_DSM_1_157084	\N	\N	BCDHK_Adom3	Kinases
FungiJGICTBE100	Aspor1	Aspor1_5468	\N	\N	BCDHK_Adom3	Kinases
FungiJGICTBE100	Aspsy1	Aspsy1_151789	\N	\N	BCDHK_Adom3	Kinases
FungiJGICTBE100	Aspte1	Aspte1_4903	\N	\N	BCDHK_Adom3	Kinases
FungiJGICTBE100	Asptu1	Asptu1_39311	\N	\N	BCDHK_Adom3	Kinases
FungiJGICTBE100	Aspve1	Aspve1_130575	\N	\N	BCDHK_Adom3	Kinases
FungiJGICTBE100	Aspwe1	Aspwe1_118386	\N	\N	BCDHK_Adom3	Kinases
FungiJGICTBE100	Aspzo1	Aspzo1_64808	\N	\N	BCDHK_Adom3	Kinases
FungiJGICTBE100	Eurhe1	Eurhe1_452589	\N	\N	BCDHK_Adom3	Kinases
FungiJGICTBE100	Monru1	Monru1_499696	\N	\N	BCDHK_Adom3	Kinases
FungiJGICTBE100	Neofi1	Neofi1_8023	\N	\N	BCDHK_Adom3	Kinases
FungiJGICTBE100	Neucr2	Neucr2_6177	\N	\N	BCDHK_Adom3	Kinases
FungiJGICTBE100	Pench1	Pench1_5812	\N	\N	BCDHK_Adom3	Kinases
FungiJGICTBE100	PenchWisc1	PenchWisc1_56244	\N	\N	BCDHK_Adom3	Kinases
FungiJGICTBE100	Picpa1	Picpa1_35892	\N	\N	BCDHK_Adom3	Kinases
FungiJGICTBE100	Sacce1	Sacce1_1735	YIL042C	\N	BCDHK_Adom3	Kinases
FungiJGICTBE100	SacceM3707_1	SacceM3707_1_36099	\N	\N	BCDHK_Adom3	Kinases
FungiJGICTBE100	Talma1_1	Talma1_1_123038	\N	\N	BCDHK_Adom3	Kinases
FungiJGICTBE100	Talst1_1	Talst1_1_597	\N	\N	BCDHK_Adom3	Kinases
FungiJGICTBE100	Theau1	Theau1_43078	\N	\N	BCDHK_Adom3	Kinases
FungiJGICTBE100	Trire2	Trire2_122169	\N	\N	BCDHK_Adom3	Kinases
FungiJGICTBE10138	Aspfl1	Aspfl1_36222	\N	\N	Pkinase	Kinases
FungiJGICTBE10138	Aspor1	Aspor1_5169	\N	\N	Pkinase	Kinases
FungiJGICTBE10138	Fusox1	Fusox1_1844	\N	\N	Pkinase	Kinases
FungiJGICTBE10138	Pench1	Pench1_36961	\N	\N	Pkinase	Kinases
FungiJGICTBE10138	Pench1	Pench1_86155	\N	\N	Pkinase	Kinases
FungiJGICTBE10138	PenchWisc1	PenchWisc1_59301	\N	\N	Pkinase	Kinases
FungiJGICTBE10138	PenchWisc1	PenchWisc1_60107	\N	\N	Pkinase	Kinases
FungiJGICTBE10142	Aspka1	Aspka1_179236	\N	\N	mPRSteroidRecep	GPCR
FungiJGICTBE10153	Aspac1	Aspac1_58332	\N	\N	PTH11	GPCR
FungiJGICTBE10153	Aspfl1	Aspfl1_37981	\N	\N	PTH11	GPCR
FungiJGICTBE10153	Aspfo1	Aspfo1_61849	\N	\N	PTH11	GPCR
FungiJGICTBE10153	Aspnid1	Aspnid1_2888	AN7270		PTH11	GPCR
FungiJGICTBE10153	Talma1_1	Talma1_1_124471	\N	\N	PTH11	GPCR
FungiJGICTBE10153	Talst1_1	Talst1_1_10477	\N	\N	PTH11	GPCR
FungiJGICTBE10153	Talst1_1	Talst1_1_10478	\N	\N	PTH11	GPCR
FungiJGICTBE10153	Talst1_1	Talst1_1_10479	\N	\N	PTH11	GPCR
FungiJGICTBE10164	Aspbr1	Aspbr1_134946	\N	\N	PTH11	GPCR
FungiJGICTBE10164	Aspfo1	Aspfo1_145287	\N	\N	PTH11	GPCR
FungiJGICTBE10164	Aspka1	Aspka1_179409	\N	\N	PTH11	GPCR
FungiJGICTBE10164	Aspni5	Aspni5_43787	\N	\N	PTH11	GPCR
FungiJGICTBE10164	Aspni_DSM_1	Aspni_DSM_1_164589	\N	\N	PTH11	GPCR
FungiJGICTBE10164	Asptu1	Asptu1_919773	\N	\N	PTH11	GPCR
FungiJGICTBE10164	Fusox1	Fusox1_17462	\N	\N	PTH11	GPCR
FungiJGICTBE10166	Aspac1	Aspac1_1373	\N	\N	Pkinase	Kinases
FungiJGICTBE10166	Aspbr1	Aspbr1_25201	\N	\N	Pkinase	Kinases
FungiJGICTBE10166	Aspca3	Aspca3_204847	\N	\N	Pkinase	Kinases
FungiJGICTBE10166	Aspfo1	Aspfo1_146585	\N	\N	Pkinase	Kinases
FungiJGICTBE10166	Aspka1	Aspka1_174302	\N	\N	Pkinase	Kinases
FungiJGICTBE10166	Aspni5	Aspni5_52874	\N	\N	Pkinase	Kinases
FungiJGICTBE10166	Aspni_DSM_1	Aspni_DSM_1_163381	\N	\N	Pkinase	Kinases
FungiJGICTBE10166	Aspte1	Aspte1_5261	\N	\N	Pkinase	Kinases
FungiJGICTBE10166	Asptu1	Asptu1_124938	\N	\N	Pkinase	Kinases
FungiJGICTBE10188	Aspac1	Aspac1_35634	\N	\N	cAMPReceptor	GPCR
FungiJGICTBE10188	Aspbr1	Aspbr1_134085	\N	\N	cAMPReceptor	GPCR
FungiJGICTBE10188	Aspca3	Aspca3_45448	\N	\N	cAMPReceptor	GPCR
FungiJGICTBE10188	Aspfo1	Aspfo1_140433	\N	\N	cAMPReceptor	GPCR
FungiJGICTBE10188	Aspka1	Aspka1_173402	\N	\N	cAMPReceptor	GPCR
FungiJGICTBE10188	Aspni5	Aspni5_187796	\N	\N	cAMPReceptor	GPCR
FungiJGICTBE10188	Aspni_DSM_1	Aspni_DSM_1_168575	\N	\N	cAMPReceptor	GPCR
FungiJGICTBE10188	Asptu1	Asptu1_185921	\N	\N	cAMPReceptor	GPCR
FungiJGICTBE10188	Aspwe1	Aspwe1_100207	\N	\N	cAMPReceptor	GPCR
FungiJGICTBE10208	Aspca3	Aspca3_514189	\N	\N	PTH11	GPCR
FungiJGICTBE10208	Aspfo1	Aspfo1_274337	\N	\N	PTH11	GPCR
FungiJGICTBE10208	Asptu1	Asptu1_40295	\N	\N	PTH11	GPCR
FungiJGICTBE10233	Aspac1	Aspac1_44789	\N	\N	PTH11	GPCR
FungiJGICTBE10233	Aspfo1	Aspfo1_45743	\N	\N	PTH11	GPCR
FungiJGICTBE10233	Aspsy1	Aspsy1_54039	\N	\N	PTH11	GPCR
FungiJGICTBE10233	Asptu1	Asptu1_201532	\N	\N	PTH11	GPCR
FungiJGICTBE10233	Aspve1	Aspve1_80288	\N	\N	PTH11	GPCR
FungiJGICTBE10233	Monru1	Monru1_384840	\N	\N	PTH11	GPCR
FungiJGICTBE10236	Aspfo1	Aspfo1_46940	\N	\N	PTH11	GPCR
FungiJGICTBE10236	Aspfu1	Aspfu1_2921	Afu2g14450	\N	PTH11	GPCR
FungiJGICTBE10236	Aspka1	Aspka1_180583	\N	\N	PTH11	GPCR
FungiJGICTBE10236	Asptu1	Asptu1_180188	\N	\N	PTH11	GPCR
FungiJGICTBE10236	Neofi1	Neofi1_8106	\N	\N	PTH11	GPCR
FungiJGICTBE10236	Talma1_1	Talma1_1_118936	\N	\N	PTH11	GPCR
FungiJGICTBE10236	Talst1_1	Talst1_1_5232	\N	\N	PTH11	GPCR
FungiJGICTBE10236	Talst1_1	Talst1_1_5268	\N	\N	PTH11	GPCR
FungiJGICTBE10236	Trire2	Trire2_109146	\N	\N	PTH11	GPCR
FungiJGICTBE10239	Aspac1	Aspac1_48142	\N	\N	PTH11	GPCR
FungiJGICTBE10239	Aspbr1	Aspbr1_121802	\N	\N	PTH11	GPCR
FungiJGICTBE10239	Aspca3	Aspca3_156454	\N	\N	PTH11	GPCR
FungiJGICTBE10239	Aspfo1	Aspfo1_159216	\N	\N	PTH11	GPCR
FungiJGICTBE10239	Aspka1	Aspka1_183032	\N	\N	PTH11	GPCR
FungiJGICTBE10239	Aspni5	Aspni5_37959	\N	\N	PTH11	GPCR
FungiJGICTBE10239	Aspni_DSM_1	Aspni_DSM_1_162227	\N	\N	PTH11	GPCR
FungiJGICTBE10239	Aspte1	Aspte1_3393	\N	\N	PTH11	GPCR
FungiJGICTBE10239	Asptu1	Asptu1_187079	\N	\N	PTH11	GPCR
FungiJGICTBE1030	Aspac1	Aspac1_62225	\N	\N	Pkinase	Kinases
FungiJGICTBE1030	Aspbr1	Aspbr1_193299	\N	\N	Pkinase	Kinases
FungiJGICTBE1030	Aspca3	Aspca3_207667	\N	\N	Pkinase	Kinases
FungiJGICTBE1030	Aspcl1	Aspcl1_5267	\N	\N	Pkinase	Kinases
FungiJGICTBE1030	Aspfl1	Aspfl1_37223	\N	\N	Pkinase	Kinases
FungiJGICTBE1030	Aspfo1	Aspfo1_121382	\N	\N	Pkinase	Kinases
FungiJGICTBE1030	Aspfu1	Aspfu1_5798	Afu4g13720	\N	Pkinase	Kinases
FungiJGICTBE1030	Aspgl1	Aspgl1_49000	\N	\N	Pkinase	Kinases
FungiJGICTBE1030	Aspka1	Aspka1_172243	\N	\N	Pkinase	Kinases
FungiJGICTBE1030	Aspni5	Aspni5_205706	\N	\N	Pkinase	Kinases
FungiJGICTBE1030	Aspnid1	Aspnid1_10211	AN5666	mpkA	Pkinase	Kinases
FungiJGICTBE1030	Aspni_DSM_1	Aspni_DSM_1_155990	\N	\N	Pkinase	Kinases
FungiJGICTBE1030	Aspor1	Aspor1_166	\N	\N	Pkinase	Kinases
FungiJGICTBE1030	Aspsy1	Aspsy1_30300	\N	\N	Pkinase	Kinases
FungiJGICTBE1030	Aspte1	Aspte1_6815	\N	\N	Pkinase	Kinases
FungiJGICTBE1030	Asptu1	Asptu1_479646	\N	\N	Pkinase	Kinases
FungiJGICTBE1030	Aspve1	Aspve1_698105	\N	\N	Pkinase	Kinases
FungiJGICTBE1030	Aspwe1	Aspwe1_22997	\N	\N	Pkinase	Kinases
FungiJGICTBE1030	Aspwe1	Aspwe1_47213	\N	\N	Pkinase	Kinases
FungiJGICTBE1030	Aspzo1	Aspzo1_140145	\N	\N	Pkinase	Kinases
FungiJGICTBE1030	Eurhe1	Eurhe1_526498	\N	\N	Pkinase	Kinases
FungiJGICTBE1030	Fusox1	Fusox1_14346	\N	\N	Pkinase	Kinases
FungiJGICTBE1030	Monru1	Monru1_184589	\N	\N	Pkinase	Kinases
FungiJGICTBE1030	Neofi1	Neofi1_387	\N	\N	Pkinase	Kinases
FungiJGICTBE1030	Neucr2	Neucr2_8397	\N	\N	Pkinase	Kinases
FungiJGICTBE1030	Pench1	Pench1_82372	\N	\N	Pkinase	Kinases
FungiJGICTBE1030	PenchWisc1	PenchWisc1_65555	\N	\N	Pkinase	Kinases
FungiJGICTBE1030	Picpa1	Picpa1_39069	\N	\N	Pkinase	Kinases
FungiJGICTBE1030	Sacce1	Sacce1_2976	YHR030C	\N	Pkinase	Kinases
FungiJGICTBE1030	SacceM3707_1	SacceM3707_1_35516	\N	\N	Pkinase	Kinases
FungiJGICTBE1030	Schpo1	Schpo1_2607	\N	\N	Pkinase	Kinases
FungiJGICTBE1030	Talma1_1	Talma1_1_124579	\N	\N	Pkinase	Kinases
FungiJGICTBE1030	Talst1_1	Talst1_1_11808	\N	\N	Pkinase	Kinases
FungiJGICTBE1030	Talst1_1	Talst1_1_11809	\N	\N	Pkinase	Kinases
FungiJGICTBE1030	Theau1	Theau1_49304	\N	\N	Pkinase	Kinases
FungiJGICTBE1030	Trire2	Trire2_82351	\N	\N	Pkinase	Kinases
FungiJGICTBE10307	Aspac1	Aspac1_63956	\N	\N	PTH11	GPCR
FungiJGICTBE10307	Aspfo1	Aspfo1_178864	\N	\N	PTH11	GPCR
FungiJGICTBE10307	Aspka1	Aspka1_176332	\N	\N	PTH11	GPCR
FungiJGICTBE10307	Asptu1	Asptu1_192088	\N	\N	PTH11	GPCR
FungiJGICTBE10322	Aspac1	Aspac1_63363	\N	\N	PTH11	GPCR
FungiJGICTBE10322	Aspbr1	Aspbr1_42339	\N	\N	PTH11	GPCR
FungiJGICTBE10322	Aspfo1	Aspfo1_120855	\N	\N	PTH11	GPCR
FungiJGICTBE10322	Aspka1	Aspka1_182230	\N	\N	PTH11	GPCR
FungiJGICTBE10322	Aspni5	Aspni5_36483	\N	\N	PTH11	GPCR
FungiJGICTBE10322	Aspni_DSM_1	Aspni_DSM_1_155148	\N	\N	PTH11	GPCR
FungiJGICTBE10322	Asptu1	Asptu1_925128	\N	\N	PTH11	GPCR
FungiJGICTBE10322	Neofi1	Neofi1_9632	\N	\N	PTH11	GPCR
FungiJGICTBE10322	Talma1_1	Talma1_1_122999	\N	\N	PTH11	GPCR
FungiJGICTBE10323	Aspfl1	Aspfl1_36922	\N	\N	PTH11	GPCR
FungiJGICTBE10323	Aspor1	Aspor1_471	\N	\N	PTH11	GPCR
FungiJGICTBE10323	Aspsy1	Aspsy1_74004	\N	\N	PTH11	GPCR
FungiJGICTBE10323	Aspte1	Aspte1_4274	\N	\N	PTH11	GPCR
FungiJGICTBE10323	Aspve1	Aspve1_42558	\N	\N	PTH11	GPCR
FungiJGICTBE10323	Eurhe1	Eurhe1_515671	\N	\N	PTH11	GPCR
FungiJGICTBE10323	Fusox1	Fusox1_16552	\N	\N	PTH11	GPCR
FungiJGICTBE10323	Monru1	Monru1_450110	\N	\N	PTH11	GPCR
FungiJGICTBE10323	Theau1	Theau1_63460	\N	\N	PTH11	GPCR
FungiJGICTBE10326	Aspbr1	Aspbr1_190607	\N	\N	PTH11	GPCR
FungiJGICTBE10326	Aspfo1	Aspfo1_690290	\N	\N	PTH11	GPCR
FungiJGICTBE10326	Aspka1	Aspka1_180883	\N	\N	PTH11	GPCR
FungiJGICTBE10326	Aspni5	Aspni5_41915	\N	\N	PTH11	GPCR
FungiJGICTBE10326	Aspni_DSM_1	Aspni_DSM_1_166369	\N	\N	PTH11	GPCR
FungiJGICTBE10326	Aspsy1	Aspsy1_1179263	\N	\N	PTH11	GPCR
FungiJGICTBE10326	Aspte1	Aspte1_1648	\N	\N	PTH11	GPCR
FungiJGICTBE10326	Asptu1	Asptu1_60150	\N	\N	PTH11	GPCR
FungiJGICTBE10326	Aspve1	Aspve1_175162	\N	\N	PTH11	GPCR
FungiJGICTBE10338	Aspfl1	Aspfl1_30345	\N	\N	Pkinase	Kinases
FungiJGICTBE10338	Aspfo1	Aspfo1_81557	\N	\N	Pkinase	Kinases
FungiJGICTBE10338	Aspfu1	Aspfu1_7252	Afu5g14870	\N	Pkinase	Kinases
FungiJGICTBE10338	Aspka1	Aspka1_181716	\N	\N	Pkinase	Kinases
FungiJGICTBE10338	Aspte1	Aspte1_296	\N	\N	Pkinase	Kinases
FungiJGICTBE10338	Asptu1	Asptu1_59530	\N	\N	Pkinase	Kinases
FungiJGICTBE10338	Aspzo1	Aspzo1_145071	\N	\N	Pkinase	Kinases
FungiJGICTBE10338	Monru1	Monru1_420319	\N	\N	Pkinase	Kinases
FungiJGICTBE10338	Monru1	Monru1_493566	\N	\N	Pkinase	Kinases
FungiJGICTBE1034	Aspac1	Aspac1_49415	\N	\N	Pkinase	Kinases
FungiJGICTBE1034	Aspbr1	Aspbr1_116821	\N	\N	Pkinase	Kinases
FungiJGICTBE1034	Aspca3	Aspca3_161001	\N	\N	Pkinase	Kinases
FungiJGICTBE1034	Aspcl1	Aspcl1_5889	\N	\N	Pkinase	Kinases
FungiJGICTBE1034	Aspfl1	Aspfl1_29547	\N	\N	Pkinase	Kinases
FungiJGICTBE1034	Aspfo1	Aspfo1_129147	\N	\N	Pkinase	Kinases
FungiJGICTBE1034	Aspfu1	Aspfu1_4248	Afu3g11080	\N	Pkinase	Kinases
FungiJGICTBE1034	Aspgl1	Aspgl1_34384	\N	\N	Pkinase	Kinases
FungiJGICTBE1034	Aspka1	Aspka1_179055	\N	\N	Pkinase	Kinases
FungiJGICTBE1034	Aspni5	Aspni5_55574	\N	\N	Pkinase	Kinases
FungiJGICTBE1034	Aspnid1	Aspnid1_236	AN4887	bckA	Pkinase	Kinases
FungiJGICTBE1034	Aspni_DSM_1	Aspni_DSM_1_157205	\N	\N	Pkinase	Kinases
FungiJGICTBE1034	Aspor1	Aspor1_3277	\N	\N	Pkinase	Kinases
FungiJGICTBE1034	Aspsy1	Aspsy1_87707	\N	\N	Pkinase	Kinases
FungiJGICTBE1034	Aspte1	Aspte1_8197	\N	\N	Pkinase	Kinases
FungiJGICTBE1034	Asptu1	Asptu1_119678	\N	\N	Pkinase	Kinases
FungiJGICTBE1034	Aspve1	Aspve1_127598	\N	\N	Pkinase	Kinases
FungiJGICTBE1034	Aspwe1	Aspwe1_49279	\N	\N	Pkinase	Kinases
FungiJGICTBE1034	Aspzo1	Aspzo1_55603	\N	\N	Pkinase	Kinases
FungiJGICTBE1034	Eurhe1	Eurhe1_403167	\N	\N	Pkinase	Kinases
FungiJGICTBE1034	Fusox1	Fusox1_17160	\N	\N	Pkinase	Kinases
FungiJGICTBE1034	Fusox1	Fusox1_17268	\N	\N	Pkinase	Kinases
FungiJGICTBE1034	Monru1	Monru1_440086	\N	\N	Pkinase	Kinases
FungiJGICTBE1034	Neofi1	Neofi1_4217	\N	\N	Pkinase	Kinases
FungiJGICTBE1034	Neucr2	Neucr2_10487	\N	\N	Pkinase	Kinases
FungiJGICTBE1034	Neucr2	Neucr2_10488	\N	\N	Pkinase	Kinases
FungiJGICTBE1034	Pench1	Pench1_33141	\N	\N	Pkinase	Kinases
FungiJGICTBE1034	PenchWisc1	PenchWisc1_57639	\N	\N	Pkinase	Kinases
FungiJGICTBE1034	Picpa1	Picpa1_38368	\N	\N	Pkinase	Kinases
FungiJGICTBE1034	Sacce1	Sacce1_3339	YJL095W	\N	Pkinase	Kinases
FungiJGICTBE1034	SacceM3707_1	SacceM3707_1_36392	\N	\N	Pkinase	Kinases
FungiJGICTBE1034	Schpo1	Schpo1_247	\N	\N	Pkinase	Kinases
FungiJGICTBE1034	Talma1_1	Talma1_1_121777	\N	\N	Pkinase	Kinases
FungiJGICTBE1034	Talst1_1	Talst1_1_8988	\N	\N	Pkinase	Kinases
FungiJGICTBE1034	Theau1	Theau1_35405	\N	\N	Pkinase	Kinases
FungiJGICTBE1034	Trire2	Trire2_3830	\N	\N	Pkinase	Kinases
FungiJGICTBE10344	Aspbr1	Aspbr1_125325	\N	\N	PTH11	GPCR
FungiJGICTBE10344	Aspca3	Aspca3_129876	\N	\N	PTH11	GPCR
FungiJGICTBE10344	Aspfo1	Aspfo1_133412	\N	\N	PTH11	GPCR
FungiJGICTBE10344	Aspka1	Aspka1_174970	\N	\N	PTH11	GPCR
FungiJGICTBE10344	Aspni5	Aspni5_184367	\N	\N	PTH11	GPCR
FungiJGICTBE10344	Aspni_DSM_1	Aspni_DSM_1_167419	\N	\N	PTH11	GPCR
FungiJGICTBE10344	Asptu1	Asptu1_201019	\N	\N	PTH11	GPCR
FungiJGICTBE10344	Pench1	Pench1_20198	\N	\N	PTH11	GPCR
FungiJGICTBE10344	PenchWisc1	PenchWisc1_61909	\N	\N	PTH11	GPCR
FungiJGICTBE10347	Aspbr1	Aspbr1_132752	\N	\N	PTH11	GPCR
FungiJGICTBE10347	Aspca3	Aspca3_210556	\N	\N	PTH11	GPCR
FungiJGICTBE10347	Aspfo1	Aspfo1_144344	\N	\N	PTH11	GPCR
FungiJGICTBE10347	Aspni5	Aspni5_45100	\N	\N	PTH11	GPCR
FungiJGICTBE10347	Aspni_DSM_1	Aspni_DSM_1_168273	\N	\N	PTH11	GPCR
FungiJGICTBE10347	Aspsy1	Aspsy1_62178	\N	\N	PTH11	GPCR
FungiJGICTBE10347	Asptu1	Asptu1_930333	\N	\N	PTH11	GPCR
FungiJGICTBE10347	Aspve1	Aspve1_143825	\N	\N	PTH11	GPCR
FungiJGICTBE10347	Theau1	Theau1_5038	\N	\N	PTH11	GPCR
FungiJGICTBE10366	Aspbr1	Aspbr1_200237	\N	\N	PTH11	GPCR
FungiJGICTBE10366	Aspfl1	Aspfl1_33692	\N	\N	PTH11	GPCR
FungiJGICTBE10366	Aspni5	Aspni5_54125	\N	\N	PTH11	GPCR
FungiJGICTBE10366	Aspnid1	Aspnid1_8848	AN3257		PTH11	GPCR
FungiJGICTBE10366	Aspni_DSM_1	Aspni_DSM_1_168717	\N	\N	PTH11	GPCR
FungiJGICTBE10366	Talma1_1	Talma1_1_119720	\N	\N	PTH11	GPCR
FungiJGICTBE10366	Trire2	Trire2_57101	\N	\N	PTH11	GPCR
FungiJGICTBE10375	Aspfl1	Aspfl1_35836	\N	\N	Pkinase	Kinases
FungiJGICTBE10375	Aspfo1	Aspfo1_443226	\N	\N	Pkinase	Kinases
FungiJGICTBE10375	Aspfu1	Aspfu1_8561	Afu7g00530	\N	Pkinase	Kinases
FungiJGICTBE10375	Aspka1	Aspka1_176178	\N	\N	Pkinase	Kinases
FungiJGICTBE10375	Asptu1	Asptu1_702533	\N	\N	Pkinase	Kinases
FungiJGICTBE10375	Aspwe1	Aspwe1_143872	\N	\N	Pkinase	Kinases
FungiJGICTBE10375	Neofi1	Neofi1_4879	\N	\N	Pkinase	Kinases
FungiJGICTBE1039	Aspac1	Aspac1_31892	\N	\N	Pkinase	Kinases
FungiJGICTBE1039	Aspbr1	Aspbr1_40892	\N	\N	Pkinase	Kinases
FungiJGICTBE1039	Aspca3	Aspca3_202332	\N	\N	Pkinase	Kinases
FungiJGICTBE1039	Aspcl1	Aspcl1_8950	\N	\N	Pkinase	Kinases
FungiJGICTBE1039	Aspfl1	Aspfl1_29791	\N	\N	Pkinase	Kinases
FungiJGICTBE1039	Aspfo1	Aspfo1_146409	\N	\N	Pkinase	Kinases
FungiJGICTBE1039	Aspfu1	Aspfu1_8341	Afu6g12820	\N	Pkinase	Kinases
FungiJGICTBE1039	Aspgl1	Aspgl1_27036	\N	\N	Pkinase	Kinases
FungiJGICTBE1039	Aspka1	Aspka1_178167	\N	\N	Pkinase	Kinases
FungiJGICTBE1039	Aspni5	Aspni5_207710	\N	\N	Pkinase	Kinases
FungiJGICTBE1039	Aspnid1	Aspnid1_2432	AN3719	mpkB	Pkinase	Kinases
FungiJGICTBE1039	Aspni_DSM_1	Aspni_DSM_1_162316	\N	\N	Pkinase	Kinases
FungiJGICTBE1039	Aspor1	Aspor1_3050	\N	\N	Pkinase	Kinases
FungiJGICTBE1039	Aspsy1	Aspsy1_1053514	\N	\N	Pkinase	Kinases
FungiJGICTBE1039	Aspte1	Aspte1_6879	\N	\N	Pkinase	Kinases
FungiJGICTBE1039	Asptu1	Asptu1_187153	\N	\N	Pkinase	Kinases
FungiJGICTBE1039	Aspve1	Aspve1_87068	\N	\N	Pkinase	Kinases
FungiJGICTBE1039	Aspwe1	Aspwe1_101427	\N	\N	Pkinase	Kinases
FungiJGICTBE1039	Aspzo1	Aspzo1_60682	\N	\N	Pkinase	Kinases
FungiJGICTBE1039	Eurhe1	Eurhe1_381396	\N	\N	Pkinase	Kinases
FungiJGICTBE1039	Fusox1	Fusox1_17222	\N	\N	Pkinase	Kinases
FungiJGICTBE1039	Monru1	Monru1_444130	\N	\N	Pkinase	Kinases
FungiJGICTBE1039	Neofi1	Neofi1_10212	\N	\N	Pkinase	Kinases
FungiJGICTBE1039	Neucr2	Neucr2_10294	\N	\N	Pkinase	Kinases
FungiJGICTBE1039	Neucr2	Neucr2_10295	\N	\N	Pkinase	Kinases
FungiJGICTBE1039	Pench1	Pench1_81859	\N	\N	Pkinase	Kinases
FungiJGICTBE1039	PenchWisc1	PenchWisc1_65335	\N	\N	Pkinase	Kinases
FungiJGICTBE1039	Picpa1	Picpa1_37489	\N	\N	Pkinase	Kinases
FungiJGICTBE1039	Picpa1	Picpa1_39906	\N	\N	Pkinase	Kinases
FungiJGICTBE1039	Sacce1	Sacce1_226	YBL016W	\N	Pkinase	Kinases
FungiJGICTBE1039	Sacce1	Sacce1_2613	YGR040W	\N	Pkinase	Kinases
FungiJGICTBE1039	SacceM3707_1	SacceM3707_1_33228	\N	\N	Pkinase	Kinases
FungiJGICTBE1039	SacceM3707_1	SacceM3707_1_33860	\N	\N	Pkinase	Kinases
FungiJGICTBE1039	Schpo1	Schpo1_1272	\N	\N	Pkinase	Kinases
FungiJGICTBE1039	Theau1	Theau1_49531	\N	\N	Pkinase	Kinases
FungiJGICTBE1039	Trire2	Trire2_121539	\N	\N	Pkinase	Kinases
FungiJGICTBE10426	Aspfl1	Aspfl1_31826	\N	\N	PTH11	GPCR
FungiJGICTBE10426	Aspor1	Aspor1_12005	\N	\N	PTH11	GPCR
FungiJGICTBE10426	Aspsy1	Aspsy1_163546	\N	\N	PTH11	GPCR
FungiJGICTBE10426	Aspte1	Aspte1_10018	\N	\N	PTH11	GPCR
FungiJGICTBE10426	Aspve1	Aspve1_89986	\N	\N	PTH11	GPCR
FungiJGICTBE10426	Fusox1	Fusox1_10146	\N	\N	PTH11	GPCR
FungiJGICTBE10426	Neofi1	Neofi1_9842	\N	\N	PTH11	GPCR
FungiJGICTBE10426	Neucr2	Neucr2_5928	\N	\N	PTH11	GPCR
FungiJGICTBE10426	Trire2	Trire2_70967	\N	\N	PTH11	GPCR
FungiJGICTBE1043	Aspac1	Aspac1_24548	\N	\N	Pkinase	Kinases
FungiJGICTBE1043	Aspbr1	Aspbr1_197363	\N	\N	Pkinase	Kinases
FungiJGICTBE1043	Aspca3	Aspca3_205855	\N	\N	Pkinase	Kinases
FungiJGICTBE1043	Aspcl1	Aspcl1_7801	\N	\N	Pkinase	Kinases
FungiJGICTBE1043	Aspfl1	Aspfl1_37805	\N	\N	Pkinase	Kinases
FungiJGICTBE1043	Aspfo1	Aspfo1_209729	\N	\N	Pkinase	Kinases
FungiJGICTBE1043	Aspfu1	Aspfu1_610	Afu1g06400	\N	Pkinase	Kinases
FungiJGICTBE1043	Aspgl1	Aspgl1_41664	\N	\N	Pkinase	Kinases
FungiJGICTBE1043	Aspka1	Aspka1_180223	\N	\N	Pkinase	Kinases
FungiJGICTBE1043	Aspni5	Aspni5_212140	\N	\N	Pkinase	Kinases
FungiJGICTBE1043	Aspnid1	Aspnid1_1839	AN4238	schA	Pkinase	Kinases
FungiJGICTBE1043	Aspni_DSM_1	Aspni_DSM_1_168974	\N	\N	Pkinase	Kinases
FungiJGICTBE1043	Aspor1	Aspor1_2428	\N	\N	Pkinase	Kinases
FungiJGICTBE1043	Aspsy1	Aspsy1_59210	\N	\N	Pkinase	Kinases
FungiJGICTBE1043	Aspte1	Aspte1_6545	\N	\N	Pkinase	Kinases
FungiJGICTBE1043	Asptu1	Asptu1_25937	\N	\N	Pkinase	Kinases
FungiJGICTBE1043	Aspve1	Aspve1_86759	\N	\N	Pkinase	Kinases
FungiJGICTBE1043	Aspwe1	Aspwe1_26109	\N	\N	Pkinase	Kinases
FungiJGICTBE1043	Aspzo1	Aspzo1_63640	\N	\N	Pkinase	Kinases
FungiJGICTBE1043	Eurhe1	Eurhe1_445150	\N	\N	Pkinase	Kinases
FungiJGICTBE1043	Fusox1	Fusox1_579	\N	\N	Pkinase	Kinases
FungiJGICTBE1043	Monru1	Monru1_486647	\N	\N	Pkinase	Kinases
FungiJGICTBE1043	Neofi1	Neofi1_3193	\N	\N	Pkinase	Kinases
FungiJGICTBE1043	Neucr2	Neucr2_1254	\N	\N	Pkinase	Kinases
FungiJGICTBE1043	Neucr2	Neucr2_1255	\N	\N	Pkinase	Kinases
FungiJGICTBE1043	Pench1	Pench1_75866	\N	\N	Pkinase	Kinases
FungiJGICTBE1043	PenchWisc1	PenchWisc1_56970	\N	\N	Pkinase	Kinases
FungiJGICTBE1043	Picpa1	Picpa1_39066	\N	\N	Pkinase	Kinases
FungiJGICTBE1043	Sacce1	Sacce1_3180	YHR205W	\N	Pkinase	Kinases
FungiJGICTBE1043	SacceM3707_1	SacceM3707_1_35255	\N	\N	Pkinase	Kinases
FungiJGICTBE1043	Schpo1	Schpo1_1015	\N	\N	Pkinase	Kinases
FungiJGICTBE1043	Talma1_1	Talma1_1_121434	\N	\N	Pkinase	Kinases
FungiJGICTBE1043	Talma1_1	Talma1_1_121435	\N	\N	Pkinase	Kinases
FungiJGICTBE1043	Talst1_1	Talst1_1_8584	\N	\N	Pkinase	Kinases
FungiJGICTBE1043	Theau1	Theau1_60661	\N	\N	Pkinase	Kinases
FungiJGICTBE1043	Trire2	Trire2_119614	\N	\N	Pkinase	Kinases
FungiJGICTBE1046	Aspac1	Aspac1_26364	\N	\N	Pkinase	Kinases
FungiJGICTBE1046	Aspbr1	Aspbr1_221510	\N	\N	Pkinase	Kinases
FungiJGICTBE1046	Aspca3	Aspca3_211227	\N	\N	Pkinase	Kinases
FungiJGICTBE1046	Aspcl1	Aspcl1_2004	\N	\N	Pkinase	Kinases
FungiJGICTBE1046	Aspfl1	Aspfl1_30216	\N	\N	Pkinase	Kinases
FungiJGICTBE1046	Aspfo1	Aspfo1_138412	\N	\N	Pkinase	Kinases
FungiJGICTBE1046	Aspfu1	Aspfu1_4867	Afu4g03140	\N	Pkinase	Kinases
FungiJGICTBE1046	Aspgl1	Aspgl1_31778	\N	\N	Pkinase	Kinases
FungiJGICTBE1046	Aspka1	Aspka1_177292	\N	\N	Pkinase	Kinases
FungiJGICTBE1046	Aspni5	Aspni5_211010	\N	\N	Pkinase	Kinases
FungiJGICTBE1046	Aspnid1	Aspnid1_2985	AN7185	srpkA	Pkinase	Kinases
FungiJGICTBE1046	Aspni_DSM_1	Aspni_DSM_1_166008	\N	\N	Pkinase	Kinases
FungiJGICTBE1046	Aspor1	Aspor1_10076	\N	\N	Pkinase	Kinases
FungiJGICTBE1046	Aspsy1	Aspsy1_34523	\N	\N	Pkinase	Kinases
FungiJGICTBE1046	Aspte1	Aspte1_8360	\N	\N	Pkinase	Kinases
FungiJGICTBE1046	Asptu1	Asptu1_195222	\N	\N	Pkinase	Kinases
FungiJGICTBE1046	Aspve1	Aspve1_140879	\N	\N	Pkinase	Kinases
FungiJGICTBE1046	Aspwe1	Aspwe1_744610	\N	\N	Pkinase	Kinases
FungiJGICTBE1046	Aspzo1	Aspzo1_137844	\N	\N	Pkinase	Kinases
FungiJGICTBE1046	Eurhe1	Eurhe1_406751	\N	\N	Pkinase	Kinases
FungiJGICTBE1046	Fusox1	Fusox1_10109	\N	\N	Pkinase	Kinases
FungiJGICTBE1046	Monru1	Monru1_446364	\N	\N	Pkinase	Kinases
FungiJGICTBE1046	Neofi1	Neofi1_5275	\N	\N	Pkinase	Kinases
FungiJGICTBE1046	Neucr2	Neucr2_1541	\N	\N	Pkinase	Kinases
FungiJGICTBE1046	Neucr2	Neucr2_1542	\N	\N	Pkinase	Kinases
FungiJGICTBE1046	Neucr2	Neucr2_1543	\N	\N	Pkinase	Kinases
FungiJGICTBE1046	Pench1	Pench1_77735	\N	\N	Pkinase	Kinases
FungiJGICTBE1046	PenchWisc1	PenchWisc1_56480	\N	\N	Pkinase	Kinases
FungiJGICTBE1046	Sacce1	Sacce1_4908	YMR216C	\N	Pkinase	Kinases
FungiJGICTBE1046	SacceM3707_1	SacceM3707_1_31905	\N	\N	Pkinase	Kinases
FungiJGICTBE1046	Schpo1	Schpo1_2646	\N	\N	Pkinase	Kinases
FungiJGICTBE1046	Talma1_1	Talma1_1_126239	\N	\N	Pkinase	Kinases
FungiJGICTBE1046	Talst1_1	Talst1_1_2021	\N	\N	Pkinase	Kinases
FungiJGICTBE1046	Talst1_1	Talst1_1_2022	\N	\N	Pkinase	Kinases
FungiJGICTBE1046	Theau1	Theau1_51091	\N	\N	Pkinase	Kinases
FungiJGICTBE1046	Trire2	Trire2_121158	\N	\N	Pkinase	Kinases
FungiJGICTBE1047	Aspac1	Aspac1_23789	\N	\N	Pkinase	Kinases
FungiJGICTBE1047	Aspbr1	Aspbr1_124368	\N	\N	Pkinase	Kinases
FungiJGICTBE1047	Aspca3	Aspca3_48182	\N	\N	Pkinase	Kinases
FungiJGICTBE1047	Aspcl1	Aspcl1_3884	\N	\N	Pkinase	Kinases
FungiJGICTBE1047	Aspfl1	Aspfl1_27678	\N	\N	Pkinase	Kinases
FungiJGICTBE1047	Aspfo1	Aspfo1_314807	\N	\N	Pkinase	Kinases
FungiJGICTBE1047	Aspfu1	Aspfu1_1979	Afu2g03490	\N	Pkinase	Kinases
FungiJGICTBE1047	Aspgl1	Aspgl1_23024	\N	\N	Pkinase	Kinases
FungiJGICTBE1047	Aspka1	Aspka1_175653	\N	\N	Pkinase	Kinases
FungiJGICTBE1047	Aspni5	Aspni5_53203	\N	\N	Pkinase	Kinases
FungiJGICTBE1047	Aspnid1	Aspnid1_697	AN4483	cmkD	Pkinase	Kinases
FungiJGICTBE1047	Aspni_DSM_1	Aspni_DSM_1_161017	\N	\N	Pkinase	Kinases
FungiJGICTBE1047	Aspor1	Aspor1_8282	\N	\N	Pkinase	Kinases
FungiJGICTBE1047	Aspsy1	Aspsy1_95054	\N	\N	Pkinase	Kinases
FungiJGICTBE1047	Aspte1	Aspte1_3677	\N	\N	Pkinase	Kinases
FungiJGICTBE1047	Asptu1	Asptu1_126131	\N	\N	Pkinase	Kinases
FungiJGICTBE1047	Aspve1	Aspve1_134592	\N	\N	Pkinase	Kinases
FungiJGICTBE1047	Aspwe1	Aspwe1_40689	\N	\N	Pkinase	Kinases
FungiJGICTBE1047	Aspzo1	Aspzo1_131922	\N	\N	Pkinase	Kinases
FungiJGICTBE1047	Eurhe1	Eurhe1_409307	\N	\N	Pkinase	Kinases
FungiJGICTBE1047	Fusox1	Fusox1_1117	\N	\N	Pkinase	Kinases
FungiJGICTBE1047	Monru1	Monru1_445659	\N	\N	Pkinase	Kinases
FungiJGICTBE1047	Neofi1	Neofi1_1503	\N	\N	Pkinase	Kinases
FungiJGICTBE1047	Neucr2	Neucr2_1554	\N	\N	Pkinase	Kinases
FungiJGICTBE1047	Neucr2	Neucr2_1555	\N	\N	Pkinase	Kinases
FungiJGICTBE1047	Pench1	Pench1_76726	\N	\N	Pkinase	Kinases
FungiJGICTBE1047	PenchWisc1	PenchWisc1_60916	\N	\N	Pkinase	Kinases
FungiJGICTBE1047	Picpa1	Picpa1_39379	\N	\N	Pkinase	Kinases
FungiJGICTBE1047	Sacce1	Sacce1_4286	YLR248W	\N	Pkinase	Kinases
FungiJGICTBE1047	SacceM3707_1	SacceM3707_1_35652	\N	\N	Pkinase	Kinases
FungiJGICTBE1047	Schpo1	Schpo1_1721	\N	\N	Pkinase	Kinases
FungiJGICTBE1047	Schpo1	Schpo1_4680	\N	\N	Pkinase	Kinases
FungiJGICTBE1047	Talma1_1	Talma1_1_117828	\N	\N	Pkinase	Kinases
FungiJGICTBE1047	Talst1_1	Talst1_1_9511	\N	\N	Pkinase	Kinases
FungiJGICTBE1047	Theau1	Theau1_65073	\N	\N	Pkinase	Kinases
FungiJGICTBE1047	Trire2	Trire2_22381	\N	\N	Pkinase	Kinases
FungiJGICTBE10501	Aspca3	Aspca3_132447	\N	\N	PTH11	GPCR
FungiJGICTBE10501	Aspca3	Aspca3_208305	\N	\N	PTH11	GPCR
FungiJGICTBE10501	Aspca3	Aspca3_508516	\N	\N	PTH11	GPCR
FungiJGICTBE10501	Aspfl1	Aspfl1_27063	\N	\N	PTH11	GPCR
FungiJGICTBE10501	Aspni_DSM_1	Aspni_DSM_1_159682	\N	\N	PTH11	GPCR
FungiJGICTBE10501	Aspor1	Aspor1_6276	\N	\N	PTH11	GPCR
FungiJGICTBE10501	Aspsy1	Aspsy1_161629	\N	\N	PTH11	GPCR
FungiJGICTBE10501	Aspve1	Aspve1_202889	\N	\N	PTH11	GPCR
FungiJGICTBE10587	Aspfl1	Aspfl1_35490	\N	\N	PTH11	GPCR
FungiJGICTBE10587	Aspnid1	Aspnid1_3807	AN6419		PTH11	GPCR
FungiJGICTBE10587	Aspsy1	Aspsy1_45647	\N	\N	PTH11	GPCR
FungiJGICTBE10587	Aspve1	Aspve1_41402	\N	\N	PTH11	GPCR
FungiJGICTBE10587	Talst1_1	Talst1_1_156	\N	\N	PTH11	GPCR
FungiJGICTBE10587	Talst1_1	Talst1_1_157	\N	\N	PTH11	GPCR
FungiJGICTBE10587	Theau1	Theau1_862	\N	\N	PTH11	GPCR
FungiJGICTBE10628	Aspac1	Aspac1_33492	\N	\N	PTH11	GPCR
FungiJGICTBE10628	Aspnid1	Aspnid1_9737	AN11079		PTH11	GPCR
FungiJGICTBE10628	Aspsy1	Aspsy1_84214	\N	\N	PTH11	GPCR
FungiJGICTBE10628	Aspve1	Aspve1_880951	\N	\N	PTH11	GPCR
FungiJGICTBE10640	Aspac1	Aspac1_38143	\N	\N	PTH11	GPCR
FungiJGICTBE10640	Aspbr1	Aspbr1_121888	\N	\N	PTH11	GPCR
FungiJGICTBE10640	Aspca3	Aspca3_11186	\N	\N	PTH11	GPCR
FungiJGICTBE10640	Aspfo1	Aspfo1_146185	\N	\N	PTH11	GPCR
FungiJGICTBE10640	Aspka1	Aspka1_178231	\N	\N	PTH11	GPCR
FungiJGICTBE10640	Aspni5	Aspni5_37828	\N	\N	PTH11	GPCR
FungiJGICTBE10640	Aspni_DSM_1	Aspni_DSM_1_160096	\N	\N	PTH11	GPCR
FungiJGICTBE10640	Asptu1	Asptu1_53123	\N	\N	PTH11	GPCR
FungiJGICTBE10681	Aspbr1	Aspbr1_47637	\N	\N	PTH11	GPCR
FungiJGICTBE10681	Aspfo1	Aspfo1_433602	\N	\N	PTH11	GPCR
FungiJGICTBE10681	Aspka1	Aspka1_175568	\N	\N	PTH11	GPCR
FungiJGICTBE10681	Aspni5	Aspni5_40476	\N	\N	PTH11	GPCR
FungiJGICTBE10681	Aspnid1	Aspnid1_42	AN5059		PTH11	GPCR
FungiJGICTBE10681	Aspni_DSM_1	Aspni_DSM_1_166738	\N	\N	PTH11	GPCR
FungiJGICTBE10681	Asptu1	Asptu1_126485	\N	\N	PTH11	GPCR
FungiJGICTBE10681	Talst1_1	Talst1_1_3517	\N	\N	PTH11	GPCR
FungiJGICTBE10688	Aspac1	Aspac1_43874	\N	\N	PTH11	GPCR
FungiJGICTBE10688	Aspca3	Aspca3_505074	\N	\N	PTH11	GPCR
FungiJGICTBE10688	Aspgl1	Aspgl1_42285	\N	\N	PTH11	GPCR
FungiJGICTBE10688	Aspsy1	Aspsy1_39450	\N	\N	PTH11	GPCR
FungiJGICTBE10688	Eurhe1	Eurhe1_406847	\N	\N	PTH11	GPCR
FungiJGICTBE10688	Fusox1	Fusox1_3813	\N	\N	PTH11	GPCR
FungiJGICTBE10688	Talma1_1	Talma1_1_121227	\N	\N	PTH11	GPCR
FungiJGICTBE10688	Talst1_1	Talst1_1_8377	\N	\N	PTH11	GPCR
FungiJGICTBE1069	Aspac1	Aspac1_50924	\N	\N	Pkinase	Kinases
FungiJGICTBE1069	Aspbr1	Aspbr1_112887	\N	\N	Pkinase	Kinases
FungiJGICTBE1069	Aspca3	Aspca3_394289	\N	\N	Pkinase	Kinases
FungiJGICTBE1069	Aspcl1	Aspcl1_3783	\N	\N	Pkinase	Kinases
FungiJGICTBE1069	Aspfl1	Aspfl1_29914	\N	\N	Pkinase	Kinases
FungiJGICTBE1069	Aspfo1	Aspfo1_29324	\N	\N	Pkinase	Kinases
FungiJGICTBE1069	Aspfu1	Aspfu1_2091	Afu2g04680	\N	Pkinase	Kinases
FungiJGICTBE1069	Aspgl1	Aspgl1_33815	\N	\N	Pkinase	Kinases
FungiJGICTBE1069	Aspka1	Aspka1_174049	\N	\N	Pkinase	Kinases
FungiJGICTBE1069	Aspni5	Aspni5_208780	\N	\N	Pkinase	Kinases
FungiJGICTBE1069	Aspnid1	Aspnid1_7778	AN2067	ste20	Pkinase	Kinases
FungiJGICTBE1069	Aspni_DSM_1	Aspni_DSM_1_163676	\N	\N	Pkinase	Kinases
FungiJGICTBE1069	Aspor1	Aspor1_2940	\N	\N	Pkinase	Kinases
FungiJGICTBE1069	Aspsy1	Aspsy1_53986	\N	\N	Pkinase	Kinases
FungiJGICTBE1069	Aspte1	Aspte1_9598	\N	\N	Pkinase	Kinases
FungiJGICTBE1069	Asptu1	Asptu1_123843	\N	\N	Pkinase	Kinases
FungiJGICTBE1069	Aspve1	Aspve1_124272	\N	\N	Pkinase	Kinases
FungiJGICTBE1069	Aspwe1	Aspwe1_177217	\N	\N	Pkinase	Kinases
FungiJGICTBE1069	Aspzo1	Aspzo1_144135	\N	\N	Pkinase	Kinases
FungiJGICTBE1069	Eurhe1	Eurhe1_69522	\N	\N	Pkinase	Kinases
FungiJGICTBE1069	Fusox1	Fusox1_15616	\N	\N	Pkinase	Kinases
FungiJGICTBE1069	Monru1	Monru1_315485	\N	\N	Pkinase	Kinases
FungiJGICTBE1069	Neofi1	Neofi1_7291	\N	\N	Pkinase	Kinases
FungiJGICTBE1069	Neucr2	Neucr2_9113	\N	\N	Pkinase	Kinases
FungiJGICTBE1069	Neucr2	Neucr2_9114	\N	\N	Pkinase	Kinases
FungiJGICTBE1069	Neucr2	Neucr2_9115	\N	\N	Pkinase	Kinases
FungiJGICTBE1069	Pench1	Pench1_75500	\N	\N	Pkinase	Kinases
FungiJGICTBE1069	PenchWisc1	PenchWisc1_56128	\N	\N	Pkinase	Kinases
FungiJGICTBE1069	Picpa1	Picpa1_39333	\N	\N	Pkinase	Kinases
FungiJGICTBE1069	Sacce1	Sacce1_2932	YHL007C	\N	Pkinase	Kinases
FungiJGICTBE1069	SacceM3707_1	SacceM3707_1_35575	\N	\N	Pkinase	Kinases
FungiJGICTBE1069	Schpo1	Schpo1_3954	\N	\N	Pkinase	Kinases
FungiJGICTBE1069	Talma1_1	Talma1_1_122550	\N	\N	Pkinase	Kinases
FungiJGICTBE1069	Talst1_1	Talst1_1_5123	\N	\N	Pkinase	Kinases
FungiJGICTBE1069	Theau1	Theau1_57770	\N	\N	Pkinase	Kinases
FungiJGICTBE1069	Trire2	Trire2_104364	\N	\N	Pkinase	Kinases
FungiJGICTBE10703	Aspac1	Aspac1_46780	\N	\N	PTH11	GPCR
FungiJGICTBE10703	Aspbr1	Aspbr1_28902	\N	\N	PTH11	GPCR
FungiJGICTBE10703	Aspca3	Aspca3_627	\N	\N	PTH11	GPCR
FungiJGICTBE10703	Aspfo1	Aspfo1_59133	\N	\N	PTH11	GPCR
FungiJGICTBE10703	Aspka1	Aspka1_178681	\N	\N	PTH11	GPCR
FungiJGICTBE10703	Aspni5	Aspni5_38318	\N	\N	PTH11	GPCR
FungiJGICTBE10703	Aspni_DSM_1	Aspni_DSM_1_161742	\N	\N	PTH11	GPCR
FungiJGICTBE10703	Asptu1	Asptu1_52693	\N	\N	PTH11	GPCR
FungiJGICTBE10705	Aspac1	Aspac1_47055	\N	\N	PTH11	GPCR
FungiJGICTBE10705	Aspbr1	Aspbr1_43575	\N	\N	PTH11	GPCR
FungiJGICTBE10705	Aspca3	Aspca3_129873	\N	\N	PTH11	GPCR
FungiJGICTBE10705	Aspfo1	Aspfo1_188739	\N	\N	PTH11	GPCR
FungiJGICTBE10705	Aspka1	Aspka1_174974	\N	\N	PTH11	GPCR
FungiJGICTBE10705	Aspni5	Aspni5_126001	\N	\N	PTH11	GPCR
FungiJGICTBE10705	Aspni_DSM_1	Aspni_DSM_1_167425	\N	\N	PTH11	GPCR
FungiJGICTBE10705	Asptu1	Asptu1_55621	\N	\N	PTH11	GPCR
FungiJGICTBE10715	Aspac1	Aspac1_48410	\N	\N	PTH11	GPCR
FungiJGICTBE10715	Aspbr1	Aspbr1_189328	\N	\N	PTH11	GPCR
FungiJGICTBE10715	Aspca3	Aspca3_163416	\N	\N	PTH11	GPCR
FungiJGICTBE10715	Aspfo1	Aspfo1_52784	\N	\N	PTH11	GPCR
FungiJGICTBE10715	Aspka1	Aspka1_174390	\N	\N	PTH11	GPCR
FungiJGICTBE10715	Aspni5	Aspni5_125558	\N	\N	PTH11	GPCR
FungiJGICTBE10715	Aspni_DSM_1	Aspni_DSM_1_163261	\N	\N	PTH11	GPCR
FungiJGICTBE10715	Asptu1	Asptu1_172670	\N	\N	PTH11	GPCR
FungiJGICTBE10733	Aspca3	Aspca3_394536	\N	\N	Pkinase	Kinases
FungiJGICTBE10733	Aspcl1	Aspcl1_6207	\N	\N	Pkinase	Kinases
FungiJGICTBE10733	Aspfl1	Aspfl1_27932	\N	\N	Pkinase	Kinases
FungiJGICTBE10733	Aspfo1	Aspfo1_81234	\N	\N	Pkinase	Kinases
FungiJGICTBE10733	Aspfu1	Aspfu1_1697	Afu2g00670	\N	Pkinase	Kinases
FungiJGICTBE10733	Aspka1	Aspka1_183253	\N	\N	Pkinase	Kinases
FungiJGICTBE10733	Asptu1	Asptu1_75468	\N	\N	Pkinase	Kinases
FungiJGICTBE10733	Theau1	Theau1_63343	\N	\N	Pkinase	Kinases
FungiJGICTBE10772	Aspcl1	Aspcl1_3369	\N	\N	Pkinase	Kinases
FungiJGICTBE10772	Aspfl1	Aspfl1_33979	\N	\N	Pkinase	Kinases
FungiJGICTBE10772	Aspfu1	Aspfu1_8857	Afu7g04550	\N	Pkinase	Kinases
FungiJGICTBE10772	Aspor1	Aspor1_1899	\N	\N	Pkinase	Kinases
FungiJGICTBE10772	Aspte1	Aspte1_7907	\N	\N	Pkinase	Kinases
FungiJGICTBE10772	Aspwe1	Aspwe1_170389	\N	\N	Pkinase	Kinases
FungiJGICTBE10772	Aspzo1	Aspzo1_19904	\N	\N	Pkinase	Kinases
FungiJGICTBE10772	Neofi1	Neofi1_6126	\N	\N	Pkinase	Kinases
FungiJGICTBE10792	Aspbr1	Aspbr1_35804	\N	\N	Pkinase	Kinases
FungiJGICTBE10792	Aspsy1	Aspsy1_165244	\N	\N	Pkinase	Kinases
FungiJGICTBE10792	Aspte1	Aspte1_3030	\N	\N	Pkinase	Kinases
FungiJGICTBE10792	Aspve1	Aspve1_42561	\N	\N	Pkinase	Kinases
FungiJGICTBE10792	Aspwe1	Aspwe1_68726	\N	\N	Pkinase	Kinases
FungiJGICTBE10792	Aspzo1	Aspzo1_143828	\N	\N	Pkinase	Kinases
FungiJGICTBE10792	Fusox1	Fusox1_17473	\N	\N	Pkinase	Kinases
FungiJGICTBE10792	Talma1_1	Talma1_1_126242	\N	\N	Pkinase	Kinases
FungiJGICTBE10795	Aspbr1	Aspbr1_138767	\N	\N	PTH11	GPCR
FungiJGICTBE10795	Aspbr1	Aspbr1_138862	\N	\N	PTH11	GPCR
FungiJGICTBE10795	Aspfo1	Aspfo1_146571	\N	\N	PTH11	GPCR
FungiJGICTBE10795	Aspka1	Aspka1_174398	\N	\N	PTH11	GPCR
FungiJGICTBE10795	Aspni5	Aspni5_52848	\N	\N	PTH11	GPCR
FungiJGICTBE10795	Asptu1	Asptu1_76171	\N	\N	PTH11	GPCR
FungiJGICTBE10795	Pench1	Pench1_33854	\N	\N	PTH11	GPCR
FungiJGICTBE10795	PenchWisc1	PenchWisc1_67431	\N	\N	PTH11	GPCR
FungiJGICTBE10801	Aspgl1	Aspgl1_1022441	\N	\N	PTH11	GPCR
FungiJGICTBE10801	Aspsy1	Aspsy1_408124	\N	\N	PTH11	GPCR
FungiJGICTBE10801	Aspve1	Aspve1_156142	\N	\N	PTH11	GPCR
FungiJGICTBE10801	Aspwe1	Aspwe1_187222	\N	\N	PTH11	GPCR
FungiJGICTBE10801	Eurhe1	Eurhe1_413852	\N	\N	PTH11	GPCR
FungiJGICTBE10801	PenchWisc1	PenchWisc1_55679	\N	\N	PTH11	GPCR
FungiJGICTBE10801	Theau1	Theau1_61842	\N	\N	PTH11	GPCR
FungiJGICTBE1082	Aspac1	Aspac1_28656	\N	\N	Pkinase	Kinases
FungiJGICTBE1082	Aspbr1	Aspbr1_122793	\N	\N	Pkinase	Kinases
FungiJGICTBE1082	Aspca3	Aspca3_202840	\N	\N	Pkinase	Kinases
FungiJGICTBE1082	Aspcl1	Aspcl1_7439	\N	\N	Pkinase	Kinases
FungiJGICTBE1082	Aspfl1	Aspfl1_25909	\N	\N	Pkinase	Kinases
FungiJGICTBE1082	Aspfo1	Aspfo1_59038	\N	\N	Pkinase	Kinases
FungiJGICTBE1082	Aspfu1	Aspfu1_972	Afu1g11080	\N	Pkinase	Kinases
FungiJGICTBE1082	Aspgl1	Aspgl1_36377	\N	\N	Pkinase	Kinases
FungiJGICTBE1082	Aspka1	Aspka1_179676	\N	\N	Pkinase	Kinases
FungiJGICTBE1082	Aspni5	Aspni5_208244	\N	\N	Pkinase	Kinases
FungiJGICTBE1082	Aspnid1	Aspnid1_5519	AN1171	kin1	Pkinase	Kinases
FungiJGICTBE1082	Aspni_DSM_1	Aspni_DSM_1_161597	\N	\N	Pkinase	Kinases
FungiJGICTBE1082	Aspor1	Aspor1_9585	\N	\N	Pkinase	Kinases
FungiJGICTBE1082	Aspsy1	Aspsy1_141140	\N	\N	Pkinase	Kinases
FungiJGICTBE1082	Aspte1	Aspte1_307	\N	\N	Pkinase	Kinases
FungiJGICTBE1082	Asptu1	Asptu1_52598	\N	\N	Pkinase	Kinases
FungiJGICTBE1082	Aspve1	Aspve1_122104	\N	\N	Pkinase	Kinases
FungiJGICTBE1082	Aspwe1	Aspwe1_106354	\N	\N	Pkinase	Kinases
FungiJGICTBE1082	Aspzo1	Aspzo1_58243	\N	\N	Pkinase	Kinases
FungiJGICTBE1082	Eurhe1	Eurhe1_455779	\N	\N	Pkinase	Kinases
FungiJGICTBE1082	Fusox1	Fusox1_15396	\N	\N	Pkinase	Kinases
FungiJGICTBE1082	Monru1	Monru1_475026	\N	\N	Pkinase	Kinases
FungiJGICTBE1082	Neofi1	Neofi1_2828	\N	\N	Pkinase	Kinases
FungiJGICTBE1082	Neucr2	Neucr2_8717	\N	\N	Pkinase	Kinases
FungiJGICTBE1082	Pench1	Pench1_3402	\N	\N	Pkinase	Kinases
FungiJGICTBE1082	PenchWisc1	PenchWisc1_57602	\N	\N	Pkinase	Kinases
FungiJGICTBE1082	Picpa1	Picpa1_38505	\N	\N	Pkinase	Kinases
FungiJGICTBE1082	Sacce1	Sacce1_1147	YDR122W	\N	Pkinase	Kinases
FungiJGICTBE1082	Sacce1	Sacce1_4115	YLR096W	\N	Pkinase	Kinases
FungiJGICTBE1082	SacceM3707_1	SacceM3707_1_30673	\N	\N	Pkinase	Kinases
FungiJGICTBE1082	SacceM3707_1	SacceM3707_1_36788	\N	\N	Pkinase	Kinases
FungiJGICTBE1082	Schpo1	Schpo1_3429	\N	\N	Pkinase	Kinases
FungiJGICTBE1082	Talma1_1	Talma1_1_117371	\N	\N	Pkinase	Kinases
FungiJGICTBE1082	Talst1_1	Talst1_1_5936	\N	\N	Pkinase	Kinases
FungiJGICTBE1082	Theau1	Theau1_39126	\N	\N	Pkinase	Kinases
FungiJGICTBE1082	Trire2	Trire2_79895	\N	\N	Pkinase	Kinases
FungiJGICTBE10832	Aspbr1	Aspbr1_29157	\N	\N	Pkinase	Kinases
FungiJGICTBE10832	Aspca3	Aspca3_202993	\N	\N	Pkinase	Kinases
FungiJGICTBE10832	Aspfo1	Aspfo1_526520	\N	\N	Pkinase	Kinases
FungiJGICTBE10832	Aspgl1	Aspgl1_151795	\N	\N	Pkinase	Kinases
FungiJGICTBE10832	Aspka1	Aspka1_177706	\N	\N	Pkinase	Kinases
FungiJGICTBE10832	Aspni5	Aspni5_38577	\N	\N	Pkinase	Kinases
FungiJGICTBE10832	Aspni_DSM_1	Aspni_DSM_1_161398	\N	\N	Pkinase	Kinases
FungiJGICTBE10832	Asptu1	Asptu1_52481	\N	\N	Pkinase	Kinases
FungiJGICTBE10843	Aspbr1	Aspbr1_381178	\N	\N	PTH11	GPCR
FungiJGICTBE10843	Aspfo1	Aspfo1_42380	\N	\N	PTH11	GPCR
FungiJGICTBE10843	Aspka1	Aspka1_174714	\N	\N	PTH11	GPCR
FungiJGICTBE10843	Aspni5	Aspni5_173895	\N	\N	PTH11	GPCR
FungiJGICTBE10843	Aspnid1	Aspnid1_8864	AN3241		PTH11	GPCR
FungiJGICTBE10843	Aspni_DSM_1	Aspni_DSM_1_157603	\N	\N	PTH11	GPCR
FungiJGICTBE10843	Asptu1	Asptu1_169479	\N	\N	PTH11	GPCR
FungiJGICTBE10843	Talst1_1	Talst1_1_11364	\N	\N	PTH11	GPCR
FungiJGICTBE10860	Aspbr1	Aspbr1_467183	\N	\N	Pkinase	Kinases
FungiJGICTBE10860	Aspca3	Aspca3_168722	\N	\N	Pkinase	Kinases
FungiJGICTBE10860	Aspfo1	Aspfo1_53394	\N	\N	Pkinase	Kinases
FungiJGICTBE10860	Aspfo1	Aspfo1_56099	\N	\N	Pkinase	Kinases
FungiJGICTBE10860	Aspka1	Aspka1_173708	\N	\N	Pkinase	Kinases
FungiJGICTBE10860	Aspni5	Aspni5_36108	\N	\N	Pkinase	Kinases
FungiJGICTBE10860	Aspni_DSM_1	Aspni_DSM_1_155587	\N	\N	Pkinase	Kinases
FungiJGICTBE10860	Asptu1	Asptu1_502870	\N	\N	Pkinase	Kinases
FungiJGICTBE10884	Aspbr1	Aspbr1_73603	\N	\N	Pkinase	Kinases
FungiJGICTBE10884	Aspca3	Aspca3_125	\N	\N	Pkinase	Kinases
FungiJGICTBE10884	Aspfo1	Aspfo1_52333	\N	\N	Pkinase	Kinases
FungiJGICTBE10884	Aspka1	Aspka1_178240	\N	\N	Pkinase	Kinases
FungiJGICTBE10884	Aspni5	Aspni5_132872	\N	\N	Pkinase	Kinases
FungiJGICTBE10884	Aspni_DSM_1	Aspni_DSM_1_160087	\N	\N	Pkinase	Kinases
FungiJGICTBE10884	Asptu1	Asptu1_38510	\N	\N	Pkinase	Kinases
FungiJGICTBE10884	Aspwe1	Aspwe1_177625	\N	\N	Pkinase	Kinases
FungiJGICTBE10900	Aspsy1	Aspsy1_128694	\N	\N	PTH11	GPCR
FungiJGICTBE10900	Aspve1	Aspve1_66831	\N	\N	PTH11	GPCR
FungiJGICTBE10900	Aspwe1	Aspwe1_69464	\N	\N	PTH11	GPCR
FungiJGICTBE10900	Aspzo1	Aspzo1_20055	\N	\N	PTH11	GPCR
FungiJGICTBE10900	Monru1	Monru1_97165	\N	\N	PTH11	GPCR
FungiJGICTBE10900	Neofi1	Neofi1_8461	\N	\N	PTH11	GPCR
FungiJGICTBE10900	Pench1	Pench1_80851	\N	\N	PTH11	GPCR
FungiJGICTBE10900	PenchWisc1	PenchWisc1_60114	\N	\N	PTH11	GPCR
FungiJGICTBE10908	Aspca3	Aspca3_505761	\N	\N	Pkinase	Kinases
FungiJGICTBE10908	Aspfo1	Aspfo1_190922	\N	\N	Pkinase	Kinases
FungiJGICTBE10908	Aspka1	Aspka1_176745	\N	\N	Pkinase	Kinases
FungiJGICTBE10908	Aspni_DSM_1	Aspni_DSM_1_164832	\N	\N	Pkinase	Kinases
FungiJGICTBE10908	Asptu1	Asptu1_59227	\N	\N	Pkinase	Kinases
FungiJGICTBE10908	Neofi1	Neofi1_8662	\N	\N	Pkinase	Kinases
FungiJGICTBE10925	Aspcl1	Aspcl1_5121	\N	\N	Pkinase	Kinases
FungiJGICTBE10925	Aspfu1	Aspfu1_6294	Afu5g03950	\N	Pkinase	Kinases
FungiJGICTBE10925	Aspte1	Aspte1_3170	\N	\N	Pkinase	Kinases
FungiJGICTBE10925	Neofi1	Neofi1_1730	\N	\N	Pkinase	Kinases
FungiJGICTBE10925	Talst1_1	Talst1_1_7568	\N	\N	Pkinase	Kinases
FungiJGICTBE11011	Aspac1	Aspac1_64977	\N	\N	RIO1	Kinases
FungiJGICTBE1102	Aspac1	Aspac1_50532	\N	\N	Pkinase	Kinases
FungiJGICTBE1102	Aspbr1	Aspbr1_123037	\N	\N	Pkinase	Kinases
FungiJGICTBE1102	Aspca3	Aspca3_168844	\N	\N	Pkinase	Kinases
FungiJGICTBE1102	Aspcl1	Aspcl1_3977	\N	\N	Pkinase	Kinases
FungiJGICTBE1102	Aspfl1	Aspfl1_36202	\N	\N	Pkinase	Kinases
FungiJGICTBE1102	Aspfo1	Aspfo1_124469	\N	\N	Pkinase	Kinases
FungiJGICTBE1102	Aspfu1	Aspfu1_1915	Afu2g02850	\N	Pkinase	Kinases
FungiJGICTBE1102	Aspgl1	Aspgl1_70157	\N	\N	Pkinase	Kinases
FungiJGICTBE1102	Aspka1	Aspka1_175597	\N	\N	Pkinase	Kinases
FungiJGICTBE1102	Aspni5	Aspni5_180556	\N	\N	Pkinase	Kinases
FungiJGICTBE1102	Aspnid1	Aspnid1_636	AN4536		Pkinase	Kinases
FungiJGICTBE1102	Aspni_DSM_1	Aspni_DSM_1_160940	\N	\N	Pkinase	Kinases
FungiJGICTBE1102	Aspor1	Aspor1_5149	\N	\N	Pkinase	Kinases
FungiJGICTBE1102	Aspsy1	Aspsy1_155823	\N	\N	Pkinase	Kinases
FungiJGICTBE1102	Aspte1	Aspte1_3745	\N	\N	Pkinase	Kinases
FungiJGICTBE1102	Asptu1	Asptu1_127042	\N	\N	Pkinase	Kinases
FungiJGICTBE1102	Aspve1	Aspve1_30068	\N	\N	Pkinase	Kinases
FungiJGICTBE1102	Aspwe1	Aspwe1_24864	\N	\N	Pkinase	Kinases
FungiJGICTBE1102	Aspzo1	Aspzo1_138430	\N	\N	Pkinase	Kinases
FungiJGICTBE1102	Eurhe1	Eurhe1_513128	\N	\N	Pkinase	Kinases
FungiJGICTBE1102	Fusox1	Fusox1_7233	\N	\N	Pkinase	Kinases
FungiJGICTBE1102	Monru1	Monru1_448724	\N	\N	Pkinase	Kinases
FungiJGICTBE1102	Neofi1	Neofi1_1441	\N	\N	Pkinase	Kinases
FungiJGICTBE1102	Neucr2	Neucr2_4231	\N	\N	Pkinase	Kinases
FungiJGICTBE1102	Pench1	Pench1_36009	\N	\N	Pkinase	Kinases
FungiJGICTBE1102	PenchWisc1	PenchWisc1_56851	\N	\N	Pkinase	Kinases
FungiJGICTBE1102	Picpa1	Picpa1_39419	\N	\N	Pkinase	Kinases
FungiJGICTBE1102	Sacce1	Sacce1_5596	YOL045W	\N	Pkinase	Kinases
FungiJGICTBE1102	Sacce1	Sacce1_67	YAL017W	\N	Pkinase	Kinases
FungiJGICTBE1102	SacceM3707_1	SacceM3707_1_31576	\N	\N	Pkinase	Kinases
FungiJGICTBE1102	SacceM3707_1	SacceM3707_1_38217	\N	\N	Pkinase	Kinases
FungiJGICTBE1102	Schpo1	Schpo1_1174	\N	\N	Pkinase	Kinases
FungiJGICTBE1102	Talma1_1	Talma1_1_117586	\N	\N	Pkinase	Kinases
FungiJGICTBE1102	Talst1_1	Talst1_1_9220	\N	\N	Pkinase	Kinases
FungiJGICTBE1102	Theau1	Theau1_669	\N	\N	Pkinase	Kinases
FungiJGICTBE1102	Trire2	Trire2_102711	\N	\N	Pkinase	Kinases
FungiJGICTBE1103	Aspac1	Aspac1_40162	\N	\N	Pkinase	Kinases
FungiJGICTBE1103	Aspbr1	Aspbr1_677476	\N	\N	Pkinase	Kinases
FungiJGICTBE1103	Aspca3	Aspca3_514358	\N	\N	Pkinase	Kinases
FungiJGICTBE1103	Aspcl1	Aspcl1_7855	\N	\N	Pkinase	Kinases
FungiJGICTBE1103	Aspfl1	Aspfl1_37095	\N	\N	Pkinase	Kinases
FungiJGICTBE1103	Aspfo1	Aspfo1_140517	\N	\N	Pkinase	Kinases
FungiJGICTBE1103	Aspfu1	Aspfu1_550	Afu1g05800	\N	Pkinase	Kinases
FungiJGICTBE1103	Aspgl1	Aspgl1_121911	\N	\N	Pkinase	Kinases
FungiJGICTBE1103	Aspka1	Aspka1_173603	\N	\N	Pkinase	Kinases
FungiJGICTBE1103	Aspni5	Aspni5_211983	\N	\N	Pkinase	Kinases
FungiJGICTBE1103	Aspnid1	Aspnid1_1898	AN4189	mkkA	Pkinase	Kinases
FungiJGICTBE1103	Aspni_DSM_1	Aspni_DSM_1_168818	\N	\N	Pkinase	Kinases
FungiJGICTBE1103	Aspor1	Aspor1_294	\N	\N	Pkinase	Kinases
FungiJGICTBE1103	Aspsy1	Aspsy1_154664	\N	\N	Pkinase	Kinases
FungiJGICTBE1103	Aspte1	Aspte1_6604	\N	\N	Pkinase	Kinases
FungiJGICTBE1103	Asptu1	Asptu1_114311	\N	\N	Pkinase	Kinases
FungiJGICTBE1103	Aspve1	Aspve1_138223	\N	\N	Pkinase	Kinases
FungiJGICTBE1103	Aspwe1	Aspwe1_50051	\N	\N	Pkinase	Kinases
FungiJGICTBE1103	Aspzo1	Aspzo1_131156	\N	\N	Pkinase	Kinases
FungiJGICTBE1103	Eurhe1	Eurhe1_457659	\N	\N	Pkinase	Kinases
FungiJGICTBE1103	Fusox1	Fusox1_7508	\N	\N	Pkinase	Kinases
FungiJGICTBE1103	Monru1	Monru1_451177	\N	\N	Pkinase	Kinases
FungiJGICTBE1103	Neofi1	Neofi1_3255	\N	\N	Pkinase	Kinases
FungiJGICTBE1103	Neucr2	Neucr2_4039	\N	\N	Pkinase	Kinases
FungiJGICTBE1103	Pench1	Pench1_78463	\N	\N	Pkinase	Kinases
FungiJGICTBE1103	PenchWisc1	PenchWisc1_56942	\N	\N	Pkinase	Kinases
FungiJGICTBE1103	Picpa1	Picpa1_36324	\N	\N	Pkinase	Kinases
FungiJGICTBE1103	Sacce1	Sacce1_5889	YOR231W	\N	Pkinase	Kinases
FungiJGICTBE1103	Sacce1	Sacce1_6214	YPL140C	\N	Pkinase	Kinases
FungiJGICTBE1103	SacceM3707_1	SacceM3707_1_31209	\N	\N	Pkinase	Kinases
FungiJGICTBE1103	SacceM3707_1	SacceM3707_1_32866	\N	\N	Pkinase	Kinases
FungiJGICTBE1103	Schpo1	Schpo1_4129	\N	\N	Pkinase	Kinases
FungiJGICTBE1103	Talma1_1	Talma1_1_121890	\N	\N	Pkinase	Kinases
FungiJGICTBE1103	Talst1_1	Talst1_1_9101	\N	\N	Pkinase	Kinases
FungiJGICTBE1103	Theau1	Theau1_35745	\N	\N	Pkinase	Kinases
FungiJGICTBE1103	Trire2	Trire2_21168	\N	\N	Pkinase	Kinases
FungiJGICTBE11070	Aspnid1	Aspnid1_1411	AN7986	ffkA	Pkinase	Kinases
FungiJGICTBE11070	Aspve1	Aspve1_26445	\N	\N	Pkinase	Kinases
FungiJGICTBE11070	Fusox1	Fusox1_11836	\N	\N	Pkinase	Kinases
FungiJGICTBE11070	Fusox1	Fusox1_11971	\N	\N	Pkinase	Kinases
FungiJGICTBE11070	Fusox1	Fusox1_16009	\N	\N	Pkinase	Kinases
FungiJGICTBE11070	Fusox1	Fusox1_16226	\N	\N	Pkinase	Kinases
FungiJGICTBE11070	Fusox1	Fusox1_17625	\N	\N	Pkinase	Kinases
FungiJGICTBE11107	Aspca3	Aspca3_10375	\N	\N	Pkinase	Kinases
FungiJGICTBE11107	Aspfo1	Aspfo1_216059	\N	\N	Pkinase	Kinases
FungiJGICTBE11107	Aspwe1	Aspwe1_30024	\N	\N	Pkinase	Kinases
FungiJGICTBE11107	Pench1	Pench1_84978	\N	\N	Pkinase	Kinases
FungiJGICTBE11107	PenchWisc1	PenchWisc1_55189	\N	\N	Pkinase	Kinases
FungiJGICTBE11107	PenchWisc1	PenchWisc1_68146	\N	\N	Pkinase	Kinases
FungiJGICTBE11111	Aspbr1	Aspbr1_659848	\N	\N	Pkinase	Kinases
FungiJGICTBE11111	Aspte1	Aspte1_4991	\N	\N	Pkinase	Kinases
FungiJGICTBE11111	Pench1	Pench1_37867	\N	\N	Pkinase	Kinases
FungiJGICTBE11111	Pench1	Pench1_5107	\N	\N	Pkinase	Kinases
FungiJGICTBE11111	PenchWisc1	PenchWisc1_65341	\N	\N	Pkinase	Kinases
FungiJGICTBE11111	PenchWisc1	PenchWisc1_66371	\N	\N	Pkinase	Kinases
FungiJGICTBE11111	Talst1_1	Talst1_1_2218	\N	\N	Pkinase	Kinases
FungiJGICTBE11126	Aspbr1	Aspbr1_224665	\N	\N	PTH11	GPCR
FungiJGICTBE11126	Aspfo1	Aspfo1_62422	\N	\N	PTH11	GPCR
FungiJGICTBE11126	Aspni_DSM_1	Aspni_DSM_1_166096	\N	\N	PTH11	GPCR
FungiJGICTBE11126	Asptu1	Asptu1_334309	\N	\N	PTH11	GPCR
FungiJGICTBE11126	Neucr2	Neucr2_5386	\N	\N	PTH11	GPCR
FungiJGICTBE11126	Talst1_1	Talst1_1_2240	\N	\N	PTH11	GPCR
FungiJGICTBE11126	Talst1_1	Talst1_1_2241	\N	\N	PTH11	GPCR
FungiJGICTBE11160	Aspnid1	Aspnid1_5151	AN9306		PTH11	GPCR
FungiJGICTBE11160	Aspsy1	Aspsy1_134418	\N	\N	PTH11	GPCR
FungiJGICTBE11160	Aspve1	Aspve1_87504	\N	\N	PTH11	GPCR
FungiJGICTBE11160	Aspzo1	Aspzo1_137495	\N	\N	PTH11	GPCR
FungiJGICTBE11160	Fusox1	Fusox1_3905	\N	\N	PTH11	GPCR
FungiJGICTBE11160	Monru1	Monru1_436008	\N	\N	PTH11	GPCR
FungiJGICTBE11160	Talma1_1	Talma1_1_124064	\N	\N	PTH11	GPCR
FungiJGICTBE11174	Aspgl1	Aspgl1_914950	\N	\N	PTH11	GPCR
FungiJGICTBE11174	Aspsy1	Aspsy1_87406	\N	\N	PTH11	GPCR
FungiJGICTBE11174	Aspve1	Aspve1_149127	\N	\N	PTH11	GPCR
FungiJGICTBE11174	Eurhe1	Eurhe1_541056	\N	\N	PTH11	GPCR
FungiJGICTBE11174	Talma1_1	Talma1_1_118156	\N	\N	PTH11	GPCR
FungiJGICTBE11174	Talst1_1	Talst1_1_3453	\N	\N	PTH11	GPCR
FungiJGICTBE11184	Aspac1	Aspac1_39920	\N	\N	PTH11	GPCR
FungiJGICTBE11184	Aspfl1	Aspfl1_31506	\N	\N	PTH11	GPCR
FungiJGICTBE11184	Aspor1	Aspor1_7517	\N	\N	PTH11	GPCR
FungiJGICTBE11184	Aspsy1	Aspsy1_25661	\N	\N	PTH11	GPCR
FungiJGICTBE11184	Aspte1	Aspte1_4115	\N	\N	PTH11	GPCR
FungiJGICTBE11184	Aspve1	Aspve1_24299	\N	\N	PTH11	GPCR
FungiJGICTBE11184	Monru1	Monru1_497497	\N	\N	PTH11	GPCR
FungiJGICTBE11190	Aspac1	Aspac1_40664	\N	\N	PTH11	GPCR
FungiJGICTBE11190	Aspbr1	Aspbr1_677461	\N	\N	PTH11	GPCR
FungiJGICTBE11190	Aspca3	Aspca3_129089	\N	\N	PTH11	GPCR
FungiJGICTBE11190	Aspfo1	Aspfo1_83289	\N	\N	PTH11	GPCR
FungiJGICTBE11190	Aspka1	Aspka1_173598	\N	\N	PTH11	GPCR
FungiJGICTBE11190	Aspni_DSM_1	Aspni_DSM_1_168813	\N	\N	PTH11	GPCR
FungiJGICTBE11190	Asptu1	Asptu1_52137	\N	\N	PTH11	GPCR
FungiJGICTBE11194	Aspac1	Aspac1_41017	\N	\N	RIO1	Kinases
FungiJGICTBE11194	Aspfl1	Aspfl1_27531	\N	\N	RIO1	Kinases
FungiJGICTBE11194	Aspgl1	Aspgl1_49489	\N	\N	RIO1	Kinases
FungiJGICTBE11194	Aspor1	Aspor1_8140	\N	\N	RIO1	Kinases
FungiJGICTBE11194	Neofi1	Neofi1_6212	\N	\N	RIO1	Kinases
FungiJGICTBE11195	Aspac1	Aspac1_41036	\N	\N	Pkinase	Kinases
FungiJGICTBE11195	Aspbr1	Aspbr1_25208	\N	\N	Pkinase	Kinases
FungiJGICTBE11195	Aspfo1	Aspfo1_65499	\N	\N	Pkinase	Kinases
FungiJGICTBE11195	Aspka1	Aspka1_174294	\N	\N	Pkinase	Kinases
FungiJGICTBE11195	Aspni5	Aspni5_142258	\N	\N	Pkinase	Kinases
FungiJGICTBE11195	Aspni_DSM_1	Aspni_DSM_1_163391	\N	\N	Pkinase	Kinases
FungiJGICTBE11195	Asptu1	Asptu1_56635	\N	\N	Pkinase	Kinases
FungiJGICTBE1123	Aspac1	Aspac1_20841	\N	\N	Pkinase	Kinases
FungiJGICTBE1123	Aspbr1	Aspbr1_72779	\N	\N	Pkinase	Kinases
FungiJGICTBE1123	Aspca3	Aspca3_207852	\N	\N	Pkinase	Kinases
FungiJGICTBE1123	Aspcl1	Aspcl1_7109	\N	\N	Pkinase	Kinases
FungiJGICTBE1123	Aspfl1	Aspfl1_30489	\N	\N	Pkinase	Kinases
FungiJGICTBE1123	Aspfo1	Aspfo1_129035	\N	\N	Pkinase	Kinases
FungiJGICTBE1123	Aspgl1	Aspgl1_118931	\N	\N	Pkinase	Kinases
FungiJGICTBE1123	Aspka1	Aspka1_176903	\N	\N	Pkinase	Kinases
FungiJGICTBE1123	Aspni5	Aspni5_130872	\N	\N	Pkinase	Kinases
FungiJGICTBE1123	Aspnid1	Aspnid1_5964	AN10119		Pkinase	Kinases
FungiJGICTBE1123	Aspni_DSM_1	Aspni_DSM_1_156260	\N	\N	Pkinase	Kinases
FungiJGICTBE1123	Aspor1	Aspor1_10325	\N	\N	Pkinase	Kinases
FungiJGICTBE1123	Aspsy1	Aspsy1_1168529	\N	\N	Pkinase	Kinases
FungiJGICTBE1123	Aspte1	Aspte1_633	\N	\N	Pkinase	Kinases
FungiJGICTBE1123	Asptu1	Asptu1_41148	\N	\N	Pkinase	Kinases
FungiJGICTBE1123	Aspve1	Aspve1_121653	\N	\N	Pkinase	Kinases
FungiJGICTBE1123	Aspwe1	Aspwe1_739838	\N	\N	Pkinase	Kinases
FungiJGICTBE1123	Aspzo1	Aspzo1_133510	\N	\N	Pkinase	Kinases
FungiJGICTBE1123	Eurhe1	Eurhe1_408342	\N	\N	Pkinase	Kinases
FungiJGICTBE1123	Fusox1	Fusox1_11328	\N	\N	Pkinase	Kinases
FungiJGICTBE1123	Monru1	Monru1_429940	\N	\N	Pkinase	Kinases
FungiJGICTBE1123	Neofi1	Neofi1_2492	\N	\N	Pkinase	Kinases
FungiJGICTBE1123	Pench1	Pench1_79973	\N	\N	Pkinase	Kinases
FungiJGICTBE1123	PenchWisc1	PenchWisc1_60052	\N	\N	Pkinase	Kinases
FungiJGICTBE1123	Picpa1	Picpa1_37392	\N	\N	Pkinase	Kinases
FungiJGICTBE1123	Schpo1	Schpo1_3458	\N	\N	Pkinase	Kinases
FungiJGICTBE1123	Talma1_1	Talma1_1_119776	\N	\N	Pkinase	Kinases
FungiJGICTBE1123	Talma1_1	Talma1_1_119777	\N	\N	Pkinase	Kinases
FungiJGICTBE1123	Talst1_1	Talst1_1_6934	\N	\N	Pkinase	Kinases
FungiJGICTBE1123	Theau1	Theau1_40028	\N	\N	Pkinase	Kinases
FungiJGICTBE1123	Trire2	Trire2_76875	\N	\N	Pkinase	Kinases
FungiJGICTBE11240	Aspfl1	Aspfl1_35632	\N	\N	PTH11	GPCR
FungiJGICTBE11240	Aspsy1	Aspsy1_191635	\N	\N	PTH11	GPCR
FungiJGICTBE11240	Aspte1	Aspte1_9846	\N	\N	PTH11	GPCR
FungiJGICTBE11240	Aspve1	Aspve1_78860	\N	\N	PTH11	GPCR
FungiJGICTBE11240	Talma1_1	Talma1_1_123011	\N	\N	PTH11	GPCR
FungiJGICTBE11240	Talst1_1	Talst1_1_4565	\N	\N	PTH11	GPCR
FungiJGICTBE11240	Trire2	Trire2_121990	\N	\N	PTH11	GPCR
FungiJGICTBE11241	Aspbr1	Aspbr1_152347	\N	\N	Pkinase	Kinases
FungiJGICTBE11241	Aspca3	Aspca3_506115	\N	\N	Pkinase	Kinases
FungiJGICTBE11241	Aspfl1	Aspfl1_27798	\N	\N	Pkinase	Kinases
FungiJGICTBE11241	Aspfo1	Aspfo1_716569	\N	\N	Pkinase	Kinases
FungiJGICTBE11241	Aspka1	Aspka1_175381	\N	\N	Pkinase	Kinases
FungiJGICTBE11241	Aspor1	Aspor1_8394	\N	\N	Pkinase	Kinases
FungiJGICTBE11241	Asptu1	Asptu1_30037	\N	\N	Pkinase	Kinases
FungiJGICTBE1125	Aspac1	Aspac1_43658	\N	\N	Ras	G-Proteins
FungiJGICTBE1125	Aspbr1	Aspbr1_51217	\N	\N	Ras	G-Proteins
FungiJGICTBE1125	Aspca3	Aspca3_212102	\N	\N	Ras	G-Proteins
FungiJGICTBE1125	Aspcl1	Aspcl1_789	\N	\N	Ras	G-Proteins
FungiJGICTBE1125	Aspfl1	Aspfl1_38045	\N	\N	Ras	G-Proteins
FungiJGICTBE1125	Aspfo1	Aspfo1_203976	\N	\N	Ras	G-Proteins
FungiJGICTBE1125	Aspfu1	Aspfu1_2196	Afu2g05740	\N	Ras	G-Proteins
FungiJGICTBE1125	Aspgl1	Aspgl1_64142	\N	\N	Ras	G-Proteins
FungiJGICTBE1125	Aspka1	Aspka1_174460	\N	\N	Ras	G-Proteins
FungiJGICTBE1125	Aspni5	Aspni5_52477	\N	\N	Ras	G-Proteins
FungiJGICTBE1125	Aspnid1	Aspnid1_3302	AN7487	modA	Ras	G-Proteins
FungiJGICTBE1125	Aspni_DSM_1	Aspni_DSM_1_157940	\N	\N	Ras	G-Proteins
FungiJGICTBE1125	Aspor1	Aspor1_2653	\N	\N	Ras	G-Proteins
FungiJGICTBE1125	Aspsy1	Aspsy1_58457	\N	\N	Ras	G-Proteins
FungiJGICTBE1125	Aspte1	Aspte1_10326	\N	\N	Ras	G-Proteins
FungiJGICTBE1125	Asptu1	Asptu1_55454	\N	\N	Ras	G-Proteins
FungiJGICTBE1125	Aspve1	Aspve1_85914	\N	\N	Ras	G-Proteins
FungiJGICTBE1125	Aspwe1	Aspwe1_73047	\N	\N	Ras	G-Proteins
FungiJGICTBE1125	Aspzo1	Aspzo1_1189617	\N	\N	Ras	G-Proteins
FungiJGICTBE1125	Eurhe1	Eurhe1_378887	\N	\N	Ras	G-Proteins
FungiJGICTBE1125	Fusox1	Fusox1_2682	\N	\N	Ras	G-Proteins
FungiJGICTBE1125	Monru1	Monru1_473596	\N	\N	Ras	G-Proteins
FungiJGICTBE1125	Neofi1	Neofi1_7399	\N	\N	Ras	G-Proteins
FungiJGICTBE1125	Neucr2	Neucr2_4080	\N	\N	Ras	G-Proteins
FungiJGICTBE1125	Pench1	Pench1_37329	\N	\N	Ras	G-Proteins
FungiJGICTBE1125	PenchWisc1	PenchWisc1_66069	\N	\N	Ras	G-Proteins
FungiJGICTBE1125	Picpa1	Picpa1_36934	\N	\N	Ras	G-Proteins
FungiJGICTBE1125	Sacce1	Sacce1_4267	YLR229C	\N	Ras	G-Proteins
FungiJGICTBE1125	SacceM3707_1	SacceM3707_1_13495	\N	\N	Ras	G-Proteins
FungiJGICTBE1125	Schpo1	Schpo1_798	\N	\N	Ras	G-Proteins
FungiJGICTBE1125	Talma1_1	Talma1_1_120375	\N	\N	Ras	G-Proteins
FungiJGICTBE1125	Talma1_1	Talma1_1_120376	\N	\N	Ras	G-Proteins
FungiJGICTBE1125	Talma1_1	Talma1_1_120377	\N	\N	Ras	G-Proteins
FungiJGICTBE1125	Talst1_1	Talst1_1_7544	\N	\N	Ras	G-Proteins
FungiJGICTBE1125	Theau1	Theau1_61296	\N	\N	Ras	G-Proteins
FungiJGICTBE1125	Trire2	Trire2_50335	\N	\N	Ras	G-Proteins
FungiJGICTBE11260	Aspac1	Aspac1_48543	\N	\N	PTH11	GPCR
FungiJGICTBE11260	Aspbr1	Aspbr1_72846	\N	\N	PTH11	GPCR
FungiJGICTBE11260	Aspca3	Aspca3_207784	\N	\N	PTH11	GPCR
FungiJGICTBE11260	Aspfo1	Aspfo1_42955	\N	\N	PTH11	GPCR
FungiJGICTBE11260	Aspka1	Aspka1_177563	\N	\N	PTH11	GPCR
FungiJGICTBE11260	Aspni5	Aspni5_170793	\N	\N	PTH11	GPCR
FungiJGICTBE11260	Asptu1	Asptu1_189212	\N	\N	PTH11	GPCR
FungiJGICTBE11333	Aspbr1	Aspbr1_121131	\N	\N	PTH11	GPCR
FungiJGICTBE11333	Aspca3	Aspca3_512913	\N	\N	PTH11	GPCR
FungiJGICTBE11333	Aspfo1	Aspfo1_217401	\N	\N	PTH11	GPCR
FungiJGICTBE11333	Aspka1	Aspka1_183025	\N	\N	PTH11	GPCR
FungiJGICTBE11333	Aspni5	Aspni5_177954	\N	\N	PTH11	GPCR
FungiJGICTBE11333	Aspni_DSM_1	Aspni_DSM_1_162219	\N	\N	PTH11	GPCR
FungiJGICTBE11333	Asptu1	Asptu1_52980	\N	\N	PTH11	GPCR
FungiJGICTBE11347	Aspbr1	Aspbr1_138318	\N	\N	PTH11	GPCR
FungiJGICTBE11347	Aspca3	Aspca3_519127	\N	\N	PTH11	GPCR
FungiJGICTBE11347	Aspfo1	Aspfo1_85884	\N	\N	PTH11	GPCR
FungiJGICTBE11347	Aspka1	Aspka1_179252	\N	\N	PTH11	GPCR
FungiJGICTBE11347	Aspni5	Aspni5_189852	\N	\N	PTH11	GPCR
FungiJGICTBE11347	Aspni_DSM_1	Aspni_DSM_1_159955	\N	\N	PTH11	GPCR
FungiJGICTBE11347	Asptu1	Asptu1_61011	\N	\N	PTH11	GPCR
FungiJGICTBE11354	Aspbr1	Aspbr1_142258	\N	\N	PTH11	GPCR
FungiJGICTBE11354	Aspfl1	Aspfl1_30230	\N	\N	PTH11	GPCR
FungiJGICTBE11354	Aspfo1	Aspfo1_41479	\N	\N	PTH11	GPCR
FungiJGICTBE11354	Aspka1	Aspka1_176222	\N	\N	PTH11	GPCR
FungiJGICTBE11354	Aspni5	Aspni5_52994	\N	\N	PTH11	GPCR
FungiJGICTBE11354	Aspni_DSM_1	Aspni_DSM_1_163871	\N	\N	PTH11	GPCR
FungiJGICTBE11354	Asptu1	Asptu1_123921	\N	\N	PTH11	GPCR
FungiJGICTBE11370	Aspbr1	Aspbr1_190986	\N	\N	Pkinase	Kinases
FungiJGICTBE11370	Aspca3	Aspca3_162974	\N	\N	Pkinase	Kinases
FungiJGICTBE11370	Aspfo1	Aspfo1_57028	\N	\N	Pkinase	Kinases
FungiJGICTBE11370	Aspka1	Aspka1_174149	\N	\N	Pkinase	Kinases
FungiJGICTBE11370	Aspni5	Aspni5_179559	\N	\N	Pkinase	Kinases
FungiJGICTBE11370	Aspni_DSM_1	Aspni_DSM_1_163561	\N	\N	Pkinase	Kinases
FungiJGICTBE11370	Asptu1	Asptu1_44073	\N	\N	Pkinase	Kinases
FungiJGICTBE11384	Aspca3	Aspca3_517843	\N	\N	Pkinase	Kinases
FungiJGICTBE11384	Aspcl1	Aspcl1_2914	\N	\N	Pkinase	Kinases
FungiJGICTBE11384	Aspwe1	Aspwe1_175181	\N	\N	Pkinase	Kinases
FungiJGICTBE11384	Aspzo1	Aspzo1_155405	\N	\N	Pkinase	Kinases
FungiJGICTBE11384	Monru1	Monru1_390441	\N	\N	Pkinase	Kinases
FungiJGICTBE11384	Talma1_1	Talma1_1_123527	\N	\N	Pkinase	Kinases
FungiJGICTBE11387	Aspbr1	Aspbr1_196296	\N	\N	PTH11	GPCR
FungiJGICTBE11387	Aspca3	Aspca3_129879	\N	\N	PTH11	GPCR
FungiJGICTBE11387	Aspfo1	Aspfo1_81374	\N	\N	PTH11	GPCR
FungiJGICTBE11387	Aspni5	Aspni5_53699	\N	\N	PTH11	GPCR
FungiJGICTBE11387	Aspni_DSM_1	Aspni_DSM_1_167415	\N	\N	PTH11	GPCR
FungiJGICTBE11387	Asptu1	Asptu1_120390	\N	\N	PTH11	GPCR
FungiJGICTBE1139	Aspac1	Aspac1_31125	\N	\N	Pkinase	Kinases
FungiJGICTBE1139	Aspbr1	Aspbr1_30035	\N	\N	Pkinase	Kinases
FungiJGICTBE1139	Aspca3	Aspca3_206532	\N	\N	Pkinase	Kinases
FungiJGICTBE1139	Aspcl1	Aspcl1_102	\N	\N	Pkinase	Kinases
FungiJGICTBE1139	Aspfl1	Aspfl1_34476	\N	\N	Pkinase	Kinases
FungiJGICTBE1139	Aspfo1	Aspfo1_32635	\N	\N	Pkinase	Kinases
FungiJGICTBE1139	Aspfu1	Aspfu1_9529	Afu8g04810	\N	Pkinase	Kinases
FungiJGICTBE1139	Aspgl1	Aspgl1_22274	\N	\N	Pkinase	Kinases
FungiJGICTBE1139	Aspka1	Aspka1_179523	\N	\N	Pkinase	Kinases
FungiJGICTBE1139	Aspni5	Aspni5_214511	\N	\N	Pkinase	Kinases
FungiJGICTBE1139	Aspnid1	Aspnid1_7130	AN1485	cka1	Pkinase	Kinases
FungiJGICTBE1139	Aspni_DSM_1	Aspni_DSM_1_168084	\N	\N	Pkinase	Kinases
FungiJGICTBE1139	Aspor1	Aspor1_1448	\N	\N	Pkinase	Kinases
FungiJGICTBE1139	Aspsy1	Aspsy1_144945	\N	\N	Pkinase	Kinases
FungiJGICTBE1139	Aspte1	Aspte1_103	\N	\N	Pkinase	Kinases
FungiJGICTBE1139	Asptu1	Asptu1_644319	\N	\N	Pkinase	Kinases
FungiJGICTBE1139	Aspve1	Aspve1_124119	\N	\N	Pkinase	Kinases
FungiJGICTBE1139	Aspwe1	Aspwe1_116662	\N	\N	Pkinase	Kinases
FungiJGICTBE1139	Aspzo1	Aspzo1_133018	\N	\N	Pkinase	Kinases
FungiJGICTBE1139	Eurhe1	Eurhe1_402165	\N	\N	Pkinase	Kinases
FungiJGICTBE1139	Fusox1	Fusox1_994	\N	\N	Pkinase	Kinases
FungiJGICTBE1139	Monru1	Monru1_389962	\N	\N	Pkinase	Kinases
FungiJGICTBE1139	Neofi1	Neofi1_5750	\N	\N	Pkinase	Kinases
FungiJGICTBE1139	Neucr2	Neucr2_1166	\N	\N	Pkinase	Kinases
FungiJGICTBE1139	Pench1	Pench1_9214	\N	\N	Pkinase	Kinases
FungiJGICTBE1139	PenchWisc1	PenchWisc1_62145	\N	\N	Pkinase	Kinases
FungiJGICTBE1139	Picpa1	Picpa1_36314	\N	\N	Pkinase	Kinases
FungiJGICTBE1139	Picpa1	Picpa1_38714	\N	\N	Pkinase	Kinases
FungiJGICTBE1139	Sacce1	Sacce1_5711	YOR061W	\N	Pkinase	Kinases
FungiJGICTBE1139	SacceM3707_1	SacceM3707_1_31435	\N	\N	Pkinase	Kinases
FungiJGICTBE1139	Schpo1	Schpo1_903	\N	\N	Pkinase	Kinases
FungiJGICTBE1139	Talma1_1	Talma1_1_127328	\N	\N	Pkinase	Kinases
FungiJGICTBE1139	Talst1_1	Talst1_1_10302	\N	\N	Pkinase	Kinases
FungiJGICTBE1139	Talst1_1	Talst1_1_10303	\N	\N	Pkinase	Kinases
FungiJGICTBE1139	Theau1	Theau1_48947	\N	\N	Pkinase	Kinases
FungiJGICTBE1139	Trire2	Trire2_79503	\N	\N	Pkinase	Kinases
FungiJGICTBE11423	Aspbr1	Aspbr1_349942	\N	\N	Pkinase	Kinases
FungiJGICTBE11423	Aspni5	Aspni5_45859	\N	\N	Pkinase	Kinases
FungiJGICTBE11423	Aspte1	Aspte1_8323	\N	\N	Pkinase	Kinases
FungiJGICTBE11423	Asptu1	Asptu1_58205	\N	\N	Pkinase	Kinases
FungiJGICTBE11478	Aspbr1	Aspbr1_57190	\N	\N	PTH11	GPCR
FungiJGICTBE11478	Aspca3	Aspca3_51934	\N	\N	PTH11	GPCR
FungiJGICTBE11478	Aspfo1	Aspfo1_51240	\N	\N	PTH11	GPCR
FungiJGICTBE11478	Aspka1	Aspka1_178520	\N	\N	PTH11	GPCR
FungiJGICTBE11478	Aspni5	Aspni5_125297	\N	\N	PTH11	GPCR
FungiJGICTBE11478	Aspni_DSM_1	Aspni_DSM_1_162855	\N	\N	PTH11	GPCR
FungiJGICTBE11478	Asptu1	Asptu1_61472	\N	\N	PTH11	GPCR
FungiJGICTBE11479	Aspbr1	Aspbr1_57781	\N	\N	Pkinase	Kinases
FungiJGICTBE11479	Aspfo1	Aspfo1_711671	\N	\N	Pkinase	Kinases
FungiJGICTBE11479	Aspka1	Aspka1_182886	\N	\N	Pkinase	Kinases
FungiJGICTBE11479	Aspni5	Aspni5_45795	\N	\N	Pkinase	Kinases
FungiJGICTBE11479	Aspni_DSM_1	Aspni_DSM_1_158075	\N	\N	Pkinase	Kinases
FungiJGICTBE11479	Asptu1	Asptu1_54431	\N	\N	Pkinase	Kinases
FungiJGICTBE11489	Aspbr1	Aspbr1_62833	\N	\N	PTH11	GPCR
FungiJGICTBE11489	Aspca3	Aspca3_60362	\N	\N	PTH11	GPCR
FungiJGICTBE11489	Aspni5	Aspni5_43417	\N	\N	PTH11	GPCR
FungiJGICTBE11489	Aspni_DSM_1	Aspni_DSM_1_162692	\N	\N	PTH11	GPCR
FungiJGICTBE11489	Aspor1	Aspor1_2038	\N	\N	PTH11	GPCR
FungiJGICTBE11525	Aspca3	Aspca3_409626	\N	\N	Pkinase	Kinases
FungiJGICTBE11525	Aspfl1	Aspfl1_36495	\N	\N	Pkinase	Kinases
FungiJGICTBE11525	Aspgl1	Aspgl1_55214	\N	\N	Pkinase	Kinases
FungiJGICTBE11525	Aspor1	Aspor1_5438	\N	\N	Pkinase	Kinases
FungiJGICTBE11525	Pench1	Pench1_36129	\N	\N	Pkinase	Kinases
FungiJGICTBE11525	PenchWisc1	PenchWisc1_56995	\N	\N	Pkinase	Kinases
FungiJGICTBE11629	Aspnid1	Aspnid1_1890	AN4196	ffkF	Pkinase	Kinases
FungiJGICTBE11629	Aspsy1	Aspsy1_1075848	\N	\N	Pkinase	Kinases
FungiJGICTBE11629	Aspve1	Aspve1_44939	\N	\N	Pkinase	Kinases
FungiJGICTBE11629	Fusox1	Fusox1_519	\N	\N	Pkinase	Kinases
FungiJGICTBE11629	Neucr2	Neucr2_1310	\N	\N	Pkinase	Kinases
FungiJGICTBE11629	Theau1	Theau1_59430	\N	\N	Pkinase	Kinases
FungiJGICTBE11629	Trire2	Trire2_102482	\N	\N	Pkinase	Kinases
FungiJGICTBE11647	Neucr2	Neucr2_4026	\N	\N	PI3_PI4	Kinases
FungiJGICTBE11647	Picpa1	Picpa1_36444	\N	\N	PI3_PI4	Kinases
FungiJGICTBE11647	Sacce1	Sacce1_5107	YNL267W	\N	PI3_PI4	Kinases
FungiJGICTBE11647	SacceM3707_1	SacceM3707_1_34816	\N	\N	PI3_PI4	Kinases
FungiJGICTBE11647	Schpo1	Schpo1_2135	\N	\N	PI3_PI4	Kinases
FungiJGICTBE11647	Trire2	Trire2_123013	\N	\N	PI3_PI4	Kinases
FungiJGICTBE11652	Aspbr1	Aspbr1_137337	\N	\N	Pkinase	Kinases
FungiJGICTBE11652	Aspca3	Aspca3_132079	\N	\N	Pkinase	Kinases
FungiJGICTBE11652	Aspca3	Aspca3_516807	\N	\N	Pkinase	Kinases
FungiJGICTBE11652	Aspni5	Aspni5_142899	\N	\N	Pkinase	Kinases
FungiJGICTBE11652	Aspni_DSM_1	Aspni_DSM_1_165503	\N	\N	Pkinase	Kinases
FungiJGICTBE11652	Asptu1	Asptu1_62009	\N	\N	Pkinase	Kinases
FungiJGICTBE1168	Aspac1	Aspac1_38804	\N	\N	Pkinase	Kinases
FungiJGICTBE1168	Aspbr1	Aspbr1_55152	\N	\N	Pkinase	Kinases
FungiJGICTBE1168	Aspca3	Aspca3_46644	\N	\N	Pkinase	Kinases
FungiJGICTBE1168	Aspcl1	Aspcl1_5836	\N	\N	Pkinase	Kinases
FungiJGICTBE1168	Aspfl1	Aspfl1_29603	\N	\N	Pkinase	Kinases
FungiJGICTBE1168	Aspfo1	Aspfo1_134973	\N	\N	Pkinase	Kinases
FungiJGICTBE1168	Aspfu1	Aspfu1_4194	Afu3g10530	\N	Pkinase	Kinases
FungiJGICTBE1168	Aspgl1	Aspgl1_1380099	\N	\N	Pkinase	Kinases
FungiJGICTBE1168	Aspka1	Aspka1_175249	\N	\N	Pkinase	Kinases
FungiJGICTBE1168	Aspni5	Aspni5_48973	\N	\N	Pkinase	Kinases
FungiJGICTBE1168	Aspnid1	Aspnid1_182	AN4935	ran1	Pkinase	Kinases
FungiJGICTBE1168	Aspni_DSM_1	Aspni_DSM_1_167746	\N	\N	Pkinase	Kinases
FungiJGICTBE1168	Aspor1	Aspor1_3228	\N	\N	Pkinase	Kinases
FungiJGICTBE1168	Aspsy1	Aspsy1_56488	\N	\N	Pkinase	Kinases
FungiJGICTBE1168	Aspte1	Aspte1_1979	\N	\N	Pkinase	Kinases
FungiJGICTBE1168	Aspte1	Aspte1_8146	\N	\N	Pkinase	Kinases
FungiJGICTBE1168	Asptu1	Asptu1_42847	\N	\N	Pkinase	Kinases
FungiJGICTBE1168	Aspve1	Aspve1_129001	\N	\N	Pkinase	Kinases
FungiJGICTBE1168	Aspwe1	Aspwe1_169046	\N	\N	Pkinase	Kinases
FungiJGICTBE1168	Aspzo1	Aspzo1_156372	\N	\N	Pkinase	Kinases
FungiJGICTBE1168	Eurhe1	Eurhe1_412895	\N	\N	Pkinase	Kinases
FungiJGICTBE1168	Fusox1	Fusox1_4821	\N	\N	Pkinase	Kinases
FungiJGICTBE1168	Monru1	Monru1_448254	\N	\N	Pkinase	Kinases
FungiJGICTBE1168	Neofi1	Neofi1_3967	\N	\N	Pkinase	Kinases
FungiJGICTBE1168	Neofi1	Neofi1_4271	\N	\N	Pkinase	Kinases
FungiJGICTBE1168	Neucr2	Neucr2_5430	\N	\N	Pkinase	Kinases
FungiJGICTBE1168	Pench1	Pench1_70476	\N	\N	Pkinase	Kinases
FungiJGICTBE1168	PenchWisc1	PenchWisc1_57741	\N	\N	Pkinase	Kinases
FungiJGICTBE1168	Picpa1	Picpa1_37959	\N	\N	Pkinase	Kinases
FungiJGICTBE1168	Sacce1	Sacce1_1277	YDR247W	\N	Pkinase	Kinases
FungiJGICTBE1168	SacceM3707_1	SacceM3707_1_30858	\N	\N	Pkinase	Kinases
FungiJGICTBE1168	Schpo1	Schpo1_3000	\N	\N	Pkinase	Kinases
FungiJGICTBE1168	Talma1_1	Talma1_1_121500	\N	\N	Pkinase	Kinases
FungiJGICTBE1168	Talst1_1	Talst1_1_8647	\N	\N	Pkinase	Kinases
FungiJGICTBE1168	Theau1	Theau1_356	\N	\N	Pkinase	Kinases
FungiJGICTBE1168	Trire2	Trire2_119822	\N	\N	Pkinase	Kinases
FungiJGICTBE11723	Fusox1	Fusox1_12202	\N	\N	Pkinase	Kinases
FungiJGICTBE11723	Fusox1	Fusox1_12266	\N	\N	Pkinase	Kinases
FungiJGICTBE11735	Aspgl1	Aspgl1_73595	\N	\N	Pkinase	Kinases
FungiJGICTBE11740	Aspnid1	Aspnid1_7420	AN1738		PTH11	GPCR
FungiJGICTBE11740	Aspsy1	Aspsy1_212606	\N	\N	PTH11	GPCR
FungiJGICTBE11740	Aspve1	Aspve1_155861	\N	\N	PTH11	GPCR
FungiJGICTBE11740	Fusox1	Fusox1_5559	\N	\N	PTH11	GPCR
FungiJGICTBE11740	Fusox1	Fusox1_7810	\N	\N	PTH11	GPCR
FungiJGICTBE11740	Neucr2	Neucr2_1863	\N	\N	PTH11	GPCR
FungiJGICTBE11744	Fusox1	Fusox1_9202	\N	\N	Pkinase	Kinases
FungiJGICTBE11744	Fusox1	Fusox1_9562	\N	\N	Pkinase	Kinases
FungiJGICTBE11789	Aspgl1	Aspgl1_94088	\N	\N	PTH11	GPCR
FungiJGICTBE11789	Eurhe1	Eurhe1_417020	\N	\N	PTH11	GPCR
FungiJGICTBE11789	Talma1_1	Talma1_1_118888	\N	\N	PTH11	GPCR
FungiJGICTBE11789	Talst1_1	Talst1_1_2627	\N	\N	PTH11	GPCR
FungiJGICTBE11789	Talst1_1	Talst1_1_4275	\N	\N	PTH11	GPCR
FungiJGICTBE11789	Talst1_1	Talst1_1_6539	\N	\N	PTH11	GPCR
FungiJGICTBE1180	Aspac1	Aspac1_54137	\N	\N	Pkinase	Kinases
FungiJGICTBE1180	Aspbr1	Aspbr1_199174	\N	\N	Pkinase	Kinases
FungiJGICTBE1180	Aspca3	Aspca3_133789	\N	\N	Pkinase	Kinases
FungiJGICTBE1180	Aspcl1	Aspcl1_2106	\N	\N	Pkinase	Kinases
FungiJGICTBE1180	Aspfl1	Aspfl1_36826	\N	\N	Pkinase	Kinases
FungiJGICTBE1180	Aspfo1	Aspfo1_211244	\N	\N	Pkinase	Kinases
FungiJGICTBE1180	Aspfu1	Aspfu1_6390	Afu5g05900	\N	Pkinase	Kinases
FungiJGICTBE1180	Aspgl1	Aspgl1_120025	\N	\N	Pkinase	Kinases
FungiJGICTBE1180	Aspka1	Aspka1_180120	\N	\N	Pkinase	Kinases
FungiJGICTBE1180	Aspni5	Aspni5_214094	\N	\N	Pkinase	Kinases
FungiJGICTBE1180	Aspnid1	Aspnid1_960	AN8836	cla4	Pkinase	Kinases
FungiJGICTBE1180	Aspni_DSM_1	Aspni_DSM_1_168413	\N	\N	Pkinase	Kinases
FungiJGICTBE1180	Aspor1	Aspor1_564	\N	\N	Pkinase	Kinases
FungiJGICTBE1180	Aspsy1	Aspsy1_159648	\N	\N	Pkinase	Kinases
FungiJGICTBE1180	Aspte1	Aspte1_3582	\N	\N	Pkinase	Kinases
FungiJGICTBE1180	Asptu1	Asptu1_56267	\N	\N	Pkinase	Kinases
FungiJGICTBE1180	Aspve1	Aspve1_141787	\N	\N	Pkinase	Kinases
FungiJGICTBE1180	Aspwe1	Aspwe1_23429	\N	\N	Pkinase	Kinases
FungiJGICTBE1180	Aspzo1	Aspzo1_1321424	\N	\N	Pkinase	Kinases
FungiJGICTBE1180	Eurhe1	Eurhe1_460301	\N	\N	Pkinase	Kinases
FungiJGICTBE1180	Fusox1	Fusox1_7249	\N	\N	Pkinase	Kinases
FungiJGICTBE1180	Monru1	Monru1_470288	\N	\N	Pkinase	Kinases
FungiJGICTBE1180	Neofi1	Neofi1_1636	\N	\N	Pkinase	Kinases
FungiJGICTBE1180	Neucr2	Neucr2_4731	\N	\N	Pkinase	Kinases
FungiJGICTBE1180	Pench1	Pench1_30964	\N	\N	Pkinase	Kinases
FungiJGICTBE1180	PenchWisc1	PenchWisc1_61297	\N	\N	Pkinase	Kinases
FungiJGICTBE1180	Picpa1	Picpa1_39671	\N	\N	Pkinase	Kinases
FungiJGICTBE1180	Sacce1	Sacce1_5075	YNL298W	\N	Pkinase	Kinases
FungiJGICTBE1180	Sacce1	Sacce1_5523	YOL113W	\N	Pkinase	Kinases
FungiJGICTBE1180	SacceM3707_1	SacceM3707_1_31681	\N	\N	Pkinase	Kinases
FungiJGICTBE1180	SacceM3707_1	SacceM3707_1_38568	\N	\N	Pkinase	Kinases
FungiJGICTBE1180	Schpo1	Schpo1_105	\N	\N	Pkinase	Kinases
FungiJGICTBE1180	Talma1_1	Talma1_1_125273	\N	\N	Pkinase	Kinases
FungiJGICTBE1180	Talst1_1	Talst1_1_12610	\N	\N	Pkinase	Kinases
FungiJGICTBE1180	Theau1	Theau1_62463	\N	\N	Pkinase	Kinases
FungiJGICTBE1180	Trire2	Trire2_71315	\N	\N	Pkinase	Kinases
FungiJGICTBE11884	Aspac1	Aspac1_46058	\N	\N	PTH11	GPCR
FungiJGICTBE11884	Aspbr1	Aspbr1_136159	\N	\N	PTH11	GPCR
FungiJGICTBE11884	Aspca3	Aspca3_142531	\N	\N	PTH11	GPCR
FungiJGICTBE11884	Aspfl1	Aspfl1_35561	\N	\N	PTH11	GPCR
FungiJGICTBE11884	Aspni5	Aspni5_55164	\N	\N	PTH11	GPCR
FungiJGICTBE11884	Aspni_DSM_1	Aspni_DSM_1_159571	\N	\N	PTH11	GPCR
FungiJGICTBE11897	Aspfo1	Aspfo1_174746	\N	\N	Pkinase	Kinases
FungiJGICTBE11897	Aspfo1	Aspfo1_377459	\N	\N	Pkinase	Kinases
FungiJGICTBE11897	Aspka1	Aspka1_181415	\N	\N	Pkinase	Kinases
FungiJGICTBE11897	Aspsy1	Aspsy1_137959	\N	\N	Pkinase	Kinases
FungiJGICTBE11897	Monru1	Monru1_471652	\N	\N	Pkinase	Kinases
FungiJGICTBE120	Talma1_1	Talma1_1_118679	\N	\N	Ras	G-Proteins
FungiJGICTBE12020	Aspbr1	Aspbr1_191292	\N	\N	PTH11	GPCR
FungiJGICTBE12020	Aspfo1	Aspfo1_41526	\N	\N	PTH11	GPCR
FungiJGICTBE12020	Aspka1	Aspka1_176175	\N	\N	PTH11	GPCR
FungiJGICTBE12020	Aspni5	Aspni5_39233	\N	\N	PTH11	GPCR
FungiJGICTBE12020	Aspni_DSM_1	Aspni_DSM_1_163929	\N	\N	PTH11	GPCR
FungiJGICTBE12020	Asptu1	Asptu1_31128	\N	\N	PTH11	GPCR
FungiJGICTBE1203	Aspac1	Aspac1_49532	\N	\N	PI3_PI4	Kinases
FungiJGICTBE1203	Aspbr1	Aspbr1_34780	\N	\N	PI3_PI4	Kinases
FungiJGICTBE1203	Aspca3	Aspca3_132003	\N	\N	PI3_PI4	Kinases
FungiJGICTBE1203	Aspca3	Aspca3_132095	\N	\N	PI3_PI4	Kinases
FungiJGICTBE1203	Aspcl1	Aspcl1_3291	\N	\N	PI3_PI4	Kinases
FungiJGICTBE1203	Aspfl1	Aspfl1_36012	\N	\N	PI3_PI4	Kinases
FungiJGICTBE1203	Aspfo1	Aspfo1_212539	\N	\N	PI3_PI4	Kinases
FungiJGICTBE1203	Aspfu1	Aspfu1_8779	Afu7g03760	\N	PI3_PI4	Kinases
FungiJGICTBE1203	Aspgl1	Aspgl1_28360	\N	\N	PI3_PI4	Kinases
FungiJGICTBE1203	Aspka1	Aspka1_179821	\N	\N	PI3_PI4	Kinases
FungiJGICTBE1203	Aspni5	Aspni5_138621	\N	\N	PI3_PI4	Kinases
FungiJGICTBE1203	Aspnid1	Aspnid1_1795	AN4278	stt4	PI3_PI4	Kinases
FungiJGICTBE1203	Aspni_DSM_1	Aspni_DSM_1_165403	\N	\N	PI3_PI4	Kinases
FungiJGICTBE1203	Aspor1	Aspor1_4966	\N	\N	PI3_PI4	Kinases
FungiJGICTBE1203	Aspsy1	Aspsy1_165450	\N	\N	PI3_PI4	Kinases
FungiJGICTBE1203	Aspte1	Aspte1_6415	\N	\N	PI3_PI4	Kinases
FungiJGICTBE1203	Asptu1	Asptu1_197084	\N	\N	PI3_PI4	Kinases
FungiJGICTBE1203	Aspve1	Aspve1_55269	\N	\N	PI3_PI4	Kinases
FungiJGICTBE1203	Aspwe1	Aspwe1_26247	\N	\N	PI3_PI4	Kinases
FungiJGICTBE1203	Aspzo1	Aspzo1_1254817	\N	\N	PI3_PI4	Kinases
FungiJGICTBE1203	Eurhe1	Eurhe1_379370	\N	\N	PI3_PI4	Kinases
FungiJGICTBE1203	Fusox1	Fusox1_229	\N	\N	PI3_PI4	Kinases
FungiJGICTBE1203	Monru1	Monru1_436883	\N	\N	PI3_PI4	Kinases
FungiJGICTBE1203	Neofi1	Neofi1_6047	\N	\N	PI3_PI4	Kinases
FungiJGICTBE1203	Neucr2	Neucr2_991	\N	\N	PI3_PI4	Kinases
FungiJGICTBE1203	Pench1	Pench1_28747	\N	\N	PI3_PI4	Kinases
FungiJGICTBE1203	PenchWisc1	PenchWisc1_62107	\N	\N	PI3_PI4	Kinases
FungiJGICTBE1203	Picpa1	Picpa1_35379	\N	\N	PI3_PI4	Kinases
FungiJGICTBE1203	Sacce1	Sacce1_4349	YLR305C	\N	PI3_PI4	Kinases
FungiJGICTBE1203	SacceM3707_1	SacceM3707_1_35727	\N	\N	PI3_PI4	Kinases
FungiJGICTBE1203	Schpo1	Schpo1_2622	\N	\N	PI3_PI4	Kinases
FungiJGICTBE1203	Talma1_1	Talma1_1_120180	\N	\N	PI3_PI4	Kinases
FungiJGICTBE1203	Talst1_1	Talst1_1_7331	\N	\N	PI3_PI4	Kinases
FungiJGICTBE1203	Theau1	Theau1_66122	\N	\N	PI3_PI4	Kinases
FungiJGICTBE1203	Trire2	Trire2_63347	\N	\N	PI3_PI4	Kinases
FungiJGICTBE12067	Aspca3	Aspca3_19391	\N	\N	PTH11	GPCR
FungiJGICTBE12067	Aspfo1	Aspfo1_207731	\N	\N	PTH11	GPCR
FungiJGICTBE12067	Aspka1	Aspka1_180566	\N	\N	PTH11	GPCR
FungiJGICTBE12067	Aspni_DSM_1	Aspni_DSM_1_166932	\N	\N	PTH11	GPCR
FungiJGICTBE12067	Asptu1	Asptu1_131312	\N	\N	PTH11	GPCR
FungiJGICTBE12067	Fusox1	Fusox1_11910	\N	\N	PTH11	GPCR
FungiJGICTBE1210	Aspac1	Aspac1_23108	\N	\N	Pkinase	Kinases
FungiJGICTBE1210	Aspbr1	Aspbr1_34338	\N	\N	Pkinase	Kinases
FungiJGICTBE1210	Aspca3	Aspca3_133369	\N	\N	Pkinase	Kinases
FungiJGICTBE1210	Aspca3	Aspca3_210188	\N	\N	Pkinase	Kinases
FungiJGICTBE1210	Aspcl1	Aspcl1_8313	\N	\N	Pkinase	Kinases
FungiJGICTBE1210	Aspfl1	Aspfl1_30971	\N	\N	Pkinase	Kinases
FungiJGICTBE1210	Aspfo1	Aspfo1_137957	\N	\N	Pkinase	Kinases
FungiJGICTBE1210	Aspfu1	Aspfu1_2275	Afu2g07550	\N	Pkinase	Kinases
FungiJGICTBE1210	Aspgl1	Aspgl1_124648	\N	\N	Pkinase	Kinases
FungiJGICTBE1210	Aspka1	Aspka1_176561	\N	\N	Pkinase	Kinases
FungiJGICTBE1210	Aspni5	Aspni5_211724	\N	\N	Pkinase	Kinases
FungiJGICTBE1210	Aspnid1	Aspnid1_4505	AN5815		Pkinase	Kinases
FungiJGICTBE1210	Aspni_DSM_1	Aspni_DSM_1_159729	\N	\N	Pkinase	Kinases
FungiJGICTBE1210	Aspor1	Aspor1_10792	\N	\N	Pkinase	Kinases
FungiJGICTBE1210	Aspsy1	Aspsy1_151344	\N	\N	Pkinase	Kinases
FungiJGICTBE1210	Aspte1	Aspte1_1002	\N	\N	Pkinase	Kinases
FungiJGICTBE1210	Asptu1	Asptu1_33602	\N	\N	Pkinase	Kinases
FungiJGICTBE1210	Aspve1	Aspve1_40543	\N	\N	Pkinase	Kinases
FungiJGICTBE1210	Aspwe1	Aspwe1_43755	\N	\N	Pkinase	Kinases
FungiJGICTBE1210	Aspzo1	Aspzo1_175456	\N	\N	Pkinase	Kinases
FungiJGICTBE1210	Eurhe1	Eurhe1_451230	\N	\N	Pkinase	Kinases
FungiJGICTBE1210	Fusox1	Fusox1_7247	\N	\N	Pkinase	Kinases
FungiJGICTBE1210	Monru1	Monru1_453755	\N	\N	Pkinase	Kinases
FungiJGICTBE1210	Neofi1	Neofi1_7478	\N	\N	Pkinase	Kinases
FungiJGICTBE1210	Neucr2	Neucr2_4389	\N	\N	Pkinase	Kinases
FungiJGICTBE1210	Pench1	Pench1_33442	\N	\N	Pkinase	Kinases
FungiJGICTBE1210	PenchWisc1	PenchWisc1_57245	\N	\N	Pkinase	Kinases
FungiJGICTBE1210	Picpa1	Picpa1_36263	\N	\N	Pkinase	Kinases
FungiJGICTBE1210	Sacce1	Sacce1_6142	YPL209C	\N	Pkinase	Kinases
FungiJGICTBE1210	SacceM3707_1	SacceM3707_1_32956	\N	\N	Pkinase	Kinases
FungiJGICTBE1210	Schpo1	Schpo1_4254	\N	\N	Pkinase	Kinases
FungiJGICTBE1210	Talma1_1	Talma1_1_120217	\N	\N	Pkinase	Kinases
FungiJGICTBE1210	Talst1_1	Talst1_1_7379	\N	\N	Pkinase	Kinases
FungiJGICTBE1210	Theau1	Theau1_61169	\N	\N	Pkinase	Kinases
FungiJGICTBE1210	Trire2	Trire2_53402	\N	\N	Pkinase	Kinases
FungiJGICTBE12171	Aspbr1	Aspbr1_76780	\N	\N	Pkinase	Kinases
FungiJGICTBE12171	Aspgl1	Aspgl1_164227	\N	\N	Pkinase	Kinases
FungiJGICTBE12171	Aspka1	Aspka1_176765	\N	\N	Pkinase	Kinases
FungiJGICTBE12171	Aspni5	Aspni5_185801	\N	\N	Pkinase	Kinases
FungiJGICTBE12171	Aspni_DSM_1	Aspni_DSM_1_164866	\N	\N	Pkinase	Kinases
FungiJGICTBE12171	Aspor1	Aspor1_8110	\N	\N	Pkinase	Kinases
FungiJGICTBE12173	Aspbr1	Aspbr1_78004	\N	\N	PTH11	GPCR
FungiJGICTBE12173	Aspca3	Aspca3_206875	\N	\N	PTH11	GPCR
FungiJGICTBE12173	Aspfo1	Aspfo1_193229	\N	\N	PTH11	GPCR
FungiJGICTBE12173	Aspka1	Aspka1_173384	\N	\N	PTH11	GPCR
FungiJGICTBE12173	Aspni_DSM_1	Aspni_DSM_1_168547	\N	\N	PTH11	GPCR
FungiJGICTBE12173	Asptu1	Asptu1_36642	\N	\N	PTH11	GPCR
FungiJGICTBE12187	Aspca3	Aspca3_202391	\N	\N	Pkinase	Kinases
FungiJGICTBE12187	Aspfo1	Aspfo1_205861	\N	\N	Pkinase	Kinases
FungiJGICTBE12187	Aspni5	Aspni5_37941	\N	\N	Pkinase	Kinases
FungiJGICTBE12187	Aspni_DSM_1	Aspni_DSM_1_162249	\N	\N	Pkinase	Kinases
FungiJGICTBE12187	Asptu1	Asptu1_38305	\N	\N	Pkinase	Kinases
FungiJGICTBE12200	Aspca3	Aspca3_398327	\N	\N	Pkinase	Kinases
FungiJGICTBE12200	Pench1	Pench1_36943	\N	\N	Pkinase	Kinases
FungiJGICTBE12200	Pench1	Pench1_7775	\N	\N	Pkinase	Kinases
FungiJGICTBE12200	PenchWisc1	PenchWisc1_59963	\N	\N	Pkinase	Kinases
FungiJGICTBE12200	PenchWisc1	PenchWisc1_60134	\N	\N	Pkinase	Kinases
FungiJGICTBE12216	Neofi1	Neofi1_8580	\N	\N	Ras	G-Proteins
FungiJGICTBE12313	Aspor1	Aspor1_8719	\N	\N	PTH11	GPCR
FungiJGICTBE12313	Aspsy1	Aspsy1_47151	\N	\N	PTH11	GPCR
FungiJGICTBE12313	Aspte1	Aspte1_2981	\N	\N	PTH11	GPCR
FungiJGICTBE12313	Aspve1	Aspve1_38967	\N	\N	PTH11	GPCR
FungiJGICTBE12313	Pench1	Pench1_85109	\N	\N	PTH11	GPCR
FungiJGICTBE12313	PenchWisc1	PenchWisc1_55287	\N	\N	PTH11	GPCR
FungiJGICTBE12332	Aspfl1	Aspfl1_37929	\N	\N	PTH11	GPCR
FungiJGICTBE12332	Aspte1	Aspte1_6222	\N	\N	PTH11	GPCR
FungiJGICTBE12332	Pench1	Pench1_20971	\N	\N	PTH11	GPCR
FungiJGICTBE12332	PenchWisc1	PenchWisc1_64501	\N	\N	PTH11	GPCR
FungiJGICTBE12332	Theau1	Theau1_47219	\N	\N	PTH11	GPCR
FungiJGICTBE12455	Aspfl1	Aspfl1_32235	\N	\N	PTH11	GPCR
FungiJGICTBE12455	Aspor1	Aspor1_11560	\N	\N	PTH11	GPCR
FungiJGICTBE12455	Aspte1	Aspte1_1705	\N	\N	PTH11	GPCR
FungiJGICTBE12455	Aspwe1	Aspwe1_119189	\N	\N	PTH11	GPCR
FungiJGICTBE12455	Aspwe1	Aspwe1_174069	\N	\N	PTH11	GPCR
FungiJGICTBE12483	Fusox1	Fusox1_10219	\N	\N	Pkinase	Kinases
FungiJGICTBE12483	Fusox1	Fusox1_11972	\N	\N	Pkinase	Kinases
FungiJGICTBE12483	Talst1_1	Talst1_1_4684	\N	\N	Pkinase	Kinases
FungiJGICTBE12523	Aspac1	Aspac1_39926	\N	\N	PTH11	GPCR
FungiJGICTBE12523	Aspca3	Aspca3_204015	\N	\N	PTH11	GPCR
FungiJGICTBE12523	Fusox1	Fusox1_10584	\N	\N	PTH11	GPCR
FungiJGICTBE12523	Neucr2	Neucr2_10377	\N	\N	PTH11	GPCR
FungiJGICTBE12523	Neucr2	Neucr2_10378	\N	\N	PTH11	GPCR
FungiJGICTBE12526	Fusox1	Fusox1_4414	\N	\N	CPD	Phosphatases
FungiJGICTBE12526	Neucr2	Neucr2_1464	\N	\N	CPD	Phosphatases
FungiJGICTBE12526	Neucr2	Neucr2_1465	\N	\N	CPD	Phosphatases
FungiJGICTBE12526	Neucr2	Neucr2_1466	\N	\N	CPD	Phosphatases
FungiJGICTBE12526	Trire2	Trire2_122050	\N	\N	CPD	Phosphatases
FungiJGICTBE12528	Neucr2	Neucr2_3927	\N	\N	Pkinase	Kinases
FungiJGICTBE12528	Neucr2	Neucr2_9459	\N	\N	Pkinase	Kinases
FungiJGICTBE1257	Aspac1	Aspac1_24748	\N	\N	Pkinase	Kinases
FungiJGICTBE1257	Aspbr1	Aspbr1_56057	\N	\N	Pkinase	Kinases
FungiJGICTBE1257	Aspca3	Aspca3_394638	\N	\N	Pkinase	Kinases
FungiJGICTBE1257	Aspca3	Aspca3_44075	\N	\N	Pkinase	Kinases
FungiJGICTBE1257	Aspcl1	Aspcl1_4555	\N	\N	Pkinase	Kinases
FungiJGICTBE1257	Aspfl1	Aspfl1_33354	\N	\N	Pkinase	Kinases
FungiJGICTBE1257	Aspfo1	Aspfo1_59540	\N	\N	Pkinase	Kinases
FungiJGICTBE1257	Aspfu1	Aspfu1_5077	Afu4g06150	\N	Pkinase	Kinases
FungiJGICTBE1257	Aspgl1	Aspgl1_23322	\N	\N	Pkinase	Kinases
FungiJGICTBE1257	Aspka1	Aspka1_172768	\N	\N	Pkinase	Kinases
FungiJGICTBE1257	Aspni5	Aspni5_50634	\N	\N	Pkinase	Kinases
FungiJGICTBE1257	Aspnid1	Aspnid1_881	AN4322	scy1	Pkinase	Kinases
FungiJGICTBE1257	Aspni_DSM_1	Aspni_DSM_1_158727	\N	\N	Pkinase	Kinases
FungiJGICTBE1257	Aspor1	Aspor1_4925	\N	\N	Pkinase	Kinases
FungiJGICTBE1257	Aspsy1	Aspsy1_188028	\N	\N	Pkinase	Kinases
FungiJGICTBE1257	Aspte1	Aspte1_10372	\N	\N	Pkinase	Kinases
FungiJGICTBE1257	Asptu1	Asptu1_127490	\N	\N	Pkinase	Kinases
FungiJGICTBE1257	Aspve1	Aspve1_30302	\N	\N	Pkinase	Kinases
FungiJGICTBE1257	Aspwe1	Aspwe1_146641	\N	\N	Pkinase	Kinases
FungiJGICTBE1257	Aspzo1	Aspzo1_70952	\N	\N	Pkinase	Kinases
FungiJGICTBE1257	Eurhe1	Eurhe1_404309	\N	\N	Pkinase	Kinases
FungiJGICTBE1257	Fusox1	Fusox1_15637	\N	\N	Pkinase	Kinases
FungiJGICTBE1257	Monru1	Monru1_408707	\N	\N	Pkinase	Kinases
FungiJGICTBE1257	Neofi1	Neofi1_1110	\N	\N	Pkinase	Kinases
FungiJGICTBE1257	Neucr2	Neucr2_8726	\N	\N	Pkinase	Kinases
FungiJGICTBE1257	Pench1	Pench1_75086	\N	\N	Pkinase	Kinases
FungiJGICTBE1257	PenchWisc1	PenchWisc1_66845	\N	\N	Pkinase	Kinases
FungiJGICTBE1257	Picpa1	Picpa1_36846	\N	\N	Pkinase	Kinases
FungiJGICTBE1257	Sacce1	Sacce1_2484	YGL083W	\N	Pkinase	Kinases
FungiJGICTBE1257	SacceM3707_1	SacceM3707_1_34025	\N	\N	Pkinase	Kinases
FungiJGICTBE1257	Schpo1	Schpo1_3138	\N	\N	Pkinase	Kinases
FungiJGICTBE1257	Talma1_1	Talma1_1_122292	\N	\N	Pkinase	Kinases
FungiJGICTBE1257	Talst1_1	Talst1_1_5435	\N	\N	Pkinase	Kinases
FungiJGICTBE1257	Theau1	Theau1_35182	\N	\N	Pkinase	Kinases
FungiJGICTBE1257	Trire2	Trire2_45456	\N	\N	Pkinase	Kinases
FungiJGICTBE12570	Picpa1	Picpa1_36326	\N	\N	Pkinase	Kinases
FungiJGICTBE12570	Sacce1	Sacce1_5892	YOR233W	\N	Pkinase	Kinases
FungiJGICTBE12570	Sacce1	Sacce1_6213	YPL141C	\N	Pkinase	Kinases
FungiJGICTBE12570	SacceM3707_1	SacceM3707_1_31207	\N	\N	Pkinase	Kinases
FungiJGICTBE12570	SacceM3707_1	SacceM3707_1_32868	\N	\N	Pkinase	Kinases
FungiJGICTBE12571	Picpa1	Picpa1_35937	\N	\N	Pkinase	Kinases
FungiJGICTBE12571	Sacce1	Sacce1_1548	YDR507C	\N	Pkinase	Kinases
FungiJGICTBE12571	Sacce1	Sacce1_623	YCL024W	\N	Pkinase	Kinases
FungiJGICTBE12571	SacceM3707_1	SacceM3707_1_36860	\N	\N	Pkinase	Kinases
FungiJGICTBE12571	SacceM3707_1	SacceM3707_1_883433	\N	\N	Pkinase	Kinases
FungiJGICTBE12597	Aspac1	Aspac1_45018	\N	\N	PTH11	GPCR
FungiJGICTBE12597	Aspca3	Aspca3_36488	\N	\N	PTH11	GPCR
FungiJGICTBE12597	Aspwe1	Aspwe1_42662	\N	\N	PTH11	GPCR
FungiJGICTBE12597	Talst1_1	Talst1_1_9112	\N	\N	PTH11	GPCR
FungiJGICTBE12597	Talst1_1	Talst1_1_9113	\N	\N	PTH11	GPCR
FungiJGICTBE12667	Aspac1	Aspac1_34852	\N	\N	mPRSteroidRecep	GPCR
FungiJGICTBE12667	Aspfl1	Aspfl1_36091	\N	\N	mPRSteroidRecep	GPCR
FungiJGICTBE12667	Aspfu1	Aspfu1_4833	Afu4g02800	\N	mPRSteroidRecep	GPCR
FungiJGICTBE12667	Aspor1	Aspor1_5043	\N	\N	mPRSteroidRecep	GPCR
FungiJGICTBE12667	Neofi1	Neofi1_5321	\N	\N	mPRSteroidRecep	GPCR
FungiJGICTBE12669	Aspve1	Aspve1_202760	\N	\N	PTH11	GPCR
FungiJGICTBE12669	Fusox1	Fusox1_13259	\N	\N	PTH11	GPCR
FungiJGICTBE12669	Talma1_1	Talma1_1_119541	\N	\N	PTH11	GPCR
FungiJGICTBE12669	Talst1_1	Talst1_1_6669	\N	\N	PTH11	GPCR
FungiJGICTBE12669	Trire2	Trire2_110744	\N	\N	PTH11	GPCR
FungiJGICTBE12685	Aspfu1	Aspfu1_7145	Afu5g13725	\N	PTH11	GPCR
FungiJGICTBE12685	Aspnid1	Aspnid1_6908	AN8971		PTH11	GPCR
FungiJGICTBE12685	Aspsy1	Aspsy1_50971	\N	\N	PTH11	GPCR
FungiJGICTBE12685	Aspve1	Aspve1_155969	\N	\N	PTH11	GPCR
FungiJGICTBE12685	Neofi1	Neofi1_6510	\N	\N	PTH11	GPCR
FungiJGICTBE12687	Aspac1	Aspac1_41890	\N	\N	PTH11	GPCR
FungiJGICTBE12687	Aspbr1	Aspbr1_30943	\N	\N	PTH11	GPCR
FungiJGICTBE12687	Aspni5	Aspni5_44123	\N	\N	PTH11	GPCR
FungiJGICTBE12687	Aspni_DSM_1	Aspni_DSM_1_158982	\N	\N	PTH11	GPCR
FungiJGICTBE12687	Aspve1	Aspve1_136437	\N	\N	PTH11	GPCR
FungiJGICTBE12700	Aspac1	Aspac1_44783	\N	\N	PTH11	GPCR
FungiJGICTBE12700	Aspbr1	Aspbr1_153274	\N	\N	PTH11	GPCR
FungiJGICTBE12700	Fusox1	Fusox1_2917	\N	\N	PTH11	GPCR
FungiJGICTBE12700	Neucr2	Neucr2_9712	\N	\N	PTH11	GPCR
FungiJGICTBE12700	Theau1	Theau1_8081	\N	\N	PTH11	GPCR
FungiJGICTBE12702	Aspnid1	Aspnid1_3100	AN10886		PTH11	GPCR
FungiJGICTBE12702	Asptu1	Asptu1_41726	\N	\N	PTH11	GPCR
FungiJGICTBE12702	Pench1	Pench1_83454	\N	\N	PTH11	GPCR
FungiJGICTBE12702	PenchWisc1	PenchWisc1_62570	\N	\N	PTH11	GPCR
FungiJGICTBE12702	Talst1_1	Talst1_1_8070	\N	\N	PTH11	GPCR
FungiJGICTBE12708	Aspac1	Aspac1_45714	\N	\N	PTH11	GPCR
FungiJGICTBE12708	Aspnid1	Aspnid1_7264	AN9444		PTH11	GPCR
FungiJGICTBE12708	Aspte1	Aspte1_1934	\N	\N	PTH11	GPCR
FungiJGICTBE12708	Talma1_1	Talma1_1_123402	\N	\N	PTH11	GPCR
FungiJGICTBE12708	Talst1_1	Talst1_1_200	\N	\N	PTH11	GPCR
FungiJGICTBE12728	Aspfl1	Aspfl1_34471	\N	\N	PTH11	GPCR
FungiJGICTBE12728	Aspfu1	Aspfu1_4910	Afu4g03540	\N	PTH11	GPCR
FungiJGICTBE12728	Aspor1	Aspor1_1453	\N	\N	PTH11	GPCR
FungiJGICTBE12728	Aspte1	Aspte1_7178	\N	\N	PTH11	GPCR
FungiJGICTBE12728	Neofi1	Neofi1_5234	\N	\N	PTH11	GPCR
FungiJGICTBE12762	Aspca3	Aspca3_1773	\N	\N	PTH11	GPCR
FungiJGICTBE12762	Aspcl1	Aspcl1_9101	\N	\N	PTH11	GPCR
FungiJGICTBE12762	Aspte1	Aspte1_6252	\N	\N	PTH11	GPCR
FungiJGICTBE12762	Aspzo1	Aspzo1_133842	\N	\N	PTH11	GPCR
FungiJGICTBE12762	Neucr2	Neucr2_9974	\N	\N	PTH11	GPCR
FungiJGICTBE12770	Aspfl1	Aspfl1_35589	\N	\N	PTH11	GPCR
FungiJGICTBE12770	Aspor1	Aspor1_6958	\N	\N	PTH11	GPCR
FungiJGICTBE12770	Aspsy1	Aspsy1_52002	\N	\N	PTH11	GPCR
FungiJGICTBE12770	Aspve1	Aspve1_41512	\N	\N	PTH11	GPCR
FungiJGICTBE12770	Aspzo1	Aspzo1_1285768	\N	\N	PTH11	GPCR
FungiJGICTBE12775	Aspfl1	Aspfl1_37754	\N	\N	FKBP_C	Immunophilins
FungiJGICTBE12775	Aspor1	Aspor1_9643	\N	\N	FKBP_C	Immunophilins
FungiJGICTBE12775	Aspwe1	Aspwe1_163911	\N	\N	FKBP_C	Immunophilins
FungiJGICTBE12775	Pench1	Pench1_3474	\N	\N	FKBP_C	Immunophilins
FungiJGICTBE12775	PenchWisc1	PenchWisc1_57540	\N	\N	FKBP_C	Immunophilins
FungiJGICTBE12814	Aspte1	Aspte1_3873	\N	\N	PTH11	GPCR
FungiJGICTBE12814	Fusox1	Fusox1_5337	\N	\N	PTH11	GPCR
FungiJGICTBE12814	Pench1	Pench1_68354	\N	\N	PTH11	GPCR
FungiJGICTBE12814	PenchWisc1	PenchWisc1_61878	\N	\N	PTH11	GPCR
FungiJGICTBE1282	Aspac1	Aspac1_51562	\N	\N	Pkinase	Kinases
FungiJGICTBE1282	Aspbr1	Aspbr1_112831	\N	\N	Pkinase	Kinases
FungiJGICTBE1282	Aspca3	Aspca3_204202	\N	\N	Pkinase	Kinases
FungiJGICTBE1282	Aspcl1	Aspcl1_5356	\N	\N	Pkinase	Kinases
FungiJGICTBE1282	Aspfl1	Aspfl1_28717	\N	\N	Pkinase	Kinases
FungiJGICTBE1282	Aspfo1	Aspfo1_78395	\N	\N	Pkinase	Kinases
FungiJGICTBE1282	Aspfu1	Aspfu1_3707	Afu3g05540	\N	Pkinase	Kinases
FungiJGICTBE1282	Aspgl1	Aspgl1_25577	\N	\N	Pkinase	Kinases
FungiJGICTBE1282	Aspka1	Aspka1_175872	\N	\N	Pkinase	Kinases
FungiJGICTBE1282	Aspni5	Aspni5_137209	\N	\N	Pkinase	Kinases
FungiJGICTBE1282	Aspni5	Aspni5_209178	\N	\N	Pkinase	Kinases
FungiJGICTBE1282	Aspnid1	Aspnid1_8638	AN3450	cdc7	Pkinase	Kinases
FungiJGICTBE1282	Aspni_DSM_1	Aspni_DSM_1_164316	\N	\N	Pkinase	Kinases
FungiJGICTBE1282	Aspor1	Aspor1_9277	\N	\N	Pkinase	Kinases
FungiJGICTBE1282	Aspsy1	Aspsy1_146243	\N	\N	Pkinase	Kinases
FungiJGICTBE1282	Aspte1	Aspte1_3119	\N	\N	Pkinase	Kinases
FungiJGICTBE1282	Asptu1	Asptu1_174566	\N	\N	Pkinase	Kinases
FungiJGICTBE1282	Aspve1	Aspve1_82528	\N	\N	Pkinase	Kinases
FungiJGICTBE1282	Aspwe1	Aspwe1_114077	\N	\N	Pkinase	Kinases
FungiJGICTBE1282	Aspzo1	Aspzo1_103210	\N	\N	Pkinase	Kinases
FungiJGICTBE1282	Eurhe1	Eurhe1_453732	\N	\N	Pkinase	Kinases
FungiJGICTBE1282	Fusox1	Fusox1_12820	\N	\N	Pkinase	Kinases
FungiJGICTBE1282	Monru1	Monru1_435517	\N	\N	Pkinase	Kinases
FungiJGICTBE1282	Neofi1	Neofi1_4757	\N	\N	Pkinase	Kinases
FungiJGICTBE1282	Neucr2	Neucr2_9635	\N	\N	Pkinase	Kinases
FungiJGICTBE1282	Pench1	Pench1_67086	\N	\N	Pkinase	Kinases
FungiJGICTBE1282	PenchWisc1	PenchWisc1_62020	\N	\N	Pkinase	Kinases
FungiJGICTBE1282	Picpa1	Picpa1_36244	\N	\N	Pkinase	Kinases
FungiJGICTBE1282	Sacce1	Sacce1_1001	YDL017W	\N	Pkinase	Kinases
FungiJGICTBE1282	SacceM3707_1	SacceM3707_1_30473	\N	\N	Pkinase	Kinases
FungiJGICTBE1282	Schpo1	Schpo1_3653	\N	\N	Pkinase	Kinases
FungiJGICTBE1282	Talma1_1	Talma1_1_126117	\N	\N	Pkinase	Kinases
FungiJGICTBE1282	Talst1_1	Talst1_1_1878	\N	\N	Pkinase	Kinases
FungiJGICTBE1282	Theau1	Theau1_42931	\N	\N	Pkinase	Kinases
FungiJGICTBE1282	Trire2	Trire2_62169	\N	\N	Pkinase	Kinases
FungiJGICTBE12851	Aspcl1	Aspcl1_3119	\N	\N	cAMPReceptor	GPCR
FungiJGICTBE12851	Aspfu1	Aspfu1_3440	Afu3g01750	\N	cAMPReceptor	GPCR
FungiJGICTBE12851	Aspgl1	Aspgl1_165117	\N	\N	cAMPReceptor	GPCR
FungiJGICTBE12851	Eurhe1	Eurhe1_409377	\N	\N	cAMPReceptor	GPCR
FungiJGICTBE12851	Neofi1	Neofi1_8701	\N	\N	cAMPReceptor	GPCR
FungiJGICTBE12869	Aspbr1	Aspbr1_30948	\N	\N	PTH11	GPCR
FungiJGICTBE12869	Aspca3	Aspca3_131193	\N	\N	PTH11	GPCR
FungiJGICTBE12869	Aspcl1	Aspcl1_283	\N	\N	PTH11	GPCR
FungiJGICTBE12869	Aspni5	Aspni5_44118	\N	\N	PTH11	GPCR
FungiJGICTBE12869	Aspni_DSM_1	Aspni_DSM_1_158988	\N	\N	PTH11	GPCR
FungiJGICTBE12910	Aspca3	Aspca3_398789	\N	\N	PTH11	GPCR
FungiJGICTBE12910	Aspfl1	Aspfl1_35457	\N	\N	PTH11	GPCR
FungiJGICTBE12910	Aspor1	Aspor1_7087	\N	\N	PTH11	GPCR
FungiJGICTBE12910	Aspte1	Aspte1_1809	\N	\N	PTH11	GPCR
FungiJGICTBE12910	Pench1	Pench1_7535	\N	\N	PTH11	GPCR
FungiJGICTBE12925	Aspfo1	Aspfo1_30214	\N	\N	Pkinase	Kinases
FungiJGICTBE12925	Aspka1	Aspka1_174769	\N	\N	Pkinase	Kinases
FungiJGICTBE12925	Aspni5	Aspni5_37297	\N	\N	Pkinase	Kinases
FungiJGICTBE12925	Aspni_DSM_1	Aspni_DSM_1_157527	\N	\N	Pkinase	Kinases
FungiJGICTBE12925	Aspwe1	Aspwe1_187315	\N	\N	Pkinase	Kinases
FungiJGICTBE12942	Aspnid1	Aspnid1_5203	AN9355		PTP	Phosphatases
FungiJGICTBE12942	Aspsy1	Aspsy1_164011	\N	\N	PTP	Phosphatases
FungiJGICTBE12942	Aspte1	Aspte1_2330	\N	\N	PTP	Phosphatases
FungiJGICTBE12942	Aspve1	Aspve1_48026	\N	\N	PTP	Phosphatases
FungiJGICTBE12942	Aspwe1	Aspwe1_173992	\N	\N	PTP	Phosphatases
FungiJGICTBE12956	Aspbr1	Aspbr1_60243	\N	\N	Pkinase	Kinases
FungiJGICTBE12956	Pench1	Pench1_75749	\N	\N	Pkinase	Kinases
FungiJGICTBE12956	PenchWisc1	PenchWisc1_60733	\N	\N	Pkinase	Kinases
FungiJGICTBE12956	Talma1_1	Talma1_1_118194	\N	\N	Pkinase	Kinases
FungiJGICTBE12963	Aspbr1	Aspbr1_667813	\N	\N	Pkinase	Kinases
FungiJGICTBE12963	Aspfo1	Aspfo1_58395	\N	\N	Pkinase	Kinases
FungiJGICTBE12963	Aspka1	Aspka1_177520	\N	\N	Pkinase	Kinases
FungiJGICTBE12963	Aspni_DSM_1	Aspni_DSM_1_156203	\N	\N	Pkinase	Kinases
FungiJGICTBE12963	Asptu1	Asptu1_28781	\N	\N	Pkinase	Kinases
FungiJGICTBE12964	Aspfo1	Aspfo1_698056	\N	\N	Pkinase	Kinases
FungiJGICTBE12964	Aspka1	Aspka1_173446	\N	\N	Pkinase	Kinases
FungiJGICTBE12964	Asptu1	Asptu1_185962	\N	\N	Pkinase	Kinases
FungiJGICTBE12964	Pench1	Pench1_31556	\N	\N	Pkinase	Kinases
FungiJGICTBE12964	PenchWisc1	PenchWisc1_64009	\N	\N	Pkinase	Kinases
FungiJGICTBE13009	Aspfl1	Aspfl1_27409	\N	\N	PTH11	GPCR
FungiJGICTBE13009	Aspor1	Aspor1_8024	\N	\N	PTH11	GPCR
FungiJGICTBE13009	Aspte1	Aspte1_8935	\N	\N	PTH11	GPCR
FungiJGICTBE13009	Aspwe1	Aspwe1_108547	\N	\N	PTH11	GPCR
FungiJGICTBE13009	Aspwe1	Aspwe1_121254	\N	\N	PTH11	GPCR
FungiJGICTBE13138	Aspfl1	Aspfl1_33694	\N	\N	Pkinase	Kinases
FungiJGICTBE13138	Aspor1	Aspor1_11224	\N	\N	Pkinase	Kinases
FungiJGICTBE13138	Fusox1	Fusox1_1412	\N	\N	Pkinase	Kinases
FungiJGICTBE13138	Neucr2	Neucr2_8872	\N	\N	Pkinase	Kinases
FungiJGICTBE13138	Trire2	Trire2_123672	\N	\N	Pkinase	Kinases
FungiJGICTBE13148	Aspfl1	Aspfl1_34384	\N	\N	PTH11	GPCR
FungiJGICTBE13148	Aspor1	Aspor1_1539	\N	\N	PTH11	GPCR
FungiJGICTBE13148	Aspsy1	Aspsy1_163874	\N	\N	PTH11	GPCR
FungiJGICTBE13148	Aspwe1	Aspwe1_40591	\N	\N	PTH11	GPCR
FungiJGICTBE13148	Aspzo1	Aspzo1_20320	\N	\N	PTH11	GPCR
FungiJGICTBE13207	Aspfo1	Aspfo1_77314	\N	\N	PTH11	GPCR
FungiJGICTBE13207	Aspka1	Aspka1_182057	\N	\N	PTH11	GPCR
FungiJGICTBE13207	Aspni5	Aspni5_171230	\N	\N	PTH11	GPCR
FungiJGICTBE13207	Aspni_DSM_1	Aspni_DSM_1_155178	\N	\N	PTH11	GPCR
FungiJGICTBE13207	Asptu1	Asptu1_167304	\N	\N	PTH11	GPCR
FungiJGICTBE13208	Aspfo1	Aspfo1_77907	\N	\N	PTH11	GPCR
FungiJGICTBE13208	Aspka1	Aspka1_174122	\N	\N	PTH11	GPCR
FungiJGICTBE13208	Aspsy1	Aspsy1_93192	\N	\N	PTH11	GPCR
FungiJGICTBE13208	Asptu1	Asptu1_202126	\N	\N	PTH11	GPCR
FungiJGICTBE13208	Aspve1	Aspve1_88293	\N	\N	PTH11	GPCR
FungiJGICTBE13253	Aspgl1	Aspgl1_61601	\N	\N	Pkinase	Kinases
FungiJGICTBE13253	Eurhe1	Eurhe1_485861	\N	\N	Pkinase	Kinases
FungiJGICTBE13253	Pench1	Pench1_32852	\N	\N	Pkinase	Kinases
FungiJGICTBE13253	Pench1	Pench1_37222	\N	\N	Pkinase	Kinases
FungiJGICTBE13253	PenchWisc1	PenchWisc1_57997	\N	\N	Pkinase	Kinases
FungiJGICTBE13272	Aspnid1	Aspnid1_2614	AN3567		MG00532-like	GPCR
FungiJGICTBE13272	Aspsy1	Aspsy1_209954	\N	\N	MG00532-like	GPCR
FungiJGICTBE13272	Aspsy1	Aspsy1_57674	\N	\N	MG00532-like	GPCR
FungiJGICTBE13272	Aspve1	Aspve1_195944	\N	\N	MG00532-like	GPCR
FungiJGICTBE13272	Aspwe1	Aspwe1_105538	\N	\N	MG00532-like	GPCR
FungiJGICTBE13282	Aspnid1	Aspnid1_5030	AN12273		PTH11	GPCR
FungiJGICTBE13282	Aspsy1	Aspsy1_128681	\N	\N	PTH11	GPCR
FungiJGICTBE13282	Aspve1	Aspve1_35148	\N	\N	PTH11	GPCR
FungiJGICTBE13282	Talma1_1	Talma1_1_122117	\N	\N	PTH11	GPCR
FungiJGICTBE13301	Aspni_DSM_1	Aspni_DSM_1_168680	\N	\N	PPP	Phosphatases
FungiJGICTBE13301	Sacce1	Sacce1_1097	YDR075W	\N	PPP	Phosphatases
FungiJGICTBE13301	SacceM3707_1	SacceM3707_1_30604	\N	\N	PPP	Phosphatases
FungiJGICTBE13301	Schpo1	Schpo1_3974	\N	\N	PPP	Phosphatases
FungiJGICTBE13301	Trire2	Trire2_55868	\N	\N	PPP	Phosphatases
FungiJGICTBE13352	Fusox1	Fusox1_1125	\N	\N	Pkinase	Kinases
FungiJGICTBE13352	Neucr2	Neucr2_2411	\N	\N	Pkinase	Kinases
FungiJGICTBE13352	Pench1	Pench1_80515	\N	\N	Pkinase	Kinases
FungiJGICTBE13352	PenchWisc1	PenchWisc1_59619	\N	\N	Pkinase	Kinases
FungiJGICTBE13352	Trire2	Trire2_78226	\N	\N	Pkinase	Kinases
FungiJGICTBE13369	Aspac1	Aspac1_44986	\N	\N	Pkinase	Kinases
FungiJGICTBE13369	Aspac1	Aspac1_57934	\N	\N	Pkinase	Kinases
FungiJGICTBE13369	Aspca3	Aspca3_8031	\N	\N	Pkinase	Kinases
FungiJGICTBE1339	Aspac1	Aspac1_43872	\N	\N	Pkinase	Kinases
FungiJGICTBE1339	Aspbr1	Aspbr1_582237	\N	\N	Pkinase	Kinases
FungiJGICTBE1339	Aspca3	Aspca3_206787	\N	\N	Pkinase	Kinases
FungiJGICTBE1339	Aspcl1	Aspcl1_5787	\N	\N	Pkinase	Kinases
FungiJGICTBE1339	Aspfl1	Aspfl1_29661	\N	\N	Pkinase	Kinases
FungiJGICTBE1339	Aspfo1	Aspfo1_134452	\N	\N	Pkinase	Kinases
FungiJGICTBE1339	Aspfu1	Aspfu1_4146	Afu3g10080	\N	Pkinase	Kinases
FungiJGICTBE1339	Aspgl1	Aspgl1_1385835	\N	\N	Pkinase	Kinases
FungiJGICTBE1339	Aspka1	Aspka1_175198	\N	\N	Pkinase	Kinases
FungiJGICTBE1339	Aspni5	Aspni5_56437	\N	\N	Pkinase	Kinases
FungiJGICTBE1339	Aspnid1	Aspnid1_135	AN4980	psk1	Pkinase	Kinases
FungiJGICTBE1339	Aspni_DSM_1	Aspni_DSM_1_167682	\N	\N	Pkinase	Kinases
FungiJGICTBE1339	Aspor1	Aspor1_3175	\N	\N	Pkinase	Kinases
FungiJGICTBE1339	Aspsy1	Aspsy1_787165	\N	\N	Pkinase	Kinases
FungiJGICTBE1339	Aspte1	Aspte1_8096	\N	\N	Pkinase	Kinases
FungiJGICTBE1339	Asptu1	Asptu1_122668	\N	\N	Pkinase	Kinases
FungiJGICTBE1339	Aspve1	Aspve1_561573	\N	\N	Pkinase	Kinases
FungiJGICTBE1339	Aspwe1	Aspwe1_357086	\N	\N	Pkinase	Kinases
FungiJGICTBE1339	Aspzo1	Aspzo1_391598	\N	\N	Pkinase	Kinases
FungiJGICTBE1339	Eurhe1	Eurhe1_274947	\N	\N	Pkinase	Kinases
FungiJGICTBE1339	Fusox1	Fusox1_582	\N	\N	Pkinase	Kinases
FungiJGICTBE1339	Monru1	Monru1_394846	\N	\N	Pkinase	Kinases
FungiJGICTBE1339	Neofi1	Neofi1_4317	\N	\N	Pkinase	Kinases
FungiJGICTBE1339	Neucr2	Neucr2_1250	\N	\N	Pkinase	Kinases
FungiJGICTBE1339	Neucr2	Neucr2_1251	\N	\N	Pkinase	Kinases
FungiJGICTBE1339	Pench1	Pench1_75063	\N	\N	Pkinase	Kinases
FungiJGICTBE1339	PenchWisc1	PenchWisc1_57779	\N	\N	Pkinase	Kinases
FungiJGICTBE1339	Picpa1	Picpa1_36890	\N	\N	Pkinase	Kinases
FungiJGICTBE1339	Sacce1	Sacce1_271	YBR028C	\N	Pkinase	Kinases
FungiJGICTBE1339	SacceM3707_1	SacceM3707_1_33290	\N	\N	Pkinase	Kinases
FungiJGICTBE1339	Schpo1	Schpo1_4372	\N	\N	Pkinase	Kinases
FungiJGICTBE1339	Talma1_1	Talma1_1_121455	\N	\N	Pkinase	Kinases
FungiJGICTBE1339	Talst1_1	Talst1_1_8602	\N	\N	Pkinase	Kinases
FungiJGICTBE1339	Theau1	Theau1_35781	\N	\N	Pkinase	Kinases
FungiJGICTBE1339	Trire2	Trire2_119616	\N	\N	Pkinase	Kinases
FungiJGICTBE1340	Aspac1	Aspac1_40307	\N	\N	mPRSteroidRecep	GPCR
FungiJGICTBE1340	Aspbr1	Aspbr1_42714	\N	\N	mPRSteroidRecep	GPCR
FungiJGICTBE1340	Aspca3	Aspca3_207490	\N	\N	mPRSteroidRecep	GPCR
FungiJGICTBE1340	Aspcl1	Aspcl1_3684	\N	\N	mPRSteroidRecep	GPCR
FungiJGICTBE1340	Aspfl1	Aspfl1_35299	\N	\N	mPRSteroidRecep	GPCR
FungiJGICTBE1340	Aspfo1	Aspfo1_50170	\N	\N	mPRSteroidRecep	GPCR
FungiJGICTBE1340	Aspfu1	Aspfu1_7793	Afu6g07160	\N	mPRSteroidRecep	GPCR
FungiJGICTBE1340	Aspgl1	Aspgl1_232737	\N	\N	mPRSteroidRecep	GPCR
FungiJGICTBE1340	Aspka1	Aspka1_175748	\N	\N	mPRSteroidRecep	GPCR
FungiJGICTBE1340	Aspni5	Aspni5_180585	\N	\N	mPRSteroidRecep	GPCR
FungiJGICTBE1340	Aspnid1	Aspnid1_9957	AN5151	gprP	mPRSteroidRecep	GPCR
FungiJGICTBE1340	Aspni_DSM_1	Aspni_DSM_1_161147	\N	\N	mPRSteroidRecep	GPCR
FungiJGICTBE1340	Aspor1	Aspor1_662	\N	\N	mPRSteroidRecep	GPCR
FungiJGICTBE1340	Aspsy1	Aspsy1_33448	\N	\N	mPRSteroidRecep	GPCR
FungiJGICTBE1340	Aspte1	Aspte1_7278	\N	\N	mPRSteroidRecep	GPCR
FungiJGICTBE1340	Asptu1	Asptu1_45797	\N	\N	mPRSteroidRecep	GPCR
FungiJGICTBE1340	Aspve1	Aspve1_45755	\N	\N	mPRSteroidRecep	GPCR
FungiJGICTBE1340	Aspwe1	Aspwe1_28263	\N	\N	mPRSteroidRecep	GPCR
FungiJGICTBE1340	Aspzo1	Aspzo1_1844885	\N	\N	mPRSteroidRecep	GPCR
FungiJGICTBE1340	Eurhe1	Eurhe1_25311	\N	\N	mPRSteroidRecep	GPCR
FungiJGICTBE1340	Fusox1	Fusox1_323	\N	\N	mPRSteroidRecep	GPCR
FungiJGICTBE1340	Monru1	Monru1_427635	\N	\N	mPRSteroidRecep	GPCR
FungiJGICTBE1340	Neofi1	Neofi1_9621	\N	\N	mPRSteroidRecep	GPCR
FungiJGICTBE1340	Neucr2	Neucr2_1297	\N	\N	mPRSteroidRecep	GPCR
FungiJGICTBE1340	Neucr2	Neucr2_1298	\N	\N	mPRSteroidRecep	GPCR
FungiJGICTBE1340	Pench1	Pench1_6727	\N	\N	mPRSteroidRecep	GPCR
FungiJGICTBE1340	PenchWisc1	PenchWisc1_61010	\N	\N	mPRSteroidRecep	GPCR
FungiJGICTBE1340	Picpa1	Picpa1_37250	\N	\N	mPRSteroidRecep	GPCR
FungiJGICTBE1340	Sacce1	Sacce1_4042	YLR023C	\N	mPRSteroidRecep	GPCR
FungiJGICTBE1340	SacceM3707_1	SacceM3707_1_36680	\N	\N	mPRSteroidRecep	GPCR
FungiJGICTBE1340	Schpo1	Schpo1_445	\N	\N	mPRSteroidRecep	GPCR
FungiJGICTBE1340	Talma1_1	Talma1_1_127210	\N	\N	mPRSteroidRecep	GPCR
FungiJGICTBE1340	Talst1_1	Talst1_1_10425	\N	\N	mPRSteroidRecep	GPCR
FungiJGICTBE1340	Theau1	Theau1_48878	\N	\N	mPRSteroidRecep	GPCR
FungiJGICTBE1340	Trire2	Trire2_56426	\N	\N	mPRSteroidRecep	GPCR
FungiJGICTBE13454	Fusox1	Fusox1_11685	\N	\N	Pkinase	Kinases
FungiJGICTBE13454	Fusox1	Fusox1_11715	\N	\N	Pkinase	Kinases
FungiJGICTBE13454	Fusox1	Fusox1_16322	\N	\N	Pkinase	Kinases
FungiJGICTBE13454	Trire2	Trire2_102910	\N	\N	Pkinase	Kinases
FungiJGICTBE1346	Aspac1	Aspac1_32069	\N	\N	Pkinase	Kinases
FungiJGICTBE1346	Aspbr1	Aspbr1_121194	\N	\N	Pkinase	Kinases
FungiJGICTBE1346	Aspca3	Aspca3_202363	\N	\N	Pkinase	Kinases
FungiJGICTBE1346	Aspcl1	Aspcl1_8983	\N	\N	Pkinase	Kinases
FungiJGICTBE1346	Aspfl1	Aspfl1_29750	\N	\N	Pkinase	Kinases
FungiJGICTBE1346	Aspfo1	Aspfo1_146510	\N	\N	Pkinase	Kinases
FungiJGICTBE1346	Aspfu1	Aspfu1_8372	Afu6g13160	\N	Pkinase	Kinases
FungiJGICTBE1346	Aspgl1	Aspgl1_36880	\N	\N	Pkinase	Kinases
FungiJGICTBE1346	Aspka1	Aspka1_178138	\N	\N	Pkinase	Kinases
FungiJGICTBE1346	Aspni5	Aspni5_47331	\N	\N	Pkinase	Kinases
FungiJGICTBE1346	Aspnid1	Aspnid1_10411	AN5494	chkA	Pkinase	Kinases
FungiJGICTBE1346	Aspni_DSM_1	Aspni_DSM_1_162281	\N	\N	Pkinase	Kinases
FungiJGICTBE1346	Aspor1	Aspor1_3086	\N	\N	Pkinase	Kinases
FungiJGICTBE1346	Aspsy1	Aspsy1_30497	\N	\N	Pkinase	Kinases
FungiJGICTBE1346	Aspte1	Aspte1_6913	\N	\N	Pkinase	Kinases
FungiJGICTBE1346	Asptu1	Asptu1_113504	\N	\N	Pkinase	Kinases
FungiJGICTBE1346	Aspve1	Aspve1_686452	\N	\N	Pkinase	Kinases
FungiJGICTBE1346	Aspwe1	Aspwe1_22457	\N	\N	Pkinase	Kinases
FungiJGICTBE1346	Aspzo1	Aspzo1_60846	\N	\N	Pkinase	Kinases
FungiJGICTBE1346	Eurhe1	Eurhe1_451506	\N	\N	Pkinase	Kinases
FungiJGICTBE1346	Fusox1	Fusox1_4450	\N	\N	Pkinase	Kinases
FungiJGICTBE1346	Monru1	Monru1_498020	\N	\N	Pkinase	Kinases
FungiJGICTBE1346	Neofi1	Neofi1_10243	\N	\N	Pkinase	Kinases
FungiJGICTBE1346	Neucr2	Neucr2_1509	\N	\N	Pkinase	Kinases
FungiJGICTBE1346	Neucr2	Neucr2_1510	\N	\N	Pkinase	Kinases
FungiJGICTBE1346	Pench1	Pench1_37820	\N	\N	Pkinase	Kinases
FungiJGICTBE1346	PenchWisc1	PenchWisc1_65401	\N	\N	Pkinase	Kinases
FungiJGICTBE1346	Picpa1	Picpa1_39962	\N	\N	Pkinase	Kinases
FungiJGICTBE1346	Sacce1	Sacce1_543	YBR274W	\N	Pkinase	Kinases
FungiJGICTBE1346	SacceM3707_1	SacceM3707_1_33656	\N	\N	Pkinase	Kinases
FungiJGICTBE1346	Schpo1	Schpo1_4615	\N	\N	Pkinase	Kinases
FungiJGICTBE1346	Talma1_1	Talma1_1_124350	\N	\N	Pkinase	Kinases
FungiJGICTBE1346	Talst1_1	Talst1_1_11552	\N	\N	Pkinase	Kinases
FungiJGICTBE1346	Theau1	Theau1_58977	\N	\N	Pkinase	Kinases
FungiJGICTBE1346	Trire2	Trire2_78309	\N	\N	Pkinase	Kinases
FungiJGICTBE1347	Aspac1	Aspac1_24853	\N	\N	Pkinase	Kinases
FungiJGICTBE1347	Aspbr1	Aspbr1_25251	\N	\N	Pkinase	Kinases
FungiJGICTBE1347	Aspca3	Aspca3_394427	\N	\N	Pkinase	Kinases
FungiJGICTBE1347	Aspcl1	Aspcl1_8604	\N	\N	Pkinase	Kinases
FungiJGICTBE1347	Aspfl1	Aspfl1_30038	\N	\N	Pkinase	Kinases
FungiJGICTBE1347	Aspfo1	Aspfo1_52613	\N	\N	Pkinase	Kinases
FungiJGICTBE1347	Aspfu1	Aspfu1_7887	Afu6g08120	\N	Pkinase	Kinases
FungiJGICTBE1347	Aspgl1	Aspgl1_45073	\N	\N	Pkinase	Kinases
FungiJGICTBE1347	Aspka1	Aspka1_174251	\N	\N	Pkinase	Kinases
FungiJGICTBE1347	Aspni5	Aspni5_199126	\N	\N	Pkinase	Kinases
FungiJGICTBE1347	Aspnid1	Aspnid1_2172	AN3946	sldA	Pkinase	Kinases
FungiJGICTBE1347	Aspni_DSM_1	Aspni_DSM_1_163453	\N	\N	Pkinase	Kinases
FungiJGICTBE1347	Aspor1	Aspor1_2815	\N	\N	Pkinase	Kinases
FungiJGICTBE1347	Aspsy1	Aspsy1_920263	\N	\N	Pkinase	Kinases
FungiJGICTBE1347	Aspte1	Aspte1_9410	\N	\N	Pkinase	Kinases
FungiJGICTBE1347	Asptu1	Asptu1_43921	\N	\N	Pkinase	Kinases
FungiJGICTBE1347	Aspve1	Aspve1_72123	\N	\N	Pkinase	Kinases
FungiJGICTBE1347	Aspwe1	Aspwe1_72826	\N	\N	Pkinase	Kinases
FungiJGICTBE1347	Aspzo1	Aspzo1_134075	\N	\N	Pkinase	Kinases
FungiJGICTBE1347	Eurhe1	Eurhe1_402752	\N	\N	Pkinase	Kinases
FungiJGICTBE1347	Fusox1	Fusox1_34	\N	\N	Pkinase	Kinases
FungiJGICTBE1347	Monru1	Monru1_406919	\N	\N	Pkinase	Kinases
FungiJGICTBE1347	Neofi1	Neofi1_9719	\N	\N	Pkinase	Kinases
FungiJGICTBE1347	Neucr2	Neucr2_1576	\N	\N	Pkinase	Kinases
FungiJGICTBE1347	Neucr2	Neucr2_1577	\N	\N	Pkinase	Kinases
FungiJGICTBE1347	Pench1	Pench1_82138	\N	\N	Pkinase	Kinases
FungiJGICTBE1347	PenchWisc1	PenchWisc1_66150	\N	\N	Pkinase	Kinases
FungiJGICTBE1347	Picpa1	Picpa1_37256	\N	\N	Pkinase	Kinases
FungiJGICTBE1347	Sacce1	Sacce1_2768	YGR188C	\N	Pkinase	Kinases
FungiJGICTBE1347	SacceM3707_1	SacceM3707_1_37934	\N	\N	Pkinase	Kinases
FungiJGICTBE1347	Schpo1	Schpo1_4684	\N	\N	Pkinase	Kinases
FungiJGICTBE1347	Talma1_1	Talma1_1_120500	\N	\N	Pkinase	Kinases
FungiJGICTBE1347	Talst1_1	Talst1_1_7658	\N	\N	Pkinase	Kinases
FungiJGICTBE1347	Theau1	Theau1_46156	\N	\N	Pkinase	Kinases
FungiJGICTBE1347	Trire2	Trire2_57904	\N	\N	Pkinase	Kinases
FungiJGICTBE13531	Neucr2	Neucr2_2606	\N	\N	PTH11	GPCR
FungiJGICTBE13531	Neucr2	Neucr2_5555	\N	\N	PTH11	GPCR
FungiJGICTBE13531	Neucr2	Neucr2_5556	\N	\N	PTH11	GPCR
FungiJGICTBE13531	Neucr2	Neucr2_5557	\N	\N	PTH11	GPCR
FungiJGICTBE13539	Neucr2	Neucr2_382	\N	\N	HisKA	Kinases
FungiJGICTBE13539	Neucr2	Neucr2_383	\N	\N	HisKA	Kinases
FungiJGICTBE13539	Trire2	Trire2_62751	\N	\N	HisKA	Kinases
FungiJGICTBE1356	Aspac1	Aspac1_20309	\N	\N	Pkinase	Kinases
FungiJGICTBE1356	Aspbr1	Aspbr1_118310	\N	\N	Pkinase	Kinases
FungiJGICTBE1356	Aspca3	Aspca3_207773	\N	\N	Pkinase	Kinases
FungiJGICTBE1356	Aspcl1	Aspcl1_6941	\N	\N	Pkinase	Kinases
FungiJGICTBE1356	Aspfl1	Aspfl1_34865	\N	\N	Pkinase	Kinases
FungiJGICTBE1356	Aspfo1	Aspfo1_58343	\N	\N	Pkinase	Kinases
FungiJGICTBE1356	Aspfu1	Aspfu1_1457	Afu1g15950	\N	Pkinase	Kinases
FungiJGICTBE1356	Aspgl1	Aspgl1_55109	\N	\N	Pkinase	Kinases
FungiJGICTBE1356	Aspka1	Aspka1_177577	\N	\N	Pkinase	Kinases
FungiJGICTBE1356	Aspni5	Aspni5_51782	\N	\N	Pkinase	Kinases
FungiJGICTBE1356	Aspnid1	Aspnid1_5789	AN0931	pbsA	Pkinase	Kinases
FungiJGICTBE1356	Aspni_DSM_1	Aspni_DSM_1_156140	\N	\N	Pkinase	Kinases
FungiJGICTBE1356	Aspor1	Aspor1_1085	\N	\N	Pkinase	Kinases
FungiJGICTBE1356	Aspsy1	Aspsy1_25845	\N	\N	Pkinase	Kinases
FungiJGICTBE1356	Aspte1	Aspte1_8750	\N	\N	Pkinase	Kinases
FungiJGICTBE1356	Asptu1	Asptu1_189225	\N	\N	Pkinase	Kinases
FungiJGICTBE1356	Aspve1	Aspve1_78876	\N	\N	Pkinase	Kinases
FungiJGICTBE1356	Aspwe1	Aspwe1_51084	\N	\N	Pkinase	Kinases
FungiJGICTBE1356	Aspzo1	Aspzo1_17167	\N	\N	Pkinase	Kinases
FungiJGICTBE1356	Eurhe1	Eurhe1_373986	\N	\N	Pkinase	Kinases
FungiJGICTBE1356	Fusox1	Fusox1_10774	\N	\N	Pkinase	Kinases
FungiJGICTBE1356	Monru1	Monru1_388007	\N	\N	Pkinase	Kinases
FungiJGICTBE1356	Neofi1	Neofi1_2319	\N	\N	Pkinase	Kinases
FungiJGICTBE1356	Neucr2	Neucr2_2141	\N	\N	Pkinase	Kinases
FungiJGICTBE1356	Neucr2	Neucr2_2142	\N	\N	Pkinase	Kinases
FungiJGICTBE1356	Pench1	Pench1_80549	\N	\N	Pkinase	Kinases
FungiJGICTBE1356	PenchWisc1	PenchWisc1_60094	\N	\N	Pkinase	Kinases
FungiJGICTBE1356	Picpa1	Picpa1_35686	\N	\N	Pkinase	Kinases
FungiJGICTBE1356	Sacce1	Sacce1_3306	YJL128C	\N	Pkinase	Kinases
FungiJGICTBE1356	SacceM3707_1	SacceM3707_1_36437	\N	\N	Pkinase	Kinases
FungiJGICTBE1356	Schpo1	Schpo1_2780	\N	\N	Pkinase	Kinases
FungiJGICTBE1356	Talma1_1	Talma1_1_119836	\N	\N	Pkinase	Kinases
FungiJGICTBE1356	Talst1_1	Talst1_1_6988	\N	\N	Pkinase	Kinases
FungiJGICTBE1356	Theau1	Theau1_54340	\N	\N	Pkinase	Kinases
FungiJGICTBE1356	Trire2	Trire2_80186	\N	\N	Pkinase	Kinases
FungiJGICTBE13605	Sacce1	Sacce1_3493	YJR059W	\N	Pkinase	Kinases
FungiJGICTBE13605	Sacce1	Sacce1_3626	YKL198C	\N	Pkinase	Kinases
FungiJGICTBE13605	SacceM3707_1	SacceM3707_1_34873	\N	\N	Pkinase	Kinases
FungiJGICTBE13605	SacceM3707_1	SacceM3707_1_37474	\N	\N	Pkinase	Kinases
FungiJGICTBE1362	Aspac1	Aspac1_53576	\N	\N	Ras	G-Proteins
FungiJGICTBE1362	Aspbr1	Aspbr1_40949	\N	\N	Ras	G-Proteins
FungiJGICTBE1362	Aspca3	Aspca3_202377	\N	\N	Ras	G-Proteins
FungiJGICTBE1362	Aspcl1	Aspcl1_8997	\N	\N	Ras	G-Proteins
FungiJGICTBE1362	Aspfl1	Aspfl1_29738	\N	\N	Ras	G-Proteins
FungiJGICTBE1362	Aspfo1	Aspfo1_553417	\N	\N	Ras	G-Proteins
FungiJGICTBE1362	Aspfu1	Aspfu1_8385	Afu6g13300	\N	Ras	G-Proteins
FungiJGICTBE1362	Aspgl1	Aspgl1_75330	\N	\N	Ras	G-Proteins
FungiJGICTBE1362	Aspka1	Aspka1_182945	\N	\N	Ras	G-Proteins
FungiJGICTBE1362	Aspni5	Aspni5_198253	\N	\N	Ras	G-Proteins
FungiJGICTBE1362	Aspnid1	Aspnid1_10424	AN5482	ran	Ras	G-Proteins
FungiJGICTBE1362	Aspni_DSM_1	Aspni_DSM_1_162259	\N	\N	Ras	G-Proteins
FungiJGICTBE1362	Aspor1	Aspor1_3097	\N	\N	Ras	G-Proteins
FungiJGICTBE1362	Aspsy1	Aspsy1_44042	\N	\N	Ras	G-Proteins
FungiJGICTBE1362	Aspte1	Aspte1_6928	\N	\N	Ras	G-Proteins
FungiJGICTBE1362	Asptu1	Asptu1_53010	\N	\N	Ras	G-Proteins
FungiJGICTBE1362	Aspve1	Aspve1_169383	\N	\N	Ras	G-Proteins
FungiJGICTBE1362	Aspwe1	Aspwe1_33588	\N	\N	Ras	G-Proteins
FungiJGICTBE1362	Aspzo1	Aspzo1_150045	\N	\N	Ras	G-Proteins
FungiJGICTBE1362	Eurhe1	Eurhe1_410118	\N	\N	Ras	G-Proteins
FungiJGICTBE1362	Fusox1	Fusox1_295	\N	\N	Ras	G-Proteins
FungiJGICTBE1362	Monru1	Monru1_433154	\N	\N	Ras	G-Proteins
FungiJGICTBE1362	Neofi1	Neofi1_10257	\N	\N	Ras	G-Proteins
FungiJGICTBE1362	Neucr2	Neucr2_2529	\N	\N	Ras	G-Proteins
FungiJGICTBE1362	Neucr2	Neucr2_2530	\N	\N	Ras	G-Proteins
FungiJGICTBE1362	Pench1	Pench1_81605	\N	\N	Ras	G-Proteins
FungiJGICTBE1362	PenchWisc1	PenchWisc1_65294	\N	\N	Ras	G-Proteins
FungiJGICTBE1362	Picpa1	Picpa1_37294	\N	\N	Ras	G-Proteins
FungiJGICTBE1362	Sacce1	Sacce1_5841	YOR185C	\N	Ras	G-Proteins
FungiJGICTBE1362	SacceM3707_1	SacceM3707_1_31273	\N	\N	Ras	G-Proteins
FungiJGICTBE1362	Schpo1	Schpo1_4161	\N	\N	Ras	G-Proteins
FungiJGICTBE1362	Talma1_1	Talma1_1_119551	\N	\N	Ras	G-Proteins
FungiJGICTBE1362	Talst1_1	Talst1_1_6682	\N	\N	Ras	G-Proteins
FungiJGICTBE1362	Theau1	Theau1_65332	\N	\N	Ras	G-Proteins
FungiJGICTBE1362	Trire2	Trire2_75547	\N	\N	Ras	G-Proteins
FungiJGICTBE13655	Aspte1	Aspte1_2423	\N	\N	PTH11	GPCR
FungiJGICTBE13655	Talst1_1	Talst1_1_3561	\N	\N	PTH11	GPCR
FungiJGICTBE13655	Talst1_1	Talst1_1_3562	\N	\N	PTH11	GPCR
FungiJGICTBE13655	Talst1_1	Talst1_1_3563	\N	\N	PTH11	GPCR
FungiJGICTBE13802	Aspac1	Aspac1_44937	\N	\N	PTH11	GPCR
FungiJGICTBE13802	Aspfo1	Aspfo1_75118	\N	\N	PTH11	GPCR
FungiJGICTBE13802	Aspka1	Aspka1_182675	\N	\N	PTH11	GPCR
FungiJGICTBE13802	Asptu1	Asptu1_35599	\N	\N	PTH11	GPCR
FungiJGICTBE13804	Aspbr1	Aspbr1_203363	\N	\N	PTH11	GPCR
FungiJGICTBE13804	Aspfo1	Aspfo1_128907	\N	\N	PTH11	GPCR
FungiJGICTBE13804	Aspka1	Aspka1_174571	\N	\N	PTH11	GPCR
FungiJGICTBE13804	Asptu1	Asptu1_55336	\N	\N	PTH11	GPCR
FungiJGICTBE13831	Aspni5	Aspni5_46852	\N	\N	PTP	Phosphatases
FungiJGICTBE13831	Aspni_DSM_1	Aspni_DSM_1_155149	\N	\N	PTP	Phosphatases
FungiJGICTBE13831	Asptu1	Asptu1_28286	\N	\N	PTP	Phosphatases
FungiJGICTBE13862	Aspbr1	Aspbr1_506252	\N	\N	PTH11	GPCR
FungiJGICTBE13862	Aspfl1	Aspfl1_37552	\N	\N	PTH11	GPCR
FungiJGICTBE13862	Aspor1	Aspor1_9817	\N	\N	PTH11	GPCR
FungiJGICTBE13862	Talst1_1	Talst1_1_9139	\N	\N	PTH11	GPCR
FungiJGICTBE13871	Aspac1	Aspac1_61869	\N	\N	PTH11	GPCR
FungiJGICTBE13871	Aspca3	Aspca3_133622	\N	\N	PTH11	GPCR
FungiJGICTBE13871	Aspsy1	Aspsy1_50504	\N	\N	PTH11	GPCR
FungiJGICTBE13871	Aspve1	Aspve1_47054	\N	\N	PTH11	GPCR
FungiJGICTBE13904	Aspfl1	Aspfl1_34051	\N	\N	Pkinase	Kinases
FungiJGICTBE13904	Aspte1	Aspte1_10087	\N	\N	Pkinase	Kinases
FungiJGICTBE13904	Pench1	Pench1_30713	\N	\N	Pkinase	Kinases
FungiJGICTBE13904	PenchWisc1	PenchWisc1_61641	\N	\N	Pkinase	Kinases
FungiJGICTBE13915	Aspbr1	Aspbr1_138327	\N	\N	PTH11	GPCR
FungiJGICTBE13915	Aspfo1	Aspfo1_85878	\N	\N	PTH11	GPCR
FungiJGICTBE13915	Aspni5	Aspni5_141890	\N	\N	PTH11	GPCR
FungiJGICTBE13915	Asptu1	Asptu1_80173	\N	\N	PTH11	GPCR
FungiJGICTBE13940	Aspbr1	Aspbr1_190364	\N	\N	Pkinase	Kinases
FungiJGICTBE13940	Aspfo1	Aspfo1_679982	\N	\N	Pkinase	Kinases
FungiJGICTBE13940	Aspka1	Aspka1_177247	\N	\N	Pkinase	Kinases
FungiJGICTBE13940	Asptu1	Asptu1_195175	\N	\N	Pkinase	Kinases
FungiJGICTBE140	Aspac1	Aspac1_50552	\N	\N	Pkinase	Kinases
FungiJGICTBE140	Aspbr1	Aspbr1_54478	\N	\N	Pkinase	Kinases
FungiJGICTBE140	Aspca3	Aspca3_208257	\N	\N	Pkinase	Kinases
FungiJGICTBE140	Aspcl1	Aspcl1_4008	\N	\N	Pkinase	Kinases
FungiJGICTBE140	Aspfl1	Aspfl1_36236	\N	\N	Pkinase	Kinases
FungiJGICTBE140	Aspfo1	Aspfo1_203154	\N	\N	Pkinase	Kinases
FungiJGICTBE140	Aspfu1	Aspfu1_1885	Afu2g02530	\N	Pkinase	Kinases
FungiJGICTBE140	Aspgl1	Aspgl1_29852	\N	\N	Pkinase	Kinases
FungiJGICTBE140	Aspka1	Aspka1_175508	\N	\N	Pkinase	Kinases
FungiJGICTBE140	Aspni5	Aspni5_209597	\N	\N	Pkinase	Kinases
FungiJGICTBE140	Aspnid1	Aspnid1_608	AN4563	ckiA	Pkinase	Kinases
FungiJGICTBE140	Aspni_DSM_1	Aspni_DSM_1_160831	\N	\N	Pkinase	Kinases
FungiJGICTBE140	Aspor1	Aspor1_5182	\N	\N	Pkinase	Kinases
FungiJGICTBE140	Aspsy1	Aspsy1_59288	\N	\N	Pkinase	Kinases
FungiJGICTBE140	Aspte1	Aspte1_1064	\N	\N	Pkinase	Kinases
FungiJGICTBE140	Asptu1	Asptu1_45437	\N	\N	Pkinase	Kinases
FungiJGICTBE140	Aspve1	Aspve1_84972	\N	\N	Pkinase	Kinases
FungiJGICTBE140	Aspwe1	Aspwe1_735758	\N	\N	Pkinase	Kinases
FungiJGICTBE140	Aspzo1	Aspzo1_369780	\N	\N	Pkinase	Kinases
FungiJGICTBE140	Eurhe1	Eurhe1_375080	\N	\N	Pkinase	Kinases
FungiJGICTBE140	Fusox1	Fusox1_10732	\N	\N	Pkinase	Kinases
FungiJGICTBE140	Monru1	Monru1_67604	\N	\N	Pkinase	Kinases
FungiJGICTBE140	Neofi1	Neofi1_1412	\N	\N	Pkinase	Kinases
FungiJGICTBE140	Neucr2	Neucr2_2033	\N	\N	Pkinase	Kinases
FungiJGICTBE140	Neucr2	Neucr2_2034	\N	\N	Pkinase	Kinases
FungiJGICTBE140	Neucr2	Neucr2_2035	\N	\N	Pkinase	Kinases
FungiJGICTBE140	Pench1	Pench1_35541	\N	\N	Pkinase	Kinases
FungiJGICTBE140	PenchWisc1	PenchWisc1_56700	\N	\N	Pkinase	Kinases
FungiJGICTBE140	PenchWisc1	PenchWisc1_60449	\N	\N	Pkinase	Kinases
FungiJGICTBE140	Picpa1	Picpa1_37047	\N	\N	Pkinase	Kinases
FungiJGICTBE140	Sacce1	Sacce1_6147	YPL204W	\N	Pkinase	Kinases
FungiJGICTBE140	SacceM3707_1	SacceM3707_1_32948	\N	\N	Pkinase	Kinases
FungiJGICTBE140	Schpo1	Schpo1_3072	\N	\N	Pkinase	Kinases
FungiJGICTBE140	Talma1_1	Talma1_1_117613	\N	\N	Pkinase	Kinases
FungiJGICTBE140	Talma1_1	Talma1_1_117614	\N	\N	Pkinase	Kinases
FungiJGICTBE140	Talst1_1	Talst1_1_904	\N	\N	Pkinase	Kinases
FungiJGICTBE140	Talst1_1	Talst1_1_905	\N	\N	Pkinase	Kinases
FungiJGICTBE140	Talst1_1	Talst1_1_9253	\N	\N	Pkinase	Kinases
FungiJGICTBE140	Theau1	Theau1_52964	\N	\N	Pkinase	Kinases
FungiJGICTBE140	Trire2	Trire2_109876	\N	\N	Pkinase	Kinases
FungiJGICTBE14015	Neofi1	Neofi1_3788	\N	\N	Pkinase	Kinases
FungiJGICTBE14015	Pench1	Pench1_31845	\N	\N	Pkinase	Kinases
FungiJGICTBE14015	PenchWisc1	PenchWisc1_63647	\N	\N	Pkinase	Kinases
FungiJGICTBE14023	Aspzo1	Aspzo1_144403	\N	\N	PTH11	GPCR
FungiJGICTBE14023	Fusox1	Fusox1_13288	\N	\N	PTH11	GPCR
FungiJGICTBE14023	Talma1_1	Talma1_1_119010	\N	\N	PTH11	GPCR
FungiJGICTBE14023	Talst1_1	Talst1_1_2160	\N	\N	PTH11	GPCR
FungiJGICTBE1403	Aspac1	Aspac1_49440	\N	\N	Pkinase	Kinases
FungiJGICTBE1403	Aspbr1	Aspbr1_196028	\N	\N	Pkinase	Kinases
FungiJGICTBE1403	Aspca3	Aspca3_206722	\N	\N	Pkinase	Kinases
FungiJGICTBE1403	Aspcl1	Aspcl1_5835	\N	\N	Pkinase	Kinases
FungiJGICTBE1403	Aspfl1	Aspfl1_29604	\N	\N	Pkinase	Kinases
FungiJGICTBE1403	Aspfo1	Aspfo1_32853	\N	\N	Pkinase	Kinases
FungiJGICTBE1403	Aspfu1	Aspfu1_4193	Afu3g10520	\N	Pkinase	Kinases
FungiJGICTBE1403	Aspgl1	Aspgl1_123949	\N	\N	Pkinase	Kinases
FungiJGICTBE1403	Aspka1	Aspka1_175248	\N	\N	Pkinase	Kinases
FungiJGICTBE1403	Aspni5	Aspni5_41034	\N	\N	Pkinase	Kinases
FungiJGICTBE1403	Aspnid1	Aspnid1_181	AN4936	prp4	Pkinase	Kinases
FungiJGICTBE1403	Aspni_DSM_1	Aspni_DSM_1_167742	\N	\N	Pkinase	Kinases
FungiJGICTBE1403	Aspor1	Aspor1_3227	\N	\N	Pkinase	Kinases
FungiJGICTBE1403	Aspsy1	Aspsy1_56487	\N	\N	Pkinase	Kinases
FungiJGICTBE1403	Aspte1	Aspte1_8145	\N	\N	Pkinase	Kinases
FungiJGICTBE1403	Asptu1	Asptu1_122257	\N	\N	Pkinase	Kinases
FungiJGICTBE1403	Aspve1	Aspve1_129054	\N	\N	Pkinase	Kinases
FungiJGICTBE1403	Aspwe1	Aspwe1_106318	\N	\N	Pkinase	Kinases
FungiJGICTBE1403	Aspzo1	Aspzo1_57508	\N	\N	Pkinase	Kinases
FungiJGICTBE1403	Eurhe1	Eurhe1_515745	\N	\N	Pkinase	Kinases
FungiJGICTBE1403	Fusox1	Fusox1_4822	\N	\N	Pkinase	Kinases
FungiJGICTBE1403	Monru1	Monru1_468253	\N	\N	Pkinase	Kinases
FungiJGICTBE1403	Neofi1	Neofi1_4272	\N	\N	Pkinase	Kinases
FungiJGICTBE1403	Neucr2	Neucr2_5432	\N	\N	Pkinase	Kinases
FungiJGICTBE1403	Neucr2	Neucr2_5433	\N	\N	Pkinase	Kinases
FungiJGICTBE1403	Neucr2	Neucr2_5434	\N	\N	Pkinase	Kinases
FungiJGICTBE1403	Neucr2	Neucr2_5435	\N	\N	Pkinase	Kinases
FungiJGICTBE1403	Neucr2	Neucr2_5436	\N	\N	Pkinase	Kinases
FungiJGICTBE1403	Pench1	Pench1_72243	\N	\N	Pkinase	Kinases
FungiJGICTBE1403	PenchWisc1	PenchWisc1_57744	\N	\N	Pkinase	Kinases
FungiJGICTBE1403	Schpo1	Schpo1_4807	\N	\N	Pkinase	Kinases
FungiJGICTBE1403	Talma1_1	Talma1_1_121502	\N	\N	Pkinase	Kinases
FungiJGICTBE1403	Talst1_1	Talst1_1_8651	\N	\N	Pkinase	Kinases
FungiJGICTBE1403	Theau1	Theau1_35569	\N	\N	Pkinase	Kinases
FungiJGICTBE1403	Trire2	Trire2_21306	\N	\N	Pkinase	Kinases
FungiJGICTBE14077	Picpa1	Picpa1_38397	\N	\N	Pkinase	Kinases
FungiJGICTBE14077	Sacce1	Sacce1_4673	YMR001C	\N	Pkinase	Kinases
FungiJGICTBE14077	SacceM3707_1	SacceM3707_1_32212	\N	\N	Pkinase	Kinases
FungiJGICTBE14077	Schpo1	Schpo1_908	\N	\N	Pkinase	Kinases
FungiJGICTBE14109	Aspfl1	Aspfl1_28158	\N	\N	PTH11	GPCR
FungiJGICTBE14109	Aspor1	Aspor1_8742	\N	\N	PTH11	GPCR
FungiJGICTBE14109	Aspwe1	Aspwe1_46594	\N	\N	PTH11	GPCR
FungiJGICTBE14109	Fusox1	Fusox1_12070	\N	\N	PTH11	GPCR
FungiJGICTBE14158	Aspgl1	Aspgl1_138688	\N	\N	GprK-like	GPCR
FungiJGICTBE14158	Aspwe1	Aspwe1_103198	\N	\N	GprK-like	GPCR
FungiJGICTBE14158	Eurhe1	Eurhe1_445594	\N	\N	GprK-like	GPCR
FungiJGICTBE14158	Trire2	Trire2_37525	\N	\N	GprK-like	GPCR
FungiJGICTBE14195	Aspfl1	Aspfl1_37602	\N	\N	G-alpha	G-Proteins
FungiJGICTBE14211	Aspcl1	Aspcl1_6490	\N	\N	PTH11	GPCR
FungiJGICTBE14211	Aspfu1	Aspfu1_7595	Afu6g04280	\N	PTH11	GPCR
FungiJGICTBE14211	Neofi1	Neofi1_9422	\N	\N	PTH11	GPCR
FungiJGICTBE14211	Talst1_1	Talst1_1_9527	\N	\N	PTH11	GPCR
FungiJGICTBE1423	Aspac1	Aspac1_26903	\N	\N	Pkinase	Kinases
FungiJGICTBE1423	Aspbr1	Aspbr1_25935	\N	\N	Pkinase	Kinases
FungiJGICTBE1423	Aspca3	Aspca3_204280	\N	\N	Pkinase	Kinases
FungiJGICTBE1423	Aspcl1	Aspcl1_5388	\N	\N	Pkinase	Kinases
FungiJGICTBE1423	Aspfl1	Aspfl1_28685	\N	\N	Pkinase	Kinases
FungiJGICTBE1423	Aspfo1	Aspfo1_453774	\N	\N	Pkinase	Kinases
FungiJGICTBE1423	Aspfu1	Aspfu1_3741	Afu3g05900	\N	Pkinase	Kinases
FungiJGICTBE1423	Aspgl1	Aspgl1_35427	\N	\N	Pkinase	Kinases
FungiJGICTBE1423	Aspka1	Aspka1_175904	\N	\N	Pkinase	Kinases
FungiJGICTBE1423	Aspni5	Aspni5_209137	\N	\N	Pkinase	Kinases
FungiJGICTBE1423	Aspnid1	Aspnid1_8670	AN3422	ste7	Pkinase	Kinases
FungiJGICTBE1423	Aspni_DSM_1	Aspni_DSM_1_164275	\N	\N	Pkinase	Kinases
FungiJGICTBE1423	Aspor1	Aspor1_9245	\N	\N	Pkinase	Kinases
FungiJGICTBE1423	Aspsy1	Aspsy1_147787	\N	\N	Pkinase	Kinases
FungiJGICTBE1423	Aspte1	Aspte1_3088	\N	\N	Pkinase	Kinases
FungiJGICTBE1423	Asptu1	Asptu1_124673	\N	\N	Pkinase	Kinases
FungiJGICTBE1423	Aspve1	Aspve1_885675	\N	\N	Pkinase	Kinases
FungiJGICTBE1423	Aspwe1	Aspwe1_114068	\N	\N	Pkinase	Kinases
FungiJGICTBE1423	Aspzo1	Aspzo1_136235	\N	\N	Pkinase	Kinases
FungiJGICTBE1423	Eurhe1	Eurhe1_453427	\N	\N	Pkinase	Kinases
FungiJGICTBE1423	Fusox1	Fusox1_14776	\N	\N	Pkinase	Kinases
FungiJGICTBE1423	Monru1	Monru1_467098	\N	\N	Pkinase	Kinases
FungiJGICTBE1423	Neofi1	Neofi1_4725	\N	\N	Pkinase	Kinases
FungiJGICTBE1423	Neucr2	Neucr2_7098	\N	\N	Pkinase	Kinases
FungiJGICTBE1423	Neucr2	Neucr2_7099	\N	\N	Pkinase	Kinases
FungiJGICTBE1423	Pench1	Pench1_64749	\N	\N	Pkinase	Kinases
FungiJGICTBE1423	PenchWisc1	PenchWisc1_62005	\N	\N	Pkinase	Kinases
FungiJGICTBE1423	Picpa1	Picpa1_36060	\N	\N	Pkinase	Kinases
FungiJGICTBE1423	Sacce1	Sacce1_851	YDL159W	\N	Pkinase	Kinases
FungiJGICTBE1423	SacceM3707_1	SacceM3707_1_30282	\N	\N	Pkinase	Kinases
FungiJGICTBE1423	Schpo1	Schpo1_268	\N	\N	Pkinase	Kinases
FungiJGICTBE1423	Talma1_1	Talma1_1_126049	\N	\N	Pkinase	Kinases
FungiJGICTBE1423	Talst1_1	Talst1_1_1803	\N	\N	Pkinase	Kinases
FungiJGICTBE1423	Theau1	Theau1_42694	\N	\N	Pkinase	Kinases
FungiJGICTBE1423	Trire2	Trire2_75872	\N	\N	Pkinase	Kinases
FungiJGICTBE14272	Aspzo1	Aspzo1_162382	\N	\N	Pkinase	Kinases
FungiJGICTBE14306	Aspfo1	Aspfo1_206891	\N	\N	PTH11	GPCR
FungiJGICTBE14306	Aspka1	Aspka1_179448	\N	\N	PTH11	GPCR
FungiJGICTBE14306	Asptu1	Asptu1_66210	\N	\N	PTH11	GPCR
FungiJGICTBE14313	Aspfl1	Aspfl1_34130	\N	\N	PTH11	GPCR
FungiJGICTBE14313	Aspor1	Aspor1_1764	\N	\N	PTH11	GPCR
FungiJGICTBE14313	Aspzo1	Aspzo1_25901	\N	\N	PTH11	GPCR
FungiJGICTBE14356	Aspfo1	Aspfo1_185491	\N	\N	Pkinase	Kinases
FungiJGICTBE14389	Neofi1	Neofi1_3722	\N	\N	mPRSteroidRecep	GPCR
FungiJGICTBE1439	Aspac1	Aspac1_16934	\N	\N	PTH11	GPCR
FungiJGICTBE1439	Aspbr1	Aspbr1_201552	\N	\N	PTH11	GPCR
FungiJGICTBE1439	Aspbr1	Aspbr1_57607	\N	\N	PTH11	GPCR
FungiJGICTBE1439	Aspca3	Aspca3_125554	\N	\N	PTH11	GPCR
FungiJGICTBE1439	Aspca3	Aspca3_134625	\N	\N	PTH11	GPCR
FungiJGICTBE1439	Aspfl1	Aspfl1_36909	\N	\N	PTH11	GPCR
FungiJGICTBE1439	Aspfo1	Aspfo1_50830	\N	\N	PTH11	GPCR
FungiJGICTBE1439	Aspfo1	Aspfo1_635541	\N	\N	PTH11	GPCR
FungiJGICTBE1439	Aspfu1	Aspfu1_7528	Afu6g03600	\N	PTH11	GPCR
FungiJGICTBE1439	Aspgl1	Aspgl1_593662	\N	\N	PTH11	GPCR
FungiJGICTBE1439	Aspka1	Aspka1_180814	\N	\N	PTH11	GPCR
FungiJGICTBE1439	Aspni5	Aspni5_124352	\N	\N	PTH11	GPCR
FungiJGICTBE1439	Aspni5	Aspni5_124531	\N	\N	PTH11	GPCR
FungiJGICTBE1439	Aspni_DSM_1	Aspni_DSM_1_166716	\N	\N	PTH11	GPCR
FungiJGICTBE1439	Aspsy1	Aspsy1_503404	\N	\N	PTH11	GPCR
FungiJGICTBE1439	Aspte1	Aspte1_1249	\N	\N	PTH11	GPCR
FungiJGICTBE1439	Asptu1	Asptu1_109538	\N	\N	PTH11	GPCR
FungiJGICTBE1439	Asptu1	Asptu1_195815	\N	\N	PTH11	GPCR
FungiJGICTBE1439	Aspve1	Aspve1_143461	\N	\N	PTH11	GPCR
FungiJGICTBE1439	Aspve1	Aspve1_84475	\N	\N	PTH11	GPCR
FungiJGICTBE1439	Aspwe1	Aspwe1_105046	\N	\N	PTH11	GPCR
FungiJGICTBE1439	Eurhe1	Eurhe1_337560	\N	\N	PTH11	GPCR
FungiJGICTBE1439	Fusox1	Fusox1_12720	\N	\N	PTH11	GPCR
FungiJGICTBE1439	Monru1	Monru1_496023	\N	\N	PTH11	GPCR
FungiJGICTBE1439	Neofi1	Neofi1_9355	\N	\N	PTH11	GPCR
FungiJGICTBE1439	Neucr2	Neucr2_8096	\N	\N	PTH11	GPCR
FungiJGICTBE1439	Neucr2	Neucr2_8097	\N	\N	PTH11	GPCR
FungiJGICTBE1439	Pench1	Pench1_34287	\N	\N	PTH11	GPCR
FungiJGICTBE1439	PenchWisc1	PenchWisc1_66820	\N	\N	PTH11	GPCR
FungiJGICTBE1439	Talma1_1	Talma1_1_119633	\N	\N	PTH11	GPCR
FungiJGICTBE1439	Theau1	Theau1_7493	\N	\N	PTH11	GPCR
FungiJGICTBE1439	Trire2	Trire2_61354	\N	\N	PTH11	GPCR
FungiJGICTBE1441	Aspac1	Aspac1_33069	\N	\N	Pkinase	Kinases
FungiJGICTBE1441	Aspbr1	Aspbr1_198794	\N	\N	Pkinase	Kinases
FungiJGICTBE1441	Aspca3	Aspca3_211352	\N	\N	Pkinase	Kinases
FungiJGICTBE1441	Aspcl1	Aspcl1_6400	\N	\N	Pkinase	Kinases
FungiJGICTBE1441	Aspfl1	Aspfl1_31020	\N	\N	Pkinase	Kinases
FungiJGICTBE1441	Aspfo1	Aspfo1_135455	\N	\N	Pkinase	Kinases
FungiJGICTBE1441	Aspfu1	Aspfu1_7681	Afu6g05120	\N	Pkinase	Kinases
FungiJGICTBE1441	Aspgl1	Aspgl1_131272	\N	\N	Pkinase	Kinases
FungiJGICTBE1441	Aspka1	Aspka1_182469	\N	\N	Pkinase	Kinases
FungiJGICTBE1441	Aspni5	Aspni5_209956	\N	\N	Pkinase	Kinases
FungiJGICTBE1441	Aspnid1	Aspnid1_4550	AN6508	gsk3	Pkinase	Kinases
FungiJGICTBE1441	Aspni_DSM_1	Aspni_DSM_1_166540	\N	\N	Pkinase	Kinases
FungiJGICTBE1441	Aspor1	Aspor1_7974	\N	\N	Pkinase	Kinases
FungiJGICTBE1441	Aspsy1	Aspsy1_164039	\N	\N	Pkinase	Kinases
FungiJGICTBE1441	Aspte1	Aspte1_9226	\N	\N	Pkinase	Kinases
FungiJGICTBE1441	Asptu1	Asptu1_131078	\N	\N	Pkinase	Kinases
FungiJGICTBE1441	Aspve1	Aspve1_137547	\N	\N	Pkinase	Kinases
FungiJGICTBE1441	Aspwe1	Aspwe1_36193	\N	\N	Pkinase	Kinases
FungiJGICTBE1441	Aspzo1	Aspzo1_73580	\N	\N	Pkinase	Kinases
FungiJGICTBE1441	Eurhe1	Eurhe1_451120	\N	\N	Pkinase	Kinases
FungiJGICTBE1441	Fusox1	Fusox1_6966	\N	\N	Pkinase	Kinases
FungiJGICTBE1441	Monru1	Monru1_471379	\N	\N	Pkinase	Kinases
FungiJGICTBE1441	Neofi1	Neofi1_9510	\N	\N	Pkinase	Kinases
FungiJGICTBE1441	Neucr2	Neucr2_8180	\N	\N	Pkinase	Kinases
FungiJGICTBE1441	Neucr2	Neucr2_8181	\N	\N	Pkinase	Kinases
FungiJGICTBE1441	Pench1	Pench1_9813	\N	\N	Pkinase	Kinases
FungiJGICTBE1441	PenchWisc1	PenchWisc1_55505	\N	\N	Pkinase	Kinases
FungiJGICTBE1441	Picpa1	Picpa1_36430	\N	\N	Pkinase	Kinases
FungiJGICTBE1441	Sacce1	Sacce1_4820	YMR139W	\N	Pkinase	Kinases
FungiJGICTBE1441	SacceM3707_1	SacceM3707_1_32021	\N	\N	Pkinase	Kinases
FungiJGICTBE1441	Schpo1	Schpo1_371	\N	\N	Pkinase	Kinases
FungiJGICTBE1441	Talma1_1	Talma1_1_123728	\N	\N	Pkinase	Kinases
FungiJGICTBE1441	Talst1_1	Talst1_1_4083	\N	\N	Pkinase	Kinases
FungiJGICTBE1441	Theau1	Theau1_47212	\N	\N	Pkinase	Kinases
FungiJGICTBE1441	Trire2	Trire2_74400	\N	\N	Pkinase	Kinases
FungiJGICTBE14442	Aspgl1	Aspgl1_125807	\N	\N	PTH11	GPCR
FungiJGICTBE14442	Aspwe1	Aspwe1_138454	\N	\N	PTH11	GPCR
FungiJGICTBE14442	Pench1	Pench1_25073	\N	\N	PTH11	GPCR
FungiJGICTBE14442	PenchWisc1	PenchWisc1_55665	\N	\N	PTH11	GPCR
FungiJGICTBE14499	Aspzo1	Aspzo1_77467	\N	\N	PTP	Phosphatases
FungiJGICTBE14499	Talma1_1	Talma1_1_126355	\N	\N	PTP	Phosphatases
FungiJGICTBE14499	Talst1_1	Talst1_1_2172	\N	\N	PTP	Phosphatases
FungiJGICTBE14499	Trire2	Trire2_65499	\N	\N	PTP	Phosphatases
FungiJGICTBE1453	Aspac1	Aspac1_56545	\N	\N	CPD	Phosphatases
FungiJGICTBE1453	Aspbr1	Aspbr1_393227	\N	\N	CPD	Phosphatases
FungiJGICTBE1453	Aspca3	Aspca3_203647	\N	\N	CPD	Phosphatases
FungiJGICTBE1453	Aspcl1	Aspcl1_5920	\N	\N	CPD	Phosphatases
FungiJGICTBE1453	Aspfl1	Aspfl1_29516	\N	\N	CPD	Phosphatases
FungiJGICTBE1453	Aspfo1	Aspfo1_30456	\N	\N	CPD	Phosphatases
FungiJGICTBE1453	Aspfu1	Aspfu1_4280	Afu3g11410	\N	CPD	Phosphatases
FungiJGICTBE1453	Aspgl1	Aspgl1_123548	\N	\N	CPD	Phosphatases
FungiJGICTBE1453	Aspka1	Aspka1_179085	\N	\N	CPD	Phosphatases
FungiJGICTBE1453	Aspni5	Aspni5_197473	\N	\N	CPD	Phosphatases
FungiJGICTBE1453	Aspnid1	Aspnid1_9249	AN2902	podH	CPD	Phosphatases
FungiJGICTBE1453	Aspni_DSM_1	Aspni_DSM_1_157244	\N	\N	CPD	Phosphatases
FungiJGICTBE1453	Aspor1	Aspor1_3307	\N	\N	CPD	Phosphatases
FungiJGICTBE1453	Aspsy1	Aspsy1_775574	\N	\N	CPD	Phosphatases
FungiJGICTBE1453	Aspte1	Aspte1_8240	\N	\N	CPD	Phosphatases
FungiJGICTBE1453	Asptu1	Asptu1_28926	\N	\N	CPD	Phosphatases
FungiJGICTBE1453	Aspve1	Aspve1_126883	\N	\N	CPD	Phosphatases
FungiJGICTBE1453	Aspwe1	Aspwe1_169132	\N	\N	CPD	Phosphatases
FungiJGICTBE1453	Aspzo1	Aspzo1_138657	\N	\N	CPD	Phosphatases
FungiJGICTBE1453	Eurhe1	Eurhe1_457072	\N	\N	CPD	Phosphatases
FungiJGICTBE1453	Fusox1	Fusox1_12818	\N	\N	CPD	Phosphatases
FungiJGICTBE1453	Monru1	Monru1_375184	\N	\N	CPD	Phosphatases
FungiJGICTBE1453	Neofi1	Neofi1_4188	\N	\N	CPD	Phosphatases
FungiJGICTBE1453	Neucr2	Neucr2_9631	\N	\N	CPD	Phosphatases
FungiJGICTBE1453	Neucr2	Neucr2_9632	\N	\N	CPD	Phosphatases
FungiJGICTBE1453	Pench1	Pench1_71133	\N	\N	CPD	Phosphatases
FungiJGICTBE1453	PenchWisc1	PenchWisc1_57677	\N	\N	CPD	Phosphatases
FungiJGICTBE1453	Picpa1	Picpa1_37278	\N	\N	CPD	Phosphatases
FungiJGICTBE1453	Sacce1	Sacce1_4974	YMR277W	\N	CPD	Phosphatases
FungiJGICTBE1453	SacceM3707_1	SacceM3707_1_31809	\N	\N	CPD	Phosphatases
FungiJGICTBE1453	Schpo1	Schpo1_2060	\N	\N	CPD	Phosphatases
FungiJGICTBE1453	Talma1_1	Talma1_1_121354	\N	\N	CPD	Phosphatases
FungiJGICTBE1453	Talst1_1	Talst1_1_8504	\N	\N	CPD	Phosphatases
FungiJGICTBE1453	Theau1	Theau1_438	\N	\N	CPD	Phosphatases
FungiJGICTBE1453	Trire2	Trire2_48686	\N	\N	CPD	Phosphatases
FungiJGICTBE14694	Aspac1	Aspac1_58823	\N	\N	Pkinase	Kinases
FungiJGICTBE14694	Aspca3	Aspca3_10816	\N	\N	Pkinase	Kinases
FungiJGICTBE1473	Aspac1	Aspac1_28206	\N	\N	PI3_PI4	Kinases
FungiJGICTBE1473	Aspbr1	Aspbr1_663705	\N	\N	PI3_PI4	Kinases
FungiJGICTBE1473	Aspca3	Aspca3_139165	\N	\N	PI3_PI4	Kinases
FungiJGICTBE1473	Aspcl1	Aspcl1_508	\N	\N	PI3_PI4	Kinases
FungiJGICTBE1473	Aspfl1	Aspfl1_35768	\N	\N	PI3_PI4	Kinases
FungiJGICTBE1473	Aspfo1	Aspfo1_127217	\N	\N	PI3_PI4	Kinases
FungiJGICTBE1473	Aspfu1	Aspfu1_6157	Afu5g02570	\N	PI3_PI4	Kinases
FungiJGICTBE1473	Aspgl1	Aspgl1_129029	\N	\N	PI3_PI4	Kinases
FungiJGICTBE1473	Aspka1	Aspka1_174761	\N	\N	PI3_PI4	Kinases
FungiJGICTBE1473	Aspni5	Aspni5_207211	\N	\N	PI3_PI4	Kinases
FungiJGICTBE1473	Aspni_DSM_1	Aspni_DSM_1_157535	\N	\N	PI3_PI4	Kinases
FungiJGICTBE1473	Aspor1	Aspor1_6797	\N	\N	PI3_PI4	Kinases
FungiJGICTBE1473	Aspsy1	Aspsy1_1151145	\N	\N	PI3_PI4	Kinases
FungiJGICTBE1473	Aspte1	Aspte1_3362	\N	\N	PI3_PI4	Kinases
FungiJGICTBE1473	Asptu1	Asptu1_119761	\N	\N	PI3_PI4	Kinases
FungiJGICTBE1473	Aspve1	Aspve1_310869	\N	\N	PI3_PI4	Kinases
FungiJGICTBE1473	Aspwe1	Aspwe1_42870	\N	\N	PI3_PI4	Kinases
FungiJGICTBE1473	Aspzo1	Aspzo1_1370320	\N	\N	PI3_PI4	Kinases
FungiJGICTBE1473	Eurhe1	Eurhe1_218074	\N	\N	PI3_PI4	Kinases
FungiJGICTBE1473	Monru1	Monru1_379271	\N	\N	PI3_PI4	Kinases
FungiJGICTBE1473	Neofi1	Neofi1_1862	\N	\N	PI3_PI4	Kinases
FungiJGICTBE1473	Neucr2	Neucr2_7813	\N	\N	PI3_PI4	Kinases
FungiJGICTBE1473	Pench1	Pench1_31339	\N	\N	PI3_PI4	Kinases
FungiJGICTBE1473	PenchWisc1	PenchWisc1_64316	\N	\N	PI3_PI4	Kinases
FungiJGICTBE1473	Picpa1	Picpa1_36646	\N	\N	PI3_PI4	Kinases
FungiJGICTBE1473	Sacce1	Sacce1_3062	YHR099W	\N	PI3_PI4	Kinases
FungiJGICTBE1473	SacceM3707_1	SacceM3707_1_35413	\N	\N	PI3_PI4	Kinases
FungiJGICTBE1473	Schpo1	Schpo1_103	\N	\N	PI3_PI4	Kinases
FungiJGICTBE1473	Schpo1	Schpo1_3089	\N	\N	PI3_PI4	Kinases
FungiJGICTBE1473	Talma1_1	Talma1_1_124667	\N	\N	PI3_PI4	Kinases
FungiJGICTBE1473	Talst1_1	Talst1_1_11903	\N	\N	PI3_PI4	Kinases
FungiJGICTBE1473	Theau1	Theau1_41071	\N	\N	PI3_PI4	Kinases
FungiJGICTBE1473	Trire2	Trire2_77251	\N	\N	PI3_PI4	Kinases
FungiJGICTBE14753	Aspsy1	Aspsy1_49589	\N	\N	Pkinase	Kinases
FungiJGICTBE14753	Aspsy1	Aspsy1_52595	\N	\N	Pkinase	Kinases
[truncated: 9,122 more rows]
