# Supplementary material for: Comparative genomics reveals high biological diversity and specific adaptations in the industrially and medically important fungal genus Aspergillus
Source: Genome Biol. 2017 Feb 14;18:28. doi: 10.1186/s13059-017-1151-0 (PMC5307856; doi:10.1186/s13059-017-1151-0)
Supplement: Additional file 32: — Distribution of SRPKs in Eurotiomycetes. (XLSX 11 kb) [file 13059_2017_1151_MOESM32_ESM.xlsx]

## Sheet: Sheet1
Additional File 32. Distribution of Serine-Arginine Protein Kinases in Eurotiomycetes
Cluster	A. nidulans locus (Name)	Aspergillus aculeatus	Aspergillus brasiliensis	Aspergillus carbonarius	Aspergillus clavatus	Aspergillus flavus	Aspergillus foetidus	Aspergillus fumigatus	Aspergillus glaucus	Aspergillus kawachii	Aspergillus niger ATCC 1015 v3.0	Aspergillus niger	Aspergillus nidulans from AspGD	Aspergillus oryzae	Aspergillus sydowii	Aspergillus terreus	Aspergillus tubingensis	Aspergillus versicolor	Aspergillus wentii	Aspergillus zonatus	Eurotium herbariorum	Monascus ruber	Aspergillus fischeri NRRL 181	Penicillium chrysogenum v1.0	Penicillium rubens Wisconsin 54-1255	Talaromyces marneffei	Thermoascus aurantiacus v1.0	Talaromyces stipitatus		Eurotiomycetes		Pichia pastoris	Saccharomyces cerevisiae S288C	Saccharomyces cerevisiae	Schizosaccharomyces pombe	Neurospora crassa OR74A v2.0	Fusarium oxysporum v1.0	Trichoderma reesei v2.0		Fungi
FungiJGICTBE1046	AN7185 (SrpkA)	1	1	1	1	1	1	1	1	1	1	1	1	1	1	1	1	1	1	1	1	1	1	1	1	1	1	2		28		0	1	1	1	3	1	1		36
FungiJGICTBE7607	AN10895(SrpkB)	1	1	1	1	1	1	1	0	1	1	1	1	1	0	1	1	0	1	0	0	2	1	0	0	0	0	0		18		0	0	0	0	0	0	0		18
FungiJGICTBE6577	AN1315(SrpkC)	0	1	2	2	1	1	0	1	1	0	0	1	2	0	1	1	0	2	1	0	1	0	1	1	1	0	1		22		0	0	0	0	0	0	1		23
FungiJGICTBE7792	AN10325(SrpkD)	0	0	0	1	0	0	1	1	0	0	0	1	0	1	0	0	4	0	1	0	0	1	0	0	0	1	1		13		0	0	0	0	4	1	0		18
FungiJGICTBE8144	AN10937(SrpkE)	0	1	0	1	1	1	1	0	1	0	1	1	1	0	1	1	1	1	1	0	0	0	1	1	0	0	0		16		0	0	0	0	0	1	0		17
FungiJGICTBE3848	AN10082(SrpkF)	0	2	2	3	0	1	1	1	1	1	1	1	0	1	1	1	0	0	1	1	3	1	2	2	1	1	0		29		0	0	0	0	0	0	0		29
FungiJGICTBE7558	AN10462(SrpkG)	0	1	1	0	0	1	0	1	1	1	1	1	1	1	1	1	1	1	1	0	2	1	1	1	0	0	0		20		0	0	0	0	0	0	0		20
	Total	2	7	7	9	4	6	5	5	6	4	5	7	6	4	6	6	7	6	6	2	9	5	6	6	3	3	4		118		0	1	1	1	7	3	2		125
