# Supplementary material for: Comparative genomics reveals high biological diversity and specific adaptations in the industrially and medically important fungal genus Aspergillus
Source: Genome Biol. 2017 Feb 14;18:28. doi: 10.1186/s13059-017-1151-0 (PMC5307856; doi:10.1186/s13059-017-1151-0)
Supplement: Additional file 36: — Introduction of forbidden domains for the HMM analysis of signal transduction genes. (TXT 806 bytes) [file 13059_2017_1151_MOESM36_ESM.txt]

G-alpha:GProt	G-alpha
G-beta:GProt	G-beta
G-gamma:GProt	G-gamma
PheromoneReceptors:GPCR	STE2=STE3
cAMPReceptor:GPCR	Git3
Stm1-related:GPCR	stm1-like-region1
MicrobialOpsins:GPCR	Bac_rhodopsin
mPRSteroidRecep:GPCR	HlyIII
GprK-like:GPCR	CTBEGprK-like
PTH11:GPCR	CTBEPTH11
MG00532-like:GPCR	CTBEMG00532-like
HisKA:KIN	HisKA
PI3_PI4:KIN	PI3_PI4_kinase	CTBETOR
BCDHK_Adom3:KIN	BCDHK_Adom3
Pkinase:KIN	Pkinase	RIO1,HisKA
RIO1:KIN	RIO1
TOR:KIN	CTBETOR
SSU72:Phosphatases	Ssu72
PPM:Phosphatases	PP2C=PP2C_2=SpoIIE
PTP:Phosphatases	Y_phosphatase=Y_phosphatase2=Y_phosphatase3=DSPc=LMWPc=CTBECDC25
PPP:Phosphatases	PP2Ac
CPD:Phosphatases	NIF
FKBP_C:Immunophilins	FKBP_C	Pkinase
Parvulins:Immunophilins	Rotamase_3
cyclophilin:Immunophilins	Pro_isomerase
Ras:GProt	Ras
