# Supplementary material for: Comparative genomics reveals high biological diversity and specific adaptations in the industrially and medically important fungal genus Aspergillus
Source: Genome Biol. 2017 Feb 14;18:28. doi: 10.1186/s13059-017-1151-0 (PMC5307856; doi:10.1186/s13059-017-1151-0)
Supplement: Additional file 37: — HMM file used for the identification of protein classes of interest related to signal transduction. (HMMS 4334 kb) [file 13059_2017_1151_MOESM37_ESM.hmms]

HMMER3/b [3.0 | March 2010]
NAME  stm1-like-region1
LENG  82
ALPH  amino
RF    no
CS    no
MAP   yes
DATE  Mon May  6 22:22:18 2013
NSEQ  2
EFFN  0.535156
CKSUM 2382556212
GA    40.0 40.0
STATS LOCAL MSV       -9.2255  0.71853
STATS LOCAL VITERBI   -9.8301  0.71853
STATS LOCAL FORWARD   -3.6173  0.71853
HMM          A        C        D        E        F        G        H        I        K        L        M        N        P        Q        R        S        T        V        W        Y   
            m->m     m->i     m->d     i->m     i->i     d->m     d->d
  COMPO   2.52575  3.81637  3.25461  3.14603  3.05087  2.75775  4.07073  2.41052  3.22055  2.08052  3.52842  3.28749  3.69698  3.37330  3.45510  2.66266  3.02559  2.32140  3.95566  3.19270
          2.68618  4.42225  2.77519  2.73123  3.46354  2.40513  3.72494  3.29354  2.67741  2.69355  4.24690  2.90347  2.73739  3.18146  2.89801  2.37887  2.77519  2.98518  4.58477  3.61503
          0.03060  3.89779  4.62014  0.61958  0.77255  0.00000        *
      1   1.85544  4.31888  3.70349  3.27502  3.48109  3.50649  4.16784  2.45189  3.15155  1.66410  3.43122  3.56214  4.04289  3.51335  3.42885  2.90034  2.95967  2.30509  5.14142  3.89338      1 - -
          2.68618  4.42225  2.77519  2.73123  3.46354  2.40513  3.72494  3.29354  2.67741  2.69355  4.24690  2.90347  2.73739  3.18146  2.89801  2.37887  2.77519  2.98518  4.58477  3.61503
          0.03060  3.89779  4.62014  0.61958  0.77255  0.48576  0.95510
      2   2.32718  4.24803  3.22813  3.04485  4.10137  2.97742  4.15411  3.62730  3.12032  3.34550  4.26933  3.26573  3.71827  3.46762  3.40573  1.05353  2.80917  3.15687  5.47179  4.18498      2 - -
          2.68618  4.42225  2.77519  2.73123  3.46354  2.40513  3.72494  3.29354  2.67741  2.69355  4.24690  2.90347  2.73739  3.18146  2.89801  2.37887  2.77519  2.98518  4.58477  3.61503
          0.03060  3.89779  4.62014  0.61958  0.77255  0.48576  0.95510
      3   2.69609  4.46925  3.37507  3.27756  4.41986  0.69109  4.39649  4.02544  3.46230  3.67644  4.65223  3.53931  3.86121  3.78442  3.69577  2.86869  3.17928  3.54886  5.50853  4.52254      3 - -
          2.68618  4.42225  2.77519  2.73123  3.46354  2.40513  3.72494  3.29354  2.67741  2.69355  4.24690  2.90347  2.73739  3.18146  2.89801  2.37887  2.77519  2.98518  4.58477  3.61503
          0.03060  3.89779  4.62014  0.61958  0.77255  0.48576  0.95510
      4   3.14871  4.50532  4.61884  4.09931  3.18046  4.38149  4.74253  1.48310  3.92552  1.27301  3.02617  4.37144  4.64269  4.16809  4.10650  3.75012  3.39288  1.91996  5.19090  4.01006      4 - -
          2.68618  4.42225  2.77519  2.73123  3.46354  2.40513  3.72494  3.29354  2.67741  2.69355  4.24690  2.90347  2.73739  3.18146  2.89801  2.37887  2.77519  2.98518  4.58477  3.61503
          0.03060  3.89779  4.62014  0.61958  0.77255  0.48576  0.95510
      5   2.52020  4.32039  3.41886  3.01076  3.52181  3.33768  3.95535  2.83265  2.90329  1.84348  3.60852  3.33259  3.89641  3.28923  3.20519  1.92028  2.86446  2.61482  5.04978  3.73131      5 - -
          2.68618  4.42225  2.77519  2.73123  3.46354  2.40513  3.72494  3.29354  2.67741  2.69355  4.24690  2.90347  2.73739  3.18146  2.89801  2.37887  2.77519  2.98518  4.58477  3.61503
          0.03060  3.89779  4.62014  0.61958  0.77255  0.48576  0.95510
      6   2.69609  4.46925  3.37507  3.27756  4.41986  0.69109  4.39649  4.02544  3.46230  3.67644  4.65223  3.53931  3.86121  3.78442  3.69577  2.86869  3.17928  3.54886  5.50853  4.52254      6 - -
          2.68618  4.42225  2.77519  2.73123  3.46354  2.40513  3.72494  3.29354  2.67741  2.69355  4.24690  2.90347  2.73739  3.18146  2.89801  2.37887  2.77519  2.98518  4.58477  3.61503
          0.03060  3.89779  4.62014  0.61958  0.77255  0.48576  0.95510
      7   2.32718  4.24803  3.22813  3.04485  4.10137  2.97742  4.15411  3.62730  3.12032  3.34550  4.26933  3.26573  3.71827  3.46762  3.40573  1.05353  2.80917  3.15687  5.47179  4.18498      7 - -
          2.68618  4.42225  2.77519  2.73123  3.46354  2.40513  3.72494  3.29354  2.67741  2.69355  4.24690  2.90347  2.73739  3.18146  2.89801  2.37887  2.77519  2.98518  4.58477  3.61503
          0.03060  3.89779  4.62014  0.61958  0.77255  0.48576  0.95510
      8   3.05077  4.46223  4.37196  3.98856  3.39106  4.09409  4.71185  1.04711  3.81719  1.97172  3.32227  4.23033  4.52271  4.16276  4.01085  3.59168  3.34941  1.84634  5.28726  4.02786      8 - -
          2.68618  4.42225  2.77519  2.73123  3.46354  2.40513  3.72494  3.29354  2.67741  2.69355  4.24690  2.90347  2.73739  3.18146  2.89801  2.37887  2.77519  2.98518  4.58477  3.61503
          0.03060  3.89779  4.62014  0.61958  0.77255  0.48576  0.95510
      9   2.32718  4.24803  3.22813  3.04485  4.10137  2.97742  4.15411  3.62730  3.12032  3.34550  4.26933  3.26573  3.71827  3.46762  3.40573  1.05353  2.80917  3.15687  5.47179  4.18498      9 - -
          2.68618  4.42225  2.77519  2.73123  3.46354  2.40513  3.72494  3.29354  2.67741  2.69355  4.24690  2.90347  2.73739  3.18146  2.89801  2.37887  2.77519  2.98518  4.58477  3.61503
          0.03060  3.89779  4.62014  0.61958  0.77255  0.48576  0.95510
     10   3.14871  4.50532  4.61884  4.09931  3.18046  4.38149  4.74253  1.48310  3.92552  1.27301  3.02617  4.37144  4.64269  4.16809  4.10650  3.75012  3.39288  1.91996  5.19090  4.01006     10 - -
          2.68618  4.42225  2.77519  2.73123  3.46354  2.40513  3.72494  3.29354  2.67741  2.69355  4.24690  2.90347  2.73739  3.18146  2.89801  2.37887  2.77519  2.98518  4.58477  3.61503
          0.03060  3.89779  4.62014  0.61958  0.77255  0.48576  0.95510
     11   2.23538  4.17107  3.30779  2.99925  4.11385  2.96393  4.07631  3.44677  3.00759  3.19772  4.06598  3.21943  3.67669  3.34339  3.32370  1.64994  1.77298  2.99754  5.48018  4.23961     11 - -
          2.68618  4.42225  2.77519  2.73123  3.46354  2.40513  3.72494  3.29354  2.67741  2.69355  4.24690  2.90347  2.73739  3.18146  2.89801  2.37887  2.77519  2.98518  4.58477  3.61503
          0.03060  3.89779  4.62014  0.61958  0.77255  0.48576  0.95510
     12   2.61463  0.89051  4.13983  3.88508  3.87039  3.23244  4.52657  3.01831  3.71209  2.93274  4.05478  3.86530  3.94141  4.05713  3.83206  2.88636  3.08350  2.76123  5.28141  4.15796     12 - -
          2.68618  4.42225  2.77519  2.73123  3.46354  2.40513  3.72494  3.29354  2.67741  2.69355  4.24690  2.90347  2.73739  3.18146  2.89801  2.37887  2.77519  2.98518  4.58477  3.61503
          0.03060  3.89779  4.62014  0.61958  0.77255  0.48576  0.95510
     13   3.37731  4.74306  4.12966  3.84185  2.69172  3.75832  3.93058  3.40177  3.56343  2.79239  4.03443  3.98575  4.27812  3.94972  3.68739  3.58078  3.67894  3.29281  0.83575  2.69246     13 - -
          2.68618  4.42225  2.77519  2.73123  3.46354  2.40513  3.72494  3.29354  2.67741  2.69355  4.24690  2.90347  2.73739  3.18146  2.89801  2.37887  2.77519  2.98518  4.58477  3.61503
          0.03060  3.89779  4.62014  0.61958  0.77255  0.48576  0.95510
     14   3.05077  4.46223  4.37196  3.98856  3.39106  4.09409  4.71185  1.04711  3.81719  1.97172  3.32227  4.23033  4.52271  4.16276  4.01085  3.59168  3.34941  1.84634  5.28726  4.02786     14 - -
          2.68618  4.42225  2.77519  2.73123  3.46354  2.40513  3.72494  3.29354  2.67741  2.69355  4.24690  2.90347  2.73739  3.18146  2.89801  2.37887  2.77519  2.98518  4.58477  3.61503
          0.03060  3.89779  4.62014  0.61958  0.77255  0.48576  0.95510
     15   3.06858  4.44709  4.51008  4.00244  1.96146  4.21327  4.34007  1.59583  3.87679  1.71574  3.06318  4.18955  4.51149  4.04581  4.03320  3.56478  3.31164  2.10638  4.70666  3.29154     15 - -
          2.68618  4.42225  2.77519  2.73123  3.46354  2.40513  3.72494  3.29354  2.67741  2.69355  4.24690  2.90347  2.73739  3.18146  2.89801  2.37887  2.77519  2.98518  4.58477  3.61503
          0.03060  3.89779  4.62014  0.61958  0.77255  0.48576  0.95510
     16   3.00573  4.43361  4.40748  3.90938  3.27331  4.15308  4.61695  1.96464  3.74506  1.39291  3.14706  4.17434  4.50668  4.03462  3.95761  3.52828  3.27607  1.45562  5.19927  3.98416     16 - -
          2.68618  4.42225  2.77519  2.73123  3.46354  2.40513  3.72494  3.29354  2.67741  2.69355  4.24690  2.90347  2.73739  3.18146  2.89801  2.37887  2.77519  2.98518  4.58477  3.61503
          0.03060  3.89779  4.62014  0.61958  0.77255  0.48576  0.95510
     17   3.20358  4.58429  4.50660  4.02154  1.81823  4.26962  4.20306  2.33219  3.87921  1.23422  3.01320  4.19294  4.54765  4.02599  4.02451  3.63186  3.43951  2.40783  4.49372  2.99840     17 - -
          2.68618  4.42225  2.77519  2.73123  3.46354  2.40513  3.72494  3.29354  2.67741  2.69355  4.24690  2.90347  2.73739  3.18146  2.89801  2.37887  2.77519  2.98518  4.58477  3.61503
          0.03060  3.89779  4.62014  0.61958  0.77255  0.48576  0.95510
     18   2.82799  4.36337  4.16048  3.82420  3.56838  3.75022  4.62148  2.04851  3.69237  2.25088  3.52949  4.01002  4.30918  4.05026  3.90247  3.25519  3.18883  0.99357  5.35716  4.09044     18 - -
          2.68618  4.42225  2.77519  2.73123  3.46354  2.40513  3.72494  3.29354  2.67741  2.69355  4.24690  2.90347  2.73739  3.18146  2.89801  2.37887  2.77519  2.98518  4.58477  3.61503
          0.03060  3.89779  4.62014  0.61958  0.77255  0.48576  0.95510
     19   2.78460  4.53798  3.39446  3.23697  4.23037  3.22405  4.31253  3.78207  3.29640  3.40625  4.45703  3.54124  0.78188  3.68441  3.53925  2.95283  3.22811  3.42458  5.41020  4.35131     19 - -
          2.68618  4.42225  2.77519  2.73123  3.46354  2.40513  3.72494  3.29354  2.67741  2.69355  4.24690  2.90347  2.73739  3.18146  2.89801  2.37887  2.77519  2.98518  4.58477  3.61503
          0.03060  3.89779  4.62014  0.61958  0.77255  0.48576  0.95510
     20   2.90045  4.88732  2.91926  2.67414  4.05929  3.38251  3.83275  3.69370  2.49312  3.19356  4.22047  3.13418  3.93618  1.18971  2.77690  2.94702  3.19729  3.42172  5.32671  4.02205     20 - -
          2.68618  4.42225  2.77519  2.73123  3.46354  2.40513  3.72494  3.29354  2.67741  2.69355  4.24690  2.90347  2.73739  3.18146  2.89801  2.37887  2.77519  2.98518  4.58477  3.61503
          0.03060  3.89779  4.62014  0.61958  0.77255  0.48576  0.95510
     21   3.14871  4.50532  4.61884  4.09931  3.18046  4.38149  4.74253  1.48310  3.92552  1.27301  3.02617  4.37144  4.64269  4.16809  4.10650  3.75012  3.39288  1.91996  5.19090  4.01006     21 - -
          2.68618  4.42225  2.77519  2.73123  3.46354  2.40513  3.72494  3.29354  2.67741  2.69355  4.24690  2.90347  2.73739  3.18146  2.89801  2.37887  2.77519  2.98518  4.58477  3.61503
          0.03060  3.89779  4.62014  0.61958  0.77255  0.48576  0.95510
     22   2.87437  4.37065  4.00793  3.50989  2.75279  3.88587  3.91898  1.79082  3.35232  2.12363  3.30173  3.74796  4.25148  3.63687  3.57451  3.21234  3.11779  2.30808  4.42493  2.02243     22 - -
          2.68618  4.42225  2.77519  2.73123  3.46354  2.40513  3.72494  3.29354  2.67741  2.69355  4.24690  2.90347  2.73739  3.18146  2.89801  2.37887  2.77519  2.98518  4.58477  3.61503
          0.03060  3.89779  4.62014  0.61958  0.77255  0.48576  0.95510
     23   2.97370  5.09044  2.49775  0.98992  4.43977  3.29012  3.87884  3.89868  2.76252  3.51164  4.48433  2.94676  3.89584  3.09383  3.17415  2.95339  3.27805  3.57983  5.60656  4.32857     23 - -
          2.68618  4.42225  2.77519  2.73123  3.46354  2.40513  3.72494  3.29354  2.67741  2.69355  4.24690  2.90347  2.73739  3.18146  2.89801  2.37887  2.77519  2.98518  4.58477  3.61503
          0.03060  3.89779  4.62014  0.61958  0.77255  0.48576  0.95510
     24   2.74411  4.74183  2.72182  2.60974  4.10928  3.20070  3.94094  3.82491  2.84664  3.46885  4.42380  1.11401  3.85371  3.21357  3.20230  2.81022  3.12670  3.44457  5.41227  4.05567     24 - -
          2.68618  4.42225  2.77519  2.73123  3.46354  2.40513  3.72494  3.29354  2.67741  2.69355  4.24690  2.90347  2.73739  3.18146  2.89801  2.37887  2.77519  2.98518  4.58477  3.61503
          0.03060  3.89779  4.62014  0.61958  0.77255  0.48576  0.95510
     25   3.42505  4.73468  4.40700  4.04686  1.36096  4.22104  3.44692  3.13843  3.90823  2.50601  3.75227  3.93059  4.54471  3.95246  3.99970  3.57958  3.65251  3.05872  3.62010  1.33846     25 - -
          2.68618  4.42225  2.77519  2.73123  3.46354  2.40513  3.72494  3.29354  2.67741  2.69355  4.24690  2.90347  2.73739  3.18146  2.89801  2.37887  2.77519  2.98518  4.58477  3.61503
          0.03060  3.89779  4.62014  0.61958  0.77255  0.48576  0.95510
     26   2.81061  4.67092  3.37675  2.84127  3.19740  3.58327  3.63024  3.25818  2.40199  2.83278  3.79521  3.23572  3.98801  2.99363  1.92332  2.91467  3.03870  3.02517  4.67819  2.13357     26 - -
          2.68618  4.42225  2.77519  2.73123  3.46354  2.40513  3.72494  3.29354  2.67741  2.69355  4.24690  2.90347  2.73739  3.18146  2.89801  2.37887  2.77519  2.98518  4.58477  3.61503
          0.03060  3.89779  4.62014  0.61958  0.77255  0.48576  0.95510
     27   2.75582  4.89531  2.94761  2.54132  4.25367  3.38889  3.64922  3.74039  2.19587  3.28467  4.14225  2.06103  3.86636  2.81400  1.82694  2.77951  3.01098  3.39315  5.38425  4.08714     27 - -
          2.68618  4.42225  2.77519  2.73123  3.46354  2.40513  3.72494  3.29354  2.67741  2.69355  4.24690  2.90347  2.73739  3.18146  2.89801  2.37887  2.77519  2.98518  4.58477  3.61503
          0.03060  3.89779  4.62014  0.61958  0.77255  0.48576  0.95510
     28   2.68207  4.77672  2.85257  2.54015  4.30640  2.04331  3.74210  3.73127  1.69660  3.31855  4.17750  3.00383  3.82974  2.92061  2.71822  2.72986  2.98656  3.35990  5.46093  4.19134     28 - -
          2.68618  4.42225  2.77519  2.73123  3.46354  2.40513  3.72494  3.29354  2.67741  2.69355  4.24690  2.90347  2.73739  3.18146  2.89801  2.37887  2.77519  2.98518  4.58477  3.61503
          0.03060  3.89779  4.62014  0.61958  0.77255  0.48576  0.95510
     29   2.46399  4.53815  2.73887  2.53334  4.22379  3.08512  3.85416  3.74284  2.73565  3.37146  4.21635  1.94360  3.73267  3.06531  3.13595  1.77349  2.85568  3.29323  5.52286  4.17421     29 - -
          2.68618  4.42225  2.77519  2.73123  3.46354  2.40513  3.72494  3.29354  2.67741  2.69355  4.24690  2.90347  2.73739  3.18146  2.89801  2.37887  2.77519  2.98518  4.58477  3.61503
          0.03060  3.89779  4.62014  0.61958  0.77255  0.48576  0.95510
     30   1.50796  4.12059  3.34885  3.07525  4.17771  2.90798  4.14923  3.51476  3.12377  3.27208  4.13223  3.24388  3.65057  3.42840  3.42933  1.59575  2.66915  3.02498  5.54611  4.31841     30 - -
          2.68618  4.42225  2.77519  2.73123  3.46354  2.40513  3.72494  3.29354  2.67741  2.69355  4.24690  2.90347  2.73739  3.18146  2.89801  2.37887  2.77519  2.98518  4.58477  3.61503
          0.03060  3.89779  4.62014  0.61958  0.77255  0.48576  0.95510
     31   2.89711  5.42854  1.55680  1.52660  4.71461  3.18475  3.72480  4.21980  2.73269  3.73980  4.59828  2.65594  3.80263  2.89353  3.31542  2.78822  3.18519  3.80636  5.89610  4.40816     31 - -
          2.68618  4.42225  2.77519  2.73123  3.46354  2.40513  3.72494  3.29354  2.67741  2.69355  4.24690  2.90347  2.73739  3.18146  2.89801  2.37887  2.77519  2.98518  4.58477  3.61503
          0.03060  3.89779  4.62014  0.61958  0.77255  0.48576  0.95510
     32   1.47799  4.14399  3.28565  3.05800  4.24523  1.75422  4.17421  3.59219  3.16644  3.33938  4.19848  3.24114  3.65639  3.45551  3.47390  2.38767  2.69773  3.08450  5.58826  4.38120     32 - -
          2.68618  4.42225  2.77519  2.73123  3.46354  2.40513  3.72494  3.29354  2.67741  2.69355  4.24690  2.90347  2.73739  3.18146  2.89801  2.37887  2.77519  2.98518  4.58477  3.61503
          0.03060  3.89779  4.62014  0.61958  0.77255  0.48576  0.95510
     33   3.14871  4.50532  4.61884  4.09931  3.18046  4.38149  4.74253  1.48310  3.92552  1.27301  3.02617  4.37144  4.64269  4.16809  4.10650  3.75012  3.39288  1.91996  5.19090  4.01006     33 - -
          2.68618  4.42225  2.77519  2.73123  3.46354  2.40513  3.72494  3.29354  2.67741  2.69355  4.24690  2.90347  2.73739  3.18146  2.89801  2.37887  2.77519  2.98518  4.58477  3.61503
          0.03060  3.89779  4.62014  0.61958  0.77255  0.48576  0.95510
     34   2.32718  4.24803  3.22813  3.04485  4.10137  2.97742  4.15411  3.62730  3.12032  3.34550  4.26933  3.26573  3.71827  3.46762  3.40573  1.05353  2.80917  3.15687  5.47179  4.18498     34 - -
          2.68618  4.42225  2.77519  2.73123  3.46354  2.40513  3.72494  3.29354  2.67741  2.69355  4.24690  2.90347  2.73739  3.18146  2.89801  2.37887  2.77519  2.98518  4.58477  3.61503
          0.03060  3.89779  4.62014  0.61958  0.77255  0.48576  0.95510
     35   3.18347  4.63812  4.23019  3.86996  3.14506  4.01441  4.51774  2.35027  3.63747  0.84465  3.15974  4.14300  4.44529  3.99974  3.80947  3.58793  3.47649  2.39421  5.03373  3.76296     35 - -
          2.68618  4.42225  2.77519  2.73123  3.46354  2.40513  3.72494  3.29354  2.67741  2.69355  4.24690  2.90347  2.73739  3.18146  2.89801  2.37887  2.77519  2.98518  4.58477  3.61503
          0.03060  3.89779  4.62014  0.61958  0.77255  0.48576  0.95510
     36   3.18347  4.63812  4.23019  3.86996  3.14506  4.01441  4.51774  2.35027  3.63747  0.84465  3.15974  4.14300  4.44529  3.99974  3.80947  3.58793  3.47649  2.39421  5.03373  3.76296     36 - -
          2.68618  4.42225  2.77519  2.73123  3.46354  2.40513  3.72494  3.29354  2.67741  2.69355  4.24690  2.90347  2.73739  3.18146  2.89801  2.37887  2.77519  2.98518  4.58477  3.61503
          0.03060  3.89779  4.62014  0.61958  0.77255  0.48576  0.95510
     37   3.29031  4.68458  4.27344  3.99259  0.97119  3.97449  3.88808  2.81070  3.89894  2.17484  3.53700  4.04759  4.43238  4.05989  4.01242  3.55905  3.59139  2.80329  4.12935  2.49307     37 - -
          2.68618  4.42225  2.77519  2.73123  3.46354  2.40513  3.72494  3.29354  2.67741  2.69355  4.24690  2.90347  2.73739  3.18146  2.89801  2.37887  2.77519  2.98518  4.58477  3.61503
          0.03060  3.89779  4.62014  0.61958  0.77255  0.48576  0.95510
     38   3.00573  4.43361  4.40748  3.90938  3.27331  4.15308  4.61695  1.96464  3.74506  1.39291  3.14706  4.17434  4.50668  4.03462  3.95761  3.52828  3.27607  1.45562  5.19927  3.98416     38 - -
          2.68618  4.42225  2.77519  2.73123  3.46354  2.40513  3.72494  3.29354  2.67741  2.69355  4.24690  2.90347  2.73739  3.18146  2.89801  2.37887  2.77519  2.98518  4.58477  3.61503
          0.03060  3.89779  4.62014  0.61958  0.77255  0.48576  0.95510
     39   2.93595  4.38094  4.32414  3.83375  1.99128  4.01441  4.25568  2.16665  3.72154  1.88007  3.17306  4.02572  4.38895  3.93038  3.91023  3.37434  3.20421  1.57984  4.70653  3.27678     39 - -
          2.68618  4.42225  2.77519  2.73123  3.46354  2.40513  3.72494  3.29354  2.67741  2.69355  4.24690  2.90347  2.73739  3.18146  2.89801  2.37887  2.77519  2.98518  4.58477  3.61503
          0.03060  3.89779  4.62014  0.61958  0.77255  0.48576  0.95510
     40   3.00573  4.43361  4.40748  3.90938  3.27331  4.15308  4.61695  1.96464  3.74506  1.39291  3.14706  4.17434  4.50668  4.03462  3.95761  3.52828  3.27607  1.45562  5.19927  3.98416     40 - -
          2.68618  4.42225  2.77519  2.73123  3.46354  2.40513  3.72494  3.29354  2.67741  2.69355  4.24690  2.90347  2.73739  3.18146  2.89801  2.37887  2.77519  2.98518  4.58477  3.61503
          0.03060  3.89779  4.62014  0.61958  0.77255  0.48576  0.95510
     41   3.37731  4.74306  4.12966  3.84185  2.69172  3.75832  3.93058  3.40177  3.56343  2.79239  4.03443  3.98575  4.27812  3.94972  3.68739  3.58078  3.67894  3.29281  0.83575  2.69246     41 - -
          2.68618  4.42225  2.77519  2.73123  3.46354  2.40513  3.72494  3.29354  2.67741  2.69355  4.24690  2.90347  2.73739  3.18146  2.89801  2.37887  2.77519  2.98518  4.58477  3.61503
          0.03060  3.89779  4.62014  0.61958  0.77255  0.48576  0.95510
     42   3.20358  4.58429  4.50660  4.02154  1.81823  4.26962  4.20306  2.33219  3.87921  1.23422  3.01320  4.19294  4.54765  4.02599  4.02451  3.63186  3.43951  2.40783  4.49372  2.99840     42 - -
          2.68618  4.42225  2.77519  2.73123  3.46354  2.40513  3.72494  3.29354  2.67741  2.69355  4.24690  2.90347  2.73739  3.18146  2.89801  2.37887  2.77519  2.98518  4.58477  3.61503
          0.03060  3.89779  4.62014  0.61958  0.77255  0.48576  0.95510
     43   1.74458  4.19129  3.81539  3.41582  3.72078  3.34319  4.31160  2.36167  3.33967  2.53147  3.63151  3.59712  3.97130  3.65969  3.60927  2.76461  2.86865  1.57710  5.33694  4.11215     43 - -
          2.68618  4.42225  2.77519  2.73123  3.46354  2.40513  3.72494  3.29354  2.67741  2.69355  4.24690  2.90347  2.73739  3.18146  2.89801  2.37887  2.77519  2.98518  4.58477  3.61503
          0.03060  3.89779  4.62014  0.61958  0.77255  0.48576  0.95510
     44   2.69609  4.46925  3.37507  3.27756  4.41986  0.69109  4.39649  4.02544  3.46230  3.67644  4.65223  3.53931  3.86121  3.78442  3.69577  2.86869  3.17928  3.54886  5.50853  4.52254     44 - -
          2.68618  4.42225  2.77519  2.73123  3.46354  2.40513  3.72494  3.29354  2.67741  2.69355  4.24690  2.90347  2.73739  3.18146  2.89801  2.37887  2.77519  2.98518  4.58477  3.61503
          0.03060  3.89779  4.62014  0.61958  0.77255  0.48576  0.95510
     45   3.01650  5.14915  0.88242  2.35025  4.52948  3.22958  3.95292  4.12335  3.04176  3.72709  4.70555  2.90797  3.88414  3.19197  3.56157  2.97586  3.35554  3.75977  5.69319  4.39795     45 - -
          2.68618  4.42225  2.77519  2.73123  3.46354  2.40513  3.72494  3.29354  2.67741  2.69355  4.24690  2.90347  2.73739  3.18146  2.89801  2.37887  2.77519  2.98518  4.58477  3.61503
          0.03060  3.89779  4.62014  0.61958  0.77255  0.48576  0.95510
     46   3.01738  4.37328  4.61113  4.11583  3.47891  4.29483  4.85303  1.36278  3.99459  1.99599  3.30198  4.35539  4.63300  4.27355  4.20895  3.67729  3.28841  1.27415  5.42177  4.21176     46 - -
          2.68618  4.42225  2.77519  2.73123  3.46354  2.40513  3.72494  3.29354  2.67741  2.69355  4.24690  2.90347  2.73739  3.18146  2.89801  2.37887  2.77519  2.98518  4.58477  3.61503
          0.03060  3.89779  4.62014  0.61958  0.77255  0.48576  0.95510
     47   2.63232  4.28990  3.73591  3.28284  2.08218  3.53790  3.99024  2.58176  3.20440  2.26969  3.39716  3.54842  4.03733  3.49815  3.47546  2.90515  2.02172  2.42850  4.73529  3.32389     47 - -
          2.68618  4.42225  2.77519  2.73123  3.46354  2.40513  3.72494  3.29354  2.67741  2.69355  4.24690  2.90347  2.73739  3.18146  2.89801  2.37887  2.77519  2.98518  4.58477  3.61503
          0.03060  3.89779  4.62014  0.61958  0.77255  0.48576  0.95510
     48   2.74411  4.74183  2.72182  2.60974  4.10928  3.20070  3.94094  3.82491  2.84664  3.46885  4.42380  1.11401  3.85371  3.21357  3.20230  2.81022  3.12670  3.44457  5.41227  4.05567     48 - -
          2.68618  4.42225  2.77519  2.73123  3.46354  2.40513  3.72494  3.29354  2.67741  2.69355  4.24690  2.90347  2.73739  3.18146  2.89801  2.37887  2.77519  2.98518  4.58477  3.61503
          0.03060  3.89779  4.62014  0.61958  0.77255  0.48576  0.95510
     49   3.18347  4.63812  4.23019  3.86996  3.14506  4.01441  4.51774  2.35027  3.63747  0.84465  3.15974  4.14300  4.44529  3.99974  3.80947  3.58793  3.47649  2.39421  5.03373  3.76296     49 - -
          2.68618  4.42225  2.77519  2.73123  3.46354  2.40513  3.72494  3.29354  2.67741  2.69355  4.24690  2.90347  2.73739  3.18146  2.89801  2.37887  2.77519  2.98518  4.58477  3.61503
          0.03060  3.89779  4.62014  0.61958  0.77255  0.48576  0.95510
     50   1.87268  4.27901  3.68151  3.21389  3.48124  3.46811  4.10236  2.52103  3.09530  2.26587  2.20444  3.50627  3.99306  3.44179  3.38191  2.83807  2.89948  2.36333  5.10110  3.88000     50 - -
          2.68618  4.42225  2.77519  2.73123  3.46354  2.40513  3.72494  3.29354  2.67741  2.69355  4.24690  2.90347  2.73739  3.18146  2.89801  2.37887  2.77519  2.98518  4.58477  3.61503
          0.03060  3.89779  4.62014  0.61958  0.77255  0.48576  0.95510
     51   2.69609  4.46925  3.37507  3.27756  4.41986  0.69109  4.39649  4.02544  3.46230  3.67644  4.65223  3.53931  3.86121  3.78442  3.69577  2.86869  3.17928  3.54886  5.50853  4.52254     51 - -
          2.68618  4.42225  2.77519  2.73123  3.46354  2.40513  3.72494  3.29354  2.67741  2.69355  4.24690  2.90347  2.73739  3.18146  2.89801  2.37887  2.77519  2.98518  4.58477  3.61503
          0.03060  3.89779  4.62014  0.61958  0.77255  0.48576  0.95510
     52   1.50796  4.12059  3.34885  3.07525  4.17771  2.90798  4.14923  3.51476  3.12377  3.27208  4.13223  3.24388  3.65057  3.42840  3.42933  1.59575  2.66915  3.02498  5.54611  4.31841     52 - -
          2.68618  4.42225  2.77519  2.73123  3.46354  2.40513  3.72494  3.29354  2.67741  2.69355  4.24690  2.90347  2.73739  3.18146  2.89801  2.37887  2.77519  2.98518  4.58477  3.61503
          0.03060  3.89779  4.62014  0.61958  0.77255  0.48576  0.95510
     53   1.74458  4.19129  3.81539  3.41582  3.72078  3.34319  4.31160  2.36167  3.33967  2.53147  3.63151  3.59712  3.97130  3.65969  3.60927  2.76461  2.86865  1.57710  5.33694  4.11215     53 - -
          2.68618  4.42225  2.77519  2.73123  3.46354  2.40513  3.72494  3.29354  2.67741  2.69355  4.24690  2.90347  2.73739  3.18146  2.89801  2.37887  2.77519  2.98518  4.58477  3.61503
          0.03060  3.89779  4.62014  0.61958  0.77255  0.48576  0.95510
     54   2.84802  4.35471  4.04875  3.50679  2.79535  3.84904  3.93850  2.54730  3.28331  1.96299  2.12441  3.74376  4.20834  3.59114  3.48868  3.17565  3.08711  2.49137  2.41916  3.03010     54 - -
          2.68618  4.42225  2.77519  2.73123  3.46354  2.40513  3.72494  3.29354  2.67741  2.69355  4.24690  2.90347  2.73739  3.18146  2.89801  2.37887  2.77519  2.98518  4.58477  3.61503
          0.03060  3.89779  4.62014  0.61958  0.77255  0.48576  0.95510
     55   1.85923  4.60661  2.90768  2.57957  4.07105  3.24755  3.77561  3.44114  2.53012  3.08450  3.99047  3.02399  3.80425  2.04029  2.88262  2.65199  2.89099  3.11260  5.37453  4.07290     55 - -
          2.68618  4.42225  2.77519  2.73123  3.46354  2.40513  3.72494  3.29354  2.67741  2.69355  4.24690  2.90347  2.73739  3.18146  2.89801  2.37887  2.77519  2.98518  4.58477  3.61503
          0.03060  3.89779  4.62014  0.61958  0.77255  0.48576  0.95510
     56   2.64939  4.68322  2.83363  2.56481  3.89609  1.99577  2.11610  3.63396  2.61271  3.22734  4.10706  3.02436  3.82659  3.01990  2.97729  2.71746  2.97165  3.27803  5.23340  3.84816     56 - -
          2.68618  4.42225  2.77519  2.73123  3.46354  2.40513  3.72494  3.29354  2.67741  2.69355  4.24690  2.90347  2.73739  3.18146  2.89801  2.37887  2.77519  2.98518  4.58477  3.61503
          0.03060  3.89779  4.62014  0.61958  0.77255  0.48576  0.95510
     57   3.18347  4.63812  4.23019  3.86996  3.14506  4.01441  4.51774  2.35027  3.63747  0.84465  3.15974  4.14300  4.44529  3.99974  3.80947  3.58793  3.47649  2.39421  5.03373  3.76296     57 - -
          2.68618  4.42225  2.77519  2.73123  3.46354  2.40513  3.72494  3.29354  2.67741  2.69355  4.24690  2.90347  2.73739  3.18146  2.89801  2.37887  2.77519  2.98518  4.58477  3.61503
          0.03060  3.89779  4.62014  0.61958  0.77255  0.48576  0.95510
     58   3.00573  4.43361  4.40748  3.90938  3.27331  4.15308  4.61695  1.96464  3.74506  1.39291  3.14706  4.17434  4.50668  4.03462  3.95761  3.52828  3.27607  1.45562  5.19927  3.98416     58 - -
          2.68618  4.42225  2.77519  2.73123  3.46354  2.40513  3.72494  3.29354  2.67741  2.69355  4.24690  2.90347  2.73739  3.18146  2.89801  2.37887  2.77519  2.98518  4.58477  3.61503
          0.03060  3.89779  4.62014  0.61958  0.77255  0.48576  0.95510
     59   2.30002  4.27636  3.10531  2.83466  4.17276  2.99237  4.00390  3.62244  2.91458  3.29060  4.14317  3.13583  2.05442  3.24842  3.26231  1.66233  2.74341  3.14642  5.50092  4.23174     59 - -
          2.68618  4.42225  2.77519  2.73123  3.46354  2.40513  3.72494  3.29354  2.67741  2.69355  4.24690  2.90347  2.73739  3.18146  2.89801  2.37887  2.77519  2.98518  4.58477  3.61503
          0.03060  3.89779  4.62014  0.61958  0.77255  0.48576  0.95510
     60   2.51589  4.22128  3.79142  3.36410  3.67374  3.40723  4.26044  2.34036  3.26014  2.48455  3.58579  3.58682  4.00020  3.60206  3.53634  2.81274  1.95879  1.59364  5.28667  4.05762     60 - -
          2.68618  4.42225  2.77519  2.73123  3.46354  2.40513  3.72494  3.29354  2.67741  2.69355  4.24690  2.90347  2.73739  3.18146  2.89801  2.37887  2.77519  2.98518  4.58477  3.61503
          0.03060  3.89779  4.62014  0.61958  0.77255  0.48576  0.95510
     61   2.91686  4.38168  4.29380  3.77202  3.26687  4.03392  4.49141  2.04584  3.62052  1.81267  2.10429  4.04204  4.40053  3.90146  3.84201  3.38668  3.18482  1.52898  5.13572  3.95457     61 - -
          2.68618  4.42225  2.77519  2.73123  3.46354  2.40513  3.72494  3.29354  2.67741  2.69355  4.24690  2.90347  2.73739  3.18146  2.89801  2.37887  2.77519  2.98518  4.58477  3.61503
          0.03060  3.89779  4.62014  0.61958  0.77255  0.48576  0.95510
     62   3.01738  4.37328  4.61113  4.11583  3.47891  4.29483  4.85303  1.36278  3.99459  1.99599  3.30198  4.35539  4.63300  4.27355  4.20895  3.67729  3.28841  1.27415  5.42177  4.21176     62 - -
          2.68618  4.42225  2.77519  2.73123  3.46354  2.40513  3.72494  3.29354  2.67741  2.69355  4.24690  2.90347  2.73739  3.18146  2.89801  2.37887  2.77519  2.98518  4.58477  3.61503
          0.03060  3.89779  4.62014  0.61958  0.77255  0.48576  0.95510
     63   1.89215  4.27048  3.89243  3.44606  3.54812  3.61667  4.31200  1.63746  3.34673  2.29166  3.45157  3.70643  4.13702  3.67675  3.61836  3.00347  2.98317  2.00303  5.23035  4.00113     63 - -
          2.68618  4.42225  2.77519  2.73123  3.46354  2.40513  3.72494  3.29354  2.67741  2.69355  4.24690  2.90347  2.73739  3.18146  2.89801  2.37887  2.77519  2.98518  4.58477  3.61503
          0.03060  3.89779  4.62014  0.61958  0.77255  0.48576  0.95510
     64   3.14871  4.50532  4.61884  4.09931  3.18046  4.38149  4.74253  1.48310  3.92552  1.27301  3.02617  4.37144  4.64269  4.16809  4.10650  3.75012  3.39288  1.91996  5.19090  4.01006     64 - -
          2.68618  4.42225  2.77519  2.73123  3.46354  2.40513  3.72494  3.29354  2.67741  2.69355  4.24690  2.90347  2.73739  3.18146  2.89801  2.37887  2.77519  2.98518  4.58477  3.61503
          0.03060  3.89779  4.62014  0.61958  0.77255  0.48576  0.95510
     65   0.97789  4.20440  3.48804  3.28027  4.07734  3.02831  4.29936  3.20662  3.29718  3.08709  4.11597  3.42357  3.76990  3.63598  3.54609  2.55439  2.83349  2.85664  5.50196  4.30498     65 - -
          2.68618  4.42225  2.77519  2.73123  3.46354  2.40513  3.72494  3.29354  2.67741  2.69355  4.24690  2.90347  2.73739  3.18146  2.89801  2.37887  2.77519  2.98518  4.58477  3.61503
          0.03060  3.89779  4.62014  0.61958  0.77255  0.48576  0.95510
     66   1.74458  4.19129  3.81539  3.41582  3.72078  3.34319  4.31160  2.36167  3.33967  2.53147  3.63151  3.59712  3.97130  3.65969  3.60927  2.76461  2.86865  1.57710  5.33694  4.11215     66 - -
          2.68618  4.42225  2.77519  2.73123  3.46354  2.40513  3.72494  3.29354  2.67741  2.69355  4.24690  2.90347  2.73739  3.18146  2.89801  2.37887  2.77519  2.98518  4.58477  3.61503
          0.03060  3.89779  4.62014  0.61958  0.77255  0.48576  0.95510
     67   3.28337  4.76211  3.87545  3.60941  2.29360  3.85950  3.62994  3.28901  3.46619  2.73646  3.96137  3.75441  4.33267  3.76617  3.64479  3.41761  3.57012  3.16074  3.93840  0.92471     67 - -
          2.68618  4.42225  2.77519  2.73123  3.46354  2.40513  3.72494  3.29354  2.67741  2.69355  4.24690  2.90347  2.73739  3.18146  2.89801  2.37887  2.77519  2.98518  4.58477  3.61503
          0.03060  3.89779  4.62014  0.61958  0.77255  0.48576  0.95510
     68   3.42505  4.73468  4.40700  4.04686  1.36096  4.22104  3.44692  3.13843  3.90823  2.50601  3.75227  3.93059  4.54471  3.95246  3.99970  3.57958  3.65251  3.05872  3.62010  1.33846     68 - -
          2.68618  4.42225  2.77519  2.73123  3.46354  2.40513  3.72494  3.29354  2.67741  2.69355  4.24690  2.90347  2.73739  3.18146  2.89801  2.37887  2.77519  2.98518  4.58477  3.61503
          0.03060  3.89779  4.62014  0.61958  0.77255  0.48576  0.95510
     69   2.26625  2.12390  3.87798  3.46551  3.76867  3.07878  4.24500  2.82358  3.32534  2.77067  3.74275  3.50523  3.77631  3.63402  3.55008  2.51857  1.78042  2.52386  5.26394  4.06608     69 - -
          2.68618  4.42225  2.77519  2.73123  3.46354  2.40513  3.72494  3.29354  2.67741  2.69355  4.24690  2.90347  2.73739  3.18146  2.89801  2.37887  2.77519  2.98518  4.58477  3.61503
          0.03060  3.89779  4.62014  0.61958  0.77255  0.48576  0.95510
     70   3.01738  4.37328  4.61113  4.11583  3.47891  4.29483  4.85303  1.36278  3.99459  1.99599  3.30198  4.35539  4.63300  4.27355  4.20895  3.67729  3.28841  1.27415  5.42177  4.21176     70 - -
          2.68618  4.42225  2.77519  2.73123  3.46354  2.40513  3.72494  3.29354  2.67741  2.69355  4.24690  2.90347  2.73739  3.18146  2.89801  2.37887  2.77519  2.98518  4.58477  3.61503
          0.03060  3.89779  4.62014  0.61958  0.77255  0.48576  0.95510
     71   0.97789  4.20440  3.48804  3.28027  4.07734  3.02831  4.29936  3.20662  3.29718  3.08709  4.11597  3.42357  3.76990  3.63598  3.54609  2.55439  2.83349  2.85664  5.50196  4.30498     71 - -
          2.68618  4.42225  2.77519  2.73123  3.46354  2.40513  3.72494  3.29354  2.67741  2.69355  4.24690  2.90347  2.73739  3.18146  2.89801  2.37887  2.77519  2.98518  4.58477  3.61503
          0.03060  3.89779  4.62014  0.61958  0.77255  0.48576  0.95510
     72   3.01650  5.14915  0.88242  2.35025  4.52948  3.22958  3.95292  4.12335  3.04176  3.72709  4.70555  2.90797  3.88414  3.19197  3.56157  2.97586  3.35554  3.75977  5.69319  4.39795     72 - -
          2.68618  4.42225  2.77519  2.73123  3.46354  2.40513  3.72494  3.29354  2.67741  2.69355  4.24690  2.90347  2.73739  3.18146  2.89801  2.37887  2.77519  2.98518  4.58477  3.61503
          0.03060  3.89779  4.62014  0.61958  0.77255  0.48576  0.95510
     73   2.52803  4.27394  3.50195  3.10942  3.60939  2.10386  4.05962  1.83850  3.05372  2.57493  3.60780  3.41358  3.92885  3.40138  3.35240  2.77114  2.87585  2.41750  5.13168  3.87538     73 - -
          2.68618  4.42225  2.77519  2.73123  3.46354  2.40513  3.72494  3.29354  2.67741  2.69355  4.24690  2.90347  2.73739  3.18146  2.89801  2.37887  2.77519  2.98518  4.58477  3.61503
          0.03060  3.89779  4.62014  0.61958  0.77255  0.48576  0.95510
     74   3.01738  4.37328  4.61113  4.11583  3.47891  4.29483  4.85303  1.36278  3.99459  1.99599  3.30198  4.35539  4.63300  4.27355  4.20895  3.67729  3.28841  1.27415  5.42177  4.21176     74 - -
          2.68618  4.42225  2.77519  2.73123  3.46354  2.40513  3.72494  3.29354  2.67741  2.69355  4.24690  2.90347  2.73739  3.18146  2.89801  2.37887  2.77519  2.98518  4.58477  3.61503
          0.03060  3.89779  4.62014  0.61958  0.77255  0.48576  0.95510
     75   3.18347  4.63812  4.23019  3.86996  3.14506  4.01441  4.51774  2.35027  3.63747  0.84465  3.15974  4.14300  4.44529  3.99974  3.80947  3.58793  3.47649  2.39421  5.03373  3.76296     75 - -
          2.68618  4.42225  2.77519  2.73123  3.46354  2.40513  3.72494  3.29354  2.67741  2.69355  4.24690  2.90347  2.73739  3.18146  2.89801  2.37887  2.77519  2.98518  4.58477  3.61503
          0.03060  3.89779  4.62014  0.61958  0.77255  0.48576  0.95510
     76   3.14871  4.50532  4.61884  4.09931  3.18046  4.38149  4.74253  1.48310  3.92552  1.27301  3.02617  4.37144  4.64269  4.16809  4.10650  3.75012  3.39288  1.91996  5.19090  4.01006     76 - -
          2.68618  4.42225  2.77519  2.73123  3.46354  2.40513  3.72494  3.29354  2.67741  2.69355  4.24690  2.90347  2.73739  3.18146  2.89801  2.37887  2.77519  2.98518  4.58477  3.61503
          0.03060  3.89779  4.62014  0.61958  0.77255  0.48576  0.95510
     77   2.69609  4.46925  3.37507  3.27756  4.41986  0.69109  4.39649  4.02544  3.46230  3.67644  4.65223  3.53931  3.86121  3.78442  3.69577  2.86869  3.17928  3.54886  5.50853  4.52254     77 - -
          2.68618  4.42225  2.77519  2.73123  3.46354  2.40513  3.72494  3.29354  2.67741  2.69355  4.24690  2.90347  2.73739  3.18146  2.89801  2.37887  2.77519  2.98518  4.58477  3.61503
          0.03060  3.89779  4.62014  0.61958  0.77255  0.48576  0.95510
     78   2.90045  4.88732  2.91926  2.67414  4.05929  3.38251  3.83275  3.69370  2.49312  3.19356  4.22047  3.13418  3.93618  1.18971  2.77690  2.94702  3.19729  3.42172  5.32671  4.02205     78 - -
          2.68618  4.42225  2.77519  2.73123  3.46354  2.40513  3.72494  3.29354  2.67741  2.69355  4.24690  2.90347  2.73739  3.18146  2.89801  2.37887  2.77519  2.98518  4.58477  3.61503
          0.03060  3.89779  4.62014  0.61958  0.77255  0.48576  0.95510
     79   2.61463  0.89051  4.13983  3.88508  3.87039  3.23244  4.52657  3.01831  3.71209  2.93274  4.05478  3.86530  3.94141  4.05713  3.83206  2.88636  3.08350  2.76123  5.28141  4.15796     79 - -
          2.68618  4.42225  2.77519  2.73123  3.46354  2.40513  3.72494  3.29354  2.67741  2.69355  4.24690  2.90347  2.73739  3.18146  2.89801  2.37887  2.77519  2.98518  4.58477  3.61503
          0.03060  3.89779  4.62014  0.61958  0.77255  0.48576  0.95510
     80   3.18347  4.63812  4.23019  3.86996  3.14506  4.01441  4.51774  2.35027  3.63747  0.84465  3.15974  4.14300  4.44529  3.99974  3.80947  3.58793  3.47649  2.39421  5.03373  3.76296     80 - -
          2.68618  4.42225  2.77519  2.73123  3.46354  2.40513  3.72494  3.29354  2.67741  2.69355  4.24690  2.90347  2.73739  3.18146  2.89801  2.37887  2.77519  2.98518  4.58477  3.61503
          0.03060  3.89779  4.62014  0.61958  0.77255  0.48576  0.95510
     81   3.38892  4.73046  4.32201  3.93129  1.95002  4.15806  3.41575  3.26716  3.71633  2.66587  3.85011  3.86060  4.49311  3.85665  3.83526  3.52023  3.61326  3.14251  1.95615  1.33022     81 - -
          2.68618  4.42225  2.77519  2.73123  3.46354  2.40513  3.72494  3.29354  2.67741  2.69355  4.24690  2.90347  2.73739  3.18146  2.89801  2.37887  2.77519  2.98518  4.58477  3.61503
          0.03060  3.89779  4.62014  0.61958  0.77255  0.48576  0.95510
     82   3.28337  4.76211  3.87545  3.60941  2.29360  3.85950  3.62994  3.28901  3.46619  2.73646  3.96137  3.75441  4.33267  3.76617  3.64479  3.41761  3.57012  3.16074  3.93840  0.92471     82 - -
          2.68618  4.42225  2.77519  2.73123  3.46354  2.40513  3.72494  3.29354  2.67741  2.69355  4.24690  2.90347  2.73739  3.18146  2.89801  2.37887  2.77519  2.98518  4.58477  3.61503
          0.02070  3.88789        *  0.61958  0.77255  0.00000        *
//
HMMER3/b [3.0 | March 2010]
NAME  stm1-like-region2
LENG  46
ALPH  amino
RF    no
CS    no
MAP   yes
DATE  Mon May  6 22:22:29 2013
NSEQ  2
EFFN  1.058594
CKSUM 3760042477
GA    760.0 760.0
STATS LOCAL MSV       -7.8330  0.71936
STATS LOCAL VITERBI   -8.2852  0.71936
STATS LOCAL FORWARD   -4.5974  0.71936
HMM          A        C        D        E        F        G        H        I        K        L        M        N        P        Q        R        S        T        V        W        Y   
            m->m     m->i     m->d     i->m     i->i     d->m     d->d
  COMPO   2.83254  3.35081  3.72852  3.28344  2.63283  2.59122  4.16393  2.48168  3.08346  1.97558  3.67165  3.17734  3.55664  3.49564  3.27105  2.54415  3.07256  2.65206  5.06446  3.02633
          2.68618  4.42225  2.77519  2.73123  3.46354  2.40513  3.72494  3.29354  2.67741  2.69355  4.24690  2.90347  2.73739  3.18146  2.89801  2.37887  2.77519  2.98518  4.58477  3.61503
          0.02205  4.22130  4.94365  0.61958  0.77255  0.00000        *
      1   3.24181  4.58208  4.88010  4.37150  3.40700  4.50065  4.97539  2.01977  4.21616  1.21507  3.23593  4.58419  4.79499  4.43187  4.37056  3.88436  3.49996  1.26190  5.40184  4.23789      1 - -
          2.68618  4.42225  2.77519  2.73123  3.46354  2.40513  3.72494  3.29354  2.67741  2.69355  4.24690  2.90347  2.73739  3.18146  2.89801  2.37887  2.77519  2.98518  4.58477  3.61503
          0.02205  4.22130  4.94365  0.61958  0.77255  0.48576  0.95510
      2   2.90764  1.82715  4.52507  4.02403  3.36815  3.92040  4.54263  2.37674  3.81946  1.30063  3.33620  4.14228  4.39198  4.07994  3.96846  3.32760  3.21785  2.28305  5.12105  3.90129      2 - -
          2.68618  4.42225  2.77519  2.73123  3.46354  2.40513  3.72494  3.29354  2.67741  2.69355  4.24690  2.90347  2.73739  3.18146  2.89801  2.37887  2.77519  2.98518  4.58477  3.61503
          0.02205  4.22130  4.94365  0.61958  0.77255  0.48576  0.95510
      3   3.79052  5.13614  4.37361  4.18079  2.39824  4.25248  3.84065  3.75678  4.02994  3.11679  4.39675  4.18070  4.72371  4.24811  4.13584  3.88654  4.08201  3.64530  4.05092  0.53795      3 - -
          2.68618  4.42225  2.77519  2.73123  3.46354  2.40513  3.72494  3.29354  2.67741  2.69355  4.24690  2.90347  2.73739  3.18146  2.89801  2.37887  2.77519  2.98518  4.58477  3.61503
          0.02205  4.22130  4.94365  0.61958  0.77255  0.48576  0.95510
      4   3.57237  4.93926  4.74951  4.40498  3.30864  4.42168  4.95351  2.54449  4.17046  0.53984  3.24705  4.64757  4.80584  4.45276  4.28357  4.05596  3.85544  2.66977  5.29915  4.09841      4 - -
          2.68618  4.42225  2.77519  2.73123  3.46354  2.40513  3.72494  3.29354  2.67741  2.69355  4.24690  2.90347  2.73739  3.18146  2.89801  2.37887  2.77519  2.98518  4.58477  3.61503
          0.02205  4.22130  4.94365  0.61958  0.77255  0.48576  0.95510
      5   3.15876  4.88466  3.90262  3.85299  4.96066  0.34917  4.93720  4.65976  4.08084  4.26409  5.25288  4.06865  4.28542  4.37805  4.26472  3.34286  3.66670  4.12032  5.94892  5.07929      5 - -
          2.68618  4.42225  2.77519  2.73123  3.46354  2.40513  3.72494  3.29354  2.67741  2.69355  4.24690  2.90347  2.73739  3.18146  2.89801  2.37887  2.77519  2.98518  4.58477  3.61503
          0.02205  4.22130  4.94365  0.61958  0.77255  0.48576  0.95510
      6   1.26271  4.26213  3.66160  3.37959  4.46322  3.04832  4.41774  3.84341  3.42211  3.57068  4.40285  3.47560  3.81527  3.70178  3.71550  1.32333  2.82768  3.28323  5.81714  4.61313      6 - -
          2.68618  4.42225  2.77519  2.73123  3.46354  2.40513  3.72494  3.29354  2.67741  2.69355  4.24690  2.90347  2.73739  3.18146  2.89801  2.37887  2.77519  2.98518  4.58477  3.61503
          0.02205  4.22130  4.94365  0.61958  0.77255  0.48576  0.95510
      7   3.44633  5.23155  3.97683  3.43185  4.67783  3.84751  4.14201  4.25718  2.46389  3.70957  4.71269  3.75829  4.34412  3.35564  0.55559  3.52141  3.69543  3.96881  5.62518  4.54309      7 - -
          2.68618  4.42225  2.77519  2.73123  3.46354  2.40513  3.72494  3.29354  2.67741  2.69355  4.24690  2.90347  2.73739  3.18146  2.89801  2.37887  2.77519  2.98518  4.58477  3.61503
          0.02205  4.22130  4.94365  0.61958  0.77255  0.48576  0.95510
      8   3.41373  4.69217  5.12506  4.59793  3.30499  4.75324  5.13754  1.29076  4.43778  1.09772  3.10124  4.82249  4.94123  4.57467  4.54556  4.13968  3.64910  2.04759  5.40692  4.29737      8 - -
          2.68618  4.42225  2.77519  2.73123  3.46354  2.40513  3.72494  3.29354  2.67741  2.69355  4.24690  2.90347  2.73739  3.18146  2.89801  2.37887  2.77519  2.98518  4.58477  3.61503
          0.02205  4.22130  4.94365  0.61958  0.77255  0.48576  0.95510
      9   3.28448  4.96755  3.93122  3.83053  4.77258  3.63610  4.86609  4.42511  3.92122  4.00621  5.08013  4.09565  0.37660  4.29836  4.11419  3.46593  3.75561  4.02723  5.84707  4.90235      9 - -
          2.68618  4.42225  2.77519  2.73123  3.46354  2.40513  3.72494  3.29354  2.67741  2.69355  4.24690  2.90347  2.73739  3.18146  2.89801  2.37887  2.77519  2.98518  4.58477  3.61503
          0.02205  4.22130  4.94365  0.61958  0.77255  0.48576  0.95510
     10   3.21712  5.18080  3.19137  2.96762  4.39489  3.63616  4.12327  4.09652  2.76700  3.56151  4.59473  3.42475  4.20421  0.72066  3.03745  3.25714  3.52099  3.80846  5.60934  4.33453     10 - -
          2.68618  4.42225  2.77519  2.73123  3.46354  2.40513  3.72494  3.29354  2.67741  2.69355  4.24690  2.90347  2.73739  3.18146  2.89801  2.37887  2.77519  2.98518  4.58477  3.61503
          0.02205  4.22130  4.94365  0.61958  0.77255  0.48576  0.95510
     11   3.31455  4.65531  4.80525  4.44588  3.63549  4.42473  5.12337  0.72660  4.28177  2.16449  3.53142  4.64518  4.83544  4.60287  4.44080  3.96682  3.61265  1.92046  5.58859  4.34840     11 - -
          2.68618  4.42225  2.77519  2.73123  3.46354  2.40513  3.72494  3.29354  2.67741  2.69355  4.24690  2.90347  2.73739  3.18146  2.89801  2.37887  2.77519  2.98518  4.58477  3.61503
          0.02205  4.22130  4.94365  0.61958  0.77255  0.48576  0.95510
     12   3.28069  4.69473  4.41978  3.96247  2.54429  4.23352  3.94227  2.82286  3.75748  1.31848  3.47792  4.07094  4.56685  3.97730  3.91124  3.58454  3.51414  2.79462  4.24540  1.47237     12 - -
          2.68618  4.42225  2.77519  2.73123  3.46354  2.40513  3.72494  3.29354  2.67741  2.69355  4.24690  2.90347  2.73739  3.18146  2.89801  2.37887  2.77519  2.98518  4.58477  3.61503
          0.02205  4.22130  4.94365  0.61958  0.77255  0.48576  0.95510
     13   2.96328  4.83404  3.53362  2.97790  3.89152  3.74259  3.88083  3.17478  1.53113  1.64786  3.81433  3.39118  4.13856  3.09468  2.67592  3.08777  3.18384  3.00797  5.28269  4.03413     13 - -
          2.68618  4.42225  2.77519  2.73123  3.46354  2.40513  3.72494  3.29354  2.67741  2.69355  4.24690  2.90347  2.73739  3.18146  2.89801  2.37887  2.77519  2.98518  4.58477  3.61503
          0.02205  4.22130  4.94365  0.61958  0.77255  0.48576  0.95510
     14   3.06029  5.04253  2.97021  2.89854  4.46660  3.45740  4.26831  4.26973  3.21150  3.87922  4.84364  0.66284  4.13243  3.55403  3.56768  3.12167  3.46105  3.85484  5.73144  4.39945     14 - -
          2.68618  4.42225  2.77519  2.73123  3.46354  2.40513  3.72494  3.29354  2.67741  2.69355  4.24690  2.90347  2.73739  3.18146  2.89801  2.37887  2.77519  2.98518  4.58477  3.61503
          0.02205  4.22130  4.94365  0.61958  0.77255  0.48576  0.95510
     15   3.97520  5.11147  4.93531  4.69981  1.09068  4.64694  3.56384  3.61457  4.52382  2.88680  4.18892  4.28543  4.93721  4.38574  4.47707  4.03248  4.18968  3.55201  3.67267  1.06539     15 - -
          2.68618  4.42225  2.77519  2.73123  3.46354  2.40513  3.72494  3.29354  2.67741  2.69355  4.24690  2.90347  2.73739  3.18146  2.89801  2.37887  2.77519  2.98518  4.58477  3.61503
          0.02205  4.22130  4.94365  0.61958  0.77255  0.48576  0.95510
     16   2.76483  1.84498  3.58326  3.05224  4.06212  3.52613  3.96880  3.35305  1.50165  3.08349  3.99968  3.40828  4.03747  3.20207  2.85820  2.91421  3.07047  3.06978  5.35906  4.13604     16 - -
          2.68618  4.42225  2.77519  2.73123  3.46354  2.40513  3.72494  3.29354  2.67741  2.69355  4.24690  2.90347  2.73739  3.18146  2.89801  2.37887  2.77519  2.98518  4.58477  3.61503
          0.02205  4.22130  4.94365  0.61958  0.77255  0.48576  0.95510
     17   2.90018  5.25630  1.60427  2.42351  4.59769  3.44131  3.78931  4.09217  2.53286  3.60397  4.42747  2.96502  3.94866  2.93496  1.68541  2.86026  3.15610  3.70090  5.71613  4.34711     17 - -
          2.68618  4.42225  2.77519  2.73123  3.46354  2.40513  3.72494  3.29354  2.67741  2.69355  4.24690  2.90347  2.73739  3.18146  2.89801  2.37887  2.77519  2.98518  4.58477  3.61503
          0.02205  4.22130  4.94365  0.61958  0.77255  0.48576  0.95510
     18   3.33265  5.27654  3.52974  3.10358  4.74490  3.76644  4.00790  4.20083  0.64249  3.69603  4.65232  3.50698  4.25329  3.18931  2.56766  3.35991  3.56632  3.89401  5.66489  4.53608     18 - -
          2.68618  4.42225  2.77519  2.73123  3.46354  2.40513  3.72494  3.29354  2.67741  2.69355  4.24690  2.90347  2.73739  3.18146  2.89801  2.37887  2.77519  2.98518  4.58477  3.61503
          0.02205  4.22130  4.94365  0.61958  0.77255  0.48576  0.95510
     19   2.52552  4.44282  3.55442  3.40214  4.44992  3.16843  4.49367  4.02818  3.50085  3.72577  4.63088  3.55777  3.93899  3.82384  3.76459  0.66542  3.03443  3.48312  5.79597  4.54013     19 - -
          2.68618  4.42225  2.77519  2.73123  3.46354  2.40513  3.72494  3.29354  2.67741  2.69355  4.24690  2.90347  2.73739  3.18146  2.89801  2.37887  2.77519  2.98518  4.58477  3.61503
          0.02205  4.22130  4.94365  0.61958  0.77255  0.48576  0.95510
     20   3.05264  0.44328  4.62877  4.45809  4.38921  3.58875  5.03069  3.60827  4.29423  3.49936  4.63664  4.35581  4.32057  4.62610  4.35116  3.32290  3.54942  3.32467  5.71208  4.67014     20 - -
          2.68618  4.42225  2.77519  2.73123  3.46354  2.40513  3.72494  3.29354  2.67741  2.69355  4.24690  2.90347  2.73739  3.18146  2.89801  2.37887  2.77519  2.98518  4.58477  3.61503
          0.02205  4.22130  4.94365  0.61958  0.77255  0.48576  0.95510
     21   3.30534  5.44369  2.69906  0.61437  4.84193  3.53809  4.17528  4.36970  3.10485  3.93605  4.91084  3.19588  4.16403  3.39376  3.53903  3.26061  3.61741  4.02295  5.94549  4.68863     21 - -
          2.68618  4.42225  2.77519  2.73123  3.46354  2.40513  3.72494  3.29354  2.67741  2.69355  4.24690  2.90347  2.73739  3.18146  2.89801  2.37887  2.77519  2.98518  4.58477  3.61503
          0.02205  4.22130  4.94365  0.61958  0.77255  0.48576  0.95510
     22   3.15876  4.88466  3.90262  3.85299  4.96066  0.34917  4.93720  4.65976  4.08084  4.26409  5.25288  4.06865  4.28542  4.37805  4.26472  3.34286  3.66670  4.12032  5.94892  5.07929     22 - -
          2.68618  4.42225  2.77519  2.73123  3.46354  2.40513  3.72494  3.29354  2.67741  2.69355  4.24690  2.90347  2.73739  3.18146  2.89801  2.37887  2.77519  2.98518  4.58477  3.61503
          0.02205  4.22130  4.94365  0.61958  0.77255  0.48576  0.95510
     23   3.41373  4.69217  5.12506  4.59793  3.30499  4.75324  5.13754  1.29076  4.43778  1.09772  3.10124  4.82249  4.94123  4.57467  4.54556  4.13968  3.64910  2.04759  5.40692  4.29737     23 - -
          2.68618  4.42225  2.77519  2.73123  3.46354  2.40513  3.72494  3.29354  2.67741  2.69355  4.24690  2.90347  2.73739  3.18146  2.89801  2.37887  2.77519  2.98518  4.58477  3.61503
          0.02205  4.22130  4.94365  0.61958  0.77255  0.48576  0.95510
     24   2.52552  4.44282  3.55442  3.40214  4.44992  3.16843  4.49367  4.02818  3.50085  3.72577  4.63088  3.55777  3.93899  3.82384  3.76459  0.66542  3.03443  3.48312  5.79597  4.54013     24 - -
          2.68618  4.42225  2.77519  2.73123  3.46354  2.40513  3.72494  3.29354  2.67741  2.69355  4.24690  2.90347  2.73739  3.18146  2.89801  2.37887  2.77519  2.98518  4.58477  3.61503
          0.02205  4.22130  4.94365  0.61958  0.77255  0.48576  0.95510
     25   3.50900  4.81105  4.99061  4.50756  1.50769  4.62738  4.47211  2.48600  4.35219  1.04575  3.08270  4.59611  4.84138  4.38871  4.41141  4.00361  3.73286  2.63280  4.65485  3.17026     25 - -
          2.68618  4.42225  2.77519  2.73123  3.46354  2.40513  3.72494  3.29354  2.67741  2.69355  4.24690  2.90347  2.73739  3.18146  2.89801  2.37887  2.77519  2.98518  4.58477  3.61503
          0.02205  4.22130  4.94365  0.61958  0.77255  0.48576  0.95510
     26   3.57237  4.93926  4.74951  4.40498  3.30864  4.42168  4.95351  2.54449  4.17046  0.53984  3.24705  4.64757  4.80584  4.45276  4.28357  4.05596  3.85544  2.66977  5.29915  4.09841     26 - -
          2.68618  4.42225  2.77519  2.73123  3.46354  2.40513  3.72494  3.29354  2.67741  2.69355  4.24690  2.90347  2.73739  3.18146  2.89801  2.37887  2.77519  2.98518  4.58477  3.61503
          0.02205  4.22130  4.94365  0.61958  0.77255  0.48576  0.95510
     27   3.74018  5.04288  4.72215  4.51537  0.57702  4.32067  4.08423  3.23671  4.41776  2.53106  3.92187  4.43264  4.78065  4.49176  4.45026  3.98267  4.04616  3.25099  4.25328  2.58623     27 - -
          2.68618  4.42225  2.77519  2.73123  3.46354  2.40513  3.72494  3.29354  2.67741  2.69355  4.24690  2.90347  2.73739  3.18146  2.89801  2.37887  2.77519  2.98518  4.58477  3.61503
          0.02205  4.22130  4.94365  0.61958  0.77255  0.48576  0.95510
     28   3.74018  5.04288  4.72215  4.51537  0.57702  4.32067  4.08423  3.23671  4.41776  2.53106  3.92187  4.43264  4.78065  4.49176  4.45026  3.98267  4.04616  3.25099  4.25328  2.58623     28 - -
          2.68618  4.42225  2.77519  2.73123  3.46354  2.40513  3.72494  3.29354  2.67741  2.69355  4.24690  2.90347  2.73739  3.18146  2.89801  2.37887  2.77519  2.98518  4.58477  3.61503
          0.02205  4.22130  4.94365  0.61958  0.77255  0.48576  0.95510
     29   3.41373  4.69217  5.12506  4.59793  3.30499  4.75324  5.13754  1.29076  4.43778  1.09772  3.10124  4.82249  4.94123  4.57467  4.54556  4.13968  3.64910  2.04759  5.40692  4.29737     29 - -
          2.68618  4.42225  2.77519  2.73123  3.46354  2.40513  3.72494  3.29354  2.67741  2.69355  4.24690  2.90347  2.73739  3.18146  2.89801  2.37887  2.77519  2.98518  4.58477  3.61503
          0.02205  4.22130  4.94365  0.61958  0.77255  0.48576  0.95510
     30   3.50900  4.81105  4.99061  4.50756  1.50769  4.62738  4.47211  2.48600  4.35219  1.04575  3.08270  4.59611  4.84138  4.38871  4.41141  4.00361  3.73286  2.63280  4.65485  3.17026     30 - -
          2.68618  4.42225  2.77519  2.73123  3.46354  2.40513  3.72494  3.29354  2.67741  2.69355  4.24690  2.90347  2.73739  3.18146  2.89801  2.37887  2.77519  2.98518  4.58477  3.61503
          0.02205  4.22130  4.94365  0.61958  0.77255  0.48576  0.95510
     31   1.26271  4.26213  3.66160  3.37959  4.46322  3.04832  4.41774  3.84341  3.42211  3.57068  4.40285  3.47560  3.81527  3.70178  3.71550  1.32333  2.82768  3.28323  5.81714  4.61313     31 - -
          2.68618  4.42225  2.77519  2.73123  3.46354  2.40513  3.72494  3.29354  2.67741  2.69355  4.24690  2.90347  2.73739  3.18146  2.89801  2.37887  2.77519  2.98518  4.58477  3.61503
          0.02205  4.22130  4.94365  0.61958  0.77255  0.48576  0.95510
     32   2.90764  1.82715  4.52507  4.02403  3.36815  3.92040  4.54263  2.37674  3.81946  1.30063  3.33620  4.14228  4.39198  4.07994  3.96846  3.32760  3.21785  2.28305  5.12105  3.90129     32 - -
          2.68618  4.42225  2.77519  2.73123  3.46354  2.40513  3.72494  3.29354  2.67741  2.69355  4.24690  2.90347  2.73739  3.18146  2.89801  2.37887  2.77519  2.98518  4.58477  3.61503
          0.02205  4.22130  4.94365  0.61958  0.77255  0.48576  0.95510
     33   3.46517  4.79893  4.98905  4.43676  3.12903  4.67663  4.96256  2.31771  4.23940  0.97240  1.60045  4.69933  4.85266  4.36928  4.34754  4.04308  3.68717  2.48825  5.23991  4.17093     33 - -
          2.68618  4.42225  2.77519  2.73123  3.46354  2.40513  3.72494  3.29354  2.67741  2.69355  4.24690  2.90347  2.73739  3.18146  2.89801  2.37887  2.77519  2.98518  4.58477  3.61503
          0.02205  4.22130  4.94365  0.61958  0.77255  0.48576  0.95510
     34   3.15876  4.88466  3.90262  3.85299  4.96066  0.34917  4.93720  4.65976  4.08084  4.26409  5.25288  4.06865  4.28542  4.37805  4.26472  3.34286  3.66670  4.12032  5.94892  5.07929     34 - -
          2.68618  4.42225  2.77519  2.73123  3.46354  2.40513  3.72494  3.29354  2.67741  2.69355  4.24690  2.90347  2.73739  3.18146  2.89801  2.37887  2.77519  2.98518  4.58477  3.61503
          0.02205  4.22130  4.94365  0.61958  0.77255  0.48576  0.95510
     35   3.06029  5.04253  2.97021  2.89854  4.46660  3.45740  4.26831  4.26973  3.21150  3.87922  4.84364  0.66284  4.13243  3.55403  3.56768  3.12167  3.46105  3.85484  5.73144  4.39945     35 - -
          2.68618  4.42225  2.77519  2.73123  3.46354  2.40513  3.72494  3.29354  2.67741  2.69355  4.24690  2.90347  2.73739  3.18146  2.89801  2.37887  2.77519  2.98518  4.58477  3.61503
          0.02205  4.22130  4.94365  0.61958  0.77255  0.48576  0.95510
     36   2.81490  4.45050  3.98146  3.51268  3.50993  3.75152  4.32811  2.54141  3.35451  1.41464  3.43891  3.78955  4.24147  3.70444  3.60900  3.12679  1.71741  2.42622  5.20165  3.98348     36 - -
          2.68618  4.42225  2.77519  2.73123  3.46354  2.40513  3.72494  3.29354  2.67741  2.69355  4.24690  2.90347  2.73739  3.18146  2.89801  2.37887  2.77519  2.98518  4.58477  3.61503
          0.02205  4.22130  4.94365  0.61958  0.77255  0.48576  0.95510
     37   2.64428  4.48522  3.78701  3.57413  4.32610  3.30844  4.55845  3.49892  3.52434  3.34926  4.38809  3.71291  4.04486  3.90396  3.75549  2.85091  0.69386  3.15323  5.73043  4.54718     37 - -
          2.68618  4.42225  2.77519  2.73123  3.46354  2.40513  3.72494  3.29354  2.67741  2.69355  4.24690  2.90347  2.73739  3.18146  2.89801  2.37887  2.77519  2.98518  4.58477  3.61503
          0.02205  4.22130  4.94365  0.61958  0.77255  0.48576  0.95510
     38   3.97520  5.11147  4.93531  4.69981  1.09068  4.64694  3.56384  3.61457  4.52382  2.88680  4.18892  4.28543  4.93721  4.38574  4.47707  4.03248  4.18968  3.55201  3.67267  1.06539     38 - -
          2.68618  4.42225  2.77519  2.73123  3.46354  2.40513  3.72494  3.29354  2.67741  2.69355  4.24690  2.90347  2.73739  3.18146  2.89801  2.37887  2.77519  2.98518  4.58477  3.61503
          0.02205  4.22130  4.94365  0.61958  0.77255  0.48576  0.95510
     39   2.69187  4.39073  3.79138  3.41258  3.74875  1.70544  4.30885  1.50971  3.36141  2.69058  3.73799  3.67071  4.12289  3.68790  3.63391  2.96832  3.04840  2.47545  5.29571  4.05781     39 - -
          2.68618  4.42225  2.77519  2.73123  3.46354  2.40513  3.72494  3.29354  2.67741  2.69355  4.24690  2.90347  2.73739  3.18146  2.89801  2.37887  2.77519  2.98518  4.58477  3.61503
          0.02205  4.22130  4.94365  0.61958  0.77255  0.48576  0.95510
     40   1.55525  4.37665  4.00136  3.57277  1.67975  3.61926  4.17139  2.77987  3.50855  2.46621  3.57612  3.75411  4.16482  3.76014  3.74403  3.01162  3.07180  2.60944  4.83111  3.39921     40 - -
          2.68618  4.42225  2.77519  2.73123  3.46354  2.40513  3.72494  3.29354  2.67741  2.69355  4.24690  2.90347  2.73739  3.18146  2.89801  2.37887  2.77519  2.98518  4.58477  3.61503
          0.02205  4.22130  4.94365  0.61958  0.77255  0.48576  0.95510
     41   2.38022  4.34790  3.42083  3.22552  4.60199  1.42729  4.39612  4.08839  3.39682  3.74565  4.55622  3.40776  3.83037  3.66199  3.71953  1.30413  2.88511  3.45728  5.90954  4.68820     41 - -
          2.68618  4.42225  2.77519  2.73123  3.46354  2.40513  3.72494  3.29354  2.67741  2.69355  4.24690  2.90347  2.73739  3.18146  2.89801  2.37887  2.77519  2.98518  4.58477  3.61503
          0.02205  4.22130  4.94365  0.61958  0.77255  0.48576  0.95510
     42   3.24797  4.51331  5.10962  4.62659  3.74648  4.69179  5.33148  1.15719  4.52823  2.21965  3.52595  4.81429  4.97534  4.78266  4.70717  4.09907  3.51330  1.07557  5.76659  4.55963     42 - -
          2.68618  4.42225  2.77519  2.73123  3.46354  2.40513  3.72494  3.29354  2.67741  2.69355  4.24690  2.90347  2.73739  3.18146  2.89801  2.37887  2.77519  2.98518  4.58477  3.61503
          0.02205  4.22130  4.94365  0.61958  0.77255  0.48576  0.95510
     43   3.41373  4.69217  5.12506  4.59793  3.30499  4.75324  5.13754  1.29076  4.43778  1.09772  3.10124  4.82249  4.94123  4.57467  4.54556  4.13968  3.64910  2.04759  5.40692  4.29737     43 - -
          2.68618  4.42225  2.77519  2.73123  3.46354  2.40513  3.72494  3.29354  2.67741  2.69355  4.24690  2.90347  2.73739  3.18146  2.89801  2.37887  2.77519  2.98518  4.58477  3.61503
          0.02205  4.22130  4.94365  0.61958  0.77255  0.48576  0.95510
     44   2.76197  1.81436  4.59648  4.14176  3.69466  3.76959  4.72040  2.17724  3.98605  2.48433  3.61934  4.15205  4.34419  4.23886  4.13848  3.19662  3.12716  1.25414  5.39303  4.18170     44 - -
          2.68618  4.42225  2.77519  2.73123  3.46354  2.40513  3.72494  3.29354  2.67741  2.69355  4.24690  2.90347  2.73739  3.18146  2.89801  2.37887  2.77519  2.98518  4.58477  3.61503
          0.02205  4.22130  4.94365  0.61958  0.77255  0.48576  0.95510
     45   2.86483  4.52894  3.67573  3.20164  3.25545  3.76736  1.94107  1.68410  2.99170  2.52800  3.58715  3.55505  4.18242  3.41375  3.26594  3.10278  3.11464  2.62925  4.82500  3.40355     45 - -
          2.68618  4.42225  2.77519  2.73123  3.46354  2.40513  3.72494  3.29354  2.67741  2.69355  4.24690  2.90347  2.73739  3.18146  2.89801  2.37887  2.77519  2.98518  4.58477  3.61503
          0.02205  4.22130  4.94365  0.61958  0.77255  0.48576  0.95510
     46   2.52552  4.44282  3.55442  3.40214  4.44992  3.16843  4.49367  4.02818  3.50085  3.72577  4.63088  3.55777  3.93899  3.82384  3.76459  0.66542  3.03443  3.48312  5.79597  4.54013     46 - -
          2.68618  4.42225  2.77519  2.73123  3.46354  2.40513  3.72494  3.29354  2.67741  2.69355  4.24690  2.90347  2.73739  3.18146  2.89801  2.37887  2.77519  2.98518  4.58477  3.61503
          0.01490  4.21415        *  0.61958  0.77255  0.00000        *
//
HMMER3/b [3.0 | March 2010]
NAME  G-beta
LENG  344
ALPH  amino
RF    no
CS    no
MAP   yes
DATE  Mon May  6 20:46:56 2013
NSEQ  5
EFFN  0.434570
CKSUM 111066402
GA    200.0 200.0
STATS LOCAL MSV      -11.5347  0.70025
STATS LOCAL VITERBI  -12.2746  0.70025
STATS LOCAL FORWARD   -5.7244  0.70025
HMM          A        C        D        E        F        G        H        I        K        L        M        N        P        Q        R        S        T        V        W        Y   
            m->m     m->i     m->d     i->m     i->i     d->m     d->d
  COMPO   2.44165  3.79006  2.81069  2.83083  3.35537  2.74199  3.69413  2.80724  2.77996  2.49282  3.70132  3.10324  3.59916  3.24588  2.90896  2.55882  2.82997  2.62964  4.24493  3.55073
          2.68618  4.42225  2.77519  2.73123  3.46354  2.40513  3.72494  3.29354  2.67741  2.69355  4.24690  2.90347  2.73739  3.18146  2.89801  2.37887  2.77519  2.98518  4.58477  3.61503
          0.03307  3.82156  4.54390  0.61958  0.77255  0.00000        *
      1   2.84242  4.82467  2.87147  2.62655  3.98615  3.33353  3.78402  3.61011  2.45117  3.11743  4.14785  3.08541  3.88697  1.32751  2.73588  2.89285  3.13996  3.34331  5.26778  3.95848      1 - -
          2.68618  4.42225  2.77519  2.73123  3.46354  2.40513  3.72494  3.29354  2.67741  2.69355  4.24690  2.90347  2.73739  3.18146  2.89801  2.37887  2.77519  2.98518  4.58477  3.61503
          0.03307  3.82156  4.54390  0.61958  0.77255  0.48576  0.95510
      2   2.06138  4.69551  2.58677  1.90658  4.19578  2.71253  3.72299  3.57585  2.59385  3.22337  4.07298  2.85719  3.74339  2.90837  3.03449  2.60416  2.87906  3.20891  5.46831  4.13291      2 - -
          2.68618  4.42225  2.77519  2.73123  3.46354  2.40513  3.72494  3.29354  2.67741  2.69355  4.24690  2.90347  2.73739  3.18146  2.89801  2.37887  2.77519  2.98518  4.58477  3.61503
          0.03307  3.82156  4.54390  0.61958  0.77255  0.48576  0.95510
      3   2.92365  4.96820  3.31187  2.72757  4.36047  3.54225  3.58139  3.73794  1.73423  3.24102  4.13355  3.13032  3.94688  2.73577  1.44835  2.94841  3.11830  3.43719  5.32775  4.13835      3 - -
          2.68618  4.42225  2.77519  2.73123  3.46354  2.40513  3.72494  3.29354  2.67741  2.69355  4.24690  2.90347  2.73739  3.18146  2.89801  2.37887  2.77519  2.98518  4.58477  3.61503
          0.03307  3.82156  4.54390  0.61958  0.77255  0.48576  0.95510
      4   2.99155  4.42576  4.26132  3.87601  3.34095  4.00988  4.61426  1.14335  3.70307  1.93860  3.28544  4.12854  4.44689  4.05723  3.90553  3.50108  3.29202  1.84749  5.22052  3.95372      4 - -
          2.68618  4.42225  2.77519  2.73123  3.46354  2.40513  3.72494  3.29354  2.67741  2.69355  4.24690  2.90347  2.73739  3.18146  2.89801  2.37887  2.77519  2.98518  4.58477  3.61503
          0.03307  3.82156  4.54390  0.61958  0.77255  0.48576  0.95510
      5   2.00436  4.49061  2.96079  2.58481  3.98994  3.20890  3.75145  3.31627  2.53850  2.99694  3.87982  3.01578  3.75819  2.32020  2.90246  2.58250  2.47373  2.98733  5.30604  4.02376      5 - -
          2.68618  4.42225  2.77519  2.73123  3.46354  2.40513  3.72494  3.29354  2.67741  2.69355  4.24690  2.90347  2.73739  3.18146  2.89801  2.37887  2.77519  2.98518  4.58477  3.61503
          0.03307  3.82156  4.54390  0.61958  0.77255  0.48576  0.95510
      6   1.79827  4.52511  2.90332  2.59138  4.00115  3.20171  3.77788  3.35729  2.55144  3.01844  3.93888  3.02050  3.77458  2.27436  2.89641  2.61904  2.85541  3.03529  5.33000  4.03409      6 - -
          2.68618  4.42225  2.77519  2.73123  3.46354  2.40513  3.72494  3.29354  2.67741  2.69355  4.24690  2.90347  2.73739  3.18146  2.89801  2.37887  2.77519  2.98518  4.58477  3.61503
          0.03307  3.82156  4.54390  0.61958  0.77255  0.48576  0.95510
      7   1.08976  4.16841  3.41228  3.20237  4.00294  2.99407  4.23024  3.12097  3.21733  3.00479  4.04312  3.36441  3.72858  3.56343  3.47075  2.51959  2.79347  2.78426  5.43525  4.23005      7 - -
          2.68618  4.42225  2.77519  2.73123  3.46354  2.40513  3.72494  3.29354  2.67741  2.69355  4.24690  2.90347  2.73739  3.18146  2.89801  2.37887  2.77519  2.98518  4.58477  3.61503
          0.03307  3.82156  4.54390  0.61958  0.77255  0.48576  0.95510
      8   2.94977  4.79055  3.43541  2.95846  4.13225  3.44625  3.79041  3.67125  2.22127  3.19654  4.19900  3.32160  3.95217  3.01410  1.05919  3.03696  3.21977  3.39764  5.23652  4.07163      8 - -
          2.68618  4.42225  2.77519  2.73123  3.46354  2.40513  3.72494  3.29354  2.67741  2.69355  4.24690  2.90347  2.73739  3.18146  2.89801  2.37887  2.77519  2.98518  4.58477  3.61503
          0.03307  3.82156  4.54390  0.61958  0.77255  0.48576  0.95510
      9   2.94977  4.79055  3.43541  2.95846  4.13225  3.44625  3.79041  3.67125  2.22127  3.19654  4.19900  3.32160  3.95217  3.01410  1.05919  3.03696  3.21977  3.39764  5.23652  4.07163      9 - -
          2.68618  4.42225  2.77519  2.73123  3.46354  2.40513  3.72494  3.29354  2.67741  2.69355  4.24690  2.90347  2.73739  3.18146  2.89801  2.37887  2.77519  2.98518  4.58477  3.61503
          0.03307  3.82156  4.54390  0.61958  0.77255  0.48576  0.95510
     10   2.91041  5.00826  2.46931  1.10012  4.34840  3.24258  3.82632  3.79223  2.70055  3.41804  4.39540  2.90706  3.84507  3.04375  3.10328  2.89868  3.21462  3.48175  5.52968  4.25309     10 - -
          2.68618  4.42225  2.77519  2.73123  3.46354  2.40513  3.72494  3.29354  2.67741  2.69355  4.24690  2.90347  2.73739  3.18146  2.89801  2.37887  2.77519  2.98518  4.58477  3.61503
          0.03307  3.82156  4.54390  0.61958  0.77255  0.48576  0.95510
     11   1.08976  4.16841  3.41228  3.20237  4.00294  2.99407  4.23024  3.12097  3.21733  3.00479  4.04312  3.36441  3.72858  3.56343  3.47075  2.51959  2.79347  2.78426  5.43525  4.23005     11 - -
          2.68618  4.42225  2.77519  2.73123  3.46354  2.40513  3.72494  3.29354  2.67741  2.69355  4.24690  2.90347  2.73739  3.18146  2.89801  2.37887  2.77519  2.98518  4.58477  3.61503
          0.03307  3.82156  4.54390  0.61958  0.77255  0.48576  0.95510
     12   2.83894  5.28313  1.90820  1.40391  4.57480  3.16961  3.69320  4.05390  2.66597  3.60747  4.47273  2.66084  3.77459  2.86564  3.21141  2.75245  3.12488  3.66525  5.77037  4.32003     12 - -
          2.68618  4.42225  2.77519  2.73123  3.46354  2.40513  3.72494  3.29354  2.67741  2.69355  4.24690  2.90347  2.73739  3.18146  2.89801  2.37887  2.77519  2.98518  4.58477  3.61503
          0.03307  3.82156  4.54390  0.61958  0.77255  0.48576  0.95510
     13   2.31350  4.33824  2.90892  2.62523  4.16646  2.20870  3.86485  3.59175  2.76465  3.23466  4.06235  2.55096  3.66089  3.07755  3.16033  2.13247  2.36512  3.13463  5.46821  4.18614     13 - -
          2.68618  4.42225  2.77519  2.73123  3.46354  2.40513  3.72494  3.29354  2.67741  2.69355  4.24690  2.90347  2.73739  3.18146  2.89801  2.37887  2.77519  2.98518  4.58477  3.61503
          0.03307  3.82156  4.54390  0.61958  0.77255  0.48576  0.95510
     14   3.09907  4.57702  4.10724  3.74790  3.11804  3.91656  4.41964  2.32056  3.51610  0.94059  3.15878  4.02819  4.36138  3.89666  3.70009  3.48296  3.39605  2.34447  4.97781  3.68904     14 - -
          2.68618  4.42225  2.77519  2.73123  3.46354  2.40513  3.72494  3.29354  2.67741  2.69355  4.24690  2.90347  2.73739  3.18146  2.89801  2.37887  2.77519  2.98518  4.58477  3.61503
          0.03307  3.82156  4.54390  0.61958  0.77255  0.48576  0.95510
     15   2.92701  4.88674  3.09950  2.73179  4.26150  3.42089  3.73357  3.68781  1.11027  3.26455  4.22968  3.15817  3.92562  2.92865  2.42561  2.97290  3.18457  3.39881  5.33787  4.14366     15 - -
          2.68618  4.42225  2.77519  2.73123  3.46354  2.40513  3.72494  3.29354  2.67741  2.69355  4.24690  2.90347  2.73739  3.18146  2.89801  2.37887  2.77519  2.98518  4.58477  3.61503
          0.03307  3.82156  4.54390  0.61958  0.77255  0.48576  0.95510
     16   2.85683  5.35195  1.55493  1.64161  4.63806  3.15453  3.69470  4.13183  2.69785  3.66898  4.53303  2.63366  3.77082  2.86647  3.27046  2.75592  3.14561  3.72999  5.83049  4.35542     16 - -
          2.68618  4.42225  2.77519  2.73123  3.46354  2.40513  3.72494  3.29354  2.67741  2.69355  4.24690  2.90347  2.73739  3.18146  2.89801  2.37887  2.77519  2.98518  4.58477  3.61503
          0.03307  3.82156  4.54390  0.61958  0.77255  0.48576  0.95510
     17   2.92316  5.01070  3.28516  2.69145  4.41480  3.54708  3.56348  3.78282  1.44780  3.27021  4.14907  3.10558  3.94040  2.70941  1.75153  2.93450  3.11009  3.47326  5.34955  4.15786     17 - -
          2.68618  4.42225  2.77519  2.73123  3.46354  2.40513  3.72494  3.29354  2.67741  2.69355  4.24690  2.90347  2.73739  3.18146  2.89801  2.37887  2.77519  2.98518  4.58477  3.61503
          0.03307  3.82156  4.54390  0.61958  0.77255  0.48576  0.95510
     18   2.99155  4.42576  4.26132  3.87601  3.34095  4.00988  4.61426  1.14335  3.70307  1.93860  3.28544  4.12854  4.44689  4.05723  3.90553  3.50108  3.29202  1.84749  5.22052  3.95372     18 - -
          2.68618  4.42225  2.77519  2.73123  3.46354  2.40513  3.72494  3.29354  2.67741  2.69355  4.24690  2.90347  2.73739  3.18146  2.89801  2.37887  2.77519  2.98518  4.58477  3.61503
          0.03307  3.82156  4.54390  0.61958  0.77255  0.48576  0.95510
     19   2.92948  5.00393  3.31163  2.70817  4.40772  3.55369  3.56483  3.77451  1.58423  3.26334  4.14505  3.11675  3.94565  2.71207  1.57606  2.94395  3.11537  3.46798  5.34285  4.15552     19 - -
          2.68618  4.42225  2.77519  2.73123  3.46354  2.40513  3.72494  3.29354  2.67741  2.69355  4.24690  2.90347  2.73739  3.18146  2.89801  2.37887  2.77519  2.98518  4.58477  3.61503
          0.03307  3.82156  4.54390  0.61958  0.77255  0.48576  0.95510
     20   2.10412  4.48506  3.25875  2.73287  3.76395  3.38838  3.72756  3.04474  2.42782  2.46278  3.68702  3.14337  3.85125  2.95072  2.23452  2.70980  2.84887  2.79474  5.12802  3.86523     20 - -
          2.68618  4.42225  2.77519  2.73123  3.46354  2.40513  3.72494  3.29354  2.67741  2.69355  4.24690  2.90347  2.73739  3.18146  2.89801  2.37887  2.77519  2.98518  4.58477  3.61503
          0.03307  3.82156  4.54390  0.61958  0.77255  0.48576  0.95510
     21   2.91024  4.99275  3.22916  2.67651  4.38710  3.52450  3.57687  3.76525  1.35421  3.26404  4.14845  3.09611  3.93303  2.72716  1.93492  2.92464  3.10666  3.45630  5.35003  4.14921     21 - -
          2.68618  4.42225  2.77519  2.73123  3.46354  2.40513  3.72494  3.29354  2.67741  2.69355  4.24690  2.90347  2.73739  3.18146  2.89801  2.37887  2.77519  2.98518  4.58477  3.61503
          0.03307  3.82156  4.54390  0.61958  0.77255  0.48576  0.95510
     22   2.92701  4.88674  3.09950  2.73179  4.26150  3.42089  3.73357  3.68781  1.11027  3.26455  4.22968  3.15817  3.92562  2.92865  2.42561  2.97290  3.18457  3.39881  5.33787  4.14366     22 - -
          2.68618  4.42225  2.77519  2.73123  3.46354  2.40513  3.72494  3.29354  2.67741  2.69355  4.24690  2.90347  2.73739  3.18146  2.89801  2.37887  2.77519  2.98518  4.58477  3.61503
          0.03307  3.82156  4.54390  0.61958  0.77255  0.48576  0.95510
     23   2.84804  5.33558  1.70301  1.52431  4.62261  3.15978  3.69015  4.11317  2.68145  3.65128  4.51220  2.63976  3.77043  2.86039  3.24682  2.75069  3.13459  3.71320  5.81343  4.34391     23 - -
          2.68618  4.42225  2.77519  2.73123  3.46354  2.40513  3.72494  3.29354  2.67741  2.69355  4.24690  2.90347  2.73739  3.18146  2.89801  2.37887  2.77519  2.98518  4.58477  3.61503
          0.03307  3.82156  4.54390  0.61958  0.77255  0.48576  0.95510
     24   2.66868  4.95666  2.48421  1.89789  4.29539  2.80508  3.63139  3.73720  2.44993  3.30227  4.12985  2.77934  3.76317  2.46271  2.90265  2.36675  2.93508  3.37197  5.50335  4.13212     24 - -
          2.68618  4.42225  2.77519  2.73123  3.46354  2.40513  3.72494  3.29354  2.67741  2.69355  4.24690  2.90347  2.73739  3.18146  2.89801  2.37887  2.77519  2.98518  4.58477  3.61503
          0.03307  3.82156  4.54390  0.61958  0.77255  0.48576  0.95510
     25   2.65023  4.29147  3.68516  3.15458  3.27026  3.62617  3.98222  2.44721  3.00018  1.68938  2.78200  3.49638  4.03996  3.35318  3.28524  2.58286  2.91329  2.32196  4.89635  3.64614     25 - -
          2.68618  4.42225  2.77519  2.73123  3.46354  2.40513  3.72494  3.29354  2.67741  2.69355  4.24690  2.90347  2.73739  3.18146  2.89801  2.37887  2.77519  2.98518  4.58477  3.61503
          0.03307  3.82156  4.54390  0.61958  0.77255  0.48576  0.95510
     26   1.08976  4.16841  3.41228  3.20237  4.00294  2.99407  4.23024  3.12097  3.21733  3.00479  4.04312  3.36441  3.72858  3.56343  3.47075  2.51959  2.79347  2.78426  5.43525  4.23005     26 - -
          2.68618  4.42225  2.77519  2.73123  3.46354  2.40513  3.72494  3.29354  2.67741  2.69355  4.24690  2.90347  2.73739  3.18146  2.89801  2.37887  2.77519  2.98518  4.58477  3.61503
          0.03307  3.82156  4.54390  0.61958  0.77255  0.48576  0.95510
     27   2.93653  5.05416  0.99393  2.30663  4.42477  3.17354  3.88877  4.00171  2.96368  3.61960  4.59757  2.86002  3.82286  3.12855  3.47215  2.90536  3.27438  3.64667  5.60320  4.30736     27 - -
          2.68618  4.42225  2.77519  2.73123  3.46354  2.40513  3.72494  3.29354  2.67741  2.69355  4.24690  2.90347  2.73739  3.18146  2.89801  2.37887  2.77519  2.98518  4.58477  3.61503
          0.03307  3.82156  4.54390  0.61958  0.77255  0.48576  0.95510
     28   2.38713  4.23176  3.38464  3.13548  3.92559  3.07241  4.15646  3.04658  3.07743  2.91184  3.96648  3.35235  3.77252  3.47507  3.33797  2.58794  1.26129  2.74701  5.36794  4.14251     28 - -
          2.68618  4.42225  2.77519  2.73123  3.46354  2.40513  3.72494  3.29354  2.67741  2.69355  4.24690  2.90347  2.73739  3.18146  2.89801  2.37887  2.77519  2.98518  4.58477  3.61503
          0.03307  3.82156  4.54390  0.61958  0.77255  0.48576  0.95510
     29   2.20581  4.14159  3.24452  2.95195  4.07669  2.92832  4.03828  3.40433  2.96486  3.16211  4.03730  3.17717  3.64250  3.30636  3.27814  1.61228  1.98757  2.95934  5.44568  4.20014     29 - -
          2.68618  4.42225  2.77519  2.73123  3.46354  2.40513  3.72494  3.29354  2.67741  2.69355  4.24690  2.90347  2.73739  3.18146  2.89801  2.37887  2.77519  2.98518  4.58477  3.61503
          0.03307  3.82156  4.54390  0.61958  0.77255  0.48576  0.95510
     30   3.09907  4.57702  4.10724  3.74790  3.11804  3.91656  4.41964  2.32056  3.51610  0.94059  3.15878  4.02819  4.36138  3.89666  3.70009  3.48296  3.39605  2.34447  4.97781  3.68904     30 - -
          2.68618  4.42225  2.77519  2.73123  3.46354  2.40513  3.72494  3.29354  2.67741  2.69355  4.24690  2.90347  2.73739  3.18146  2.89801  2.37887  2.77519  2.98518  4.58477  3.61503
          0.03307  3.82156  4.54390  0.61958  0.77255  0.48576  0.95510
     31   2.73618  4.78063  3.15920  2.60121  3.84919  3.48885  3.57842  3.42491  2.14046  2.99037  3.87267  3.05293  3.87955  2.48831  1.88217  2.78857  2.94753  3.14463  5.10855  3.14946     31 - -
          2.68618  4.42225  2.77519  2.73123  3.46354  2.40513  3.72494  3.29354  2.67741  2.69355  4.24690  2.90347  2.73739  3.18146  2.89801  2.37887  2.77519  2.98518  4.58477  3.61503
          0.03307  3.82156  4.54390  0.61958  0.77255  0.48576  0.95510
     32   1.95069  4.75620  2.66123  2.16414  4.10300  3.27090  3.67073  3.47947  2.45946  3.11211  3.97761  2.88207  3.78543  2.52340  2.85838  2.66734  2.90524  3.15823  5.37157  4.04945     32 - -
          2.68618  4.42225  2.77519  2.73123  3.46354  2.40513  3.72494  3.29354  2.67741  2.69355  4.24690  2.90347  2.73739  3.18146  2.89801  2.37887  2.77519  2.98518  4.58477  3.61503
          0.03307  3.82156  4.54390  0.61958  0.77255  0.48576  0.95510
     33   2.87505  4.35776  4.21007  3.69283  3.26227  3.97608  4.44155  2.02166  3.54074  1.81832  2.31299  3.97388  4.35418  3.83752  3.77482  3.32984  3.14708  1.51886  5.12211  3.92908     33 - -
          2.68618  4.42225  2.77519  2.73123  3.46354  2.40513  3.72494  3.29354  2.67741  2.69355  4.24690  2.90347  2.73739  3.18146  2.89801  2.37887  2.77519  2.98518  4.58477  3.61503
          0.03307  3.82156  4.54390  0.61958  0.77255  0.48576  0.95510
     34   1.08976  4.16841  3.41228  3.20237  4.00294  2.99407  4.23024  3.12097  3.21733  3.00479  4.04312  3.36441  3.72858  3.56343  3.47075  2.51959  2.79347  2.78426  5.43525  4.23005     34 - -
          2.68618  4.42225  2.77519  2.73123  3.46354  2.40513  3.72494  3.29354  2.67741  2.69355  4.24690  2.90347  2.73739  3.18146  2.89801  2.37887  2.77519  2.98518  4.58477  3.61503
          0.03307  3.82156  4.54390  0.61958  0.77255  0.48576  0.95510
     35   2.16807  4.53230  3.02324  2.54311  3.79172  3.35355  3.66493  3.16106  2.47848  2.82724  3.16465  2.68770  3.79692  2.60901  2.86665  2.63927  2.79712  2.87986  5.13287  3.84493     35 - -
          2.68618  4.42225  2.77519  2.73123  3.46354  2.40513  3.72494  3.29354  2.67741  2.69355  4.24690  2.90347  2.73739  3.18146  2.89801  2.37887  2.77519  2.98518  4.58477  3.61503
          0.03307  3.82156  4.54390  0.61958  0.77255  0.48576  0.95510
     36   2.75206  5.22268  2.05986  1.92469  4.50809  3.21419  3.62254  3.99017  2.50108  3.50495  4.32189  2.38734  3.75780  2.22351  3.01524  2.67972  3.01225  3.59166  5.67392  4.23642     36 - -
          2.68618  4.42225  2.77519  2.73123  3.46354  2.40513  3.72494  3.29354  2.67741  2.69355  4.24690  2.90347  2.73739  3.18146  2.89801  2.37887  2.77519  2.98518  4.58477  3.61503
          0.03307  3.82156  4.54390  0.61958  0.77255  0.48576  0.95510
     37   2.10480  4.26953  3.40412  2.90161  3.57284  3.40097  3.88300  2.34426  2.83983  2.55656  3.51243  2.84641  3.88242  3.17909  3.18736  2.71747  2.79094  2.16804  5.04730  3.79751     37 - -
          2.68618  4.42225  2.77519  2.73123  3.46354  2.40513  3.72494  3.29354  2.67741  2.69355  4.24690  2.90347  2.73739  3.18146  2.89801  2.37887  2.77519  2.98518  4.58477  3.61503
          0.19431  3.82156  1.86627  0.61958  0.77255  0.48576  0.95510
     38   2.55494  4.51789  2.90555  2.57602  3.58716  3.23883  2.49484  3.27198  2.44950  2.90507  3.83953  3.00314  3.77393  2.93194  2.76684  2.65355  2.44938  2.97992  4.99443  3.58933     38 - -
          2.68618  4.42225  2.77519  2.73123  3.46354  2.40513  3.72494  3.29354  2.67741  2.69355  4.24690  2.90347  2.73739  3.18146  2.89801  2.37887  2.77519  2.98518  4.58477  3.61503
          0.03874  3.66599  4.38834  0.61958  0.77255  0.41857  1.07290
     39   2.84788  5.33504  1.70617  1.52213  4.62212  3.15991  3.69011  4.11256  2.68116  3.65079  4.51169  2.63996  3.77045  2.86035  3.24632  2.75063  3.13440  3.71268  5.81295  4.34362     39 - -
          2.68618  4.42225  2.77519  2.73123  3.46354  2.40513  3.72494  3.29354  2.67741  2.69355  4.24690  2.90347  2.73739  3.18146  2.89801  2.37887  2.77519  2.98518  4.58477  3.61503
          0.03307  3.82156  4.54390  0.61958  0.77255  0.48576  0.95510
     40   1.96658  4.23329  3.14288  2.89127  4.07266  2.98966  4.02793  3.37558  2.94194  3.11724  4.04834  3.17118  1.73468  3.29399  3.26026  2.46690  2.74840  2.97734  5.43853  4.19905     40 - -
          2.68618  4.42225  2.77519  2.73123  3.46354  2.40513  3.72494  3.29354  2.67741  2.69355  4.24690  2.90347  2.73739  3.18146  2.89801  2.37887  2.77519  2.98518  4.58477  3.61503
          0.03307  3.82156  4.54390  0.61958  0.77255  0.48576  0.95510
     41   3.10598  4.52037  4.41543  3.90874  3.08889  4.24443  4.57590  1.84370  3.70505  1.12297  2.97591  4.20325  4.53720  3.99149  3.90464  3.61684  3.35598  2.04420  5.07735  3.85815     41 - -
          2.68618  4.42225  2.77519  2.73123  3.46354  2.40513  3.72494  3.29354  2.67741  2.69355  4.24690  2.90347  2.73739  3.18146  2.89801  2.37887  2.77519  2.98518  4.58477  3.61503
          0.03307  3.82156  4.54390  0.61958  0.77255  0.48576  0.95510
     42   2.68713  4.45185  3.28900  3.12149  4.11925  3.14229  4.20237  3.65246  3.17459  3.28450  4.33288  3.43283  0.92797  3.56497  3.42508  2.85326  3.12492  3.30355  5.31890  4.23956     42 - -
          2.68618  4.42225  2.77519  2.73123  3.46354  2.40513  3.72494  3.29354  2.67741  2.69355  4.24690  2.90347  2.73739  3.18146  2.89801  2.37887  2.77519  2.98518  4.58477  3.61503
          0.03307  3.82156  4.54390  0.61958  0.77255  0.48576  0.95510
     43   2.92949  5.00347  3.31185  2.70854  4.40712  3.55364  3.56502  3.77400  1.58733  3.26301  4.14487  3.11700  3.94572  2.71235  1.57286  2.94410  3.11546  3.46757  5.34262  4.15531     43 - -
          2.68618  4.42225  2.77519  2.73123  3.46354  2.40513  3.72494  3.29354  2.67741  2.69355  4.24690  2.90347  2.73739  3.18146  2.89801  2.37887  2.77519  2.98518  4.58477  3.61503
          0.03307  3.82156  4.54390  0.61958  0.77255  0.48576  0.95510
     44   2.50097  4.29705  3.26299  2.84204  3.55689  3.34951  3.84352  2.02699  2.78452  2.63086  3.56914  2.78974  3.85673  3.15184  3.11461  2.42620  2.80449  2.52735  5.01539  3.73335     44 - -
          2.68618  4.42225  2.77519  2.73123  3.46354  2.40513  3.72494  3.29354  2.67741  2.69355  4.24690  2.90347  2.73739  3.18146  2.89801  2.37887  2.77519  2.98518  4.58477  3.61503
          0.03307  3.82156  4.54390  0.61958  0.77255  0.48576  0.95510
     45   2.52018  4.51659  2.93974  2.53443  3.84362  2.86231  3.69638  3.22460  2.53185  2.89847  3.76228  2.66792  3.78011  2.60738  2.92121  2.62136  2.80362  2.34051  5.18206  3.88960     45 - -
          2.68619  4.42227  2.77521  2.73125  3.46355  2.40514  3.72496  3.29355  2.67742  2.69344  4.24633  2.90348  2.73741  3.18148  2.89802  2.37888  2.77521  2.98520  4.58478  3.61505
          0.17841  1.87885  4.54390  0.34662  1.22783  0.48576  0.95510
     46   2.93046  4.48768  3.99525  3.58569  3.18753  3.79612  4.33266  2.35813  3.35622  1.79067  1.47917  3.86921  4.25718  3.74192  3.56736  3.27387  3.23515  2.35812  5.02106  3.77786     47 - -
          2.68618  4.42225  2.77519  2.73123  3.46354  2.40513  3.72494  3.29354  2.67741  2.69355  4.24690  2.90347  2.73739  3.18146  2.89801  2.37887  2.77519  2.98518  4.58477  3.61503
          0.03307  3.82156  4.54390  0.61958  0.77255  0.48576  0.95510
     47   2.92938  5.00550  3.31068  2.70684  4.40976  3.55381  3.56419  3.77627  1.57283  3.26448  4.14569  3.11584  3.94537  2.71112  1.58804  2.94335  3.11502  3.46938  5.34367  4.15622     48 - -
          2.68618  4.42225  2.77519  2.73123  3.46354  2.40513  3.72494  3.29354  2.67741  2.69355  4.24690  2.90347  2.73739  3.18146  2.89801  2.37887  2.77519  2.98518  4.58477  3.61503
          0.03307  3.82156  4.54390  0.61958  0.77255  0.48576  0.95510
     48   2.31031  4.24526  3.16843  2.85916  4.02291  3.02493  3.97186  3.31901  2.85911  3.05816  3.97334  3.15698  2.03556  3.22598  3.18630  2.47161  2.03726  2.93773  5.38896  4.14344     49 - -
          2.68618  4.42225  2.77519  2.73123  3.46354  2.40513  3.72494  3.29354  2.67741  2.69355  4.24690  2.90347  2.73739  3.18146  2.89801  2.37887  2.77519  2.98518  4.58477  3.61503
          0.03307  3.82156  4.54390  0.61958  0.77255  0.48576  0.95510
     49   2.92949  5.00347  3.31185  2.70854  4.40712  3.55364  3.56502  3.77400  1.58733  3.26301  4.14487  3.11700  3.94572  2.71235  1.57286  2.94410  3.11546  3.46757  5.34262  4.15531     50 - -
          2.68618  4.42225  2.77519  2.73123  3.46354  2.40513  3.72494  3.29354  2.67741  2.69355  4.24690  2.90347  2.73739  3.18146  2.89801  2.37887  2.77519  2.98518  4.58477  3.61503
          0.03307  3.82156  4.54390  0.61958  0.77255  0.48576  0.95510
     50   2.92326  4.96671  3.31165  2.72827  4.35851  3.54161  3.58215  3.73653  1.73870  3.24019  4.13317  3.13082  3.94685  2.73683  1.44521  2.94844  3.11834  3.43598  5.32718  4.13761     51 - -
          2.68618  4.42225  2.77519  2.73123  3.46354  2.40513  3.72494  3.29354  2.67741  2.69355  4.24690  2.90347  2.73739  3.18146  2.89801  2.37887  2.77519  2.98518  4.58477  3.61503
          0.03307  3.82156  4.54390  0.61958  0.77255  0.48576  0.95510
     51   1.94744  4.13011  3.38518  3.08332  3.99083  2.99022  4.11712  3.04792  3.05305  2.96201  3.92641  3.27588  3.69946  3.40439  3.34205  2.44443  1.57852  2.70304  5.43021  4.20660     52 - -
          2.68618  4.42225  2.77519  2.73123  3.46354  2.40513  3.72494  3.29354  2.67741  2.69355  4.24690  2.90347  2.73739  3.18146  2.89801  2.37887  2.77519  2.98518  4.58477  3.61503
          0.03307  3.82156  4.54390  0.61958  0.77255  0.48576  0.95510
     52   3.09907  4.57702  4.10724  3.74790  3.11804  3.91656  4.41964  2.32056  3.51610  0.94059  3.15878  4.02819  4.36138  3.89666  3.70009  3.48296  3.39605  2.34447  4.97781  3.68904     53 - -
          2.68618  4.42225  2.77519  2.73123  3.46354  2.40513  3.72494  3.29354  2.67741  2.69355  4.24690  2.90347  2.73739  3.18146  2.89801  2.37887  2.77519  2.98518  4.58477  3.61503
          0.03307  3.82156  4.54390  0.61958  0.77255  0.48576  0.95510
     53   2.91138  4.99482  3.23459  2.67763  4.39016  3.52685  3.57526  3.76721  1.36020  3.26473  4.14838  3.09680  3.93367  2.72501  1.92077  2.92537  3.10675  3.45812  5.35007  4.15012     54 - -
          2.68618  4.42225  2.77519  2.73123  3.46354  2.40513  3.72494  3.29354  2.67741  2.69355  4.24690  2.90347  2.73739  3.18146  2.89801  2.37887  2.77519  2.98518  4.58477  3.61503
          0.03307  3.82156  4.54390  0.61958  0.77255  0.48576  0.95510
     54   2.60434  4.38367  3.26757  3.16109  4.30218  0.81220  4.28356  3.89027  3.33532  3.55061  4.52672  3.43212  3.77316  3.66368  3.57604  2.77497  3.08165  3.42851  5.40984  4.40270     55 - -
          2.68618  4.42225  2.77519  2.73123  3.46354  2.40513  3.72494  3.29354  2.67741  2.69355  4.24690  2.90347  2.73739  3.18146  2.89801  2.37887  2.77519  2.98518  4.58477  3.61503
          0.03307  3.82156  4.54390  0.61958  0.77255  0.48576  0.95510
     55   2.94221  4.76707  3.07889  2.83465  3.25125  3.40637  1.25461  3.63713  2.67920  3.13712  4.17687  3.24566  3.95660  3.20050  2.94749  3.01364  3.24424  3.37332  4.71683  3.20375     56 - -
          2.68618  4.42225  2.77519  2.73123  3.46354  2.40513  3.72494  3.29354  2.67741  2.69355  4.24690  2.90347  2.73739  3.18146  2.89801  2.37887  2.77519  2.98518  4.58477  3.61503
          0.03307  3.82156  4.54390  0.61958  0.77255  0.48576  0.95510
     56   3.09907  4.57702  4.10724  3.74790  3.11804  3.91656  4.41964  2.32056  3.51610  0.94059  3.15878  4.02819  4.36138  3.89666  3.70009  3.48296  3.39605  2.34447  4.97781  3.68904     57 - -
          2.68618  4.42225  2.77519  2.73123  3.46354  2.40513  3.72494  3.29354  2.67741  2.69355  4.24690  2.90347  2.73739  3.18146  2.89801  2.37887  2.77519  2.98518  4.58477  3.61503
          0.03307  3.82156  4.54390  0.61958  0.77255  0.48576  0.95510
     57   1.08976  4.16841  3.41228  3.20237  4.00294  2.99407  4.23024  3.12097  3.21733  3.00479  4.04312  3.36441  3.72858  3.56343  3.47075  2.51959  2.79347  2.78426  5.43525  4.23005     58 - -
          2.68618  4.42225  2.77519  2.73123  3.46354  2.40513  3.72494  3.29354  2.67741  2.69355  4.24690  2.90347  2.73739  3.18146  2.89801  2.37887  2.77519  2.98518  4.58477  3.61503
          0.03307  3.82156  4.54390  0.61958  0.77255  0.48576  0.95510
     58   2.92701  4.88674  3.09950  2.73179  4.26150  3.42089  3.73357  3.68781  1.11027  3.26455  4.22968  3.15817  3.92562  2.92865  2.42561  2.97290  3.18457  3.39881  5.33787  4.14366     59 - -
          2.68618  4.42225  2.77519  2.73123  3.46354  2.40513  3.72494  3.29354  2.67741  2.69355  4.24690  2.90347  2.73739  3.18146  2.89801  2.37887  2.77519  2.98518  4.58477  3.61503
          0.03307  3.82156  4.54390  0.61958  0.77255  0.48576  0.95510
     59   2.99155  4.42576  4.26132  3.87601  3.34095  4.00988  4.61426  1.14335  3.70307  1.93860  3.28544  4.12854  4.44689  4.05723  3.90553  3.50108  3.29202  1.84749  5.22052  3.95372     60 - -
          2.68618  4.42225  2.77519  2.73123  3.46354  2.40513  3.72494  3.29354  2.67741  2.69355  4.24690  2.90347  2.73739  3.18146  2.89801  2.37887  2.77519  2.98518  4.58477  3.61503
          0.03307  3.82156  4.54390  0.61958  0.77255  0.48576  0.95510
     60   3.17541  4.68501  3.76385  3.48457  2.29761  3.77143  3.59766  3.19190  3.34356  2.65875  3.87251  3.66206  4.24691  3.66182  3.53733  3.31686  3.46211  3.06018  3.93911  1.05487     61 - -
          2.68618  4.42225  2.77519  2.73123  3.46354  2.40513  3.72494  3.29354  2.67741  2.69355  4.24690  2.90347  2.73739  3.18146  2.89801  2.37887  2.77519  2.98518  4.58477  3.61503
          0.03307  3.82156  4.54390  0.61958  0.77255  0.48576  0.95510
     61   1.08976  4.16841  3.41228  3.20237  4.00294  2.99407  4.23024  3.12097  3.21733  3.00479  4.04312  3.36441  3.72858  3.56343  3.47075  2.51959  2.79347  2.78426  5.43525  4.23005     62 - -
          2.68618  4.42225  2.77519  2.73123  3.46354  2.40513  3.72494  3.29354  2.67741  2.69355  4.24690  2.90347  2.73739  3.18146  2.89801  2.37887  2.77519  2.98518  4.58477  3.61503
          0.03307  3.82156  4.54390  0.61958  0.77255  0.48576  0.95510
     62   2.93046  4.48768  3.99525  3.58569  3.18753  3.79612  4.33266  2.35813  3.35622  1.79067  1.47917  3.86921  4.25718  3.74192  3.56736  3.27387  3.23515  2.35812  5.02106  3.77786     63 - -
          2.68618  4.42225  2.77519  2.73123  3.46354  2.40513  3.72494  3.29354  2.67741  2.69355  4.24690  2.90347  2.73739  3.18146  2.89801  2.37887  2.77519  2.98518  4.58477  3.61503
          0.03307  3.82156  4.54390  0.61958  0.77255  0.48576  0.95510
     63   2.94221  4.76707  3.07889  2.83465  3.25125  3.40637  1.25461  3.63713  2.67920  3.13712  4.17687  3.24566  3.95660  3.20050  2.94749  3.01364  3.24424  3.37332  4.71683  3.20375     64 - -
          2.68618  4.42225  2.77519  2.73123  3.46354  2.40513  3.72494  3.29354  2.67741  2.69355  4.24690  2.90347  2.73739  3.18146  2.89801  2.37887  2.77519  2.98518  4.58477  3.61503
          0.03307  3.82156  4.54390  0.61958  0.77255  0.48576  0.95510
     64   3.25401  4.64630  4.01522  3.70942  2.61836  3.67467  3.84053  3.27632  3.43306  2.67959  3.91238  3.86896  4.18841  3.82342  3.57008  3.45813  3.55206  3.16525  0.99460  2.62328     65 - -
          2.68618  4.42225  2.77519  2.73123  3.46354  2.40513  3.72494  3.29354  2.67741  2.69355  4.24690  2.90347  2.73739  3.18146  2.89801  2.37887  2.77519  2.98518  4.58477  3.61503
          0.03307  3.82156  4.54390  0.61958  0.77255  0.48576  0.95510
     65   1.64901  4.09845  3.26952  3.00762  4.12365  2.88114  4.09528  3.45175  3.06054  3.21755  4.08710  3.19375  3.61957  3.37375  3.36677  1.59700  2.64317  2.97620  5.49581  4.25993     66 - -
          2.68618  4.42225  2.77519  2.73123  3.46354  2.40513  3.72494  3.29354  2.67741  2.69355  4.24690  2.90347  2.73739  3.18146  2.89801  2.37887  2.77519  2.98518  4.58477  3.61503
          0.03307  3.82156  4.54390  0.61958  0.77255  0.48576  0.95510
     66   1.91229  4.10427  3.33286  3.00208  4.04729  2.92921  4.05268  3.31589  3.00265  3.10533  3.97437  3.20472  3.63939  3.32619  3.31622  2.04442  1.77853  2.88669  5.42360  4.20185     67 - -
          2.68618  4.42225  2.77519  2.73123  3.46354  2.40513  3.72494  3.29354  2.67741  2.69355  4.24690  2.90347  2.73739  3.18146  2.89801  2.37887  2.77519  2.98518  4.58477  3.61503
          0.03307  3.82156  4.54390  0.61958  0.77255  0.48576  0.95510
     67   2.93653  5.05416  0.99393  2.30663  4.42477  3.17354  3.88877  4.00171  2.96368  3.61960  4.59757  2.86002  3.82286  3.12855  3.47215  2.90536  3.27438  3.64667  5.60320  4.30736     68 - -
          2.68618  4.42225  2.77519  2.73123  3.46354  2.40513  3.72494  3.29354  2.67741  2.69355  4.24690  2.90347  2.73739  3.18146  2.89801  2.37887  2.77519  2.98518  4.58477  3.61503
          0.03307  3.82156  4.54390  0.61958  0.77255  0.48576  0.95510
     68   2.92482  4.97290  3.31252  2.72537  4.36666  3.54420  3.57905  3.74242  1.71964  3.24369  4.13478  3.12875  3.94697  2.73247  1.45881  2.94827  3.11813  3.44106  5.32958  4.14068     69 - -
          2.68618  4.42225  2.77519  2.73123  3.46354  2.40513  3.72494  3.29354  2.67741  2.69355  4.24690  2.90347  2.73739  3.18146  2.89801  2.37887  2.77519  2.98518  4.58477  3.61503
          0.03307  3.82156  4.54390  0.61958  0.77255  0.48576  0.95510
     69   2.94977  4.79055  3.43541  2.95846  4.13225  3.44625  3.79041  3.67125  2.22127  3.19654  4.19900  3.32160  3.95217  3.01410  1.05919  3.03696  3.21977  3.39764  5.23652  4.07163     70 - -
          2.68618  4.42225  2.77519  2.73123  3.46354  2.40513  3.72494  3.29354  2.67741  2.69355  4.24690  2.90347  2.73739  3.18146  2.89801  2.37887  2.77519  2.98518  4.58477  3.61503
          0.03307  3.82156  4.54390  0.61958  0.77255  0.48576  0.95510
     70   2.94221  4.76707  3.07889  2.83465  3.25125  3.40637  1.25461  3.63713  2.67920  3.13712  4.17687  3.24566  3.95660  3.20050  2.94749  3.01364  3.24424  3.37332  4.71683  3.20375     71 - -
          2.68618  4.42225  2.77519  2.73123  3.46354  2.40513  3.72494  3.29354  2.67741  2.69355  4.24690  2.90347  2.73739  3.18146  2.89801  2.37887  2.77519  2.98518  4.58477  3.61503
          0.03307  3.82156  4.54390  0.61958  0.77255  0.48576  0.95510
     71   3.09907  4.57702  4.10724  3.74790  3.11804  3.91656  4.41964  2.32056  3.51610  0.94059  3.15878  4.02819  4.36138  3.89666  3.70009  3.48296  3.39605  2.34447  4.97781  3.68904     72 - -
          2.68618  4.42225  2.77519  2.73123  3.46354  2.40513  3.72494  3.29354  2.67741  2.69355  4.24690  2.90347  2.73739  3.18146  2.89801  2.37887  2.77519  2.98518  4.58477  3.61503
          0.03307  3.82156  4.54390  0.61958  0.77255  0.48576  0.95510
     72   2.76815  4.32590  4.05397  3.71651  3.51398  3.67014  4.52737  2.05638  3.58347  2.21060  3.48790  3.91422  4.23419  3.94740  3.80069  3.17126  3.13139  1.09180  5.28947  4.01746     73 - -
          2.68618  4.42225  2.77519  2.73123  3.46354  2.40513  3.72494  3.29354  2.67741  2.69355  4.24690  2.90347  2.73739  3.18146  2.89801  2.37887  2.77519  2.98518  4.58477  3.61503
          0.03307  3.82156  4.54390  0.61958  0.77255  0.48576  0.95510
     73   2.29166  4.21084  3.16382  2.97824  4.02608  2.94174  4.08902  3.54227  3.04853  3.26683  4.19790  3.21054  3.67656  3.40207  3.33545  1.17051  2.76817  3.08856  5.40289  4.10958     74 - -
          2.68618  4.42225  2.77519  2.73123  3.46354  2.40513  3.72494  3.29354  2.67741  2.69355  4.24690  2.90347  2.73739  3.18146  2.89801  2.37887  2.77519  2.98518  4.58477  3.61503
          0.03307  3.82156  4.54390  0.61958  0.77255  0.48576  0.95510
     74   1.08976  4.16841  3.41228  3.20237  4.00294  2.99407  4.23024  3.12097  3.21733  3.00479  4.04312  3.36441  3.72858  3.56343  3.47075  2.51959  2.79347  2.78426  5.43525  4.23005     75 - -
          2.68618  4.42225  2.77519  2.73123  3.46354  2.40513  3.72494  3.29354  2.67741  2.69355  4.24690  2.90347  2.73739  3.18146  2.89801  2.37887  2.77519  2.98518  4.58477  3.61503
          0.03307  3.82156  4.54390  0.61958  0.77255  0.48576  0.95510
     75   2.29166  4.21084  3.16382  2.97824  4.02608  2.94174  4.08902  3.54227  3.04853  3.26683  4.19790  3.21054  3.67656  3.40207  3.33545  1.17051  2.76817  3.08856  5.40289  4.10958     76 - -
          2.68618  4.42225  2.77519  2.73123  3.46354  2.40513  3.72494  3.29354  2.67741  2.69355  4.24690  2.90347  2.73739  3.18146  2.89801  2.37887  2.77519  2.98518  4.58477  3.61503
          0.03307  3.82156  4.54390  0.61958  0.77255  0.48576  0.95510
     76   2.84242  4.82467  2.87147  2.62655  3.98615  3.33353  3.78402  3.61011  2.45117  3.11743  4.14785  3.08541  3.88697  1.32751  2.73588  2.89285  3.13996  3.34331  5.26778  3.95848     77 - -
          2.68618  4.42225  2.77519  2.73123  3.46354  2.40513  3.72494  3.29354  2.67741  2.69355  4.24690  2.90347  2.73739  3.18146  2.89801  2.37887  2.77519  2.98518  4.58477  3.61503
          0.03307  3.82156  4.54390  0.61958  0.77255  0.48576  0.95510
     77   2.93653  5.05416  0.99393  2.30663  4.42477  3.17354  3.88877  4.00171  2.96368  3.61960  4.59757  2.86002  3.82286  3.12855  3.47215  2.90536  3.27438  3.64667  5.60320  4.30736     78 - -
          2.68618  4.42225  2.77519  2.73123  3.46354  2.40513  3.72494  3.29354  2.67741  2.69355  4.24690  2.90347  2.73739  3.18146  2.89801  2.37887  2.77519  2.98518  4.58477  3.61503
          0.03307  3.82156  4.54390  0.61958  0.77255  0.48576  0.95510
     78   2.60434  4.38367  3.26757  3.16109  4.30218  0.81220  4.28356  3.89027  3.33532  3.55061  4.52672  3.43212  3.77316  3.66368  3.57604  2.77497  3.08165  3.42851  5.40984  4.40270     79 - -
          2.68618  4.42225  2.77519  2.73123  3.46354  2.40513  3.72494  3.29354  2.67741  2.69355  4.24690  2.90347  2.73739  3.18146  2.89801  2.37887  2.77519  2.98518  4.58477  3.61503
          0.03307  3.82156  4.54390  0.61958  0.77255  0.48576  0.95510
     79   2.92701  4.88674  3.09950  2.73179  4.26150  3.42089  3.73357  3.68781  1.11027  3.26455  4.22968  3.15817  3.92562  2.92865  2.42561  2.97290  3.18457  3.39881  5.33787  4.14366     80 - -
          2.68618  4.42225  2.77519  2.73123  3.46354  2.40513  3.72494  3.29354  2.67741  2.69355  4.24690  2.90347  2.73739  3.18146  2.89801  2.37887  2.77519  2.98518  4.58477  3.61503
          0.03307  3.82156  4.54390  0.61958  0.77255  0.48576  0.95510
     80   3.09907  4.57702  4.10724  3.74790  3.11804  3.91656  4.41964  2.32056  3.51610  0.94059  3.15878  4.02819  4.36138  3.89666  3.70009  3.48296  3.39605  2.34447  4.97781  3.68904     81 - -
          2.68618  4.42225  2.77519  2.73123  3.46354  2.40513  3.72494  3.29354  2.67741  2.69355  4.24690  2.90347  2.73739  3.18146  2.89801  2.37887  2.77519  2.98518  4.58477  3.61503
          0.03307  3.82156  4.54390  0.61958  0.77255  0.48576  0.95510
     81   2.99155  4.42576  4.26132  3.87601  3.34095  4.00988  4.61426  1.14335  3.70307  1.93860  3.28544  4.12854  4.44689  4.05723  3.90553  3.50108  3.29202  1.84749  5.22052  3.95372     82 - -
          2.68618  4.42225  2.77519  2.73123  3.46354  2.40513  3.72494  3.29354  2.67741  2.69355  4.24690  2.90347  2.73739  3.18146  2.89801  2.37887  2.77519  2.98518  4.58477  3.61503
          0.03307  3.82156  4.54390  0.61958  0.77255  0.48576  0.95510
     82   2.96720  4.35371  4.48262  3.98954  3.41654  4.19635  4.74286  1.38566  3.86048  1.94148  3.25281  4.24297  4.55116  4.15085  4.08460  3.57648  3.24188  1.38420  5.34645  4.13123     83 - -
          2.68618  4.42225  2.77519  2.73123  3.46354  2.40513  3.72494  3.29354  2.67741  2.69355  4.24690  2.90347  2.73739  3.18146  2.89801  2.37887  2.77519  2.98518  4.58477  3.61503
          0.03307  3.82156  4.54390  0.61958  0.77255  0.48576  0.95510
     83   3.25401  4.64630  4.01522  3.70942  2.61836  3.67467  3.84053  3.27632  3.43306  2.67959  3.91238  3.86896  4.18841  3.82342  3.57008  3.45813  3.55206  3.16525  0.99460  2.62328     84 - -
          2.68618  4.42225  2.77519  2.73123  3.46354  2.40513  3.72494  3.29354  2.67741  2.69355  4.24690  2.90347  2.73739  3.18146  2.89801  2.37887  2.77519  2.98518  4.58477  3.61503
          0.03307  3.82156  4.54390  0.61958  0.77255  0.48576  0.95510
     84   2.93653  5.05416  0.99393  2.30663  4.42477  3.17354  3.88877  4.00171  2.96368  3.61960  4.59757  2.86002  3.82286  3.12855  3.47215  2.90536  3.27438  3.64667  5.60320  4.30736     85 - -
          2.68618  4.42225  2.77519  2.73123  3.46354  2.40513  3.72494  3.29354  2.67741  2.69355  4.24690  2.90347  2.73739  3.18146  2.89801  2.37887  2.77519  2.98518  4.58477  3.61503
          0.03307  3.82156  4.54390  0.61958  0.77255  0.48576  0.95510
     85   1.08976  4.16841  3.41228  3.20237  4.00294  2.99407  4.23024  3.12097  3.21733  3.00479  4.04312  3.36441  3.72858  3.56343  3.47075  2.51959  2.79347  2.78426  5.43525  4.23005     86 - -
          2.68618  4.42225  2.77519  2.73123  3.46354  2.40513  3.72494  3.29354  2.67741  2.69355  4.24690  2.90347  2.73739  3.18146  2.89801  2.37887  2.77519  2.98518  4.58477  3.61503
          0.03307  3.82156  4.54390  0.61958  0.77255  0.48576  0.95510
     86   3.17541  4.68501  3.76385  3.48457  2.29761  3.77143  3.59766  3.19190  3.34356  2.65875  3.87251  3.66206  4.24691  3.66182  3.53733  3.31686  3.46211  3.06018  3.93911  1.05487     87 - -
          2.68618  4.42225  2.77519  2.73123  3.46354  2.40513  3.72494  3.29354  2.67741  2.69355  4.24690  2.90347  2.73739  3.18146  2.89801  2.37887  2.77519  2.98518  4.58477  3.61503
          0.03307  3.82156  4.54390  0.61958  0.77255  0.48576  0.95510
     87   2.38713  4.23176  3.38464  3.13548  3.92559  3.07241  4.15646  3.04658  3.07743  2.91184  3.96648  3.35235  3.77252  3.47507  3.33797  2.58794  1.26129  2.74701  5.36794  4.14251     88 - -
          2.68618  4.42225  2.77519  2.73123  3.46354  2.40513  3.72494  3.29354  2.67741  2.69355  4.24690  2.90347  2.73739  3.18146  2.89801  2.37887  2.77519  2.98518  4.58477  3.61503
          0.03307  3.82156  4.54390  0.61958  0.77255  0.48576  0.95510
     88   2.38713  4.23176  3.38464  3.13548  3.92559  3.07241  4.15646  3.04658  3.07743  2.91184  3.96648  3.35235  3.77252  3.47507  3.33797  2.58794  1.26129  2.74701  5.36794  4.14251     89 - -
          2.68618  4.42225  2.77519  2.73123  3.46354  2.40513  3.72494  3.29354  2.67741  2.69355  4.24690  2.90347  2.73739  3.18146  2.89801  2.37887  2.77519  2.98518  4.58477  3.61503
          0.03307  3.82156  4.54390  0.61958  0.77255  0.48576  0.95510
     89   2.68286  4.67609  2.68321  2.56406  4.03178  3.15108  3.88270  3.73214  2.78266  3.38512  4.34144  1.25153  3.80091  3.15619  3.13487  2.75253  3.06355  3.35950  5.34370  3.98441     90 - -
          2.68618  4.42225  2.77519  2.73123  3.46354  2.40513  3.72494  3.29354  2.67741  2.69355  4.24690  2.90347  2.73739  3.18146  2.89801  2.37887  2.77519  2.98518  4.58477  3.61503
          0.03307  3.82156  4.54390  0.61958  0.77255  0.48576  0.95510
     90   2.92701  4.88674  3.09950  2.73179  4.26150  3.42089  3.73357  3.68781  1.11027  3.26455  4.22968  3.15817  3.92562  2.92865  2.42561  2.97290  3.18457  3.39881  5.33787  4.14366     91 - -
          2.68618  4.42225  2.77519  2.73123  3.46354  2.40513  3.72494  3.29354  2.67741  2.69355  4.24690  2.90347  2.73739  3.18146  2.89801  2.37887  2.77519  2.98518  4.58477  3.61503
          0.03307  3.82156  4.54390  0.61958  0.77255  0.48576  0.95510
     91   2.76815  4.32590  4.05397  3.71651  3.51398  3.67014  4.52737  2.05638  3.58347  2.21060  3.48790  3.91422  4.23419  3.94740  3.80069  3.17126  3.13139  1.09180  5.28947  4.01746     92 - -
          2.68618  4.42225  2.77519  2.73123  3.46354  2.40513  3.72494  3.29354  2.67741  2.69355  4.24690  2.90347  2.73739  3.18146  2.89801  2.37887  2.77519  2.98518  4.58477  3.61503
          0.03307  3.82156  4.54390  0.61958  0.77255  0.48576  0.95510
     92   2.94221  4.76707  3.07889  2.83465  3.25125  3.40637  1.25461  3.63713  2.67920  3.13712  4.17687  3.24566  3.95660  3.20050  2.94749  3.01364  3.24424  3.37332  4.71683  3.20375     93 - -
          2.68618  4.42225  2.77519  2.73123  3.46354  2.40513  3.72494  3.29354  2.67741  2.69355  4.24690  2.90347  2.73739  3.18146  2.89801  2.37887  2.77519  2.98518  4.58477  3.61503
          0.03307  3.82156  4.54390  0.61958  0.77255  0.48576  0.95510
     93   1.08976  4.16841  3.41228  3.20237  4.00294  2.99407  4.23024  3.12097  3.21733  3.00479  4.04312  3.36441  3.72858  3.56343  3.47075  2.51959  2.79347  2.78426  5.43525  4.23005     94 - -
          2.68618  4.42225  2.77519  2.73123  3.46354  2.40513  3.72494  3.29354  2.67741  2.69355  4.24690  2.90347  2.73739  3.18146  2.89801  2.37887  2.77519  2.98518  4.58477  3.61503
          0.03307  3.82156  4.54390  0.61958  0.77255  0.48576  0.95510
     94   2.99155  4.42576  4.26132  3.87601  3.34095  4.00988  4.61426  1.14335  3.70307  1.93860  3.28544  4.12854  4.44689  4.05723  3.90553  3.50108  3.29202  1.84749  5.22052  3.95372     95 - -
          2.68618  4.42225  2.77519  2.73123  3.46354  2.40513  3.72494  3.29354  2.67741  2.69355  4.24690  2.90347  2.73739  3.18146  2.89801  2.37887  2.77519  2.98518  4.58477  3.61503
          0.03307  3.82156  4.54390  0.61958  0.77255  0.48576  0.95510
     95   2.68713  4.45185  3.28900  3.12149  4.11925  3.14229  4.20237  3.65246  3.17459  3.28450  4.33288  3.43283  0.92797  3.56497  3.42508  2.85326  3.12492  3.30355  5.31890  4.23956     96 - -
          2.68618  4.42225  2.77519  2.73123  3.46354  2.40513  3.72494  3.29354  2.67741  2.69355  4.24690  2.90347  2.73739  3.18146  2.89801  2.37887  2.77519  2.98518  4.58477  3.61503
          0.03307  3.82156  4.54390  0.61958  0.77255  0.48576  0.95510
     96   3.09907  4.57702  4.10724  3.74790  3.11804  3.91656  4.41964  2.32056  3.51610  0.94059  3.15878  4.02819  4.36138  3.89666  3.70009  3.48296  3.39605  2.34447  4.97781  3.68904     97 - -
          2.68618  4.42225  2.77519  2.73123  3.46354  2.40513  3.72494  3.29354  2.67741  2.69355  4.24690  2.90347  2.73739  3.18146  2.89801  2.37887  2.77519  2.98518  4.58477  3.61503
          0.03307  3.82156  4.54390  0.61958  0.77255  0.48576  0.95510
     97   2.94977  4.79055  3.43541  2.95846  4.13225  3.44625  3.79041  3.67125  2.22127  3.19654  4.19900  3.32160  3.95217  3.01410  1.05919  3.03696  3.21977  3.39764  5.23652  4.07163     98 - -
          2.68618  4.42225  2.77519  2.73123  3.46354  2.40513  3.72494  3.29354  2.67741  2.69355  4.24690  2.90347  2.73739  3.18146  2.89801  2.37887  2.77519  2.98518  4.58477  3.61503
          0.03307  3.82156  4.54390  0.61958  0.77255  0.48576  0.95510
     98   2.29166  4.21084  3.16382  2.97824  4.02608  2.94174  4.08902  3.54227  3.04853  3.26683  4.19790  3.21054  3.67656  3.40207  3.33545  1.17051  2.76817  3.08856  5.40289  4.10958     99 - -
          2.68618  4.42225  2.77519  2.73123  3.46354  2.40513  3.72494  3.29354  2.67741  2.69355  4.24690  2.90347  2.73739  3.18146  2.89801  2.37887  2.77519  2.98518  4.58477  3.61503
          0.03307  3.82156  4.54390  0.61958  0.77255  0.48576  0.95510
     99   2.29166  4.21084  3.16382  2.97824  4.02608  2.94174  4.08902  3.54227  3.04853  3.26683  4.19790  3.21054  3.67656  3.40207  3.33545  1.17051  2.76817  3.08856  5.40289  4.10958    100 - -
          2.68618  4.42225  2.77519  2.73123  3.46354  2.40513  3.72494  3.29354  2.67741  2.69355  4.24690  2.90347  2.73739  3.18146  2.89801  2.37887  2.77519  2.98518  4.58477  3.61503
          0.03307  3.82156  4.54390  0.61958  0.77255  0.48576  0.95510
    100   3.25401  4.64630  4.01522  3.70942  2.61836  3.67467  3.84053  3.27632  3.43306  2.67959  3.91238  3.86896  4.18841  3.82342  3.57008  3.45813  3.55206  3.16525  0.99460  2.62328    101 - -
          2.68618  4.42225  2.77519  2.73123  3.46354  2.40513  3.72494  3.29354  2.67741  2.69355  4.24690  2.90347  2.73739  3.18146  2.89801  2.37887  2.77519  2.98518  4.58477  3.61503
          0.03307  3.82156  4.54390  0.61958  0.77255  0.48576  0.95510
    101   2.76815  4.32590  4.05397  3.71651  3.51398  3.67014  4.52737  2.05638  3.58347  2.21060  3.48790  3.91422  4.23419  3.94740  3.80069  3.17126  3.13139  1.09180  5.28947  4.01746    102 - -
          2.68618  4.42225  2.77519  2.73123  3.46354  2.40513  3.72494  3.29354  2.67741  2.69355  4.24690  2.90347  2.73739  3.18146  2.89801  2.37887  2.77519  2.98518  4.58477  3.61503
          0.03307  3.82156  4.54390  0.61958  0.77255  0.48576  0.95510
    102   2.93046  4.48768  3.99525  3.58569  3.18753  3.79612  4.33266  2.35813  3.35622  1.79067  1.47917  3.86921  4.25718  3.74192  3.56736  3.27387  3.23515  2.35812  5.02106  3.77786    103 - -
          2.68618  4.42225  2.77519  2.73123  3.46354  2.40513  3.72494  3.29354  2.67741  2.69355  4.24690  2.90347  2.73739  3.18146  2.89801  2.37887  2.77519  2.98518  4.58477  3.61503
          0.03307  3.82156  4.54390  0.61958  0.77255  0.48576  0.95510
    103   2.38713  4.23176  3.38464  3.13548  3.92559  3.07241  4.15646  3.04658  3.07743  2.91184  3.96648  3.35235  3.77252  3.47507  3.33797  2.58794  1.26129  2.74701  5.36794  4.14251    104 - -
          2.68618  4.42225  2.77519  2.73123  3.46354  2.40513  3.72494  3.29354  2.67741  2.69355  4.24690  2.90347  2.73739  3.18146  2.89801  2.37887  2.77519  2.98518  4.58477  3.61503
          0.03307  3.82156  4.54390  0.61958  0.77255  0.48576  0.95510
    104   2.53148  1.04991  4.03722  3.76601  3.77002  3.16431  4.42441  2.90632  3.59293  2.82367  3.94370  3.76660  3.86722  3.94123  3.72600  2.80286  2.99411  2.65413  5.19587  4.05780    105 - -
          2.68618  4.42225  2.77519  2.73123  3.46354  2.40513  3.72494  3.29354  2.67741  2.69355  4.24690  2.90347  2.73739  3.18146  2.89801  2.37887  2.77519  2.98518  4.58477  3.61503
          0.03307  3.82156  4.54390  0.61958  0.77255  0.48576  0.95510
    105   1.08976  4.16841  3.41228  3.20237  4.00294  2.99407  4.23024  3.12097  3.21733  3.00479  4.04312  3.36441  3.72858  3.56343  3.47075  2.51959  2.79347  2.78426  5.43525  4.23005    106 - -
          2.68618  4.42225  2.77519  2.73123  3.46354  2.40513  3.72494  3.29354  2.67741  2.69355  4.24690  2.90347  2.73739  3.18146  2.89801  2.37887  2.77519  2.98518  4.58477  3.61503
          0.03307  3.82156  4.54390  0.61958  0.77255  0.48576  0.95510
    106   3.17541  4.68501  3.76385  3.48457  2.29761  3.77143  3.59766  3.19190  3.34356  2.65875  3.87251  3.66206  4.24691  3.66182  3.53733  3.31686  3.46211  3.06018  3.93911  1.05487    107 - -
          2.68618  4.42225  2.77519  2.73123  3.46354  2.40513  3.72494  3.29354  2.67741  2.69355  4.24690  2.90347  2.73739  3.18146  2.89801  2.37887  2.77519  2.98518  4.58477  3.61503
          0.03307  3.82156  4.54390  0.61958  0.77255  0.48576  0.95510
    107   1.33678  4.08534  3.30760  3.05647  4.09501  2.88501  4.12328  3.37558  3.09806  3.18135  4.06932  3.22182  3.62812  3.41485  3.38949  2.00869  2.64817  2.92254  5.48499  4.25206    108 - -
          2.68618  4.42225  2.77519  2.73123  3.46354  2.40513  3.72494  3.29354  2.67741  2.69355  4.24690  2.90347  2.73739  3.18146  2.89801  2.37887  2.77519  2.98518  4.58477  3.61503
          0.03307  3.82156  4.54390  0.61958  0.77255  0.48576  0.95510
    108   2.68713  4.45185  3.28900  3.12149  4.11925  3.14229  4.20237  3.65246  3.17459  3.28450  4.33288  3.43283  0.92797  3.56497  3.42508  2.85326  3.12492  3.30355  5.31890  4.23956    109 - -
          2.68618  4.42225  2.77519  2.73123  3.46354  2.40513  3.72494  3.29354  2.67741  2.69355  4.24690  2.90347  2.73739  3.18146  2.89801  2.37887  2.77519  2.98518  4.58477  3.61503
          0.03307  3.82156  4.54390  0.61958  0.77255  0.48576  0.95510
    109   2.29166  4.21084  3.16382  2.97824  4.02608  2.94174  4.08902  3.54227  3.04853  3.26683  4.19790  3.21054  3.67656  3.40207  3.33545  1.17051  2.76817  3.08856  5.40289  4.10958    110 - -
          2.68618  4.42225  2.77519  2.73123  3.46354  2.40513  3.72494  3.29354  2.67741  2.69355  4.24690  2.90347  2.73739  3.18146  2.89801  2.37887  2.77519  2.98518  4.58477  3.61503
          0.03307  3.82156  4.54390  0.61958  0.77255  0.48576  0.95510
    110   2.60434  4.38367  3.26757  3.16109  4.30218  0.81220  4.28356  3.89027  3.33532  3.55061  4.52672  3.43212  3.77316  3.66368  3.57604  2.77497  3.08165  3.42851  5.40984  4.40270    111 - -
          2.68618  4.42225  2.77519  2.73123  3.46354  2.40513  3.72494  3.29354  2.67741  2.69355  4.24690  2.90347  2.73739  3.18146  2.89801  2.37887  2.77519  2.98518  4.58477  3.61503
          0.03307  3.82156  4.54390  0.61958  0.77255  0.48576  0.95510
    111   2.68286  4.67609  2.68321  2.56406  4.03178  3.15108  3.88270  3.73214  2.78266  3.38512  4.34144  1.25153  3.80091  3.15619  3.13487  2.75253  3.06355  3.35950  5.34370  3.98441    112 - -
          2.68618  4.42225  2.77519  2.73123  3.46354  2.40513  3.72494  3.29354  2.67741  2.69355  4.24690  2.90347  2.73739  3.18146  2.89801  2.37887  2.77519  2.98518  4.58477  3.61503
          0.03307  3.82156  4.54390  0.61958  0.77255  0.48576  0.95510
    112   2.79616  4.37014  3.75668  3.28051  1.80474  3.71297  3.60824  2.83443  3.19805  2.43999  3.48177  3.51526  4.11020  3.44346  3.45428  2.56733  3.04606  2.65820  4.07660  2.20028    113 - -
          2.68618  4.42225  2.77519  2.73123  3.46354  2.40513  3.72494  3.29354  2.67741  2.69355  4.24690  2.90347  2.73739  3.18146  2.89801  2.37887  2.77519  2.98518  4.58477  3.61503
          0.03307  3.82156  4.54390  0.61958  0.77255  0.48576  0.95510
    113   2.76815  4.32590  4.05397  3.71651  3.51398  3.67014  4.52737  2.05638  3.58347  2.21060  3.48790  3.91422  4.23419  3.94740  3.80069  3.17126  3.13139  1.09180  5.28947  4.01746    114 - -
          2.68618  4.42225  2.77519  2.73123  3.46354  2.40513  3.72494  3.29354  2.67741  2.69355  4.24690  2.90347  2.73739  3.18146  2.89801  2.37887  2.77519  2.98518  4.58477  3.61503
          0.03307  3.82156  4.54390  0.61958  0.77255  0.48576  0.95510
    114   1.08976  4.16841  3.41228  3.20237  4.00294  2.99407  4.23024  3.12097  3.21733  3.00479  4.04312  3.36441  3.72858  3.56343  3.47075  2.51959  2.79347  2.78426  5.43525  4.23005    115 - -
          2.68618  4.42225  2.77519  2.73123  3.46354  2.40513  3.72494  3.29354  2.67741  2.69355  4.24690  2.90347  2.73739  3.18146  2.89801  2.37887  2.77519  2.98518  4.58477  3.61503
          0.03307  3.82156  4.54390  0.61958  0.77255  0.48576  0.95510
    115   2.53148  1.04991  4.03722  3.76601  3.77002  3.16431  4.42441  2.90632  3.59293  2.82367  3.94370  3.76660  3.86722  3.94123  3.72600  2.80286  2.99411  2.65413  5.19587  4.05780    116 - -
          2.68618  4.42225  2.77519  2.73123  3.46354  2.40513  3.72494  3.29354  2.67741  2.69355  4.24690  2.90347  2.73739  3.18146  2.89801  2.37887  2.77519  2.98518  4.58477  3.61503
          0.03307  3.82156  4.54390  0.61958  0.77255  0.48576  0.95510
    116   2.60434  4.38367  3.26757  3.16109  4.30218  0.81220  4.28356  3.89027  3.33532  3.55061  4.52672  3.43212  3.77316  3.66368  3.57604  2.77497  3.08165  3.42851  5.40984  4.40270    117 - -
          2.68618  4.42225  2.77519  2.73123  3.46354  2.40513  3.72494  3.29354  2.67741  2.69355  4.24690  2.90347  2.73739  3.18146  2.89801  2.37887  2.77519  2.98518  4.58477  3.61503
          0.03307  3.82156  4.54390  0.61958  0.77255  0.48576  0.95510
    117   2.60434  4.38367  3.26757  3.16109  4.30218  0.81220  4.28356  3.89027  3.33532  3.55061  4.52672  3.43212  3.77316  3.66368  3.57604  2.77497  3.08165  3.42851  5.40984  4.40270    118 - -
          2.68618  4.42225  2.77519  2.73123  3.46354  2.40513  3.72494  3.29354  2.67741  2.69355  4.24690  2.90347  2.73739  3.18146  2.89801  2.37887  2.77519  2.98518  4.58477  3.61503
          0.03307  3.82156  4.54390  0.61958  0.77255  0.48576  0.95510
    118   3.09907  4.57702  4.10724  3.74790  3.11804  3.91656  4.41964  2.32056  3.51610  0.94059  3.15878  4.02819  4.36138  3.89666  3.70009  3.48296  3.39605  2.34447  4.97781  3.68904    119 - -
          2.68618  4.42225  2.77519  2.73123  3.46354  2.40513  3.72494  3.29354  2.67741  2.69355  4.24690  2.90347  2.73739  3.18146  2.89801  2.37887  2.77519  2.98518  4.58477  3.61503
          0.03307  3.82156  4.54390  0.61958  0.77255  0.48576  0.95510
    119   2.93653  5.05416  0.99393  2.30663  4.42477  3.17354  3.88877  4.00171  2.96368  3.61960  4.59757  2.86002  3.82286  3.12855  3.47215  2.90536  3.27438  3.64667  5.60320  4.30736    120 - -
          2.68618  4.42225  2.77519  2.73123  3.46354  2.40513  3.72494  3.29354  2.67741  2.69355  4.24690  2.90347  2.73739  3.18146  2.89801  2.37887  2.77519  2.98518  4.58477  3.61503
          0.03307  3.82156  4.54390  0.61958  0.77255  0.48576  0.95510
    120   2.68286  4.67609  2.68321  2.56406  4.03178  3.15108  3.88270  3.73214  2.78266  3.38512  4.34144  1.25153  3.80091  3.15619  3.13487  2.75253  3.06355  3.35950  5.34370  3.98441    121 - -
          2.68618  4.42225  2.77519  2.73123  3.46354  2.40513  3.72494  3.29354  2.67741  2.69355  4.24690  2.90347  2.73739  3.18146  2.89801  2.37887  2.77519  2.98518  4.58477  3.61503
          0.03307  3.82156  4.54390  0.61958  0.77255  0.48576  0.95510
    121   2.99155  4.42576  4.26132  3.87601  3.34095  4.00988  4.61426  1.14335  3.70307  1.93860  3.28544  4.12854  4.44689  4.05723  3.90553  3.50108  3.29202  1.84749  5.22052  3.95372    122 - -
          2.68618  4.42225  2.77519  2.73123  3.46354  2.40513  3.72494  3.29354  2.67741  2.69355  4.24690  2.90347  2.73739  3.18146  2.89801  2.37887  2.77519  2.98518  4.58477  3.61503
          0.03307  3.82156  4.54390  0.61958  0.77255  0.48576  0.95510
    122   2.53148  1.04991  4.03722  3.76601  3.77002  3.16431  4.42441  2.90632  3.59293  2.82367  3.94370  3.76660  3.86722  3.94123  3.72600  2.80286  2.99411  2.65413  5.19587  4.05780    123 - -
          2.68618  4.42225  2.77519  2.73123  3.46354  2.40513  3.72494  3.29354  2.67741  2.69355  4.24690  2.90347  2.73739  3.18146  2.89801  2.37887  2.77519  2.98518  4.58477  3.61503
          0.03307  3.82156  4.54390  0.61958  0.77255  0.48576  0.95510
    123   2.29166  4.21084  3.16382  2.97824  4.02608  2.94174  4.08902  3.54227  3.04853  3.26683  4.19790  3.21054  3.67656  3.40207  3.33545  1.17051  2.76817  3.08856  5.40289  4.10958    124 - -
          2.68618  4.42225  2.77519  2.73123  3.46354  2.40513  3.72494  3.29354  2.67741  2.69355  4.24690  2.90347  2.73739  3.18146  2.89801  2.37887  2.77519  2.98518  4.58477  3.61503
          0.03307  3.82156  4.54390  0.61958  0.77255  0.48576  0.95510
    124   2.99155  4.42576  4.26132  3.87601  3.34095  4.00988  4.61426  1.14335  3.70307  1.93860  3.28544  4.12854  4.44689  4.05723  3.90553  3.50108  3.29202  1.84749  5.22052  3.95372    125 - -
          2.68618  4.42225  2.77519  2.73123  3.46354  2.40513  3.72494  3.29354  2.67741  2.69355  4.24690  2.90347  2.73739  3.18146  2.89801  2.37887  2.77519  2.98518  4.58477  3.61503
          0.03307  3.82156  4.54390  0.61958  0.77255  0.48576  0.95510
    125   3.17541  4.68501  3.76385  3.48457  2.29761  3.77143  3.59766  3.19190  3.34356  2.65875  3.87251  3.66206  4.24691  3.66182  3.53733  3.31686  3.46211  3.06018  3.93911  1.05487    126 - -
          2.68618  4.42225  2.77519  2.73123  3.46354  2.40513  3.72494  3.29354  2.67741  2.69355  4.24690  2.90347  2.73739  3.18146  2.89801  2.37887  2.77519  2.98518  4.58477  3.61503
          0.03307  3.82156  4.54390  0.61958  0.77255  0.48576  0.95510
    126   2.44458  4.51231  2.69271  2.49827  4.16606  3.05793  3.81999  3.69083  2.70023  3.32717  4.18001  1.94106  3.70598  3.03648  3.09395  1.92930  2.83490  3.25152  5.47340  4.12037    127 - -
          2.68618  4.42225  2.77519  2.73123  3.46354  2.40513  3.72494  3.29354  2.67741  2.69355  4.24690  2.90347  2.73739  3.18146  2.89801  2.37887  2.77519  2.98518  4.58477  3.61503
          0.03307  3.82156  4.54390  0.61958  0.77255  0.48576  0.95510
    127   3.09907  4.57702  4.10724  3.74790  3.11804  3.91656  4.41964  2.32056  3.51610  0.94059  3.15878  4.02819  4.36138  3.89666  3.70009  3.48296  3.39605  2.34447  4.97781  3.68904    128 - -
          2.68618  4.42225  2.77519  2.73123  3.46354  2.40513  3.72494  3.29354  2.67741  2.69355  4.24690  2.90347  2.73739  3.18146  2.89801  2.37887  2.77519  2.98518  4.58477  3.61503
          0.03307  3.82156  4.54390  0.61958  0.77255  0.48576  0.95510
    128   2.67380  4.88161  2.84331  2.41297  4.23237  3.35820  3.58571  3.64896  2.02583  3.20152  4.02959  2.36757  3.80404  2.73434  2.30168  2.42621  2.91253  3.30371  5.37229  4.06794    129 - -
          2.68618  4.42225  2.77519  2.73123  3.46354  2.40513  3.72494  3.29354  2.67741  2.69355  4.24690  2.90347  2.73739  3.18146  2.89801  2.37887  2.77519  2.98518  4.58477  3.61503
          0.18788  3.82156  1.90120  0.61958  0.77255  0.48576  0.95510
    129   2.42924  4.47822  2.68718  2.44674  4.06062  2.54467  3.71795  3.51375  2.53825  3.14231  4.00052  2.88856  3.67556  2.49808  2.90824  2.20899  2.78631  3.12436  5.35066  4.03878    130 - -
          2.68618  4.42225  2.77519  2.73123  3.46354  2.40513  3.72494  3.29354  2.67741  2.69355  4.24690  2.90347  2.73739  3.18146  2.89801  2.37887  2.77519  2.98518  4.58477  3.61503
          0.03850  3.67218  4.39452  0.61958  0.77255  0.42071  1.06880
    130   2.37251  4.76858  2.85003  2.41024  4.11491  3.32312  3.60499  3.52973  2.31038  3.11481  3.94156  2.61983  3.77632  2.48922  2.43305  2.40518  2.84948  3.18972  5.32570  4.01240    131 - -
          2.68618  4.42225  2.77519  2.73123  3.46354  2.40513  3.72494  3.29354  2.67741  2.69355  4.24690  2.90347  2.73739  3.18146  2.89801  2.37887  2.77519  2.98518  4.58477  3.61503
          0.03307  3.82156  4.54390  0.61958  0.77255  0.48576  0.95510
    131   2.70632  4.95532  2.05302  2.32288  4.26902  3.28746  3.63704  3.74328  2.37684  3.30342  4.14976  2.84830  3.78959  2.79768  1.98010  2.69715  2.96625  3.38741  5.44705  4.10066    132 - -
          2.68618  4.42225  2.77519  2.73123  3.46354  2.40513  3.72494  3.29354  2.67741  2.69355  4.24690  2.90347  2.73739  3.18146  2.89801  2.37887  2.77519  2.98518  4.58477  3.61503
          0.03307  3.82156  4.54390  0.61958  0.77255  0.48576  0.95510
    132   2.70695  5.11183  1.92637  1.95132  4.44214  2.71839  3.64120  3.91153  2.55473  3.45325  4.27301  2.69717  3.01511  2.79552  3.08615  2.65555  2.98079  3.51673  5.64320  4.21669    133 - -
          2.68618  4.42225  2.77519  2.73123  3.46354  2.40513  3.72494  3.29354  2.67741  2.69355  4.24690  2.90347  2.73739  3.18146  2.89801  2.37887  2.77519  2.98518  4.58477  3.61503
          0.03307  3.82156  4.54390  0.61958  0.77255  0.48576  0.95510
    133   2.47486  4.49985  2.87514  2.54601  3.95920  2.16363  2.98667  3.43119  2.57964  3.07074  3.92724  2.98419  3.74380  2.96188  2.95850  2.57180  2.44528  3.07404  5.28207  3.96547    134 - -
          2.68618  4.42225  2.77519  2.73123  3.46354  2.40513  3.72494  3.29354  2.67741  2.69355  4.24690  2.90347  2.73739  3.18146  2.89801  2.37887  2.77519  2.98518  4.58477  3.61503
          0.03307  3.82156  4.54390  0.61958  0.77255  0.48576  0.95510
    134   2.51127  4.57748  2.70622  2.49018  4.14935  3.11508  3.79770  3.65392  2.65420  3.28278  4.14914  2.11227  2.13973  3.01022  3.04445  2.58718  2.87665  3.24999  5.43518  4.10384    135 - -
          2.68618  4.42225  2.77519  2.73123  3.46354  2.40513  3.72494  3.29354  2.67741  2.69355  4.24690  2.90347  2.73739  3.18146  2.89801  2.37887  2.77519  2.98518  4.58477  3.61503
          0.03307  3.82156  4.54390  0.61958  0.77255  0.48576  0.95510
    135   2.18967  4.21745  3.56383  3.09946  3.64373  3.34209  4.05150  2.20673  3.01270  2.52180  3.55506  3.39627  3.90008  3.35864  3.32660  2.71216  2.01074  2.27054  5.17967  3.94896    136 - -
          2.68618  4.42225  2.77519  2.73123  3.46354  2.40513  3.72494  3.29354  2.67741  2.69355  4.24690  2.90347  2.73739  3.18146  2.89801  2.37887  2.77519  2.98518  4.58477  3.61503
          0.03307  3.82156  4.54390  0.61958  0.77255  0.48576  0.95510
    136   2.92482  4.97290  3.31252  2.72537  4.36666  3.54420  3.57905  3.74242  1.71964  3.24369  4.13478  3.12875  3.94697  2.73247  1.45881  2.94827  3.11813  3.44106  5.32958  4.14068    137 - -
          2.68618  4.42225  2.77519  2.73123  3.46354  2.40513  3.72494  3.29354  2.67741  2.69355  4.24690  2.90347  2.73739  3.18146  2.89801  2.37887  2.77519  2.98518  4.58477  3.61503
          0.03307  3.82156  4.54390  0.61958  0.77255  0.48576  0.95510
    137   2.41313  4.17488  3.55409  3.20564  3.68927  2.59424  4.14082  2.59727  3.15170  2.64890  3.68159  3.42915  3.85675  3.49290  3.42584  2.66420  2.81177  1.48450  5.21418  3.96948    138 - -
          2.68618  4.42225  2.77519  2.73123  3.46354  2.40513  3.72494  3.29354  2.67741  2.69355  4.24690  2.90347  2.73739  3.18146  2.89801  2.37887  2.77519  2.98518  4.58477  3.61503
          0.03307  3.82156  4.54390  0.61958  0.77255  0.48576  0.95510
    138   1.82798  4.30950  3.15022  2.74830  3.65401  2.72202  3.80879  3.08667  2.75162  2.80323  3.69651  3.12675  3.76937  3.09196  3.11153  2.58117  2.75648  2.78669  5.07331  3.07312    139 - -
          2.68618  4.42225  2.77519  2.73123  3.46354  2.40513  3.72494  3.29354  2.67741  2.69355  4.24690  2.90347  2.73739  3.18146  2.89801  2.37887  2.77519  2.98518  4.58477  3.61503
          0.03307  3.82156  4.54390  0.61958  0.77255  0.48576  0.95510
    139   2.94977  4.79055  3.43541  2.95846  4.13225  3.44625  3.79041  3.67125  2.22127  3.19654  4.19900  3.32160  3.95217  3.01410  1.05919  3.03696  3.21977  3.39764  5.23652  4.07163    140 - -
          2.68618  4.42225  2.77519  2.73123  3.46354  2.40513  3.72494  3.29354  2.67741  2.69355  4.24690  2.90347  2.73739  3.18146  2.89801  2.37887  2.77519  2.98518  4.58477  3.61503
          0.03307  3.82156  4.54390  0.61958  0.77255  0.48576  0.95510
    140   2.91041  5.00826  2.46931  1.10012  4.34840  3.24258  3.82632  3.79223  2.70055  3.41804  4.39540  2.90706  3.84507  3.04375  3.10328  2.89868  3.21462  3.48175  5.52968  4.25309    141 - -
          2.68618  4.42225  2.77519  2.73123  3.46354  2.40513  3.72494  3.29354  2.67741  2.69355  4.24690  2.90347  2.73739  3.18146  2.89801  2.37887  2.77519  2.98518  4.58477  3.61503
          0.03307  3.82156  4.54390  0.61958  0.77255  0.48576  0.95510
    141   3.09907  4.57702  4.10724  3.74790  3.11804  3.91656  4.41964  2.32056  3.51610  0.94059  3.15878  4.02819  4.36138  3.89666  3.70009  3.48296  3.39605  2.34447  4.97781  3.68904    142 - -
          2.68618  4.42225  2.77519  2.73123  3.46354  2.40513  3.72494  3.29354  2.67741  2.69355  4.24690  2.90347  2.73739  3.18146  2.89801  2.37887  2.77519  2.98518  4.58477  3.61503
          0.03307  3.82156  4.54390  0.61958  0.77255  0.48576  0.95510
    142   2.29166  4.21084  3.16382  2.97824  4.02608  2.94174  4.08902  3.54227  3.04853  3.26683  4.19790  3.21054  3.67656  3.40207  3.33545  1.17051  2.76817  3.08856  5.40289  4.10958    143 - -
          2.68618  4.42225  2.77519  2.73123  3.46354  2.40513  3.72494  3.29354  2.67741  2.69355  4.24690  2.90347  2.73739  3.18146  2.89801  2.37887  2.77519  2.98518  4.58477  3.61503
          0.03307  3.82156  4.54390  0.61958  0.77255  0.48576  0.95510
    143   1.62378  4.12215  3.19987  2.98335  4.19170  1.75308  4.11591  3.53064  3.09938  3.28443  4.15275  3.18660  3.62269  3.39608  3.40872  2.36328  2.67168  3.03752  5.53490  4.32222    144 - -
          2.68618  4.42225  2.77519  2.73123  3.46354  2.40513  3.72494  3.29354  2.67741  2.69355  4.24690  2.90347  2.73739  3.18146  2.89801  2.37887  2.77519  2.98518  4.58477  3.61503
          0.03307  3.82156  4.54390  0.61958  0.77255  0.48576  0.95510
    144   2.94221  4.76707  3.07889  2.83465  3.25125  3.40637  1.25461  3.63713  2.67920  3.13712  4.17687  3.24566  3.95660  3.20050  2.94749  3.01364  3.24424  3.37332  4.71683  3.20375    145 - -
          2.68618  4.42225  2.77519  2.73123  3.46354  2.40513  3.72494  3.29354  2.67741  2.69355  4.24690  2.90347  2.73739  3.18146  2.89801  2.37887  2.77519  2.98518  4.58477  3.61503
          0.03307  3.82156  4.54390  0.61958  0.77255  0.48576  0.95510
    145   1.71089  4.09143  3.33418  3.00657  4.08550  2.90314  4.06321  3.38719  3.02152  3.15255  4.00887  3.19863  3.62244  3.33375  3.33854  1.79827  2.21877  2.93039  5.45214  4.23271    146 - -
          2.68618  4.42225  2.77519  2.73123  3.46354  2.40513  3.72494  3.29354  2.67741  2.69355  4.24690  2.90347  2.73739  3.18146  2.89801  2.37887  2.77519  2.98518  4.58477  3.61503
          0.03307  3.82156  4.54390  0.61958  0.77255  0.48576  0.95510
    146   2.60434  4.38367  3.26757  3.16109  4.30218  0.81220  4.28356  3.89027  3.33532  3.55061  4.52672  3.43212  3.77316  3.66368  3.57604  2.77497  3.08165  3.42851  5.40984  4.40270    147 - -
          2.68618  4.42225  2.77519  2.73123  3.46354  2.40513  3.72494  3.29354  2.67741  2.69355  4.24690  2.90347  2.73739  3.18146  2.89801  2.37887  2.77519  2.98518  4.58477  3.61503
          0.03307  3.82156  4.54390  0.61958  0.77255  0.48576  0.95510
    147   3.17541  4.68501  3.76385  3.48457  2.29761  3.77143  3.59766  3.19190  3.34356  2.65875  3.87251  3.66206  4.24691  3.66182  3.53733  3.31686  3.46211  3.06018  3.93911  1.05487    148 - -
          2.68618  4.42225  2.77519  2.73123  3.46354  2.40513  3.72494  3.29354  2.67741  2.69355  4.24690  2.90347  2.73739  3.18146  2.89801  2.37887  2.77519  2.98518  4.58477  3.61503
          0.03307  3.82156  4.54390  0.61958  0.77255  0.48576  0.95510
    148   3.09907  4.57702  4.10724  3.74790  3.11804  3.91656  4.41964  2.32056  3.51610  0.94059  3.15878  4.02819  4.36138  3.89666  3.70009  3.48296  3.39605  2.34447  4.97781  3.68904    149 - -
          2.68618  4.42225  2.77519  2.73123  3.46354  2.40513  3.72494  3.29354  2.67741  2.69355  4.24690  2.90347  2.73739  3.18146  2.89801  2.37887  2.77519  2.98518  4.58477  3.61503
          0.03307  3.82156  4.54390  0.61958  0.77255  0.48576  0.95510
    149   2.29166  4.21084  3.16382  2.97824  4.02608  2.94174  4.08902  3.54227  3.04853  3.26683  4.19790  3.21054  3.67656  3.40207  3.33545  1.17051  2.76817  3.08856  5.40289  4.10958    150 - -
          2.68618  4.42225  2.77519  2.73123  3.46354  2.40513  3.72494  3.29354  2.67741  2.69355  4.24690  2.90347  2.73739  3.18146  2.89801  2.37887  2.77519  2.98518  4.58477  3.61503
          0.03307  3.82156  4.54390  0.61958  0.77255  0.48576  0.95510
    150   2.53148  1.04991  4.03722  3.76601  3.77002  3.16431  4.42441  2.90632  3.59293  2.82367  3.94370  3.76660  3.86722  3.94123  3.72600  2.80286  2.99411  2.65413  5.19587  4.05780    151 - -
          2.68618  4.42225  2.77519  2.73123  3.46354  2.40513  3.72494  3.29354  2.67741  2.69355  4.24690  2.90347  2.73739  3.18146  2.89801  2.37887  2.77519  2.98518  4.58477  3.61503
          0.03307  3.82156  4.54390  0.61958  0.77255  0.48576  0.95510
    151   2.53148  1.04991  4.03722  3.76601  3.77002  3.16431  4.42441  2.90632  3.59293  2.82367  3.94370  3.76660  3.86722  3.94123  3.72600  2.80286  2.99411  2.65413  5.19587  4.05780    152 - -
          2.68618  4.42225  2.77519  2.73123  3.46354  2.40513  3.72494  3.29354  2.67741  2.69355  4.24690  2.90347  2.73739  3.18146  2.89801  2.37887  2.77519  2.98518  4.58477  3.61503
          0.03307  3.82156  4.54390  0.61958  0.77255  0.48576  0.95510
    152   2.94977  4.79055  3.43541  2.95846  4.13225  3.44625  3.79041  3.67125  2.22127  3.19654  4.19900  3.32160  3.95217  3.01410  1.05919  3.03696  3.21977  3.39764  5.23652  4.07163    153 - -
          2.68618  4.42225  2.77519  2.73123  3.46354  2.40513  3.72494  3.29354  2.67741  2.69355  4.24690  2.90347  2.73739  3.18146  2.89801  2.37887  2.77519  2.98518  4.58477  3.61503
          0.03307  3.82156  4.54390  0.61958  0.77255  0.48576  0.95510
    153   3.19500  4.61212  4.16858  3.87424  1.09893  3.89501  3.85713  2.72592  3.78274  2.10824  3.46427  3.96239  4.35543  3.96504  3.91503  3.46701  3.49647  2.71270  4.12292  2.49697    154 - -
          2.68618  4.42225  2.77519  2.73123  3.46354  2.40513  3.72494  3.29354  2.67741  2.69355  4.24690  2.90347  2.73739  3.18146  2.89801  2.37887  2.77519  2.98518  4.58477  3.61503
          0.03307  3.82156  4.54390  0.61958  0.77255  0.48576  0.95510
    154   3.05813  4.44282  4.46077  3.96418  3.22654  4.25493  4.65315  1.33311  3.77749  1.58270  3.10914  4.24107  4.56512  4.07875  3.98321  3.63475  3.31538  1.81517  5.18605  3.95090    155 - -
          2.68618  4.42225  2.77519  2.73123  3.46354  2.40513  3.72494  3.29354  2.67741  2.69355  4.24690  2.90347  2.73739  3.18146  2.89801  2.37887  2.77519  2.98518  4.58477  3.61503
          0.03307  3.82156  4.54390  0.61958  0.77255  0.48576  0.95510
    155   2.68286  4.67609  2.68321  2.56406  4.03178  3.15108  3.88270  3.73214  2.78266  3.38512  4.34144  1.25153  3.80091  3.15619  3.13487  2.75253  3.06355  3.35950  5.34370  3.98441    156 - -
          2.68618  4.42225  2.77519  2.73123  3.46354  2.40513  3.72494  3.29354  2.67741  2.69355  4.24690  2.90347  2.73739  3.18146  2.89801  2.37887  2.77519  2.98518  4.58477  3.61503
          0.03307  3.82156  4.54390  0.61958  0.77255  0.48576  0.95510
    156   2.93653  5.05416  0.99393  2.30663  4.42477  3.17354  3.88877  4.00171  2.96368  3.61960  4.59757  2.86002  3.82286  3.12855  3.47215  2.90536  3.27438  3.64667  5.60320  4.30736    157 - -
          2.68618  4.42225  2.77519  2.73123  3.46354  2.40513  3.72494  3.29354  2.67741  2.69355  4.24690  2.90347  2.73739  3.18146  2.89801  2.37887  2.77519  2.98518  4.58477  3.61503
          0.03307  3.82156  4.54390  0.61958  0.77255  0.48576  0.95510
    157   2.87348  4.93730  3.20224  2.67190  4.25448  3.50299  3.59005  3.69930  1.97378  3.19478  4.09645  3.09327  3.92299  2.37479  1.51888  2.89972  3.08241  3.40041  5.30582  4.07387    158 - -
          2.68618  4.42225  2.77519  2.73123  3.46354  2.40513  3.72494  3.29354  2.67741  2.69355  4.24690  2.90347  2.73739  3.18146  2.89801  2.37887  2.77519  2.98518  4.58477  3.61503
          0.03307  3.82156  4.54390  0.61958  0.77255  0.48576  0.95510
    158   2.64909  4.78600  2.91090  2.47590  4.14343  3.34586  3.61293  3.57397  2.23144  3.14457  3.98930  2.95266  3.80790  2.22647  2.31641  2.21061  2.90320  3.23782  5.32501  4.02812    159 - -
          2.68618  4.42225  2.77519  2.73123  3.46354  2.40513  3.72494  3.29354  2.67741  2.69355  4.24690  2.90347  2.73739  3.18146  2.89801  2.37887  2.77519  2.98518  4.58477  3.61503
          0.03307  3.82156  4.54390  0.61958  0.77255  0.48576  0.95510
    159   2.99155  4.42576  4.26132  3.87601  3.34095  4.00988  4.61426  1.14335  3.70307  1.93860  3.28544  4.12854  4.44689  4.05723  3.90553  3.50108  3.29202  1.84749  5.22052  3.95372    160 - -
          2.68618  4.42225  2.77519  2.73123  3.46354  2.40513  3.72494  3.29354  2.67741  2.69355  4.24690  2.90347  2.73739  3.18146  2.89801  2.37887  2.77519  2.98518  4.58477  3.61503
          0.03307  3.82156  4.54390  0.61958  0.77255  0.48576  0.95510
    160   3.04660  4.43769  4.47001  3.93247  3.19852  4.26325  4.64012  1.75303  3.79064  1.30875  3.02977  4.22543  4.54485  4.03867  4.00372  3.60862  3.29280  1.70632  5.17448  4.00600    161 - -
          2.68618  4.42225  2.77519  2.73123  3.46354  2.40513  3.72494  3.29354  2.67741  2.69355  4.24690  2.90347  2.73739  3.18146  2.89801  2.37887  2.77519  2.98518  4.58477  3.61503
          0.03307  3.82156  4.54390  0.61958  0.77255  0.48576  0.95510
    161   2.38713  4.23176  3.38464  3.13548  3.92559  3.07241  4.15646  3.04658  3.07743  2.91184  3.96648  3.35235  3.77252  3.47507  3.33797  2.58794  1.26129  2.74701  5.36794  4.14251    162 - -
          2.68618  4.42225  2.77519  2.73123  3.46354  2.40513  3.72494  3.29354  2.67741  2.69355  4.24690  2.90347  2.73739  3.18146  2.89801  2.37887  2.77519  2.98518  4.58477  3.61503
          0.03307  3.82156  4.54390  0.61958  0.77255  0.48576  0.95510
    162   2.29166  4.21084  3.16382  2.97824  4.02608  2.94174  4.08902  3.54227  3.04853  3.26683  4.19790  3.21054  3.67656  3.40207  3.33545  1.17051  2.76817  3.08856  5.40289  4.10958    163 - -
          2.68618  4.42225  2.77519  2.73123  3.46354  2.40513  3.72494  3.29354  2.67741  2.69355  4.24690  2.90347  2.73739  3.18146  2.89801  2.37887  2.77519  2.98518  4.58477  3.61503
          0.03307  3.82156  4.54390  0.61958  0.77255  0.48576  0.95510
    163   2.29166  4.21084  3.16382  2.97824  4.02608  2.94174  4.08902  3.54227  3.04853  3.26683  4.19790  3.21054  3.67656  3.40207  3.33545  1.17051  2.76817  3.08856  5.40289  4.10958    164 - -
          2.68618  4.42225  2.77519  2.73123  3.46354  2.40513  3.72494  3.29354  2.67741  2.69355  4.24690  2.90347  2.73739  3.18146  2.89801  2.37887  2.77519  2.98518  4.58477  3.61503
          0.03307  3.82156  4.54390  0.61958  0.77255  0.48576  0.95510
    164   2.60434  4.38367  3.26757  3.16109  4.30218  0.81220  4.28356  3.89027  3.33532  3.55061  4.52672  3.43212  3.77316  3.66368  3.57604  2.77497  3.08165  3.42851  5.40984  4.40270    165 - -
          2.68618  4.42225  2.77519  2.73123  3.46354  2.40513  3.72494  3.29354  2.67741  2.69355  4.24690  2.90347  2.73739  3.18146  2.89801  2.37887  2.77519  2.98518  4.58477  3.61503
          0.03307  3.82156  4.54390  0.61958  0.77255  0.48576  0.95510
    165   2.93653  5.05416  0.99393  2.30663  4.42477  3.17354  3.88877  4.00171  2.96368  3.61960  4.59757  2.86002  3.82286  3.12855  3.47215  2.90536  3.27438  3.64667  5.60320  4.30736    166 - -
          2.68618  4.42225  2.77519  2.73123  3.46354  2.40513  3.72494  3.29354  2.67741  2.69355  4.24690  2.90347  2.73739  3.18146  2.89801  2.37887  2.77519  2.98518  4.58477  3.61503
          0.03307  3.82156  4.54390  0.61958  0.77255  0.48576  0.95510
    166   2.93046  4.48768  3.99525  3.58569  3.18753  3.79612  4.33266  2.35813  3.35622  1.79067  1.47917  3.86921  4.25718  3.74192  3.56736  3.27387  3.23515  2.35812  5.02106  3.77786    167 - -
          2.68618  4.42225  2.77519  2.73123  3.46354  2.40513  3.72494  3.29354  2.67741  2.69355  4.24690  2.90347  2.73739  3.18146  2.89801  2.37887  2.77519  2.98518  4.58477  3.61503
          0.03307  3.82156  4.54390  0.61958  0.77255  0.48576  0.95510
    167   2.22571  4.14373  3.26937  2.98087  4.02751  2.95176  4.04774  3.30605  2.97104  3.10304  4.00057  3.20112  3.66216  3.32648  3.27171  2.06177  1.57997  2.89431  5.41546  4.16926    168 - -
          2.68618  4.42225  2.77519  2.73123  3.46354  2.40513  3.72494  3.29354  2.67741  2.69355  4.24690  2.90347  2.73739  3.18146  2.89801  2.37887  2.77519  2.98518  4.58477  3.61503
          0.03307  3.82156  4.54390  0.61958  0.77255  0.48576  0.95510
    168   2.53148  1.04991  4.03722  3.76601  3.77002  3.16431  4.42441  2.90632  3.59293  2.82367  3.94370  3.76660  3.86722  3.94123  3.72600  2.80286  2.99411  2.65413  5.19587  4.05780    169 - -
          2.68618  4.42225  2.77519  2.73123  3.46354  2.40513  3.72494  3.29354  2.67741  2.69355  4.24690  2.90347  2.73739  3.18146  2.89801  2.37887  2.77519  2.98518  4.58477  3.61503
          0.03307  3.82156  4.54390  0.61958  0.77255  0.48576  0.95510
    169   2.99363  4.45239  4.28259  3.75308  3.12605  4.10575  4.46428  1.88675  3.57228  1.61457  1.85369  4.05471  4.42409  3.85789  3.78951  3.45229  3.24433  2.09435  5.05883  3.88225    170 - -
          2.68618  4.42225  2.77519  2.73123  3.46354  2.40513  3.72494  3.29354  2.67741  2.69355  4.24690  2.90347  2.73739  3.18146  2.89801  2.37887  2.77519  2.98518  4.58477  3.61503
          0.03307  3.82156  4.54390  0.61958  0.77255  0.48576  0.95510
    170   2.76111  4.58396  3.33109  2.84159  3.61099  3.55581  3.77521  2.86925  1.98828  1.83843  3.59708  3.25291  3.97812  3.02314  2.68745  2.91584  3.00160  2.70346  5.06849  3.78967    171 - -
          2.68618  4.42225  2.77519  2.73123  3.46354  2.40513  3.72494  3.29354  2.67741  2.69355  4.24690  2.90347  2.73739  3.18146  2.89801  2.37887  2.77519  2.98518  4.58477  3.61503
          0.03307  3.82156  4.54390  0.61958  0.77255  0.48576  0.95510
    171   3.25401  4.64630  4.01522  3.70942  2.61836  3.67467  3.84053  3.27632  3.43306  2.67959  3.91238  3.86896  4.18841  3.82342  3.57008  3.45813  3.55206  3.16525  0.99460  2.62328    172 - -
          2.68618  4.42225  2.77519  2.73123  3.46354  2.40513  3.72494  3.29354  2.67741  2.69355  4.24690  2.90347  2.73739  3.18146  2.89801  2.37887  2.77519  2.98518  4.58477  3.61503
          0.03307  3.82156  4.54390  0.61958  0.77255  0.48576  0.95510
    172   2.93653  5.05416  0.99393  2.30663  4.42477  3.17354  3.88877  4.00171  2.96368  3.61960  4.59757  2.86002  3.82286  3.12855  3.47215  2.90536  3.27438  3.64667  5.60320  4.30736    173 - -
          2.68618  4.42225  2.77519  2.73123  3.46354  2.40513  3.72494  3.29354  2.67741  2.69355  4.24690  2.90347  2.73739  3.18146  2.89801  2.37887  2.77519  2.98518  4.58477  3.61503
          0.03307  3.82156  4.54390  0.61958  0.77255  0.48576  0.95510
    173   2.99155  4.42576  4.26132  3.87601  3.34095  4.00988  4.61426  1.14335  3.70307  1.93860  3.28544  4.12854  4.44689  4.05723  3.90553  3.50108  3.29202  1.84749  5.22052  3.95372    174 - -
          2.68618  4.42225  2.77519  2.73123  3.46354  2.40513  3.72494  3.29354  2.67741  2.69355  4.24690  2.90347  2.73739  3.18146  2.89801  2.37887  2.77519  2.98518  4.58477  3.61503
          0.03307  3.82156  4.54390  0.61958  0.77255  0.48576  0.95510
    174   2.83894  5.28313  1.90820  1.40391  4.57480  3.16961  3.69320  4.05390  2.66597  3.60747  4.47273  2.66084  3.77459  2.86564  3.21141  2.75245  3.12488  3.66525  5.77037  4.32003    175 - -
          2.68618  4.42225  2.77519  2.73123  3.46354  2.40513  3.72494  3.29354  2.67741  2.69355  4.24690  2.90347  2.73739  3.18146  2.89801  2.37887  2.77519  2.98518  4.58477  3.61503
          0.03307  3.82156  4.54390  0.61958  0.77255  0.48576  0.95510
    175   1.90505  4.10510  3.31924  2.98616  4.07198  2.91755  4.04667  3.37231  2.99630  3.13681  3.99525  3.19205  3.62959  3.31442  3.31645  1.80826  1.99244  2.92484  5.43834  4.21539    176 - -
          2.68618  4.42225  2.77519  2.73123  3.46354  2.40513  3.72494  3.29354  2.67741  2.69355  4.24690  2.90347  2.73739  3.18146  2.89801  2.37887  2.77519  2.98518  4.58477  3.61503
          0.03307  3.82156  4.54390  0.61958  0.77255  0.48576  0.95510
    176   2.60434  4.38367  3.26757  3.16109  4.30218  0.81220  4.28356  3.89027  3.33532  3.55061  4.52672  3.43212  3.77316  3.66368  3.57604  2.77497  3.08165  3.42851  5.40984  4.40270    177 - -
          2.68618  4.42225  2.77519  2.73123  3.46354  2.40513  3.72494  3.29354  2.67741  2.69355  4.24690  2.90347  2.73739  3.18146  2.89801  2.37887  2.77519  2.98518  4.58477  3.61503
          0.03307  3.82156  4.54390  0.61958  0.77255  0.48576  0.95510
    177   2.28323  4.14363  3.43939  3.02656  3.81833  3.08135  4.01092  2.94620  2.96256  2.83425  3.76201  3.26721  3.72940  3.30358  3.27518  2.18900  1.86507  2.27619  5.25611  4.02147    178 - -
          2.68618  4.42225  2.77519  2.73123  3.46354  2.40513  3.72494  3.29354  2.67741  2.69355  4.24690  2.90347  2.73739  3.18146  2.89801  2.37887  2.77519  2.98518  4.58477  3.61503
          0.03307  3.82156  4.54390  0.61958  0.77255  0.48576  0.95510
    178   2.92491  5.01160  3.29193  2.69420  4.41652  3.54943  3.56264  3.78363  1.46857  3.27024  4.14900  3.10739  3.94151  2.70836  1.71942  2.93628  3.11102  3.47431  5.34899  4.15844    179 - -
          2.68618  4.42225  2.77519  2.73123  3.46354  2.40513  3.72494  3.29354  2.67741  2.69355  4.24690  2.90347  2.73739  3.18146  2.89801  2.37887  2.77519  2.98518  4.58477  3.61503
          0.03307  3.82156  4.54390  0.61958  0.77255  0.48576  0.95510
    179   2.92295  4.34385  4.39053  3.90778  3.43618  4.10299  4.68086  1.63261  3.77260  1.99467  3.29174  4.16082  4.49306  4.08250  4.00675  3.48816  3.20890  1.21418  5.33567  4.10121    180 - -
          2.68618  4.42225  2.77519  2.73123  3.46354  2.40513  3.72494  3.29354  2.67741  2.69355  4.24690  2.90347  2.73739  3.18146  2.89801  2.37887  2.77519  2.98518  4.58477  3.61503
          0.03307  3.82156  4.54390  0.61958  0.77255  0.48576  0.95510
    180   2.48846  4.19968  3.56150  3.03382  3.47395  3.42742  3.93055  2.52895  2.94352  2.43664  2.94559  3.36562  3.90626  3.26978  3.26058  2.45149  2.49920  1.96487  4.97884  3.75161    181 - -
          2.68618  4.42225  2.77519  2.73123  3.46354  2.40513  3.72494  3.29354  2.67741  2.69355  4.24690  2.90347  2.73739  3.18146  2.89801  2.37887  2.77519  2.98518  4.58477  3.61503
          0.03307  3.82156  4.54390  0.61958  0.77255  0.48576  0.95510
    181   2.91041  5.00826  2.46931  1.10012  4.34840  3.24258  3.82632  3.79223  2.70055  3.41804  4.39540  2.90706  3.84507  3.04375  3.10328  2.89868  3.21462  3.48175  5.52968  4.25309    182 - -
          2.68618  4.42225  2.77519  2.73123  3.46354  2.40513  3.72494  3.29354  2.67741  2.69355  4.24690  2.90347  2.73739  3.18146  2.89801  2.37887  2.77519  2.98518  4.58477  3.61503
          0.03307  3.82156  4.54390  0.61958  0.77255  0.48576  0.95510
    182   3.19500  4.61212  4.16858  3.87424  1.09893  3.89501  3.85713  2.72592  3.78274  2.10824  3.46427  3.96239  4.35543  3.96504  3.91503  3.46701  3.49647  2.71270  4.12292  2.49697    183 - -
          2.68618  4.42225  2.77519  2.73123  3.46354  2.40513  3.72494  3.29354  2.67741  2.69355  4.24690  2.90347  2.73739  3.18146  2.89801  2.37887  2.77519  2.98518  4.58477  3.61503
          0.03307  3.82156  4.54390  0.61958  0.77255  0.48576  0.95510
    183   1.65257  4.27680  2.98390  2.71253  4.11238  2.98953  3.91443  3.50820  2.82529  3.19942  4.04439  2.52214  3.66227  3.14856  3.19301  2.11472  2.71271  3.06463  5.44300  4.16903    184 - -
          2.68618  4.42225  2.77519  2.73123  3.46354  2.40513  3.72494  3.29354  2.67741  2.69355  4.24690  2.90347  2.73739  3.18146  2.89801  2.37887  2.77519  2.98518  4.58477  3.61503
          0.03307  3.82156  4.54390  0.61958  0.77255  0.48576  0.95510
    184   2.93653  5.05416  0.99393  2.30663  4.42477  3.17354  3.88877  4.00171  2.96368  3.61960  4.59757  2.86002  3.82286  3.12855  3.47215  2.90536  3.27438  3.64667  5.60320  4.30736    185 - -
          2.68618  4.42225  2.77519  2.73123  3.46354  2.40513  3.72494  3.29354  2.67741  2.69355  4.24690  2.90347  2.73739  3.18146  2.89801  2.37887  2.77519  2.98518  4.58477  3.61503
          0.03307  3.82156  4.54390  0.61958  0.77255  0.48576  0.95510
    185   2.94221  4.76707  3.07889  2.83465  3.25125  3.40637  1.25461  3.63713  2.67920  3.13712  4.17687  3.24566  3.95660  3.20050  2.94749  3.01364  3.24424  3.37332  4.71683  3.20375    186 - -
          2.68618  4.42225  2.77519  2.73123  3.46354  2.40513  3.72494  3.29354  2.67741  2.69355  4.24690  2.90347  2.73739  3.18146  2.89801  2.37887  2.77519  2.98518  4.58477  3.61503
          0.03307  3.82156  4.54390  0.61958  0.77255  0.48576  0.95510
    186   2.64914  4.33221  3.67736  3.23207  3.41568  3.54743  4.11749  2.39797  3.06162  1.63956  3.36706  3.54244  4.05147  3.45593  3.33517  2.93132  2.21656  2.26721  5.08938  3.83525    187 - -
          2.68618  4.42225  2.77519  2.73123  3.46354  2.40513  3.72494  3.29354  2.67741  2.69355  4.24690  2.90347  2.73739  3.18146  2.89801  2.37887  2.77519  2.98518  4.58477  3.61503
          0.03307  3.82156  4.54390  0.61958  0.77255  0.48576  0.95510
    187   2.60434  4.38367  3.26757  3.16109  4.30218  0.81220  4.28356  3.89027  3.33532  3.55061  4.52672  3.43212  3.77316  3.66368  3.57604  2.77497  3.08165  3.42851  5.40984  4.40270    188 - -
          2.68618  4.42225  2.77519  2.73123  3.46354  2.40513  3.72494  3.29354  2.67741  2.69355  4.24690  2.90347  2.73739  3.18146  2.89801  2.37887  2.77519  2.98518  4.58477  3.61503
          0.03307  3.82156  4.54390  0.61958  0.77255  0.48576  0.95510
    188   2.93653  5.05416  0.99393  2.30663  4.42477  3.17354  3.88877  4.00171  2.96368  3.61960  4.59757  2.86002  3.82286  3.12855  3.47215  2.90536  3.27438  3.64667  5.60320  4.30736    189 - -
          2.68618  4.42225  2.77519  2.73123  3.46354  2.40513  3.72494  3.29354  2.67741  2.69355  4.24690  2.90347  2.73739  3.18146  2.89801  2.37887  2.77519  2.98518  4.58477  3.61503
          0.03307  3.82156  4.54390  0.61958  0.77255  0.48576  0.95510
    189   2.76815  4.32590  4.05397  3.71651  3.51398  3.67014  4.52737  2.05638  3.58347  2.21060  3.48790  3.91422  4.23419  3.94740  3.80069  3.17126  3.13139  1.09180  5.28947  4.01746    190 - -
          2.68618  4.42225  2.77519  2.73123  3.46354  2.40513  3.72494  3.29354  2.67741  2.69355  4.24690  2.90347  2.73739  3.18146  2.89801  2.37887  2.77519  2.98518  4.58477  3.61503
          0.03307  3.82156  4.54390  0.61958  0.77255  0.48576  0.95510
    190   2.93046  4.48768  3.99525  3.58569  3.18753  3.79612  4.33266  2.35813  3.35622  1.79067  1.47917  3.86921  4.25718  3.74192  3.56736  3.27387  3.23515  2.35812  5.02106  3.77786    191 - -
          2.68618  4.42225  2.77519  2.73123  3.46354  2.40513  3.72494  3.29354  2.67741  2.69355  4.24690  2.90347  2.73739  3.18146  2.89801  2.37887  2.77519  2.98518  4.58477  3.61503
          0.03307  3.82156  4.54390  0.61958  0.77255  0.48576  0.95510
    191   2.29166  4.21084  3.16382  2.97824  4.02608  2.94174  4.08902  3.54227  3.04853  3.26683  4.19790  3.21054  3.67656  3.40207  3.33545  1.17051  2.76817  3.08856  5.40289  4.10958    192 - -
          2.68618  4.42225  2.77519  2.73123  3.46354  2.40513  3.72494  3.29354  2.67741  2.69355  4.24690  2.90347  2.73739  3.18146  2.89801  2.37887  2.77519  2.98518  4.58477  3.61503
          0.03307  3.82156  4.54390  0.61958  0.77255  0.48576  0.95510
    192   3.05761  4.44253  4.45983  3.96371  3.22747  4.25394  4.65298  1.33089  3.77680  1.58639  3.11051  4.24046  4.56478  4.07867  3.98262  3.63409  3.31507  1.81433  5.18652  3.95077    193 - -
          2.68618  4.42225  2.77519  2.73123  3.46354  2.40513  3.72494  3.29354  2.67741  2.69355  4.24690  2.90347  2.73739  3.18146  2.89801  2.37887  2.77519  2.98518  4.58477  3.61503
          0.03307  3.82156  4.54390  0.61958  0.77255  0.48576  0.95510
    193   2.29166  4.21084  3.16382  2.97824  4.02608  2.94174  4.08902  3.54227  3.04853  3.26683  4.19790  3.21054  3.67656  3.40207  3.33545  1.17051  2.76817  3.08856  5.40289  4.10958    194 - -
          2.68618  4.42225  2.77519  2.73123  3.46354  2.40513  3.72494  3.29354  2.67741  2.69355  4.24690  2.90347  2.73739  3.18146  2.89801  2.37887  2.77519  2.98518  4.58477  3.61503
          0.03307  3.82156  4.54390  0.61958  0.77255  0.48576  0.95510
    194   3.10602  4.51916  4.41863  3.91127  3.09035  4.24683  4.57853  1.83582  3.70868  1.12650  2.97602  4.20569  4.53862  3.99393  3.90817  3.61874  3.35573  2.04046  5.07930  3.86137    195 - -
          2.68618  4.42225  2.77519  2.73123  3.46354  2.40513  3.72494  3.29354  2.67741  2.69355  4.24690  2.90347  2.73739  3.18146  2.89801  2.37887  2.77519  2.98518  4.58477  3.61503
          0.03307  3.82156  4.54390  0.61958  0.77255  0.48576  0.95510
    195   2.09767  4.43658  2.78241  2.54504  4.18118  3.04409  3.83429  3.60496  2.71741  3.26441  4.10684  1.98342  3.68865  3.04380  3.11498  2.16824  2.78131  3.16990  5.48104  4.16902    196 - -
          2.68618  4.42225  2.77519  2.73123  3.46354  2.40513  3.72494  3.29354  2.67741  2.69355  4.24690  2.90347  2.73739  3.18146  2.89801  2.37887  2.77519  2.98518  4.58477  3.61503
          0.03307  3.82156  4.54390  0.61958  0.77255  0.48576  0.95510
    196   2.29804  4.25947  3.03995  2.80283  4.09589  2.97272  3.97424  3.54656  2.87993  3.23082  4.10973  3.10833  1.77309  3.23220  3.21122  2.07564  2.74086  3.09571  5.43720  4.16085    197 - -
          2.68618  4.42225  2.77519  2.73123  3.46354  2.40513  3.72494  3.29354  2.67741  2.69355  4.24690  2.90347  2.73739  3.18146  2.89801  2.37887  2.77519  2.98518  4.58477  3.61503
          0.19431  3.82156  1.86627  0.61958  0.77255  0.48576  0.95510
    197   2.32295  4.16250  3.26058  3.01857  3.79994  3.00422  4.04931  2.90379  2.95720  2.77287  3.84937  3.25420  3.69618  3.36666  3.21839  2.52328  1.58309  2.62238  5.25811  4.02035    198 - -
          2.68618  4.42225  2.77519  2.73123  3.46354  2.40513  3.72494  3.29354  2.67741  2.69355  4.24690  2.90347  2.73739  3.18146  2.89801  2.37887  2.77519  2.98518  4.58477  3.61503
          0.03874  3.66599  4.38834  0.61958  0.77255  0.41857  1.07290
    198   2.68286  4.67609  2.68321  2.56406  4.03178  3.15108  3.88270  3.73214  2.78266  3.38512  4.34144  1.25153  3.80091  3.15619  3.13487  2.75253  3.06355  3.35950  5.34370  3.98441    199 - -
          2.68618  4.42225  2.77519  2.73123  3.46354  2.40513  3.72494  3.29354  2.67741  2.69355  4.24690  2.90347  2.73739  3.18146  2.89801  2.37887  2.77519  2.98518  4.58477  3.61503
          0.03307  3.82156  4.54390  0.61958  0.77255  0.48576  0.95510
    199   2.58992  4.61135  3.03778  2.54578  3.81392  3.38877  3.65496  3.20189  2.40636  2.79806  3.13050  3.01839  3.17829  2.19227  2.77363  2.67538  2.83908  2.94129  5.15740  3.86290    200 - -
          2.68618  4.42225  2.77519  2.73123  3.46354  2.40513  3.72494  3.29354  2.67741  2.69355  4.24690  2.90347  2.73739  3.18146  2.89801  2.37887  2.77519  2.98518  4.58477  3.61503
          0.03307  3.82156  4.54390  0.61958  0.77255  0.48576  0.95510
    200   2.68286  4.67609  2.68321  2.56406  4.03178  3.15108  3.88270  3.73214  2.78266  3.38512  4.34144  1.25153  3.80091  3.15619  3.13487  2.75253  3.06355  3.35950  5.34370  3.98441    201 - -
          2.68618  4.42225  2.77519  2.73123  3.46354  2.40513  3.72494  3.29354  2.67741  2.69355  4.24690  2.90347  2.73739  3.18146  2.89801  2.37887  2.77519  2.98518  4.58477  3.61503
          0.03307  3.82156  4.54390  0.61958  0.77255  0.48576  0.95510
    201   2.45492  4.19640  3.68352  3.26729  3.66963  3.31797  4.18932  2.40640  3.16222  2.49259  3.58967  3.49705  3.92551  3.51530  3.44462  2.72800  1.92948  1.76608  5.26498  4.02996    202 - -
          2.68618  4.42225  2.77519  2.73123  3.46354  2.40513  3.72494  3.29354  2.67741  2.69355  4.24690  2.90347  2.73739  3.18146  2.89801  2.37887  2.77519  2.98518  4.58477  3.61503
          0.03307  3.82156  4.54390  0.61958  0.77255  0.48576  0.95510
    202   3.19500  4.61212  4.16858  3.87424  1.09893  3.89501  3.85713  2.72592  3.78274  2.10824  3.46427  3.96239  4.35543  3.96504  3.91503  3.46701  3.49647  2.71270  4.12292  2.49697    203 - -
          2.68618  4.42225  2.77519  2.73123  3.46354  2.40513  3.72494  3.29354  2.67741  2.69355  4.24690  2.90347  2.73739  3.18146  2.89801  2.37887  2.77519  2.98518  4.58477  3.61503
          0.03307  3.82156  4.54390  0.61958  0.77255  0.48576  0.95510
    203   2.91678  4.34338  4.37731  3.89717  3.43684  4.08805  4.67209  1.65330  3.76014  1.99971  3.29601  4.14931  4.48408  4.07308  3.99492  3.47485  3.20491  1.20683  5.33292  4.09547    204 - -
          2.68618  4.42225  2.77519  2.73123  3.46354  2.40513  3.72494  3.29354  2.67741  2.69355  4.24690  2.90347  2.73739  3.18146  2.89801  2.37887  2.77519  2.98518  4.58477  3.61503
          0.03307  3.82156  4.54390  0.61958  0.77255  0.48576  0.95510
    204   2.29166  4.21084  3.16382  2.97824  4.02608  2.94174  4.08902  3.54227  3.04853  3.26683  4.19790  3.21054  3.67656  3.40207  3.33545  1.17051  2.76817  3.08856  5.40289  4.10958    205 - -
          2.68618  4.42225  2.77519  2.73123  3.46354  2.40513  3.72494  3.29354  2.67741  2.69355  4.24690  2.90347  2.73739  3.18146  2.89801  2.37887  2.77519  2.98518  4.58477  3.61503
          0.03307  3.82156  4.54390  0.61958  0.77255  0.48576  0.95510
    205   2.60434  4.38367  3.26757  3.16109  4.30218  0.81220  4.28356  3.89027  3.33532  3.55061  4.52672  3.43212  3.77316  3.66368  3.57604  2.77497  3.08165  3.42851  5.40984  4.40270    206 - -
          2.68618  4.42225  2.77519  2.73123  3.46354  2.40513  3.72494  3.29354  2.67741  2.69355  4.24690  2.90347  2.73739  3.18146  2.89801  2.37887  2.77519  2.98518  4.58477  3.61503
          0.03307  3.82156  4.54390  0.61958  0.77255  0.48576  0.95510
    206   1.08976  4.16841  3.41228  3.20237  4.00294  2.99407  4.23024  3.12097  3.21733  3.00479  4.04312  3.36441  3.72858  3.56343  3.47075  2.51959  2.79347  2.78426  5.43525  4.23005    207 - -
          2.68618  4.42225  2.77519  2.73123  3.46354  2.40513  3.72494  3.29354  2.67741  2.69355  4.24690  2.90347  2.73739  3.18146  2.89801  2.37887  2.77519  2.98518  4.58477  3.61503
          0.03307  3.82156  4.54390  0.61958  0.77255  0.48576  0.95510
    207   2.53148  1.04991  4.03722  3.76601  3.77002  3.16431  4.42441  2.90632  3.59293  2.82367  3.94370  3.76660  3.86722  3.94123  3.72600  2.80286  2.99411  2.65413  5.19587  4.05780    208 - -
          2.68618  4.42225  2.77519  2.73123  3.46354  2.40513  3.72494  3.29354  2.67741  2.69355  4.24690  2.90347  2.73739  3.18146  2.89801  2.37887  2.77519  2.98518  4.58477  3.61503
          0.03307  3.82156  4.54390  0.61958  0.77255  0.48576  0.95510
    208   2.93653  5.05416  0.99393  2.30663  4.42477  3.17354  3.88877  4.00171  2.96368  3.61960  4.59757  2.86002  3.82286  3.12855  3.47215  2.90536  3.27438  3.64667  5.60320  4.30736    209 - -
          2.68618  4.42225  2.77519  2.73123  3.46354  2.40513  3.72494  3.29354  2.67741  2.69355  4.24690  2.90347  2.73739  3.18146  2.89801  2.37887  2.77519  2.98518  4.58477  3.61503
          0.03307  3.82156  4.54390  0.61958  0.77255  0.48576  0.95510
    209   1.32427  4.08558  3.30885  3.05958  4.09272  2.88606  4.12555  3.36825  3.10040  3.17832  4.06884  3.22397  3.62952  3.41814  3.39054  2.03307  2.64977  2.91775  5.48453  4.25112    210 - -
          2.68618  4.42225  2.77519  2.73123  3.46354  2.40513  3.72494  3.29354  2.67741  2.69355  4.24690  2.90347  2.73739  3.18146  2.89801  2.37887  2.77519  2.98518  4.58477  3.61503
          0.03307  3.82156  4.54390  0.61958  0.77255  0.48576  0.95510
    210   2.67207  4.24442  3.91058  3.40234  2.17115  3.67700  4.08300  2.30290  3.30721  2.05754  3.22892  3.66591  4.11424  3.57791  3.56160  3.01421  2.56196  1.97499  4.79184  3.45702    211 - -
          2.68618  4.42225  2.77519  2.73123  3.46354  2.40513  3.72494  3.29354  2.67741  2.69355  4.24690  2.90347  2.73739  3.18146  2.89801  2.37887  2.77519  2.98518  4.58477  3.61503
          0.03307  3.82156  4.54390  0.61958  0.77255  0.48576  0.95510
    211   1.08976  4.16841  3.41228  3.20237  4.00294  2.99407  4.23024  3.12097  3.21733  3.00479  4.04312  3.36441  3.72858  3.56343  3.47075  2.51959  2.79347  2.78426  5.43525  4.23005    212 - -
          2.68618  4.42225  2.77519  2.73123  3.46354  2.40513  3.72494  3.29354  2.67741  2.69355  4.24690  2.90347  2.73739  3.18146  2.89801  2.37887  2.77519  2.98518  4.58477  3.61503
          0.03307  3.82156  4.54390  0.61958  0.77255  0.48576  0.95510
    212   2.92701  4.88674  3.09950  2.73179  4.26150  3.42089  3.73357  3.68781  1.11027  3.26455  4.22968  3.15817  3.92562  2.92865  2.42561  2.97290  3.18457  3.39881  5.33787  4.14366    213 - -
          2.68618  4.42225  2.77519  2.73123  3.46354  2.40513  3.72494  3.29354  2.67741  2.69355  4.24690  2.90347  2.73739  3.18146  2.89801  2.37887  2.77519  2.98518  4.58477  3.61503
          0.03307  3.82156  4.54390  0.61958  0.77255  0.48576  0.95510
    213   2.99309  4.46563  4.27614  3.79402  3.15750  4.06597  4.50730  2.06132  3.60116  1.20098  3.05907  4.07387  4.43508  3.91365  3.81620  3.45133  3.26954  1.82538  5.09643  3.86290    214 - -
          2.68618  4.42225  2.77519  2.73123  3.46354  2.40513  3.72494  3.29354  2.67741  2.69355  4.24690  2.90347  2.73739  3.18146  2.89801  2.37887  2.77519  2.98518  4.58477  3.61503
          0.03307  3.82156  4.54390  0.61958  0.77255  0.48576  0.95510
    214   3.25401  4.64630  4.01522  3.70942  2.61836  3.67467  3.84053  3.27632  3.43306  2.67959  3.91238  3.86896  4.18841  3.82342  3.57008  3.45813  3.55206  3.16525  0.99460  2.62328    215 - -
          2.68618  4.42225  2.77519  2.73123  3.46354  2.40513  3.72494  3.29354  2.67741  2.69355  4.24690  2.90347  2.73739  3.18146  2.89801  2.37887  2.77519  2.98518  4.58477  3.61503
          0.03307  3.82156  4.54390  0.61958  0.77255  0.48576  0.95510
    215   2.93653  5.05416  0.99393  2.30663  4.42477  3.17354  3.88877  4.00171  2.96368  3.61960  4.59757  2.86002  3.82286  3.12855  3.47215  2.90536  3.27438  3.64667  5.60320  4.30736    216 - -
          2.68618  4.42225  2.77519  2.73123  3.46354  2.40513  3.72494  3.29354  2.67741  2.69355  4.24690  2.90347  2.73739  3.18146  2.89801  2.37887  2.77519  2.98518  4.58477  3.61503
          0.03307  3.82156  4.54390  0.61958  0.77255  0.48576  0.95510
    216   2.99155  4.42576  4.26132  3.87601  3.34095  4.00988  4.61426  1.14335  3.70307  1.93860  3.28544  4.12854  4.44689  4.05723  3.90553  3.50108  3.29202  1.84749  5.22052  3.95372    217 - -
          2.68618  4.42225  2.77519  2.73123  3.46354  2.40513  3.72494  3.29354  2.67741  2.69355  4.24690  2.90347  2.73739  3.18146  2.89801  2.37887  2.77519  2.98518  4.58477  3.61503
          0.03307  3.82156  4.54390  0.61958  0.77255  0.48576  0.95510
    217   2.94977  4.79055  3.43541  2.95846  4.13225  3.44625  3.79041  3.67125  2.22127  3.19654  4.19900  3.32160  3.95217  3.01410  1.05919  3.03696  3.21977  3.39764  5.23652  4.07163    218 - -
          2.68618  4.42225  2.77519  2.73123  3.46354  2.40513  3.72494  3.29354  2.67741  2.69355  4.24690  2.90347  2.73739  3.18146  2.89801  2.37887  2.77519  2.98518  4.58477  3.61503
          0.03307  3.82156  4.54390  0.61958  0.77255  0.48576  0.95510
    218   1.72305  4.09283  3.35291  3.01561  4.05087  2.92000  4.05957  3.32653  3.01794  3.11139  3.97574  3.20903  3.63298  3.33421  3.33217  2.03599  1.96258  2.89047  5.42633  4.20775    219 - -
          2.68618  4.42225  2.77519  2.73123  3.46354  2.40513  3.72494  3.29354  2.67741  2.69355  4.24690  2.90347  2.73739  3.18146  2.89801  2.37887  2.77519  2.98518  4.58477  3.61503
          0.03307  3.82156  4.54390  0.61958  0.77255  0.48576  0.95510
    219   2.60434  4.38367  3.26757  3.16109  4.30218  0.81220  4.28356  3.89027  3.33532  3.55061  4.52672  3.43212  3.77316  3.66368  3.57604  2.77497  3.08165  3.42851  5.40984  4.40270    220 - -
          2.68618  4.42225  2.77519  2.73123  3.46354  2.40513  3.72494  3.29354  2.67741  2.69355  4.24690  2.90347  2.73739  3.18146  2.89801  2.37887  2.77519  2.98518  4.58477  3.61503
          0.03307  3.82156  4.54390  0.61958  0.77255  0.48576  0.95510
    220   2.91138  4.99482  3.23459  2.67763  4.39016  3.52685  3.57526  3.76721  1.36020  3.26473  4.14838  3.09680  3.93367  2.72501  1.92077  2.92537  3.10675  3.45812  5.35007  4.15012    221 - -
          2.68618  4.42225  2.77519  2.73123  3.46354  2.40513  3.72494  3.29354  2.67741  2.69355  4.24690  2.90347  2.73739  3.18146  2.89801  2.37887  2.77519  2.98518  4.58477  3.61503
          0.03307  3.82156  4.54390  0.61958  0.77255  0.48576  0.95510
    221   1.08976  4.16841  3.41228  3.20237  4.00294  2.99407  4.23024  3.12097  3.21733  3.00479  4.04312  3.36441  3.72858  3.56343  3.47075  2.51959  2.79347  2.78426  5.43525  4.23005    222 - -
          2.68618  4.42225  2.77519  2.73123  3.46354  2.40513  3.72494  3.29354  2.67741  2.69355  4.24690  2.90347  2.73739  3.18146  2.89801  2.37887  2.77519  2.98518  4.58477  3.61503
          0.03307  3.82156  4.54390  0.61958  0.77255  0.48576  0.95510
    222   2.56533  4.21916  3.86987  3.46569  3.62019  3.48470  4.34477  2.15456  3.34724  2.36096  3.52219  3.67668  4.06707  3.69949  3.60578  2.90352  2.47765  1.36376  5.30414  4.06909    223 - -
          2.68618  4.42225  2.77519  2.73123  3.46354  2.40513  3.72494  3.29354  2.67741  2.69355  4.24690  2.90347  2.73739  3.18146  2.89801  2.37887  2.77519  2.98518  4.58477  3.61503
          0.03307  3.82156  4.54390  0.61958  0.77255  0.48576  0.95510
    223   2.84242  4.82467  2.87147  2.62655  3.98615  3.33353  3.78402  3.61011  2.45117  3.11743  4.14785  3.08541  3.88697  1.32751  2.73588  2.89285  3.13996  3.34331  5.26778  3.95848    224 - -
          2.68618  4.42225  2.77519  2.73123  3.46354  2.40513  3.72494  3.29354  2.67741  2.69355  4.24690  2.90347  2.73739  3.18146  2.89801  2.37887  2.77519  2.98518  4.58477  3.61503
          0.03307  3.82156  4.54390  0.61958  0.77255  0.48576  0.95510
    224   2.38713  4.23176  3.38464  3.13548  3.92559  3.07241  4.15646  3.04658  3.07743  2.91184  3.96648  3.35235  3.77252  3.47507  3.33797  2.58794  1.26129  2.74701  5.36794  4.14251    225 - -
          2.68618  4.42225  2.77519  2.73123  3.46354  2.40513  3.72494  3.29354  2.67741  2.69355  4.24690  2.90347  2.73739  3.18146  2.89801  2.37887  2.77519  2.98518  4.58477  3.61503
          0.03307  3.82156  4.54390  0.61958  0.77255  0.48576  0.95510
    225   3.19500  4.61212  4.16858  3.87424  1.09893  3.89501  3.85713  2.72592  3.78274  2.10824  3.46427  3.96239  4.35543  3.96504  3.91503  3.46701  3.49647  2.71270  4.12292  2.49697    226 - -
          2.68618  4.42225  2.77519  2.73123  3.46354  2.40513  3.72494  3.29354  2.67741  2.69355  4.24690  2.90347  2.73739  3.18146  2.89801  2.37887  2.77519  2.98518  4.58477  3.61503
          0.03307  3.82156  4.54390  0.61958  0.77255  0.48576  0.95510
    226   1.37445  4.09747  3.41529  3.12434  4.02443  2.95187  4.15070  3.08725  3.10964  3.00391  3.95861  3.28481  3.67772  3.44367  3.39333  2.41084  2.23963  2.72283  5.46124  4.24530    227 - -
          2.68618  4.42225  2.77519  2.73123  3.46354  2.40513  3.72494  3.29354  2.67741  2.69355  4.24690  2.90347  2.73739  3.18146  2.89801  2.37887  2.77519  2.98518  4.58477  3.61503
          0.03307  3.82156  4.54390  0.61958  0.77255  0.48576  0.95510
    227   2.60434  4.38367  3.26757  3.16109  4.30218  0.81220  4.28356  3.89027  3.33532  3.55061  4.52672  3.43212  3.77316  3.66368  3.57604  2.77497  3.08165  3.42851  5.40984  4.40270    228 - -
          2.68618  4.42225  2.77519  2.73123  3.46354  2.40513  3.72494  3.29354  2.67741  2.69355  4.24690  2.90347  2.73739  3.18146  2.89801  2.37887  2.77519  2.98518  4.58477  3.61503
          0.03307  3.82156  4.54390  0.61958  0.77255  0.48576  0.95510
    228   2.94221  4.76707  3.07889  2.83465  3.25125  3.40637  1.25461  3.63713  2.67920  3.13712  4.17687  3.24566  3.95660  3.20050  2.94749  3.01364  3.24424  3.37332  4.71683  3.20375    229 - -
          2.68618  4.42225  2.77519  2.73123  3.46354  2.40513  3.72494  3.29354  2.67741  2.69355  4.24690  2.90347  2.73739  3.18146  2.89801  2.37887  2.77519  2.98518  4.58477  3.61503
          0.03307  3.82156  4.54390  0.61958  0.77255  0.48576  0.95510
    229   2.91041  5.00826  2.46931  1.10012  4.34840  3.24258  3.82632  3.79223  2.70055  3.41804  4.39540  2.90706  3.84507  3.04375  3.10328  2.89868  3.21462  3.48175  5.52968  4.25309    230 - -
          2.68618  4.42225  2.77519  2.73123  3.46354  2.40513  3.72494  3.29354  2.67741  2.69355  4.24690  2.90347  2.73739  3.18146  2.89801  2.37887  2.77519  2.98518  4.58477  3.61503
          0.03307  3.82156  4.54390  0.61958  0.77255  0.48576  0.95510
    230   2.29166  4.21084  3.16382  2.97824  4.02608  2.94174  4.08902  3.54227  3.04853  3.26683  4.19790  3.21054  3.67656  3.40207  3.33545  1.17051  2.76817  3.08856  5.40289  4.10958    231 - -
          2.68618  4.42225  2.77519  2.73123  3.46354  2.40513  3.72494  3.29354  2.67741  2.69355  4.24690  2.90347  2.73739  3.18146  2.89801  2.37887  2.77519  2.98518  4.58477  3.61503
          0.03307  3.82156  4.54390  0.61958  0.77255  0.48576  0.95510
    231   2.93653  5.05416  0.99393  2.30663  4.42477  3.17354  3.88877  4.00171  2.96368  3.61960  4.59757  2.86002  3.82286  3.12855  3.47215  2.90536  3.27438  3.64667  5.60320  4.30736    232 - -
          2.68618  4.42225  2.77519  2.73123  3.46354  2.40513  3.72494  3.29354  2.67741  2.69355  4.24690  2.90347  2.73739  3.18146  2.89801  2.37887  2.77519  2.98518  4.58477  3.61503
          0.03307  3.82156  4.54390  0.61958  0.77255  0.48576  0.95510
    232   2.99155  4.42576  4.26132  3.87601  3.34095  4.00988  4.61426  1.14335  3.70307  1.93860  3.28544  4.12854  4.44689  4.05723  3.90553  3.50108  3.29202  1.84749  5.22052  3.95372    233 - -
          2.68618  4.42225  2.77519  2.73123  3.46354  2.40513  3.72494  3.29354  2.67741  2.69355  4.24690  2.90347  2.73739  3.18146  2.89801  2.37887  2.77519  2.98518  4.58477  3.61503
          0.03307  3.82156  4.54390  0.61958  0.77255  0.48576  0.95510
    233   2.68286  4.67609  2.68321  2.56406  4.03178  3.15108  3.88270  3.73214  2.78266  3.38512  4.34144  1.25153  3.80091  3.15619  3.13487  2.75253  3.06355  3.35950  5.34370  3.98441    234 - -
          2.68618  4.42225  2.77519  2.73123  3.46354  2.40513  3.72494  3.29354  2.67741  2.69355  4.24690  2.90347  2.73739  3.18146  2.89801  2.37887  2.77519  2.98518  4.58477  3.61503
          0.03307  3.82156  4.54390  0.61958  0.77255  0.48576  0.95510
    234   1.08976  4.16841  3.41228  3.20237  4.00294  2.99407  4.23024  3.12097  3.21733  3.00479  4.04312  3.36441  3.72858  3.56343  3.47075  2.51959  2.79347  2.78426  5.43525  4.23005    235 - -
          2.68618  4.42225  2.77519  2.73123  3.46354  2.40513  3.72494  3.29354  2.67741  2.69355  4.24690  2.90347  2.73739  3.18146  2.89801  2.37887  2.77519  2.98518  4.58477  3.61503
          0.03307  3.82156  4.54390  0.61958  0.77255  0.48576  0.95510
    235   2.96720  4.35371  4.48262  3.98954  3.41654  4.19635  4.74286  1.38566  3.86048  1.94148  3.25281  4.24297  4.55116  4.15085  4.08460  3.57648  3.24188  1.38420  5.34645  4.13123    236 - -
          2.68618  4.42225  2.77519  2.73123  3.46354  2.40513  3.72494  3.29354  2.67741  2.69355  4.24690  2.90347  2.73739  3.18146  2.89801  2.37887  2.77519  2.98518  4.58477  3.61503
          0.03307  3.82156  4.54390  0.61958  0.77255  0.48576  0.95510
    236   2.62527  4.72417  2.74998  2.47188  4.10445  3.23879  3.70010  3.61383  2.40626  3.20153  4.08865  2.93982  3.79216  1.80737  2.74405  2.32705  2.93495  3.26317  5.36553  4.02426    237 - -
          2.68618  4.42225  2.77519  2.73123  3.46354  2.40513  3.72494  3.29354  2.67741  2.69355  4.24690  2.90347  2.73739  3.18146  2.89801  2.37887  2.77519  2.98518  4.58477  3.61503
          0.03307  3.82156  4.54390  0.61958  0.77255  0.48576  0.95510
    237   3.19500  4.61212  4.16858  3.87424  1.09893  3.89501  3.85713  2.72592  3.78274  2.10824  3.46427  3.96239  4.35543  3.96504  3.91503  3.46701  3.49647  2.71270  4.12292  2.49697    238 - -
          2.68618  4.42225  2.77519  2.73123  3.46354  2.40513  3.72494  3.29354  2.67741  2.69355  4.24690  2.90347  2.73739  3.18146  2.89801  2.37887  2.77519  2.98518  4.58477  3.61503
          0.03307  3.82156  4.54390  0.61958  0.77255  0.48576  0.95510
    238   3.19500  4.61212  4.16858  3.87424  1.09893  3.89501  3.85713  2.72592  3.78274  2.10824  3.46427  3.96239  4.35543  3.96504  3.91503  3.46701  3.49647  2.71270  4.12292  2.49697    239 - -
          2.68618  4.42225  2.77519  2.73123  3.46354  2.40513  3.72494  3.29354  2.67741  2.69355  4.24690  2.90347  2.73739  3.18146  2.89801  2.37887  2.77519  2.98518  4.58477  3.61503
          0.03307  3.82156  4.54390  0.61958  0.77255  0.48576  0.95510
    239   2.68713  4.45185  3.28900  3.12149  4.11925  3.14229  4.20237  3.65246  3.17459  3.28450  4.33288  3.43283  0.92797  3.56497  3.42508  2.85326  3.12492  3.30355  5.31890  4.23956    240 - -
          2.68618  4.42225  2.77519  2.73123  3.46354  2.40513  3.72494  3.29354  2.67741  2.69355  4.24690  2.90347  2.73739  3.18146  2.89801  2.37887  2.77519  2.98518  4.58477  3.61503
          0.03307  3.82156  4.54390  0.61958  0.77255  0.48576  0.95510
    240   2.79127  5.19771  1.59385  2.09721  4.51669  3.14388  3.70441  4.06303  2.69898  3.61467  4.47421  2.01077  3.76193  2.88350  3.25149  2.72113  3.09615  3.65347  5.74767  4.28006    241 - -
          2.68618  4.42225  2.77519  2.73123  3.46354  2.40513  3.72494  3.29354  2.67741  2.69355  4.24690  2.90347  2.73739  3.18146  2.89801  2.37887  2.77519  2.98518  4.58477  3.61503
          0.03307  3.82156  4.54390  0.61958  0.77255  0.48576  0.95510
    241   2.60434  4.38367  3.26757  3.16109  4.30218  0.81220  4.28356  3.89027  3.33532  3.55061  4.52672  3.43212  3.77316  3.66368  3.57604  2.77497  3.08165  3.42851  5.40984  4.40270    242 - -
          2.68618  4.42225  2.77519  2.73123  3.46354  2.40513  3.72494  3.29354  2.67741  2.69355  4.24690  2.90347  2.73739  3.18146  2.89801  2.37887  2.77519  2.98518  4.58477  3.61503
          0.03307  3.82156  4.54390  0.61958  0.77255  0.48576  0.95510
    242   2.72914  5.11829  1.91791  2.15451  4.29736  3.22389  2.62753  3.88461  2.51967  3.42127  4.25114  2.41166  3.76356  2.79308  3.02367  2.67733  2.99378  3.50464  5.54018  4.09271    243 - -
          2.68618  4.42225  2.77519  2.73123  3.46354  2.40513  3.72494  3.29354  2.67741  2.69355  4.24690  2.90347  2.73739  3.18146  2.89801  2.37887  2.77519  2.98518  4.58477  3.61503
          0.03307  3.82156  4.54390  0.61958  0.77255  0.48576  0.95510
    243   1.47343  4.08882  3.29328  3.03040  4.11080  2.88096  4.10597  3.42278  3.07739  3.20122  4.07479  3.20591  3.62085  3.38959  3.37845  1.79268  2.64095  2.95450  5.48899  4.25687    244 - -
          2.68618  4.42225  2.77519  2.73123  3.46354  2.40513  3.72494  3.29354  2.67741  2.69355  4.24690  2.90347  2.73739  3.18146  2.89801  2.37887  2.77519  2.98518  4.58477  3.61503
          0.03307  3.82156  4.54390  0.61958  0.77255  0.48576  0.95510
    244   3.19500  4.61212  4.16858  3.87424  1.09893  3.89501  3.85713  2.72592  3.78274  2.10824  3.46427  3.96239  4.35543  3.96504  3.91503  3.46701  3.49647  2.71270  4.12292  2.49697    245 - -
          2.68618  4.42225  2.77519  2.73123  3.46354  2.40513  3.72494  3.29354  2.67741  2.69355  4.24690  2.90347  2.73739  3.18146  2.89801  2.37887  2.77519  2.98518  4.58477  3.61503
          0.03307  3.82156  4.54390  0.61958  0.77255  0.48576  0.95510
    245   1.78734  4.11195  3.47187  3.08086  3.81585  2.57182  4.05670  2.89662  3.05256  2.82421  3.75565  3.29579  3.72807  3.36532  3.35962  2.48130  2.68616  2.01389  5.26607  4.04295    246 - -
          2.68618  4.42225  2.77519  2.73123  3.46354  2.40513  3.72494  3.29354  2.67741  2.69355  4.24690  2.90347  2.73739  3.18146  2.89801  2.37887  2.77519  2.98518  4.58477  3.61503
          0.03307  3.82156  4.54390  0.61958  0.77255  0.48576  0.95510
    246   2.38713  4.23176  3.38464  3.13548  3.92559  3.07241  4.15646  3.04658  3.07743  2.91184  3.96648  3.35235  3.77252  3.47507  3.33797  2.58794  1.26129  2.74701  5.36794  4.14251    247 - -
          2.68618  4.42225  2.77519  2.73123  3.46354  2.40513  3.72494  3.29354  2.67741  2.69355  4.24690  2.90347  2.73739  3.18146  2.89801  2.37887  2.77519  2.98518  4.58477  3.61503
          0.03307  3.82156  4.54390  0.61958  0.77255  0.48576  0.95510
    247   2.60434  4.38367  3.26757  3.16109  4.30218  0.81220  4.28356  3.89027  3.33532  3.55061  4.52672  3.43212  3.77316  3.66368  3.57604  2.77497  3.08165  3.42851  5.40984  4.40270    248 - -
          2.68618  4.42225  2.77519  2.73123  3.46354  2.40513  3.72494  3.29354  2.67741  2.69355  4.24690  2.90347  2.73739  3.18146  2.89801  2.37887  2.77519  2.98518  4.58477  3.61503
          0.03307  3.82156  4.54390  0.61958  0.77255  0.48576  0.95510
    248   2.29166  4.21084  3.16382  2.97824  4.02608  2.94174  4.08902  3.54227  3.04853  3.26683  4.19790  3.21054  3.67656  3.40207  3.33545  1.17051  2.76817  3.08856  5.40289  4.10958    249 - -
          2.68618  4.42225  2.77519  2.73123  3.46354  2.40513  3.72494  3.29354  2.67741  2.69355  4.24690  2.90347  2.73739  3.18146  2.89801  2.37887  2.77519  2.98518  4.58477  3.61503
          0.03307  3.82156  4.54390  0.61958  0.77255  0.48576  0.95510
    249   2.93653  5.05416  0.99393  2.30663  4.42477  3.17354  3.88877  4.00171  2.96368  3.61960  4.59757  2.86002  3.82286  3.12855  3.47215  2.90536  3.27438  3.64667  5.60320  4.30736    250 - -
          2.68618  4.42225  2.77519  2.73123  3.46354  2.40513  3.72494  3.29354  2.67741  2.69355  4.24690  2.90347  2.73739  3.18146  2.89801  2.37887  2.77519  2.98518  4.58477  3.61503
          0.03307  3.82156  4.54390  0.61958  0.77255  0.48576  0.95510
    250   2.93653  5.05416  0.99393  2.30663  4.42477  3.17354  3.88877  4.00171  2.96368  3.61960  4.59757  2.86002  3.82286  3.12855  3.47215  2.90536  3.27438  3.64667  5.60320  4.30736    251 - -
          2.68618  4.42225  2.77519  2.73123  3.46354  2.40513  3.72494  3.29354  2.67741  2.69355  4.24690  2.90347  2.73739  3.18146  2.89801  2.37887  2.77519  2.98518  4.58477  3.61503
          0.03307  3.82156  4.54390  0.61958  0.77255  0.48576  0.95510
    251   1.36427  4.09749  3.41469  3.12607  4.02551  2.95130  4.15292  3.08685  3.11199  3.00422  3.96045  3.28566  3.67794  3.44629  3.39494  2.41115  2.25999  2.72265  5.46317  4.24710    252 - -
          2.68618  4.42225  2.77519  2.73123  3.46354  2.40513  3.72494  3.29354  2.67741  2.69355  4.24690  2.90347  2.73739  3.18146  2.89801  2.37887  2.77519  2.98518  4.58477  3.61503
          0.03307  3.82156  4.54390  0.61958  0.77255  0.48576  0.95510
    252   2.20570  4.14159  3.24411  2.95190  4.07728  2.92803  4.03848  3.40519  2.96506  3.16285  4.03802  3.17706  3.64238  3.30654  3.27831  1.60793  1.99324  2.95991  5.44619  4.20058    253 - -
          2.68618  4.42225  2.77519  2.73123  3.46354  2.40513  3.72494  3.29354  2.67741  2.69355  4.24690  2.90347  2.73739  3.18146  2.89801  2.37887  2.77519  2.98518  4.58477  3.61503
          0.03307  3.82156  4.54390  0.61958  0.77255  0.48576  0.95510
    253   2.53148  1.04991  4.03722  3.76601  3.77002  3.16431  4.42441  2.90632  3.59293  2.82367  3.94370  3.76660  3.86722  3.94123  3.72600  2.80286  2.99411  2.65413  5.19587  4.05780    254 - -
          2.68618  4.42225  2.77519  2.73123  3.46354  2.40513  3.72494  3.29354  2.67741  2.69355  4.24690  2.90347  2.73739  3.18146  2.89801  2.37887  2.77519  2.98518  4.58477  3.61503
          0.03307  3.82156  4.54390  0.61958  0.77255  0.48576  0.95510
    254   2.94977  4.79055  3.43541  2.95846  4.13225  3.44625  3.79041  3.67125  2.22127  3.19654  4.19900  3.32160  3.95217  3.01410  1.05919  3.03696  3.21977  3.39764  5.23652  4.07163    255 - -
          2.68618  4.42225  2.77519  2.73123  3.46354  2.40513  3.72494  3.29354  2.67741  2.69355  4.24690  2.90347  2.73739  3.18146  2.89801  2.37887  2.77519  2.98518  4.58477  3.61503
          0.03307  3.82156  4.54390  0.61958  0.77255  0.48576  0.95510
    255   3.09907  4.57702  4.10724  3.74790  3.11804  3.91656  4.41964  2.32056  3.51610  0.94059  3.15878  4.02819  4.36138  3.89666  3.70009  3.48296  3.39605  2.34447  4.97781  3.68904    256 - -
          2.68618  4.42225  2.77519  2.73123  3.46354  2.40513  3.72494  3.29354  2.67741  2.69355  4.24690  2.90347  2.73739  3.18146  2.89801  2.37887  2.77519  2.98518  4.58477  3.61503
          0.03307  3.82156  4.54390  0.61958  0.77255  0.48576  0.95510
    256   3.19500  4.61212  4.16858  3.87424  1.09893  3.89501  3.85713  2.72592  3.78274  2.10824  3.46427  3.96239  4.35543  3.96504  3.91503  3.46701  3.49647  2.71270  4.12292  2.49697    257 - -
          2.68618  4.42225  2.77519  2.73123  3.46354  2.40513  3.72494  3.29354  2.67741  2.69355  4.24690  2.90347  2.73739  3.18146  2.89801  2.37887  2.77519  2.98518  4.58477  3.61503
          0.03307  3.82156  4.54390  0.61958  0.77255  0.48576  0.95510
    257   2.93653  5.05416  0.99393  2.30663  4.42477  3.17354  3.88877  4.00171  2.96368  3.61960  4.59757  2.86002  3.82286  3.12855  3.47215  2.90536  3.27438  3.64667  5.60320  4.30736    258 - -
          2.68618  4.42225  2.77519  2.73123  3.46354  2.40513  3.72494  3.29354  2.67741  2.69355  4.24690  2.90347  2.73739  3.18146  2.89801  2.37887  2.77519  2.98518  4.58477  3.61503
          0.03307  3.82156  4.54390  0.61958  0.77255  0.48576  0.95510
    258   3.05813  4.44282  4.46077  3.96418  3.22654  4.25493  4.65315  1.33311  3.77749  1.58270  3.10914  4.24107  4.56512  4.07875  3.98321  3.63475  3.31538  1.81517  5.18605  3.95090    259 - -
          2.68618  4.42225  2.77519  2.73123  3.46354  2.40513  3.72494  3.29354  2.67741  2.69355  4.24690  2.90347  2.73739  3.18146  2.89801  2.37887  2.77519  2.98518  4.58477  3.61503
          0.03307  3.82156  4.54390  0.61958  0.77255  0.48576  0.95510
    259   2.94977  4.79055  3.43541  2.95846  4.13225  3.44625  3.79041  3.67125  2.22127  3.19654  4.19900  3.32160  3.95217  3.01410  1.05919  3.03696  3.21977  3.39764  5.23652  4.07163    260 - -
          2.68618  4.42225  2.77519  2.73123  3.46354  2.40513  3.72494  3.29354  2.67741  2.69355  4.24690  2.90347  2.73739  3.18146  2.89801  2.37887  2.77519  2.98518  4.58477  3.61503
          0.03307  3.82156  4.54390  0.61958  0.77255  0.48576  0.95510
    260   1.08976  4.16841  3.41228  3.20237  4.00294  2.99407  4.23024  3.12097  3.21733  3.00479  4.04312  3.36441  3.72858  3.56343  3.47075  2.51959  2.79347  2.78426  5.43525  4.23005    261 - -
          2.68618  4.42225  2.77519  2.73123  3.46354  2.40513  3.72494  3.29354  2.67741  2.69355  4.24690  2.90347  2.73739  3.18146  2.89801  2.37887  2.77519  2.98518  4.58477  3.61503
          0.03307  3.82156  4.54390  0.61958  0.77255  0.48576  0.95510
    261   2.93653  5.05416  0.99393  2.30663  4.42477  3.17354  3.88877  4.00171  2.96368  3.61960  4.59757  2.86002  3.82286  3.12855  3.47215  2.90536  3.27438  3.64667  5.60320  4.30736    262 - -
          2.68618  4.42225  2.77519  2.73123  3.46354  2.40513  3.72494  3.29354  2.67741  2.69355  4.24690  2.90347  2.73739  3.18146  2.89801  2.37887  2.77519  2.98518  4.58477  3.61503
          0.03307  3.82156  4.54390  0.61958  0.77255  0.48576  0.95510
    262   2.94977  4.79055  3.43541  2.95846  4.13225  3.44625  3.79041  3.67125  2.22127  3.19654  4.19900  3.32160  3.95217  3.01410  1.05919  3.03696  3.21977  3.39764  5.23652  4.07163    263 - -
          2.68618  4.42225  2.77519  2.73123  3.46354  2.40513  3.72494  3.29354  2.67741  2.69355  4.24690  2.90347  2.73739  3.18146  2.89801  2.37887  2.77519  2.98518  4.58477  3.61503
          0.03307  3.82156  4.54390  0.61958  0.77255  0.48576  0.95510
    263   2.91041  5.00826  2.46931  1.10012  4.34840  3.24258  3.82632  3.79223  2.70055  3.41804  4.39540  2.90706  3.84507  3.04375  3.10328  2.89868  3.21462  3.48175  5.52968  4.25309    264 - -
          2.68618  4.42225  2.77519  2.73123  3.46354  2.40513  3.72494  3.29354  2.67741  2.69355  4.24690  2.90347  2.73739  3.18146  2.89801  2.37887  2.77519  2.98518  4.58477  3.61503
          0.03307  3.82156  4.54390  0.61958  0.77255  0.48576  0.95510
    264   3.09907  4.57702  4.10724  3.74790  3.11804  3.91656  4.41964  2.32056  3.51610  0.94059  3.15878  4.02819  4.36138  3.89666  3.70009  3.48296  3.39605  2.34447  4.97781  3.68904    265 - -
          2.68618  4.42225  2.77519  2.73123  3.46354  2.40513  3.72494  3.29354  2.67741  2.69355  4.24690  2.90347  2.73739  3.18146  2.89801  2.37887  2.77519  2.98518  4.58477  3.61503
          0.03307  3.82156  4.54390  0.61958  0.77255  0.48576  0.95510
    265   2.68286  4.67609  2.68321  2.56406  4.03178  3.15108  3.88270  3.73214  2.78266  3.38512  4.34144  1.25153  3.80091  3.15619  3.13487  2.75253  3.06355  3.35950  5.34370  3.98441    266 - -
          2.68618  4.42225  2.77519  2.73123  3.46354  2.40513  3.72494  3.29354  2.67741  2.69355  4.24690  2.90347  2.73739  3.18146  2.89801  2.37887  2.77519  2.98518  4.58477  3.61503
          0.03307  3.82156  4.54390  0.61958  0.77255  0.48576  0.95510
    266   2.44748  3.25509  3.74285  3.22272  2.86109  3.38469  3.99809  2.51634  3.13058  2.37235  3.37617  3.46645  3.90502  3.41723  3.40574  2.73337  2.00691  2.30763  4.89340  3.63830    267 - -
          2.68618  4.42225  2.77519  2.73123  3.46354  2.40513  3.72494  3.29354  2.67741  2.69355  4.24690  2.90347  2.73739  3.18146  2.89801  2.37887  2.77519  2.98518  4.58477  3.61503
          0.03307  3.82156  4.54390  0.61958  0.77255  0.48576  0.95510
    267   3.28155  4.67047  4.18110  3.79652  1.73632  4.08158  3.44080  3.05560  3.66954  2.46028  3.69080  3.80067  4.42812  3.79475  3.82157  3.43852  3.51719  2.96380  3.65809  1.23985    268 - -
          2.68618  4.42225  2.77519  2.73123  3.46354  2.40513  3.72494  3.29354  2.67741  2.69355  4.24690  2.90347  2.73739  3.18146  2.89801  2.37887  2.77519  2.98518  4.58477  3.61503
          0.03307  3.82156  4.54390  0.61958  0.77255  0.48576  0.95510
    268   2.56589  4.65080  2.95389  2.49732  4.02603  2.89144  3.64006  3.42358  2.34357  3.03571  3.87867  2.96784  3.78259  2.53003  2.44964  2.63086  2.29168  3.09647  5.27110  3.98225    269 - -
          2.68618  4.42225  2.77519  2.73123  3.46354  2.40513  3.72494  3.29354  2.67741  2.69355  4.24690  2.90347  2.73739  3.18146  2.89801  2.37887  2.77519  2.98518  4.58477  3.61503
          0.03307  3.82156  4.54390  0.61958  0.77255  0.48576  0.95510
    269   2.55920  4.58884  2.86375  2.54887  3.73190  3.23406  2.51653  3.48784  2.53307  3.09552  3.97575  2.99250  3.78551  2.95607  2.89031  1.90652  2.87895  3.14374  5.11642  3.69643    270 - -
          2.68618  4.42225  2.77519  2.73123  3.46354  2.40513  3.72494  3.29354  2.67741  2.69355  4.24690  2.90347  2.73739  3.18146  2.89801  2.37887  2.77519  2.98518  4.58477  3.61503
          0.03307  3.82156  4.54390  0.61958  0.77255  0.48576  0.95510
    270   2.85889  5.35281  1.52343  1.67091  4.63905  3.15354  3.69649  4.13294  2.70224  3.67116  4.53663  2.63333  3.77124  2.86896  3.27574  2.75773  3.14840  3.73145  5.83252  4.35720    271 - -
          2.68618  4.42225  2.77519  2.73123  3.46354  2.40513  3.72494  3.29354  2.67741  2.69355  4.24690  2.90347  2.73739  3.18146  2.89801  2.37887  2.77519  2.98518  4.58477  3.61503
          0.03307  3.82156  4.54390  0.61958  0.77255  0.48576  0.95510
    271   2.56379  4.71938  2.70022  2.38099  4.14973  3.22905  3.66539  3.57864  2.45657  3.17936  4.01308  2.26967  3.75227  2.51881  2.86900  2.34917  2.54157  3.21600  5.39567  4.06490    272 - -
          2.68618  4.42225  2.77519  2.73123  3.46354  2.40513  3.72494  3.29354  2.67741  2.69355  4.24690  2.90347  2.73739  3.18146  2.89801  2.37887  2.77519  2.98518  4.58477  3.61503
          0.03307  3.82156  4.54390  0.61958  0.77255  0.48576  0.95510
    272   2.97258  4.37079  4.45853  3.97703  3.38542  4.17449  4.72580  1.28073  3.83352  1.90650  3.23306  4.22900  4.53973  4.13278  4.05368  3.56280  3.25174  1.54585  5.32386  4.10187    273 - -
          2.68618  4.42225  2.77519  2.73123  3.46354  2.40513  3.72494  3.29354  2.67741  2.69355  4.24690  2.90347  2.73739  3.18146  2.89801  2.37887  2.77519  2.98518  4.58477  3.61503
          0.03307  3.82156  4.54390  0.61958  0.77255  0.48576  0.95510
    273   3.09907  4.57702  4.10724  3.74790  3.11804  3.91656  4.41964  2.32056  3.51610  0.94059  3.15878  4.02819  4.36138  3.89666  3.70009  3.48296  3.39605  2.34447  4.97781  3.68904    274 - -
          2.68618  4.42225  2.77519  2.73123  3.46354  2.40513  3.72494  3.29354  2.67741  2.69355  4.24690  2.90347  2.73739  3.18146  2.89801  2.37887  2.77519  2.98518  4.58477  3.61503
          0.03307  3.82156  4.54390  0.61958  0.77255  0.48576  0.95510
    274   2.53148  1.04991  4.03722  3.76601  3.77002  3.16431  4.42441  2.90632  3.59293  2.82367  3.94370  3.76660  3.86722  3.94123  3.72600  2.80286  2.99411  2.65413  5.19587  4.05780    275 - -
          2.68618  4.42225  2.77519  2.73123  3.46354  2.40513  3.72494  3.29354  2.67741  2.69355  4.24690  2.90347  2.73739  3.18146  2.89801  2.37887  2.77519  2.98518  4.58477  3.61503
          0.03307  3.82156  4.54390  0.61958  0.77255  0.48576  0.95510
    275   2.60434  4.38367  3.26757  3.16109  4.30218  0.81220  4.28356  3.89027  3.33532  3.55061  4.52672  3.43212  3.77316  3.66368  3.57604  2.77497  3.08165  3.42851  5.40984  4.40270    276 - -
          2.68618  4.42225  2.77519  2.73123  3.46354  2.40513  3.72494  3.29354  2.67741  2.69355  4.24690  2.90347  2.73739  3.18146  2.89801  2.37887  2.77519  2.98518  4.58477  3.61503
          0.03307  3.82156  4.54390  0.61958  0.77255  0.48576  0.95510
    276   2.99155  4.42576  4.26132  3.87601  3.34095  4.00988  4.61426  1.14335  3.70307  1.93860  3.28544  4.12854  4.44689  4.05723  3.90553  3.50108  3.29202  1.84749  5.22052  3.95372    277 - -
          2.68618  4.42225  2.77519  2.73123  3.46354  2.40513  3.72494  3.29354  2.67741  2.69355  4.24690  2.90347  2.73739  3.18146  2.89801  2.37887  2.77519  2.98518  4.58477  3.61503
          0.03307  3.82156  4.54390  0.61958  0.77255  0.48576  0.95510
    277   2.38713  4.23176  3.38464  3.13548  3.92559  3.07241  4.15646  3.04658  3.07743  2.91184  3.96648  3.35235  3.77252  3.47507  3.33797  2.58794  1.26129  2.74701  5.36794  4.14251    278 - -
          2.68618  4.42225  2.77519  2.73123  3.46354  2.40513  3.72494  3.29354  2.67741  2.69355  4.24690  2.90347  2.73739  3.18146  2.89801  2.37887  2.77519  2.98518  4.58477  3.61503
          0.03307  3.82156  4.54390  0.61958  0.77255  0.48576  0.95510
    278   2.29166  4.21084  3.16382  2.97824  4.02608  2.94174  4.08902  3.54227  3.04853  3.26683  4.19790  3.21054  3.67656  3.40207  3.33545  1.17051  2.76817  3.08856  5.40289  4.10958    279 - -
          2.68618  4.42225  2.77519  2.73123  3.46354  2.40513  3.72494  3.29354  2.67741  2.69355  4.24690  2.90347  2.73739  3.18146  2.89801  2.37887  2.77519  2.98518  4.58477  3.61503
          0.03307  3.82156  4.54390  0.61958  0.77255  0.48576  0.95510
    279   2.76815  4.32590  4.05397  3.71651  3.51398  3.67014  4.52737  2.05638  3.58347  2.21060  3.48790  3.91422  4.23419  3.94740  3.80069  3.17126  3.13139  1.09180  5.28947  4.01746    280 - -
          2.68618  4.42225  2.77519  2.73123  3.46354  2.40513  3.72494  3.29354  2.67741  2.69355  4.24690  2.90347  2.73739  3.18146  2.89801  2.37887  2.77519  2.98518  4.58477  3.61503
          0.03307  3.82156  4.54390  0.61958  0.77255  0.48576  0.95510
    280   1.30271  4.10498  3.26411  3.03452  4.15084  2.31456  4.13164  3.45605  3.11843  3.23738  4.11651  3.21629  3.62858  3.42168  3.41557  2.36753  2.66838  2.98462  5.50802  4.30070    281 - -
          2.68618  4.42225  2.77519  2.73123  3.46354  2.40513  3.72494  3.29354  2.67741  2.69355  4.24690  2.90347  2.73739  3.18146  2.89801  2.37887  2.77519  2.98518  4.58477  3.61503
          0.03307  3.82156  4.54390  0.61958  0.77255  0.48576  0.95510
    281   2.63724  4.28425  3.72933  3.28764  2.01234  3.54007  3.96731  2.53415  3.20649  2.20427  3.35970  3.54843  4.03662  3.50006  3.47164  2.91335  2.25315  2.39398  4.67429  3.24050    282 - -
          2.68618  4.42225  2.77519  2.73123  3.46354  2.40513  3.72494  3.29354  2.67741  2.69355  4.24690  2.90347  2.73739  3.18146  2.89801  2.37887  2.77519  2.98518  4.58477  3.61503
          0.03307  3.82156  4.54390  0.61958  0.77255  0.48576  0.95510
    282   2.29166  4.21084  3.16382  2.97824  4.02608  2.94174  4.08902  3.54227  3.04853  3.26683  4.19790  3.21054  3.67656  3.40207  3.33545  1.17051  2.76817  3.08856  5.40289  4.10958    283 - -
          2.68618  4.42225  2.77519  2.73123  3.46354  2.40513  3.72494  3.29354  2.67741  2.69355  4.24690  2.90347  2.73739  3.18146  2.89801  2.37887  2.77519  2.98518  4.58477  3.61503
          0.03307  3.82156  4.54390  0.61958  0.77255  0.48576  0.95510
    283   2.92205  4.34378  4.38858  3.90619  3.43628  4.10080  4.67956  1.63574  3.77075  1.99541  3.29237  4.15912  4.49174  4.08109  4.00500  3.48620  3.20832  1.21302  5.33527  4.10037    284 - -
          2.68618  4.42225  2.77519  2.73123  3.46354  2.40513  3.72494  3.29354  2.67741  2.69355  4.24690  2.90347  2.73739  3.18146  2.89801  2.37887  2.77519  2.98518  4.58477  3.61503
          0.03307  3.82156  4.54390  0.61958  0.77255  0.48576  0.95510
    284   2.29166  4.21084  3.16382  2.97824  4.02608  2.94174  4.08902  3.54227  3.04853  3.26683  4.19790  3.21054  3.67656  3.40207  3.33545  1.17051  2.76817  3.08856  5.40289  4.10958    285 - -
          2.68618  4.42225  2.77519  2.73123  3.46354  2.40513  3.72494  3.29354  2.67741  2.69355  4.24690  2.90347  2.73739  3.18146  2.89801  2.37887  2.77519  2.98518  4.58477  3.61503
          0.03307  3.82156  4.54390  0.61958  0.77255  0.48576  0.95510
    285   2.60434  4.38367  3.26757  3.16109  4.30218  0.81220  4.28356  3.89027  3.33532  3.55061  4.52672  3.43212  3.77316  3.66368  3.57604  2.77497  3.08165  3.42851  5.40984  4.40270    286 - -
          2.68618  4.42225  2.77519  2.73123  3.46354  2.40513  3.72494  3.29354  2.67741  2.69355  4.24690  2.90347  2.73739  3.18146  2.89801  2.37887  2.77519  2.98518  4.58477  3.61503
          0.03307  3.82156  4.54390  0.61958  0.77255  0.48576  0.95510
    286   2.94977  4.79055  3.43541  2.95846  4.13225  3.44625  3.79041  3.67125  2.22127  3.19654  4.19900  3.32160  3.95217  3.01410  1.05919  3.03696  3.21977  3.39764  5.23652  4.07163    287 - -
          2.68618  4.42225  2.77519  2.73123  3.46354  2.40513  3.72494  3.29354  2.67741  2.69355  4.24690  2.90347  2.73739  3.18146  2.89801  2.37887  2.77519  2.98518  4.58477  3.61503
          0.03307  3.82156  4.54390  0.61958  0.77255  0.48576  0.95510
    287   3.09528  4.48256  4.47963  3.96405  3.13959  4.28508  4.63373  1.60618  3.78173  1.26848  3.00482  4.25171  4.56554  4.05095  3.97956  3.65113  3.34226  1.93532  5.12863  3.92656    288 - -
          2.68618  4.42225  2.77519  2.73123  3.46354  2.40513  3.72494  3.29354  2.67741  2.69355  4.24690  2.90347  2.73739  3.18146  2.89801  2.37887  2.77519  2.98518  4.58477  3.61503
          0.03307  3.82156  4.54390  0.61958  0.77255  0.48576  0.95510
    288   3.09907  4.57702  4.10724  3.74790  3.11804  3.91656  4.41964  2.32056  3.51610  0.94059  3.15878  4.02819  4.36138  3.89666  3.70009  3.48296  3.39605  2.34447  4.97781  3.68904    289 - -
          2.68618  4.42225  2.77519  2.73123  3.46354  2.40513  3.72494  3.29354  2.67741  2.69355  4.24690  2.90347  2.73739  3.18146  2.89801  2.37887  2.77519  2.98518  4.58477  3.61503
          0.03307  3.82156  4.54390  0.61958  0.77255  0.48576  0.95510
    289   3.19500  4.61212  4.16858  3.87424  1.09893  3.89501  3.85713  2.72592  3.78274  2.10824  3.46427  3.96239  4.35543  3.96504  3.91503  3.46701  3.49647  2.71270  4.12292  2.49697    290 - -
          2.68618  4.42225  2.77519  2.73123  3.46354  2.40513  3.72494  3.29354  2.67741  2.69355  4.24690  2.90347  2.73739  3.18146  2.89801  2.37887  2.77519  2.98518  4.58477  3.61503
          0.03307  3.82156  4.54390  0.61958  0.77255  0.48576  0.95510
    290   1.29996  4.10494  3.26480  3.03532  4.15035  2.32141  4.13204  3.45481  3.11884  3.23679  4.11629  3.21683  3.62882  3.42230  3.41570  2.36787  2.66863  2.98383  5.50773  4.30049    291 - -
          2.68618  4.42225  2.77519  2.73123  3.46354  2.40513  3.72494  3.29354  2.67741  2.69355  4.24690  2.90347  2.73739  3.18146  2.89801  2.37887  2.77519  2.98518  4.58477  3.61503
          0.03307  3.82156  4.54390  0.61958  0.77255  0.48576  0.95510
    291   2.60434  4.38367  3.26757  3.16109  4.30218  0.81220  4.28356  3.89027  3.33532  3.55061  4.52672  3.43212  3.77316  3.66368  3.57604  2.77497  3.08165  3.42851  5.40984  4.40270    292 - -
          2.68618  4.42225  2.77519  2.73123  3.46354  2.40513  3.72494  3.29354  2.67741  2.69355  4.24690  2.90347  2.73739  3.18146  2.89801  2.37887  2.77519  2.98518  4.58477  3.61503
          0.03307  3.82156  4.54390  0.61958  0.77255  0.48576  0.95510
    292   3.17541  4.68501  3.76385  3.48457  2.29761  3.77143  3.59766  3.19190  3.34356  2.65875  3.87251  3.66206  4.24691  3.66182  3.53733  3.31686  3.46211  3.06018  3.93911  1.05487    293 - -
          2.68618  4.42225  2.77519  2.73123  3.46354  2.40513  3.72494  3.29354  2.67741  2.69355  4.24690  2.90347  2.73739  3.18146  2.89801  2.37887  2.77519  2.98518  4.58477  3.61503
          0.03307  3.82156  4.54390  0.61958  0.77255  0.48576  0.95510
    293   2.93653  5.05416  0.99393  2.30663  4.42477  3.17354  3.88877  4.00171  2.96368  3.61960  4.59757  2.86002  3.82286  3.12855  3.47215  2.90536  3.27438  3.64667  5.60320  4.30736    294 - -
          2.68618  4.42225  2.77519  2.73123  3.46354  2.40513  3.72494  3.29354  2.67741  2.69355  4.24690  2.90347  2.73739  3.18146  2.89801  2.37887  2.77519  2.98518  4.58477  3.61503
          0.03307  3.82156  4.54390  0.61958  0.77255  0.48576  0.95510
    294   2.93653  5.05416  0.99393  2.30663  4.42477  3.17354  3.88877  4.00171  2.96368  3.61960  4.59757  2.86002  3.82286  3.12855  3.47215  2.90536  3.27438  3.64667  5.60320  4.30736    295 - -
          2.68618  4.42225  2.77519  2.73123  3.46354  2.40513  3.72494  3.29354  2.67741  2.69355  4.24690  2.90347  2.73739  3.18146  2.89801  2.37887  2.77519  2.98518  4.58477  3.61503
          0.03307  3.82156  4.54390  0.61958  0.77255  0.48576  0.95510
    295   3.35921  4.64571  4.43874  4.05468  1.48168  4.18334  3.36394  3.15118  3.90121  2.55076  3.73749  3.88625  4.49276  3.91341  3.96840  3.52073  3.57686  3.03684  2.68021  1.42769    296 - -
          2.68618  4.42225  2.77519  2.73123  3.46354  2.40513  3.72494  3.29354  2.67741  2.69355  4.24690  2.90347  2.73739  3.18146  2.89801  2.37887  2.77519  2.98518  4.58477  3.61503
          0.03307  3.82156  4.54390  0.61958  0.77255  0.48576  0.95510
    296   2.63504  4.76334  2.60897  1.77874  4.16616  3.23612  3.71665  3.45870  2.53413  3.15999  4.05347  2.88025  3.78612  2.90158  2.94400  2.67466  2.22296  3.13992  5.44645  4.11407    297 - -
          2.68618  4.42225  2.77519  2.73123  3.46354  2.40513  3.72494  3.29354  2.67741  2.69355  4.24690  2.90347  2.73739  3.18146  2.89801  2.37887  2.77519  2.98518  4.58477  3.61503
          0.03307  3.82156  4.54390  0.61958  0.77255  0.48576  0.95510
    297   2.53148  1.04991  4.03722  3.76601  3.77002  3.16431  4.42441  2.90632  3.59293  2.82367  3.94370  3.76660  3.86722  3.94123  3.72600  2.80286  2.99411  2.65413  5.19587  4.05780    298 - -
          2.68618  4.42225  2.77519  2.73123  3.46354  2.40513  3.72494  3.29354  2.67741  2.69355  4.24690  2.90347  2.73739  3.18146  2.89801  2.37887  2.77519  2.98518  4.58477  3.61503
          0.03307  3.82156  4.54390  0.61958  0.77255  0.48576  0.95510
    298   2.76218  4.95628  2.71286  2.40906  4.31490  3.33011  3.62630  3.76754  1.68747  3.31935  4.17765  2.20414  3.83065  2.78908  2.53555  2.76152  3.01708  3.41800  5.43736  4.12405    299 - -
          2.68618  4.42225  2.77519  2.73123  3.46354  2.40513  3.72494  3.29354  2.67741  2.69355  4.24690  2.90347  2.73739  3.18146  2.89801  2.37887  2.77519  2.98518  4.58477  3.61503
          0.03307  3.82156  4.54390  0.61958  0.77255  0.48576  0.95510
    299   2.76815  4.32590  4.05397  3.71651  3.51398  3.67014  4.52737  2.05638  3.58347  2.21060  3.48790  3.91422  4.23419  3.94740  3.80069  3.17126  3.13139  1.09180  5.28947  4.01746    300 - -
          2.68618  4.42225  2.77519  2.73123  3.46354  2.40513  3.72494  3.29354  2.67741  2.69355  4.24690  2.90347  2.73739  3.18146  2.89801  2.37887  2.77519  2.98518  4.58477  3.61503
          0.03307  3.82156  4.54390  0.61958  0.77255  0.48576  0.95510
    300   3.25401  4.64630  4.01522  3.70942  2.61836  3.67467  3.84053  3.27632  3.43306  2.67959  3.91238  3.86896  4.18841  3.82342  3.57008  3.45813  3.55206  3.16525  0.99460  2.62328    301 - -
          2.68618  4.42225  2.77519  2.73123  3.46354  2.40513  3.72494  3.29354  2.67741  2.69355  4.24690  2.90347  2.73739  3.18146  2.89801  2.37887  2.77519  2.98518  4.58477  3.61503
          0.03307  3.82156  4.54390  0.61958  0.77255  0.48576  0.95510
    301   2.93653  5.05416  0.99393  2.30663  4.42477  3.17354  3.88877  4.00171  2.96368  3.61960  4.59757  2.86002  3.82286  3.12855  3.47215  2.90536  3.27438  3.64667  5.60320  4.30736    302 - -
          2.68618  4.42225  2.77519  2.73123  3.46354  2.40513  3.72494  3.29354  2.67741  2.69355  4.24690  2.90347  2.73739  3.18146  2.89801  2.37887  2.77519  2.98518  4.58477  3.61503
          0.03307  3.82156  4.54390  0.61958  0.77255  0.48576  0.95510
    302   2.73110  4.28218  3.92344  3.38143  3.40273  3.80604  4.22506  1.91269  3.27343  1.94753  3.28295  3.71236  4.19913  3.58804  3.56416  3.11983  2.32800  1.78505  5.10031  3.88813    303 - -
          2.68618  4.42225  2.77519  2.73123  3.46354  2.40513  3.72494  3.29354  2.67741  2.69355  4.24690  2.90347  2.73739  3.18146  2.89801  2.37887  2.77519  2.98518  4.58477  3.61503
          0.03307  3.82156  4.54390  0.61958  0.77255  0.48576  0.95510
    303   2.66197  4.33658  3.69607  3.25128  3.40173  3.56466  4.13003  2.38322  3.07776  1.59612  3.35103  3.56019  4.06488  3.47164  3.34826  2.94942  2.26989  2.25843  5.08687  3.83420    304 - -
          2.68618  4.42225  2.77519  2.73123  3.46354  2.40513  3.72494  3.29354  2.67741  2.69355  4.24690  2.90347  2.73739  3.18146  2.89801  2.37887  2.77519  2.98518  4.58477  3.61503
          0.03307  3.82156  4.54390  0.61958  0.77255  0.48576  0.95510
    304   2.92922  5.00685  3.30962  2.70556  4.41149  3.55382  3.56366  3.77780  1.56196  3.26548  4.14625  3.11498  3.94507  2.71032  1.59983  2.94274  3.11467  3.47057  5.34442  4.15681    305 - -
          2.68618  4.42225  2.77519  2.73123  3.46354  2.40513  3.72494  3.29354  2.67741  2.69355  4.24690  2.90347  2.73739  3.18146  2.89801  2.37887  2.77519  2.98518  4.58477  3.61503
          0.03307  3.82156  4.54390  0.61958  0.77255  0.48576  0.95510
    305   1.89924  4.15333  3.13966  2.95799  4.21693  1.47742  4.12116  3.57097  3.10183  3.32117  4.20163  3.17934  3.63381  3.40409  3.40829  2.38989  2.70453  3.07640  5.54931  4.33572    306 - -
          2.68618  4.42225  2.77519  2.73123  3.46354  2.40513  3.72494  3.29354  2.67741  2.69355  4.24690  2.90347  2.73739  3.18146  2.89801  2.37887  2.77519  2.98518  4.58477  3.61503
          0.03307  3.82156  4.54390  0.61958  0.77255  0.48576  0.95510
    306   2.83832  5.27615  1.92736  1.39456  4.56858  3.17080  3.69416  4.04614  2.66477  3.60206  4.46833  2.66389  3.77535  2.86709  3.20747  2.75330  3.12436  3.65911  5.76490  4.31722    307 - -
          2.68618  4.42225  2.77519  2.73123  3.46354  2.40513  3.72494  3.29354  2.67741  2.69355  4.24690  2.90347  2.73739  3.18146  2.89801  2.37887  2.77519  2.98518  4.58477  3.61503
          0.03307  3.82156  4.54390  0.61958  0.77255  0.48576  0.95510
    307   2.92491  5.01160  3.29193  2.69420  4.41652  3.54943  3.56264  3.78363  1.46857  3.27024  4.14900  3.10739  3.94151  2.70836  1.71942  2.93628  3.11102  3.47431  5.34899  4.15844    308 - -
          2.68618  4.42225  2.77519  2.73123  3.46354  2.40513  3.72494  3.29354  2.67741  2.69355  4.24690  2.90347  2.73739  3.18146  2.89801  2.37887  2.77519  2.98518  4.58477  3.61503
          0.03307  3.82156  4.54390  0.61958  0.77255  0.48576  0.95510
    308   2.76815  4.32590  4.05397  3.71651  3.51398  3.67014  4.52737  2.05638  3.58347  2.21060  3.48790  3.91422  4.23419  3.94740  3.80069  3.17126  3.13139  1.09180  5.28947  4.01746    309 - -
          2.68618  4.42225  2.77519  2.73123  3.46354  2.40513  3.72494  3.29354  2.67741  2.69355  4.24690  2.90347  2.73739  3.18146  2.89801  2.37887  2.77519  2.98518  4.58477  3.61503
          0.03307  3.82156  4.54390  0.61958  0.77255  0.48576  0.95510
    309   2.60434  4.38367  3.26757  3.16109  4.30218  0.81220  4.28356  3.89027  3.33532  3.55061  4.52672  3.43212  3.77316  3.66368  3.57604  2.77497  3.08165  3.42851  5.40984  4.40270    310 - -
          2.68618  4.42225  2.77519  2.73123  3.46354  2.40513  3.72494  3.29354  2.67741  2.69355  4.24690  2.90347  2.73739  3.18146  2.89801  2.37887  2.77519  2.98518  4.58477  3.61503
          0.03307  3.82156  4.54390  0.61958  0.77255  0.48576  0.95510
    310   2.31692  4.15860  3.44732  3.07614  3.75069  3.10696  4.04931  2.86158  3.02134  2.78049  3.75848  3.30672  3.76233  3.36557  3.32031  1.77591  2.73155  1.95488  5.23347  3.96340    311 - -
          2.68618  4.42225  2.77519  2.73123  3.46354  2.40513  3.72494  3.29354  2.67741  2.69355  4.24690  2.90347  2.73739  3.18146  2.89801  2.37887  2.77519  2.98518  4.58477  3.61503
          0.03307  3.82156  4.54390  0.61958  0.77255  0.48576  0.95510
    311   3.09907  4.57702  4.10724  3.74790  3.11804  3.91656  4.41964  2.32056  3.51610  0.94059  3.15878  4.02819  4.36138  3.89666  3.70009  3.48296  3.39605  2.34447  4.97781  3.68904    312 - -
          2.68618  4.42225  2.77519  2.73123  3.46354  2.40513  3.72494  3.29354  2.67741  2.69355  4.24690  2.90347  2.73739  3.18146  2.89801  2.37887  2.77519  2.98518  4.58477  3.61503
          0.03307  3.82156  4.54390  0.61958  0.77255  0.48576  0.95510
    312   2.02977  4.11897  3.50360  3.06434  3.76475  3.10992  4.02040  2.84489  3.01163  2.77408  3.69628  3.29806  3.74464  3.32817  3.32514  2.21338  2.32885  2.02320  5.21247  3.99221    313 - -
          2.68618  4.42225  2.77519  2.73123  3.46354  2.40513  3.72494  3.29354  2.67741  2.69355  4.24690  2.90347  2.73739  3.18146  2.89801  2.37887  2.77519  2.98518  4.58477  3.61503
          0.03307  3.82156  4.54390  0.61958  0.77255  0.48576  0.95510
    313   1.86992  4.14878  3.14638  2.96048  4.21487  1.50237  4.12033  3.56640  3.10132  3.31712  4.19552  3.17949  3.63185  3.40257  3.40841  2.38543  2.69942  3.07144  5.54877  4.33507    314 - -
          2.68618  4.42225  2.77519  2.73123  3.46354  2.40513  3.72494  3.29354  2.67741  2.69355  4.24690  2.90347  2.73739  3.18146  2.89801  2.37887  2.77519  2.98518  4.58477  3.61503
          0.03307  3.82156  4.54390  0.61958  0.77255  0.48576  0.95510
    314   2.94221  4.76707  3.07889  2.83465  3.25125  3.40637  1.25461  3.63713  2.67920  3.13712  4.17687  3.24566  3.95660  3.20050  2.94749  3.01364  3.24424  3.37332  4.71683  3.20375    315 - -
          2.68618  4.42225  2.77519  2.73123  3.46354  2.40513  3.72494  3.29354  2.67741  2.69355  4.24690  2.90347  2.73739  3.18146  2.89801  2.37887  2.77519  2.98518  4.58477  3.61503
          0.03307  3.82156  4.54390  0.61958  0.77255  0.48576  0.95510
    315   2.91041  5.00826  2.46931  1.10012  4.34840  3.24258  3.82632  3.79223  2.70055  3.41804  4.39540  2.90706  3.84507  3.04375  3.10328  2.89868  3.21462  3.48175  5.52968  4.25309    316 - -
          2.68618  4.42225  2.77519  2.73123  3.46354  2.40513  3.72494  3.29354  2.67741  2.69355  4.24690  2.90347  2.73739  3.18146  2.89801  2.37887  2.77519  2.98518  4.58477  3.61503
          0.03307  3.82156  4.54390  0.61958  0.77255  0.48576  0.95510
    316   2.68286  4.67609  2.68321  2.56406  4.03178  3.15108  3.88270  3.73214  2.78266  3.38512  4.34144  1.25153  3.80091  3.15619  3.13487  2.75253  3.06355  3.35950  5.34370  3.98441    317 - -
          2.68618  4.42225  2.77519  2.73123  3.46354  2.40513  3.72494  3.29354  2.67741  2.69355  4.24690  2.90347  2.73739  3.18146  2.89801  2.37887  2.77519  2.98518  4.58477  3.61503
          0.03307  3.82156  4.54390  0.61958  0.77255  0.48576  0.95510
    317   2.94977  4.79055  3.43541  2.95846  4.13225  3.44625  3.79041  3.67125  2.22127  3.19654  4.19900  3.32160  3.95217  3.01410  1.05919  3.03696  3.21977  3.39764  5.23652  4.07163    318 - -
          2.68618  4.42225  2.77519  2.73123  3.46354  2.40513  3.72494  3.29354  2.67741  2.69355  4.24690  2.90347  2.73739  3.18146  2.89801  2.37887  2.77519  2.98518  4.58477  3.61503
          0.03307  3.82156  4.54390  0.61958  0.77255  0.48576  0.95510
    318   2.76815  4.32590  4.05397  3.71651  3.51398  3.67014  4.52737  2.05638  3.58347  2.21060  3.48790  3.91422  4.23419  3.94740  3.80069  3.17126  3.13139  1.09180  5.28947  4.01746    319 - -
          2.68618  4.42225  2.77519  2.73123  3.46354  2.40513  3.72494  3.29354  2.67741  2.69355  4.24690  2.90347  2.73739  3.18146  2.89801  2.37887  2.77519  2.98518  4.58477  3.61503
          0.03307  3.82156  4.54390  0.61958  0.77255  0.48576  0.95510
    319   2.29166  4.21084  3.16382  2.97824  4.02608  2.94174  4.08902  3.54227  3.04853  3.26683  4.19790  3.21054  3.67656  3.40207  3.33545  1.17051  2.76817  3.08856  5.40289  4.10958    320 - -
          2.68618  4.42225  2.77519  2.73123  3.46354  2.40513  3.72494  3.29354  2.67741  2.69355  4.24690  2.90347  2.73739  3.18146  2.89801  2.37887  2.77519  2.98518  4.58477  3.61503
          0.03307  3.82156  4.54390  0.61958  0.77255  0.48576  0.95510
    320   2.53148  1.04991  4.03722  3.76601  3.77002  3.16431  4.42441  2.90632  3.59293  2.82367  3.94370  3.76660  3.86722  3.94123  3.72600  2.80286  2.99411  2.65413  5.19587  4.05780    321 - -
          2.68618  4.42225  2.77519  2.73123  3.46354  2.40513  3.72494  3.29354  2.67741  2.69355  4.24690  2.90347  2.73739  3.18146  2.89801  2.37887  2.77519  2.98518  4.58477  3.61503
          0.03307  3.82156  4.54390  0.61958  0.77255  0.48576  0.95510
    321   3.09907  4.57702  4.10724  3.74790  3.11804  3.91656  4.41964  2.32056  3.51610  0.94059  3.15878  4.02819  4.36138  3.89666  3.70009  3.48296  3.39605  2.34447  4.97781  3.68904    322 - -
          2.68618  4.42225  2.77519  2.73123  3.46354  2.40513  3.72494  3.29354  2.67741  2.69355  4.24690  2.90347  2.73739  3.18146  2.89801  2.37887  2.77519  2.98518  4.58477  3.61503
          0.03307  3.82156  4.54390  0.61958  0.77255  0.48576  0.95510
    322   2.60434  4.38367  3.26757  3.16109  4.30218  0.81220  4.28356  3.89027  3.33532  3.55061  4.52672  3.43212  3.77316  3.66368  3.57604  2.77497  3.08165  3.42851  5.40984  4.40270    323 - -
          2.68618  4.42225  2.77519  2.73123  3.46354  2.40513  3.72494  3.29354  2.67741  2.69355  4.24690  2.90347  2.73739  3.18146  2.89801  2.37887  2.77519  2.98518  4.58477  3.61503
          0.03307  3.82156  4.54390  0.61958  0.77255  0.48576  0.95510
    323   2.76815  4.32590  4.05397  3.71651  3.51398  3.67014  4.52737  2.05638  3.58347  2.21060  3.48790  3.91422  4.23419  3.94740  3.80069  3.17126  3.13139  1.09180  5.28947  4.01746    324 - -
          2.68618  4.42225  2.77519  2.73123  3.46354  2.40513  3.72494  3.29354  2.67741  2.69355  4.24690  2.90347  2.73739  3.18146  2.89801  2.37887  2.77519  2.98518  4.58477  3.61503
          0.03307  3.82156  4.54390  0.61958  0.77255  0.48576  0.95510
    324   2.29166  4.21084  3.16382  2.97824  4.02608  2.94174  4.08902  3.54227  3.04853  3.26683  4.19790  3.21054  3.67656  3.40207  3.33545  1.17051  2.76817  3.08856  5.40289  4.10958    325 - -
          2.68618  4.42225  2.77519  2.73123  3.46354  2.40513  3.72494  3.29354  2.67741  2.69355  4.24690  2.90347  2.73739  3.18146  2.89801  2.37887  2.77519  2.98518  4.58477  3.61503
          0.03307  3.82156  4.54390  0.61958  0.77255  0.48576  0.95510
    325   2.14799  4.37655  3.03695  2.68145  3.91050  3.16514  3.83650  3.13956  2.70873  2.95321  3.85555  2.10991  3.75210  3.06765  3.08180  2.55486  2.77494  2.44655  5.28992  3.99603    326 - -
          2.68618  4.42225  2.77519  2.73123  3.46354  2.40513  3.72494  3.29354  2.67741  2.69355  4.24690  2.90347  2.73739  3.18146  2.89801  2.37887  2.77519  2.98518  4.58477  3.61503
          0.03307  3.82156  4.54390  0.61958  0.77255  0.48576  0.95510
    326   2.93653  5.05416  0.99393  2.30663  4.42477  3.17354  3.88877  4.00171  2.96368  3.61960  4.59757  2.86002  3.82286  3.12855  3.47215  2.90536  3.27438  3.64667  5.60320  4.30736    327 - -
          2.68618  4.42225  2.77519  2.73123  3.46354  2.40513  3.72494  3.29354  2.67741  2.69355  4.24690  2.90347  2.73739  3.18146  2.89801  2.37887  2.77519  2.98518  4.58477  3.61503
          0.03307  3.82156  4.54390  0.61958  0.77255  0.48576  0.95510
    327   2.60434  4.38367  3.26757  3.16109  4.30218  0.81220  4.28356  3.89027  3.33532  3.55061  4.52672  3.43212  3.77316  3.66368  3.57604  2.77497  3.08165  3.42851  5.40984  4.40270    328 - -
          2.68618  4.42225  2.77519  2.73123  3.46354  2.40513  3.72494  3.29354  2.67741  2.69355  4.24690  2.90347  2.73739  3.18146  2.89801  2.37887  2.77519  2.98518  4.58477  3.61503
          0.03307  3.82156  4.54390  0.61958  0.77255  0.48576  0.95510
    328   3.01181  4.42221  4.40439  3.86884  3.16799  4.19051  4.55880  1.53929  3.70741  1.64660  2.25017  4.15575  4.48655  3.96720  3.91333  3.53579  3.25769  1.95125  5.11267  3.94974    329 - -
          2.68618  4.42225  2.77519  2.73123  3.46354  2.40513  3.72494  3.29354  2.67741  2.69355  4.24690  2.90347  2.73739  3.18146  2.89801  2.37887  2.77519  2.98518  4.58477  3.61503
          0.03307  3.82156  4.54390  0.61958  0.77255  0.48576  0.95510
    329   1.64901  4.09845  3.26952  3.00762  4.12365  2.88114  4.09528  3.45175  3.06054  3.21755  4.08710  3.19375  3.61957  3.37375  3.36677  1.59700  2.64317  2.97620  5.49581  4.25993    330 - -
          2.68618  4.42225  2.77519  2.73123  3.46354  2.40513  3.72494  3.29354  2.67741  2.69355  4.24690  2.90347  2.73739  3.18146  2.89801  2.37887  2.77519  2.98518  4.58477  3.61503
          0.03307  3.82156  4.54390  0.61958  0.77255  0.48576  0.95510
    330   3.09907  4.57702  4.10724  3.74790  3.11804  3.91656  4.41964  2.32056  3.51610  0.94059  3.15878  4.02819  4.36138  3.89666  3.70009  3.48296  3.39605  2.34447  4.97781  3.68904    331 - -
          2.68618  4.42225  2.77519  2.73123  3.46354  2.40513  3.72494  3.29354  2.67741  2.69355  4.24690  2.90347  2.73739  3.18146  2.89801  2.37887  2.77519  2.98518  4.58477  3.61503
          0.03307  3.82156  4.54390  0.61958  0.77255  0.48576  0.95510
    331   2.53148  1.04991  4.03722  3.76601  3.77002  3.16431  4.42441  2.90632  3.59293  2.82367  3.94370  3.76660  3.86722  3.94123  3.72600  2.80286  2.99411  2.65413  5.19587  4.05780    332 - -
          2.68618  4.42225  2.77519  2.73123  3.46354  2.40513  3.72494  3.29354  2.67741  2.69355  4.24690  2.90347  2.73739  3.18146  2.89801  2.37887  2.77519  2.98518  4.58477  3.61503
          0.03307  3.82156  4.54390  0.61958  0.77255  0.48576  0.95510
    332   2.38713  4.23176  3.38464  3.13548  3.92559  3.07241  4.15646  3.04658  3.07743  2.91184  3.96648  3.35235  3.77252  3.47507  3.33797  2.58794  1.26129  2.74701  5.36794  4.14251    333 - -
          2.68618  4.42225  2.77519  2.73123  3.46354  2.40513  3.72494  3.29354  2.67741  2.69355  4.24690  2.90347  2.73739  3.18146  2.89801  2.37887  2.77519  2.98518  4.58477  3.61503
          0.03307  3.82156  4.54390  0.61958  0.77255  0.48576  0.95510
    333   2.60434  4.38367  3.26757  3.16109  4.30218  0.81220  4.28356  3.89027  3.33532  3.55061  4.52672  3.43212  3.77316  3.66368  3.57604  2.77497  3.08165  3.42851  5.40984  4.40270    334 - -
          2.68618  4.42225  2.77519  2.73123  3.46354  2.40513  3.72494  3.29354  2.67741  2.69355  4.24690  2.90347  2.73739  3.18146  2.89801  2.37887  2.77519  2.98518  4.58477  3.61503
          0.03307  3.82156  4.54390  0.61958  0.77255  0.48576  0.95510
    334   2.29166  4.21084  3.16382  2.97824  4.02608  2.94174  4.08902  3.54227  3.04853  3.26683  4.19790  3.21054  3.67656  3.40207  3.33545  1.17051  2.76817  3.08856  5.40289  4.10958    335 - -
          2.68618  4.42225  2.77519  2.73123  3.46354  2.40513  3.72494  3.29354  2.67741  2.69355  4.24690  2.90347  2.73739  3.18146  2.89801  2.37887  2.77519  2.98518  4.58477  3.61503
          0.03307  3.82156  4.54390  0.61958  0.77255  0.48576  0.95510
    335   3.25401  4.64630  4.01522  3.70942  2.61836  3.67467  3.84053  3.27632  3.43306  2.67959  3.91238  3.86896  4.18841  3.82342  3.57008  3.45813  3.55206  3.16525  0.99460  2.62328    336 - -
          2.68618  4.42225  2.77519  2.73123  3.46354  2.40513  3.72494  3.29354  2.67741  2.69355  4.24690  2.90347  2.73739  3.18146  2.89801  2.37887  2.77519  2.98518  4.58477  3.61503
          0.03307  3.82156  4.54390  0.61958  0.77255  0.48576  0.95510
    336   2.93653  5.05416  0.99393  2.30663  4.42477  3.17354  3.88877  4.00171  2.96368  3.61960  4.59757  2.86002  3.82286  3.12855  3.47215  2.90536  3.27438  3.64667  5.60320  4.30736    337 - -
          2.68618  4.42225  2.77519  2.73123  3.46354  2.40513  3.72494  3.29354  2.67741  2.69355  4.24690  2.90347  2.73739  3.18146  2.89801  2.37887  2.77519  2.98518  4.58477  3.61503
          0.03307  3.82156  4.54390  0.61958  0.77255  0.48576  0.95510
    337   1.90734  4.12001  3.21903  2.97981  4.13199  2.88581  4.08881  3.47764  3.04384  3.23825  4.11558  3.18083  3.62548  3.36619  3.34947  1.40235  2.66015  3.00067  5.50404  4.25504    338 - -
          2.68618  4.42225  2.77519  2.73123  3.46354  2.40513  3.72494  3.29354  2.67741  2.69355  4.24690  2.90347  2.73739  3.18146  2.89801  2.37887  2.77519  2.98518  4.58477  3.61503
          0.03307  3.82156  4.54390  0.61958  0.77255  0.48576  0.95510
    338   2.58771  4.33990  3.45684  2.90046  3.49091  3.51526  3.82678  2.64831  2.69083  2.06105  3.42182  3.29216  3.93120  3.11602  2.65763  2.80469  2.54578  2.26410  4.97951  3.74217    339 - -
          2.68618  4.42225  2.77519  2.73123  3.46354  2.40513  3.72494  3.29354  2.67741  2.69355  4.24690  2.90347  2.73739  3.18146  2.89801  2.37887  2.77519  2.98518  4.58477  3.61503
          0.03307  3.82156  4.54390  0.61958  0.77255  0.48576  0.95510
    339   3.09907  4.57702  4.10724  3.74790  3.11804  3.91656  4.41964  2.32056  3.51610  0.94059  3.15878  4.02819  4.36138  3.89666  3.70009  3.48296  3.39605  2.34447  4.97781  3.68904    340 - -
          2.68618  4.42225  2.77519  2.73123  3.46354  2.40513  3.72494  3.29354  2.67741  2.69355  4.24690  2.90347  2.73739  3.18146  2.89801  2.37887  2.77519  2.98518  4.58477  3.61503
          0.03307  3.82156  4.54390  0.61958  0.77255  0.48576  0.95510
    340   2.79792  4.84149  3.26171  2.65730  4.11092  3.52451  3.58086  3.47542  1.62029  2.63648  3.93549  3.08963  3.90741  2.74430  2.06490  2.84556  2.99851  3.19884  5.24054  4.00349    341 - -
          2.68618  4.42225  2.77519  2.73123  3.46354  2.40513  3.72494  3.29354  2.67741  2.69355  4.24690  2.90347  2.73739  3.18146  2.89801  2.37887  2.77519  2.98518  4.58477  3.61503
          0.03307  3.82156  4.54390  0.61958  0.77255  0.48576  0.95510
    341   2.92295  4.34385  4.39053  3.90778  3.43618  4.10299  4.68086  1.63261  3.77260  1.99467  3.29174  4.16082  4.49306  4.08250  4.00675  3.48816  3.20890  1.21418  5.33567  4.10121    342 - -
          2.68618  4.42225  2.77519  2.73123  3.46354  2.40513  3.72494  3.29354  2.67741  2.69355  4.24690  2.90347  2.73739  3.18146  2.89801  2.37887  2.77519  2.98518  4.58477  3.61503
          0.03307  3.82156  4.54390  0.61958  0.77255  0.48576  0.95510
    342   3.25401  4.64630  4.01522  3.70942  2.61836  3.67467  3.84053  3.27632  3.43306  2.67959  3.91238  3.86896  4.18841  3.82342  3.57008  3.45813  3.55206  3.16525  0.99460  2.62328    343 - -
          2.68618  4.42225  2.77519  2.73123  3.46354  2.40513  3.72494  3.29354  2.67741  2.69355  4.24690  2.90347  2.73739  3.18146  2.89801  2.37887  2.77519  2.98518  4.58477  3.61503
          0.03307  3.82156  4.54390  0.61958  0.77255  0.48576  0.95510
    343   1.08976  4.16841  3.41228  3.20237  4.00294  2.99407  4.23024  3.12097  3.21733  3.00479  4.04312  3.36441  3.72858  3.56343  3.47075  2.51959  2.79347  2.78426  5.43525  4.23005    344 - -
          2.68618  4.42225  2.77519  2.73123  3.46354  2.40513  3.72494  3.29354  2.67741  2.69355  4.24690  2.90347  2.73739  3.18146  2.89801  2.37887  2.77519  2.98518  4.58477  3.61503
          0.19431  3.82156  1.86627  0.61958  0.77255  0.48576  0.95510
    344   3.06960  4.53125  3.95128  3.50730  2.01143  3.88149  3.37597  3.02449  3.30002  2.47176  3.61861  3.60708  4.23962  3.54722  3.49051  3.22964  3.30059  2.88896  2.76006  1.55083    345 - -
          2.68618  4.42225  2.77519  2.73123  3.46354  2.40513  3.72494  3.29354  2.67741  2.69355  4.24690  2.90347  2.73739  3.18146  2.89801  2.37887  2.77519  2.98518  4.58477  3.61503
          0.02624  3.65349        *  0.61958  0.77255  0.00000        *
//
HMMER3/b [3.0 | March 2010]
NAME  CTBETOR
LENG  2169
ALPH  amino
RF    no
CS    no
MAP   yes
DATE  Thu Mar 21 15:46:49 2013
NSEQ  4
EFFN  0.589844
CKSUM 1684288230
GA    1000.0 900.0
STATS LOCAL MSV      -13.7560  0.69428
STATS LOCAL VITERBI  -14.9496  0.69428
STATS LOCAL FORWARD   -8.0694  0.69428
HMM          A        C        D        E        F        G        H        I        K        L        M        N        P        Q        R        S        T        V        W        Y   
            m->m     m->i     m->d     i->m     i->i     d->m     d->d
  COMPO   2.45136  4.21047  2.95724  2.69595  3.36361  2.91054  3.71119  2.80663  2.77348  2.30253  3.63622  3.13147  3.37673  3.16354  2.86497  2.65776  2.90852  2.59703  4.46532  3.53734
          2.68627  4.42234  2.77528  2.73132  3.46363  2.40501  3.72503  3.29363  2.67750  2.69337  4.24444  2.90356  2.73749  3.18155  2.89810  2.37876  2.77528  2.98527  4.58486  3.61512
          0.41223  1.91485  1.65830  1.26844  0.33027  0.00000        *
      1   2.82990  4.34412  4.10068  3.58985  3.23547  3.89748  4.36828  2.03526  3.43122  1.79752  2.38961  3.88386  4.29094  3.74670  3.67710  3.25349  3.10764  1.61989  5.08911  3.88374      6 - -
          2.68618  4.42225  2.77519  2.73123  3.46354  2.40513  3.72494  3.29354  2.67741  2.69355  4.24690  2.90347  2.73739  3.18146  2.89801  2.37887  2.77519  2.98518  4.58477  3.61503
          0.03603  3.73726  4.45961  0.61958  0.77255  0.64811  0.74031
      2   2.58944  4.63549  2.76966  2.49621  4.16755  2.17053  3.71058  3.58823  1.89801  3.20840  4.08383  2.94977  3.75270  2.90788  2.72886  2.65529  2.91159  3.22629  5.36553  4.10016      7 - -
          2.68618  4.42225  2.77519  2.73123  3.46354  2.40513  3.72494  3.29354  2.67741  2.69355  4.24690  2.90347  2.73739  3.18146  2.89801  2.37887  2.77519  2.98518  4.58477  3.61503
          0.03603  3.73726  4.45961  0.61958  0.77255  0.64811  0.74031
      3   2.58950  4.36320  3.18309  3.00719  4.00366  3.05863  4.09169  3.51880  3.05361  3.15882  4.20697  3.32479  1.12294  3.44694  3.31007  2.75410  3.02181  3.17937  5.22296  4.12441      8 - -
          2.68618  4.42225  2.77519  2.73123  3.46354  2.40513  3.72494  3.29354  2.67741  2.69355  4.24690  2.90347  2.73739  3.18146  2.89801  2.37887  2.77519  2.98518  4.58477  3.61503
          0.03603  3.73726  4.45961  0.61958  0.77255  0.64811  0.74031
      4   2.31291  4.13464  3.43267  3.07024  3.67562  3.10872  4.03117  2.73270  3.00286  2.68816  3.69439  3.30128  3.75772  3.35737  3.29295  2.00420  2.72254  1.87985  5.18229  3.90419      9 - -
          2.68618  4.42225  2.77519  2.73123  3.46354  2.40513  3.72494  3.29354  2.67741  2.69355  4.24690  2.90347  2.73739  3.18146  2.89801  2.37887  2.77519  2.98518  4.58477  3.61503
          0.03603  3.73726  4.45961  0.61958  0.77255  0.64811  0.74031
      5   2.58950  4.36320  3.18309  3.00719  4.00366  3.05863  4.09169  3.51880  3.05361  3.15882  4.20697  3.32479  1.12294  3.44694  3.31007  2.75410  3.02181  3.17937  5.22296  4.12441     10 - -
          2.68618  4.42225  2.77519  2.73123  3.46354  2.40513  3.72494  3.29354  2.67741  2.69355  4.24690  2.90347  2.73739  3.18146  2.89801  2.37887  2.77519  2.98518  4.58477  3.61503
          0.03603  3.73726  4.45961  0.61958  0.77255  0.64811  0.74031
      6   2.53967  4.50377  2.96049  2.60207  3.67228  3.25302  2.63749  3.26518  2.49094  2.91369  3.82851  3.02832  3.78339  2.95101  2.82089  2.64575  2.16473  2.96703  5.06215  3.69013     11 - -
          2.68618  4.42225  2.77519  2.73123  3.46354  2.40513  3.72494  3.29354  2.67741  2.69355  4.24690  2.90347  2.73739  3.18146  2.89801  2.37887  2.77519  2.98518  4.58477  3.61503
          0.03603  3.73726  4.45961  0.61958  0.77255  0.64811  0.74031
      7   2.67570  4.49538  3.24501  2.78348  2.48578  3.48529  3.69372  2.90556  2.04040  2.53386  3.56917  3.19582  3.91812  3.03926  2.88184  2.82513  2.92733  2.71517  4.75806  3.32847     12 - -
          2.68618  4.42225  2.77519  2.73123  3.46354  2.40513  3.72494  3.29354  2.67741  2.69355  4.24690  2.90347  2.73739  3.18146  2.89801  2.37887  2.77519  2.98518  4.58477  3.61503
          0.03603  3.73726  4.45961  0.61958  0.77255  0.64811  0.74031
      8   2.58950  4.36320  3.18309  3.00719  4.00366  3.05863  4.09169  3.51880  3.05361  3.15882  4.20697  3.32479  1.12294  3.44694  3.31007  2.75410  3.02181  3.17937  5.22296  4.12441     13 - -
          2.68618  4.42225  2.77519  2.73123  3.46354  2.40513  3.72494  3.29354  2.67741  2.69355  4.24690  2.90347  2.73739  3.18146  2.89801  2.37887  2.77519  2.98518  4.58477  3.61503
          0.03603  3.73726  4.45961  0.61958  0.77255  0.64811  0.74031
      9   1.97365  4.63021  2.60881  1.95478  4.09197  3.16890  3.73977  3.34421  2.58696  3.09125  4.00562  2.88680  3.75031  2.94296  2.98582  2.63321  2.89190  3.02973  5.40629  4.08856     14 - -
          2.68618  4.42225  2.77519  2.73123  3.46354  2.40513  3.72494  3.29354  2.67741  2.69355  4.24690  2.90347  2.73739  3.18146  2.89801  2.37887  2.77519  2.98518  4.58477  3.61503
          0.03603  3.73726  4.45961  0.61958  0.77255  0.64811  0.74031
     10   2.98105  4.40756  4.28116  3.78369  2.10157  4.07256  4.20451  1.76976  3.66383  1.69256  3.03771  4.01174  4.39634  3.87279  3.86008  3.42334  3.23080  2.09776  4.62420  3.18642     15 - -
          2.68618  4.42225  2.77519  2.73123  3.46354  2.40513  3.72494  3.29354  2.67741  2.69355  4.24690  2.90347  2.73739  3.18146  2.89801  2.37887  2.77519  2.98518  4.58477  3.61503
          0.03603  3.73726  4.45961  0.61958  0.77255  0.64811  0.74031
     11   2.60997  4.66523  2.78177  2.49346  4.17974  2.31181  3.69412  3.59778  1.80024  3.21058  4.08488  2.94986  3.76185  2.88610  2.68034  2.66990  2.92213  3.24002  5.36325  4.09897     16 - -
          2.68618  4.42225  2.77519  2.73123  3.46354  2.40513  3.72494  3.29354  2.67741  2.69355  4.24690  2.90347  2.73739  3.18146  2.89801  2.37887  2.77519  2.98518  4.58477  3.61503
          0.03603  3.73726  4.45961  0.61958  0.77255  0.64811  0.74031
     12   1.96722  4.52985  2.93694  2.59377  4.02671  3.21754  3.72736  3.29131  1.96752  3.01636  3.92833  3.01648  3.77123  2.93022  2.71605  2.63618  2.85789  2.97886  5.30649  4.03714     17 - -
          2.68618  4.42225  2.77519  2.73123  3.46354  2.40513  3.72494  3.29354  2.67741  2.69355  4.24690  2.90347  2.73739  3.18146  2.89801  2.37887  2.77519  2.98518  4.58477  3.61503
          0.03603  3.73726  4.45961  0.61958  0.77255  0.64811  0.74031
     13   2.58944  4.63549  2.76966  2.49621  4.16755  2.17053  3.71058  3.58823  1.89801  3.20840  4.08383  2.94977  3.75270  2.90788  2.72886  2.65529  2.91159  3.22629  5.36553  4.10016     18 - -
          2.68618  4.42225  2.77519  2.73123  3.46354  2.40513  3.72494  3.29354  2.67741  2.69355  4.24690  2.90347  2.73739  3.18146  2.89801  2.37887  2.77519  2.98518  4.58477  3.61503
          0.03603  3.73726  4.45961  0.61958  0.77255  0.64811  0.74031
     14   2.31089  4.25096  2.97571  2.76266  4.14728  1.86510  3.96334  3.60809  2.90066  3.26943  4.14357  3.08611  2.20630  3.22723  3.23765  2.45536  2.75325  3.14218  5.40820  4.21045     19 - -
          2.68618  4.42225  2.77519  2.73123  3.46354  2.40513  3.72494  3.29354  2.67741  2.69355  4.24690  2.90347  2.73739  3.18146  2.89801  2.37887  2.77519  2.98518  4.58477  3.61503
          0.03603  3.73726  4.45961  0.61958  0.77255  0.64811  0.74031
     15   2.73157  5.05324  1.84923  2.17002  4.35848  3.19619  3.63127  3.81470  2.00806  3.38932  4.24608  2.72159  3.75049  2.79879  2.92529  2.69025  3.00385  3.45138  5.55216  4.16251     20 - -
          2.68618  4.42225  2.77519  2.73123  3.46354  2.40513  3.72494  3.29354  2.67741  2.69355  4.24690  2.90347  2.73739  3.18146  2.89801  2.37887  2.77519  2.98518  4.58477  3.61503
          0.03603  3.73726  4.45961  0.61958  0.77255  0.64811  0.74031
     16   2.54097  4.65614  2.02934  2.33637  4.13807  3.12553  3.73662  3.44910  2.65957  3.17857  4.07080  2.83562  3.72099  2.93467  3.11720  2.59269  2.13118  3.10596  5.45374  4.10166     21 - -
          2.68618  4.42225  2.77519  2.73123  3.46354  2.40513  3.72494  3.29354  2.67741  2.69355  4.24690  2.90347  2.73739  3.18146  2.89801  2.37887  2.77519  2.98518  4.58477  3.61503
          0.03603  3.73726  4.45961  0.61958  0.77255  0.64811  0.74031
     17   3.00745  4.51304  3.96826  3.61351  3.09321  3.80362  4.31176  2.29762  3.38232  1.06289  3.16938  3.90118  4.26642  3.78354  3.57820  3.36698  3.31030  2.29859  4.91750  3.60786     22 - -
          2.68618  4.42225  2.77519  2.73123  3.46354  2.40513  3.72494  3.29354  2.67741  2.69355  4.24690  2.90347  2.73739  3.18146  2.89801  2.37887  2.77519  2.98518  4.58477  3.61503
          0.03603  3.73726  4.45961  0.61958  0.77255  0.64811  0.74031
     18   2.44554  4.22409  3.41606  3.00673  3.52443  3.28343  3.95628  2.10478  2.91382  2.52116  3.55922  3.31351  3.85094  3.28616  3.21638  2.05913  2.79691  2.38629  5.05724  3.76031     23 - -
          2.68618  4.42225  2.77519  2.73123  3.46354  2.40513  3.72494  3.29354  2.67741  2.69355  4.24690  2.90347  2.73739  3.18146  2.89801  2.37887  2.77519  2.98518  4.58477  3.61503
          0.03603  3.73726  4.45961  0.61958  0.77255  0.64811  0.74031
     19   2.01938  4.46738  3.15048  2.71554  3.96598  3.22622  3.73369  3.28839  2.36013  2.96491  3.88748  3.09358  3.77507  2.94352  2.00837  2.63022  2.83859  2.97546  5.24644  3.99453     24 - -
          2.68618  4.42225  2.77519  2.73123  3.46354  2.40513  3.72494  3.29354  2.67741  2.69355  4.24690  2.90347  2.73739  3.18146  2.89801  2.37887  2.77519  2.98518  4.58477  3.61503
          0.03603  3.73726  4.45961  0.61958  0.77255  0.64811  0.74031
     20   2.77675  4.87247  2.89205  2.49862  3.95358  3.39847  2.46963  3.59685  1.79816  3.14094  4.02578  2.96693  3.84927  2.76321  2.40723  2.79699  3.00346  3.29230  5.17605  3.82696     25 - -
          2.68618  4.42225  2.77519  2.73123  3.46354  2.40513  3.72494  3.29354  2.67741  2.69355  4.24690  2.90347  2.73739  3.18146  2.89801  2.37887  2.77519  2.98518  4.58477  3.61503
          0.03603  3.73726  4.45961  0.61958  0.77255  0.64811  0.74031
     21   2.66397  4.62792  2.19910  2.51277  3.66626  3.34104  3.75684  2.97110  2.68213  2.06241  3.74179  3.00521  3.84824  3.00447  3.09463  2.75935  2.94277  2.76236  5.13986  3.77232     26 - -
          2.68618  4.42225  2.77519  2.73123  3.46354  2.40513  3.72494  3.29354  2.67741  2.69355  4.24690  2.90347  2.73739  3.18146  2.89801  2.37887  2.77519  2.98518  4.58477  3.61503
          0.03603  3.73726  4.45961  0.61958  0.77255  0.64811  0.74031
     22   2.74347  4.95480  2.50500  1.83205  4.05171  3.27289  2.59499  3.67358  2.37215  3.23368  4.10970  2.80805  3.78881  2.79970  2.75620  2.72927  2.99684  3.34754  5.31788  3.92078     27 - -
          2.68618  4.42225  2.77519  2.73123  3.46354  2.40513  3.72494  3.29354  2.67741  2.69355  4.24690  2.90347  2.73739  3.18146  2.89801  2.37887  2.77519  2.98518  4.58477  3.61503
          0.03603  3.73726  4.45961  0.61958  0.77255  0.64811  0.74031
     23   2.60041  4.68962  2.60824  1.88844  4.09715  3.20509  3.70609  3.36454  2.51945  3.08929  3.99898  2.87571  3.76265  2.90011  2.91339  2.65384  2.27309  3.05659  5.39491  4.07286     28 - -
          2.68618  4.42225  2.77519  2.73123  3.46354  2.40513  3.72494  3.29354  2.67741  2.69355  4.24690  2.90347  2.73739  3.18146  2.89801  2.37887  2.77519  2.98518  4.58477  3.61503
          0.03603  3.73726  4.45961  0.61958  0.77255  0.64811  0.74031
     24   3.06868  4.50414  4.25330  3.77502  2.07513  4.09656  4.10485  2.26607  3.63606  1.33226  3.00748  3.99899  4.41189  3.84562  3.82754  3.46016  3.31474  2.30651  4.47253  2.97848     29 - -
          2.68618  4.42225  2.77519  2.73123  3.46354  2.40513  3.72494  3.29354  2.67741  2.69355  4.24690  2.90347  2.73739  3.18146  2.89801  2.37887  2.77519  2.98518  4.58477  3.61503
          0.03603  3.73726  4.45961  0.61958  0.77255  0.64811  0.74031
     25   2.29531  2.43423  3.36217  2.97739  3.68019  3.06426  3.93295  3.02790  2.88565  2.83495  3.75361  2.31683  3.70485  3.25702  3.17999  2.49183  2.69794  2.70301  5.10850  3.83013     30 - -
          2.68618  4.42225  2.77519  2.73123  3.46354  2.40513  3.72494  3.29354  2.67741  2.69355  4.24690  2.90347  2.73739  3.18146  2.89801  2.37887  2.77519  2.98518  4.58477  3.61503
          0.03603  3.73726  4.45961  0.61958  0.77255  0.64811  0.74031
     26   2.67829  4.46857  3.43303  2.88809  3.54321  3.52223  3.77909  2.22308  2.45962  2.45283  3.52518  3.27515  3.94767  3.03996  2.13484  2.86193  2.93113  2.55903  5.01761  3.74467     31 - -
          2.68618  4.42225  2.77519  2.73123  3.46354  2.40513  3.72494  3.29354  2.67741  2.69355  4.24690  2.90347  2.73739  3.18146  2.89801  2.37887  2.77519  2.98518  4.58477  3.61503
          0.03603  3.73726  4.45961  0.61958  0.77255  0.64811  0.74031
     27   1.69500  4.07201  3.19710  2.94901  4.05675  2.85451  4.04460  3.36507  3.00218  3.14881  4.03315  3.14805  3.58935  3.32583  3.30515  1.72182  2.61733  2.91035  5.43780  4.19387     32 - -
          2.68618  4.42225  2.77519  2.73123  3.46354  2.40513  3.72494  3.29354  2.67741  2.69355  4.24690  2.90347  2.73739  3.18146  2.89801  2.37887  2.77519  2.98518  4.58477  3.61503
          0.03603  3.73726  4.45961  0.61958  0.77255  0.64811  0.74031
     28   1.67069  4.09386  3.12826  2.91744  4.12126  1.91713  4.05615  3.44465  3.03052  3.21104  4.09151  3.13585  3.58780  3.33735  3.33887  2.33776  2.64192  2.97246  5.46868  4.25113     33 - -
          2.68618  4.42225  2.77519  2.73123  3.46354  2.40513  3.72494  3.29354  2.67741  2.69355  4.24690  2.90347  2.73739  3.18146  2.89801  2.37887  2.77519  2.98518  4.58477  3.61503
          0.03603  3.73726  4.45961  0.61958  0.77255  0.64811  0.74031
     29   1.98947  4.32810  3.28132  2.88685  3.18234  3.34961  3.77374  2.84455  2.82110  2.56600  3.57876  3.23871  3.86922  3.18733  3.13578  2.72661  2.85350  2.62217  4.72584  2.46188     34 - -
          2.68618  4.42225  2.77519  2.73123  3.46354  2.40513  3.72494  3.29354  2.67741  2.69355  4.24690  2.90347  2.73739  3.18146  2.89801  2.37887  2.77519  2.98518  4.58477  3.61503
          0.03603  3.73726  4.45961  0.61958  0.77255  0.64811  0.74031
     30   2.80504  4.31545  3.96783  3.44347  2.70891  3.79198  3.85794  2.00394  3.22694  1.99752  3.19576  3.67885  4.16283  3.54216  3.44026  3.12794  3.05006  2.36171  2.64138  2.89320     35 - -
          2.68618  4.42225  2.77519  2.73123  3.46354  2.40513  3.72494  3.29354  2.67741  2.69355  4.24690  2.90347  2.73739  3.18146  2.89801  2.37887  2.77519  2.98518  4.58477  3.61503
          0.03603  3.73726  4.45961  0.61958  0.77255  0.64811  0.74031
     31   2.60914  4.76606  2.46506  1.81756  4.19932  3.15073  3.69129  3.61652  2.53979  3.25564  4.12936  2.80215  3.73573  2.88289  2.95876  2.10248  2.92583  3.25787  5.46615  4.10887     36 - -
          2.68618  4.42225  2.77519  2.73123  3.46354  2.40513  3.72494  3.29354  2.67741  2.69355  4.24690  2.90347  2.73739  3.18146  2.89801  2.37887  2.77519  2.98518  4.58477  3.61503
          0.03603  3.73726  4.45961  0.61958  0.77255  0.64811  0.74031
     32   2.52203  4.52453  3.06479  2.64666  4.01315  3.21700  3.69033  3.46357  2.30254  3.08238  3.96254  3.04202  3.76281  2.89191  1.99310  2.09746  2.84512  3.11332  5.25574  3.97687     37 - -
          2.68618  4.42225  2.77519  2.73123  3.46354  2.40513  3.72494  3.29354  2.67741  2.69355  4.24690  2.90347  2.73739  3.18146  2.89801  2.37887  2.77519  2.98518  4.58477  3.61503
          0.03603  3.73726  4.45961  0.61958  0.77255  0.64811  0.74031
     33   2.55867  4.54201  3.02880  2.65007  4.08641  2.25651  3.72484  3.53960  2.35981  3.14635  4.02743  3.05485  3.75877  2.93128  1.90459  2.65341  2.88613  3.18008  5.28032  4.04744     38 - -
          2.68618  4.42225  2.77519  2.73123  3.46354  2.40513  3.72494  3.29354  2.67741  2.69355  4.24690  2.90347  2.73739  3.18146  2.89801  2.37887  2.77519  2.98518  4.58477  3.61503
          0.03603  3.73726  4.45961  0.61958  0.77255  0.64811  0.74031
     34   2.04809  4.50015  2.91706  2.59275  3.66679  3.22360  2.46968  3.29948  2.53157  2.94642  3.86449  3.01819  3.77386  2.97227  2.86764  2.63505  2.85145  2.99221  5.06661  3.67867     39 - -
          2.68618  4.42225  2.77519  2.73123  3.46354  2.40513  3.72494  3.29354  2.67741  2.69355  4.24690  2.90347  2.73739  3.18146  2.89801  2.37887  2.77519  2.98518  4.58477  3.61503
          0.03603  3.73726  4.45961  0.61958  0.77255  0.64811  0.74031
     35   2.72544  5.03265  1.95340  2.19199  4.34070  3.21003  3.62520  3.79167  1.91832  3.36625  4.22141  2.73887  3.75430  2.79104  2.87635  2.68965  2.99402  3.43166  5.52795  4.14870     40 - -
          2.68618  4.42225  2.77519  2.73123  3.46354  2.40513  3.72494  3.29354  2.67741  2.69355  4.24690  2.90347  2.73739  3.18146  2.89801  2.37887  2.77519  2.98518  4.58477  3.61503
          0.03603  3.73726  4.45961  0.61958  0.77255  0.64811  0.74031
     36   2.57939  4.57548  2.10462  2.48432  3.85801  3.25929  3.78050  2.96461  2.70581  2.85456  3.83787  2.96971  3.80359  3.00275  3.13986  2.67887  2.88765  2.17722  5.28728  3.94034     41 - -
          2.68618  4.42225  2.77519  2.73123  3.46354  2.40513  3.72494  3.29354  2.67741  2.69355  4.24690  2.90347  2.73739  3.18146  2.89801  2.37887  2.77519  2.98518  4.58477  3.61503
          0.03603  3.73726  4.45961  0.61958  0.77255  0.64811  0.74031
     37   2.44860  4.23586  3.35213  2.97525  3.58747  2.25164  3.96044  2.09304  2.91723  2.57801  3.60666  3.29184  3.83041  3.28278  3.22335  2.66751  2.80565  2.44839  5.09141  3.81871     42 - -
          2.68618  4.42225  2.77519  2.73123  3.46354  2.40513  3.72494  3.29354  2.67741  2.69355  4.24690  2.90347  2.73739  3.18146  2.89801  2.37887  2.77519  2.98518  4.58477  3.61503
          0.03603  3.73726  4.45961  0.61958  0.77255  0.64811  0.74031
     38   2.02269  4.69453  1.87166  2.29400  4.21171  3.09591  3.74943  3.53141  2.70611  3.25774  4.15189  2.80179  3.71316  2.94820  3.18424  2.59616  2.90216  3.17337  5.52034  4.15447     43 - -
          2.68618  4.42225  2.77519  2.73123  3.46354  2.40513  3.72494  3.29354  2.67741  2.69355  4.24690  2.90347  2.73739  3.18146  2.89801  2.37887  2.77519  2.98518  4.58477  3.61503
          0.03603  3.73726  4.45961  0.61958  0.77255  0.64811  0.74031
     39   2.06835  4.57229  2.93084  2.57938  4.05366  3.23839  3.70746  3.32488  1.86708  3.03573  3.94601  3.00885  3.78055  2.90345  2.66183  2.65502  2.87610  3.01342  5.31281  4.04364     44 - -
          2.68618  4.42225  2.77519  2.73123  3.46354  2.40513  3.72494  3.29354  2.67741  2.69355  4.24690  2.90347  2.73739  3.18146  2.89801  2.37887  2.77519  2.98518  4.58477  3.61503
          0.03603  3.73726  4.45961  0.61958  0.77255  0.64811  0.74031
     40   1.22878  4.13412  3.33163  3.12285  3.92295  2.96085  4.15997  3.02934  3.13558  2.91606  3.96819  3.30471  3.68779  3.49093  3.39214  2.48827  2.75647  2.70799  5.36419  4.15027     45 - -
          2.68618  4.42225  2.77519  2.73123  3.46354  2.40513  3.72494  3.29354  2.67741  2.69355  4.24690  2.90347  2.73739  3.18146  2.89801  2.37887  2.77519  2.98518  4.58477  3.61503
          0.03603  3.73726  4.45961  0.61958  0.77255  0.64811  0.74031
     41   3.00745  4.51304  3.96826  3.61351  3.09321  3.80362  4.31176  2.29762  3.38232  1.06289  3.16938  3.90118  4.26642  3.78354  3.57820  3.36698  3.31030  2.29859  4.91750  3.60786     46 - -
          2.68618  4.42225  2.77519  2.73123  3.46354  2.40513  3.72494  3.29354  2.67741  2.69355  4.24690  2.90347  2.73739  3.18146  2.89801  2.37887  2.77519  2.98518  4.58477  3.61503
          0.03603  3.73726  4.45961  0.61958  0.77255  0.64811  0.74031
     42   2.73440  4.53812  3.42883  2.89182  3.50140  3.52958  3.75086  2.87006  2.38869  1.92315  3.54891  3.27478  3.95622  3.01651  2.11891  2.89655  2.98260  2.71671  4.97879  3.68038     47 - -
          2.68618  4.42225  2.77519  2.73123  3.46354  2.40513  3.72494  3.29354  2.67741  2.69355  4.24690  2.90347  2.73739  3.18146  2.89801  2.37887  2.77519  2.98518  4.58477  3.61503
          0.03603  3.73726  4.45961  0.61958  0.77255  0.64811  0.74031
     43   2.78148  5.01974  2.53896  1.83775  4.34155  3.29291  3.60064  3.73711  1.86999  3.30215  4.17267  2.81915  3.80146  2.76267  2.58607  2.75754  3.02558  3.40468  5.46415  4.14597     48 - -
          2.68618  4.42225  2.77519  2.73123  3.46354  2.40513  3.72494  3.29354  2.67741  2.69355  4.24690  2.90347  2.73739  3.18146  2.89801  2.37887  2.77519  2.98518  4.58477  3.61503
          0.03603  3.73726  4.45961  0.61958  0.77255  0.64811  0.74031
     44   2.92396  4.65457  3.36881  2.96756  2.38773  3.66037  2.44300  3.25284  2.80655  2.75152  3.79805  3.29832  4.07058  3.20072  3.09435  3.01030  3.16172  3.04825  4.00262  1.80954     49 - -
          2.68618  4.42225  2.77519  2.73123  3.46354  2.40513  3.72494  3.29354  2.67741  2.69355  4.24690  2.90347  2.73739  3.18146  2.89801  2.37887  2.77519  2.98518  4.58477  3.61503
          0.03603  3.73726  4.45961  0.61958  0.77255  0.64811  0.74031
     45   2.90203  4.33135  4.32358  3.83571  3.36088  4.07072  4.61305  1.49121  3.69790  1.90479  3.21679  4.10383  4.45082  4.00634  3.93510  3.44984  3.18342  1.44928  5.26844  4.04049     50 - -
          2.68618  4.42225  2.77519  2.73123  3.46354  2.40513  3.72494  3.29354  2.67741  2.69355  4.24690  2.90347  2.73739  3.18146  2.89801  2.37887  2.77519  2.98518  4.58477  3.61503
          0.03603  3.73726  4.45961  0.61958  0.77255  0.64811  0.74031
     46   2.84497  4.91256  2.44840  1.23618  4.24346  3.19300  3.77573  3.67041  2.63966  3.31234  4.29840  2.87283  3.79294  2.99825  3.02963  2.84529  3.15027  3.37061  5.44143  4.17003     51 - -
          2.68618  4.42225  2.77519  2.73123  3.46354  2.40513  3.72494  3.29354  2.67741  2.69355  4.24690  2.90347  2.73739  3.18146  2.89801  2.37887  2.77519  2.98518  4.58477  3.61503
          0.03603  3.73726  4.45961  0.61958  0.77255  0.64811  0.74031
     47   1.97365  4.63021  2.60881  1.95478  4.09197  3.16890  3.73977  3.34421  2.58696  3.09125  4.00562  2.88680  3.75031  2.94296  2.98582  2.63321  2.89190  3.02973  5.40629  4.08856     52 - -
          2.68618  4.42225  2.77519  2.73123  3.46354  2.40513  3.72494  3.29354  2.67741  2.69355  4.24690  2.90347  2.73739  3.18146  2.89801  2.37887  2.77519  2.98518  4.58477  3.61503
          0.03603  3.73726  4.45961  0.61958  0.77255  0.64811  0.74031
     48   2.84497  4.91256  2.44840  1.23618  4.24346  3.19300  3.77573  3.67041  2.63966  3.31234  4.29840  2.87283  3.79294  2.99825  3.02963  2.84529  3.15027  3.37061  5.44143  4.17003     53 - -
          2.68618  4.42225  2.77519  2.73123  3.46354  2.40513  3.72494  3.29354  2.67741  2.69355  4.24690  2.90347  2.73739  3.18146  2.89801  2.37887  2.77519  2.98518  4.58477  3.61503
          0.03603  3.73726  4.45961  0.61958  0.77255  0.64811  0.74031
     49   1.22878  4.13412  3.33163  3.12285  3.92295  2.96085  4.15997  3.02934  3.13558  2.91606  3.96819  3.30471  3.68779  3.49093  3.39214  2.48827  2.75647  2.70799  5.36419  4.15027     54 - -
          2.68618  4.42225  2.77519  2.73123  3.46354  2.40513  3.72494  3.29354  2.67741  2.69355  4.24690  2.90347  2.73739  3.18146  2.89801  2.37887  2.77519  2.98518  4.58477  3.61503
          0.03603  3.73726  4.45961  0.61958  0.77255  0.64811  0.74031
     50   2.86099  4.69916  3.33866  2.88604  4.01932  3.36782  3.74241  3.55611  2.20756  3.09730  4.10653  3.25350  3.88193  2.97435  1.20848  2.95484  3.13951  3.28730  5.16072  3.98142     55 - -
          2.68618  4.42225  2.77519  2.73123  3.46354  2.40513  3.72494  3.29354  2.67741  2.69355  4.24690  2.90347  2.73739  3.18146  2.89801  2.37887  2.77519  2.98518  4.58477  3.61503
          0.03603  3.73726  4.45961  0.61958  0.77255  0.64811  0.74031
     51   2.85202  4.94297  1.13413  2.27060  4.30413  3.11501  3.82574  3.86330  2.88664  3.49884  4.47954  2.81756  3.75909  3.06898  3.37941  2.83403  3.18986  3.51904  5.49889  4.20673     56 - -
          2.68618  4.42225  2.77519  2.73123  3.46354  2.40513  3.72494  3.29354  2.67741  2.69355  4.24690  2.90347  2.73739  3.18146  2.89801  2.37887  2.77519  2.98518  4.58477  3.61503
          0.03603  3.73726  4.45961  0.61958  0.77255  0.64811  0.74031
     52   3.00745  4.51304  3.96826  3.61351  3.09321  3.80362  4.31176  2.29762  3.38232  1.06289  3.16938  3.90118  4.26642  3.78354  3.57820  3.36698  3.31030  2.29859  4.91750  3.60786     57 - -
          2.68618  4.42225  2.77519  2.73123  3.46354  2.40513  3.72494  3.29354  2.67741  2.69355  4.24690  2.90347  2.73739  3.18146  2.89801  2.37887  2.77519  2.98518  4.58477  3.61503
          0.03603  3.73726  4.45961  0.61958  0.77255  0.64811  0.74031
     53   2.25791  4.17340  3.09718  2.91207  3.94284  2.90615  4.02304  3.44952  2.97612  3.18256  4.12439  3.15547  3.63489  3.33773  3.26270  1.31574  2.72884  3.01502  5.32769  4.02682     58 - -
          2.68618  4.42225  2.77519  2.73123  3.46354  2.40513  3.72494  3.29354  2.67741  2.69355  4.24690  2.90347  2.73739  3.18146  2.89801  2.37887  2.77519  2.98518  4.58477  3.61503
          0.03603  3.73726  4.45961  0.61958  0.77255  0.64811  0.74031
     54   2.31426  4.14402  3.36976  3.03704  3.73922  2.23087  4.03322  2.81577  3.00782  2.74974  3.74345  3.27961  3.73867  3.35300  3.30213  2.52751  2.72893  1.86894  5.21362  3.96119     59 - -
          2.68618  4.42225  2.77519  2.73123  3.46354  2.40513  3.72494  3.29354  2.67741  2.69355  4.24690  2.90347  2.73739  3.18146  2.89801  2.37887  2.77519  2.98518  4.58477  3.61503
          0.03603  3.73726  4.45961  0.61958  0.77255  0.64811  0.74031
     55   2.84497  4.91256  2.44840  1.23618  4.24346  3.19300  3.77573  3.67041  2.63966  3.31234  4.29840  2.87283  3.79294  2.99825  3.02963  2.84529  3.15027  3.37061  5.44143  4.17003     60 - -
          2.68618  4.42225  2.77519  2.73123  3.46354  2.40513  3.72494  3.29354  2.67741  2.69355  4.24690  2.90347  2.73739  3.18146  2.89801  2.37887  2.77519  2.98518  4.58477  3.61503
          0.03603  3.73726  4.45961  0.61958  0.77255  0.64811  0.74031
     56   1.22878  4.13412  3.33163  3.12285  3.92295  2.96085  4.15997  3.02934  3.13558  2.91606  3.96819  3.30471  3.68779  3.49093  3.39214  2.48827  2.75647  2.70799  5.36419  4.15027     61 - -
          2.68618  4.42225  2.77519  2.73123  3.46354  2.40513  3.72494  3.29354  2.67741  2.69355  4.24690  2.90347  2.73739  3.18146  2.89801  2.37887  2.77519  2.98518  4.58477  3.61503
          0.03603  3.73726  4.45961  0.61958  0.77255  0.64811  0.74031
     57   3.09304  4.53719  4.04991  3.74350  1.26324  3.80506  3.83080  2.63904  3.65491  2.04374  3.39343  3.86896  4.27083  3.86219  3.80808  3.36698  3.39626  2.61864  4.12949  2.51735     62 - -
          2.68618  4.42225  2.77519  2.73123  3.46354  2.40513  3.72494  3.29354  2.67741  2.69355  4.24690  2.90347  2.73739  3.18146  2.89801  2.37887  2.77519  2.98518  4.58477  3.61503
          0.03603  3.73726  4.45961  0.61958  0.77255  0.64811  0.74031
     58   2.47680  4.29941  3.24252  2.90327  3.59613  2.13314  3.91166  2.91523  2.83492  2.01116  3.69847  3.23827  3.80228  3.23203  3.13614  2.66339  2.83959  2.67192  5.06799  3.77066     63 - -
          2.68618  4.42225  2.77519  2.73123  3.46354  2.40513  3.72494  3.29354  2.67741  2.69355  4.24690  2.90347  2.73739  3.18146  2.89801  2.37887  2.77519  2.98518  4.58477  3.61503
          0.03603  3.73726  4.45961  0.61958  0.77255  0.64811  0.74031
     59   2.86099  4.69916  3.33866  2.88604  4.01932  3.36782  3.74241  3.55611  2.20756  3.09730  4.10653  3.25350  3.88193  2.97435  1.20848  2.95484  3.13951  3.28730  5.16072  3.98142     64 - -
          2.68618  4.42225  2.77519  2.73123  3.46354  2.40513  3.72494  3.29354  2.67741  2.69355  4.24690  2.90347  2.73739  3.18146  2.89801  2.37887  2.77519  2.98518  4.58477  3.61503
          0.03603  3.73726  4.45961  0.61958  0.77255  0.64811  0.74031
     60   3.06868  4.50414  4.25330  3.77502  2.07513  4.09656  4.10485  2.26607  3.63606  1.33226  3.00748  3.99899  4.41189  3.84562  3.82754  3.46016  3.31474  2.30651  4.47253  2.97848     65 - -
          2.68618  4.42225  2.77519  2.73123  3.46354  2.40513  3.72494  3.29354  2.67741  2.69355  4.24690  2.90347  2.73739  3.18146  2.89801  2.37887  2.77519  2.98518  4.58477  3.61503
          0.03603  3.73726  4.45961  0.61958  0.77255  0.64811  0.74031
     61   2.86909  4.44189  3.90551  3.49349  3.15986  3.73195  4.26027  2.32251  3.26699  1.78007  1.66571  3.78623  4.19621  3.66072  3.48728  3.20182  3.17406  2.31148  4.97964  3.72639     66 - -
          2.68618  4.42225  2.77519  2.73123  3.46354  2.40513  3.72494  3.29354  2.67741  2.69355  4.24690  2.90347  2.73739  3.18146  2.89801  2.37887  2.77519  2.98518  4.58477  3.61503
          0.03603  3.73726  4.45961  0.61958  0.77255  0.64811  0.74031
     62   2.54097  4.65614  2.02934  2.33637  4.13807  3.12553  3.73662  3.44910  2.65957  3.17857  4.07080  2.83562  3.72099  2.93467  3.11720  2.59269  2.13118  3.10596  5.45374  4.10166     67 - -
          2.68618  4.42225  2.77519  2.73123  3.46354  2.40513  3.72494  3.29354  2.67741  2.69355  4.24690  2.90347  2.73739  3.18146  2.89801  2.37887  2.77519  2.98518  4.58477  3.61503
          0.03603  3.73726  4.45961  0.61958  0.77255  0.64811  0.74031
     63   2.73961  5.08577  1.79815  2.13088  4.33990  3.17060  3.64102  3.85765  2.54209  3.40999  4.27904  2.68981  3.74412  2.20438  3.03059  2.68914  3.02013  3.49098  5.57332  4.15005     68 - -
          2.68618  4.42225  2.77519  2.73123  3.46354  2.40513  3.72494  3.29354  2.67741  2.69355  4.24690  2.90347  2.73739  3.18146  2.89801  2.37887  2.77519  2.98518  4.58477  3.61503
          0.03603  3.73726  4.45961  0.61958  0.77255  0.64811  0.74031
     64   2.87959  4.37506  4.14739  3.66932  3.23496  3.94576  4.43230  1.97437  3.49127  1.54944  3.15392  3.95282  4.34912  3.82922  3.72912  3.32862  3.16594  1.55162  5.11359  3.85318     69 - -
          2.68618  4.42225  2.77519  2.73123  3.46354  2.40513  3.72494  3.29354  2.67741  2.69355  4.24690  2.90347  2.73739  3.18146  2.89801  2.37887  2.77519  2.98518  4.58477  3.61503
          0.03603  3.73726  4.45961  0.61958  0.77255  0.64811  0.74031
     65   3.06153  4.60544  3.64184  3.35089  2.32006  3.67492  3.57176  3.09035  3.21221  2.57815  3.78145  3.56367  4.15466  3.55118  3.42171  3.21012  3.34914  2.95531  3.95686  1.22512     70 - -
          2.68618  4.42225  2.77519  2.73123  3.46354  2.40513  3.72494  3.29354  2.67741  2.69355  4.24690  2.90347  2.73739  3.18146  2.89801  2.37887  2.77519  2.98518  4.58477  3.61503
          0.03603  3.73726  4.45961  0.61958  0.77255  0.64811  0.74031
     66   2.76496  5.02057  2.45357  1.87442  4.28976  3.25831  3.61452  3.73989  2.33434  3.28911  4.17191  2.78347  3.78648  2.11734  2.70893  2.73726  3.02018  3.40815  5.47149  4.11943     71 - -
          2.68618  4.42225  2.77519  2.73123  3.46354  2.40513  3.72494  3.29354  2.67741  2.69355  4.24690  2.90347  2.73739  3.18146  2.89801  2.37887  2.77519  2.98518  4.58477  3.61503
          0.03603  3.73726  4.45961  0.61958  0.77255  0.64811  0.74031
     67   2.79875  4.87581  3.07260  2.58724  4.16647  3.43703  3.56761  3.62010  2.00727  3.13320  4.03253  3.02644  3.86893  2.18654  1.81699  2.82692  3.01777  3.32096  5.26804  4.01409     72 - -
          2.68618  4.42225  2.77519  2.73123  3.46354  2.40513  3.72494  3.29354  2.67741  2.69355  4.24690  2.90347  2.73739  3.18146  2.89801  2.37887  2.77519  2.98518  4.58477  3.61503
          0.03603  3.73726  4.45961  0.61958  0.77255  0.64811  0.74031
     68   2.92527  4.38924  4.13099  3.74645  3.28861  3.90943  4.50319  1.26437  3.57127  1.90988  3.25255  4.01078  4.35899  3.93714  3.78353  3.39645  3.22927  1.86044  5.14695  3.86935     73 - -
          2.68618  4.42225  2.77519  2.73123  3.46354  2.40513  3.72494  3.29354  2.67741  2.69355  4.24690  2.90347  2.73739  3.18146  2.89801  2.37887  2.77519  2.98518  4.58477  3.61503
          0.03603  3.73726  4.45961  0.61958  0.77255  0.64811  0.74031
     69   2.17619  4.13651  3.00215  2.80988  4.15217  1.93913  4.00218  3.61395  2.96343  3.30038  4.14900  3.07066  3.58057  3.26971  3.29167  1.78764  2.64999  3.09289  5.48213  4.22756     74 - -
          2.68618  4.42225  2.77519  2.73123  3.46354  2.40513  3.72494  3.29354  2.67741  2.69355  4.24690  2.90347  2.73739  3.18146  2.89801  2.37887  2.77519  2.98518  4.58477  3.61503
          0.03603  3.73726  4.45961  0.61958  0.77255  0.64811  0.74031
     70   2.40309  4.45065  2.67759  2.48917  4.08997  3.01817  3.79554  3.61812  2.67581  3.26821  4.12985  2.08995  3.67176  3.02184  3.05634  1.97061  2.79806  3.18671  5.41113  4.05886     75 - -
          2.68620  4.42227  2.77521  2.73125  3.46356  2.40514  3.72496  3.29356  2.67742  2.69357  4.24564  2.90348  2.73741  3.18148  2.89802  2.37888  2.77521  2.98520  4.58479  3.61505
          0.21257  1.71519  4.45961  0.33261  1.26248  0.64811  0.74031
     71   3.00745  4.51304  3.96826  3.61351  3.09321  3.80362  4.31176  2.29762  3.38232  1.06289  3.16938  3.90118  4.26642  3.78354  3.57820  3.36698  3.31030  2.29859  4.91750  3.60786     77 - -
          2.68618  4.42225  2.77519  2.73123  3.46354  2.40513  3.72494  3.29354  2.67741  2.69355  4.24690  2.90347  2.73739  3.18146  2.89801  2.37887  2.77519  2.98518  4.58477  3.61503
          0.03603  3.73726  4.45961  0.61958  0.77255  0.64811  0.74031
     72   3.00745  4.51304  3.96826  3.61351  3.09321  3.80362  4.31176  2.29762  3.38232  1.06289  3.16938  3.90118  4.26642  3.78354  3.57820  3.36698  3.31030  2.29859  4.91750  3.60786     78 - -
          2.68618  4.42225  2.77519  2.73123  3.46354  2.40513  3.72494  3.29354  2.67741  2.69355  4.24690  2.90347  2.73739  3.18146  2.89801  2.37887  2.77519  2.98518  4.58477  3.61503
          0.03603  3.73726  4.45961  0.61958  0.77255  0.64811  0.74031
     73   2.80922  4.95205  2.85866  2.47678  4.26624  3.39575  3.56949  3.68885  1.68482  3.21139  4.09745  2.94829  3.85102  2.18817  2.32020  2.81292  3.03126  3.37628  5.34735  4.07904     79 - -
          2.68618  4.42225  2.77519  2.73123  3.46354  2.40513  3.72494  3.29354  2.67741  2.69355  4.24690  2.90347  2.73739  3.18146  2.89801  2.37887  2.77519  2.98518  4.58477  3.61503
          0.03603  3.73726  4.45961  0.61958  0.77255  0.64811  0.74031
     74   2.17619  4.13651  3.00215  2.80988  4.15217  1.93913  4.00218  3.61395  2.96343  3.30038  4.14900  3.07066  3.58057  3.26971  3.29167  1.78764  2.64999  3.09289  5.48213  4.22756     80 - -
          2.68618  4.42225  2.77519  2.73123  3.46354  2.40513  3.72494  3.29354  2.67741  2.69355  4.24690  2.90347  2.73739  3.18146  2.89801  2.37887  2.77519  2.98518  4.58477  3.61503
          0.03603  3.73726  4.45961  0.61958  0.77255  0.64811  0.74031
     75   2.61902  4.60186  2.65055  2.52511  3.94469  3.09892  3.82651  3.63093  2.72169  3.29532  4.25574  1.42338  3.74680  3.10375  3.06760  2.69447  2.99929  3.26706  5.26732  3.90632     81 - -
          2.68618  4.42225  2.77519  2.73123  3.46354  2.40513  3.72494  3.29354  2.67741  2.69355  4.24690  2.90347  2.73739  3.18146  2.89801  2.37887  2.77519  2.98518  4.58477  3.61503
          0.03603  3.73726  4.45961  0.61958  0.77255  0.64811  0.74031
     76   2.85202  4.94297  1.13413  2.27060  4.30413  3.11501  3.82574  3.86330  2.88664  3.49884  4.47954  2.81756  3.75909  3.06898  3.37941  2.83403  3.18986  3.51904  5.49889  4.20673     82 - -
          2.68618  4.42225  2.77519  2.73123  3.46354  2.40513  3.72494  3.29354  2.67741  2.69355  4.24690  2.90347  2.73739  3.18146  2.89801  2.37887  2.77519  2.98518  4.58477  3.61503
          0.03603  3.73726  4.45961  0.61958  0.77255  0.64811  0.74031
     77   2.90203  4.33135  4.32358  3.83571  3.36088  4.07072  4.61305  1.49121  3.69790  1.90479  3.21679  4.10383  4.45082  4.00634  3.93510  3.44984  3.18342  1.44928  5.26844  4.04049     83 - -
          2.68618  4.42225  2.77519  2.73123  3.46354  2.40513  3.72494  3.29354  2.67741  2.69355  4.24690  2.90347  2.73739  3.18146  2.89801  2.37887  2.77519  2.98518  4.58477  3.61503
          0.03603  3.73726  4.45961  0.61958  0.77255  0.64811  0.74031
     78   2.39188  4.38660  2.84403  2.59285  4.01118  3.06019  3.81464  3.36945  2.66240  3.10572  3.99599  2.25353  3.69375  3.04506  3.01738  2.51045  2.04921  2.99806  5.35100  4.04155     84 - -
          2.68618  4.42225  2.77519  2.73123  3.46354  2.40513  3.72494  3.29354  2.67741  2.69355  4.24690  2.90347  2.73739  3.18146  2.89801  2.37887  2.77519  2.98518  4.58477  3.61503
          0.03603  3.73726  4.45961  0.61958  0.77255  0.64811  0.74031
     79   2.76029  4.90371  2.80521  2.00335  4.22739  3.35851  3.58934  3.63350  2.14456  3.19142  4.06872  2.92692  3.82484  2.75290  1.92909  2.77049  2.99437  3.31744  5.34616  4.07082     85 - -
          2.68618  4.42225  2.77519  2.73123  3.46354  2.40513  3.72494  3.29354  2.67741  2.69355  4.24690  2.90347  2.73739  3.18146  2.89801  2.37887  2.77519  2.98518  4.58477  3.61503
          0.03603  3.73726  4.45961  0.61958  0.77255  0.64811  0.74031
     80   2.68099  4.76614  2.89911  2.51633  4.10533  3.31245  3.61441  3.60471  2.17919  3.17574  4.04964  2.30047  3.80762  2.79552  1.93445  2.72306  2.94910  3.26929  5.28286  3.98306     86 - -
          2.68618  4.42225  2.77519  2.73123  3.46354  2.40513  3.72494  3.29354  2.67741  2.69355  4.24690  2.90347  2.73739  3.18146  2.89801  2.37887  2.77519  2.98518  4.58477  3.61503
          0.03603  3.73726  4.45961  0.61958  0.77255  0.64811  0.74031
     81   2.99811  4.48281  4.18216  3.65592  3.04128  4.06930  4.37370  2.14750  3.44227  1.33202  2.17603  3.97827  4.38262  3.75925  3.66604  3.41799  3.24477  2.18632  4.97961  3.77256     87 - -
          2.68618  4.42225  2.77519  2.73123  3.46354  2.40513  3.72494  3.29354  2.67741  2.69355  4.24690  2.90347  2.73739  3.18146  2.89801  2.37887  2.77519  2.98518  4.58477  3.61503
          0.03603  3.73726  4.45961  0.61958  0.77255  0.64811  0.74031
     82   2.47680  4.29941  3.24252  2.90327  3.59613  2.13314  3.91166  2.91523  2.83492  2.01116  3.69847  3.23827  3.80228  3.23203  3.13614  2.66339  2.83959  2.67192  5.06799  3.77066     88 - -
          2.68618  4.42225  2.77519  2.73123  3.46354  2.40513  3.72494  3.29354  2.67741  2.69355  4.24690  2.90347  2.73739  3.18146  2.89801  2.37887  2.77519  2.98518  4.58477  3.61503
          0.03603  3.73726  4.45961  0.61958  0.77255  0.64811  0.74031
     83   1.67069  4.09386  3.12826  2.91744  4.12126  1.91713  4.05615  3.44465  3.03052  3.21104  4.09151  3.13585  3.58780  3.33735  3.33887  2.33776  2.64192  2.97246  5.46868  4.25113     89 - -
          2.68618  4.42225  2.77519  2.73123  3.46354  2.40513  3.72494  3.29354  2.67741  2.69355  4.24690  2.90347  2.73739  3.18146  2.89801  2.37887  2.77519  2.98518  4.58477  3.61503
          0.03603  3.73726  4.45961  0.61958  0.77255  0.64811  0.74031
     84   2.87959  4.37506  4.14739  3.66932  3.23496  3.94576  4.43230  1.97437  3.49127  1.54944  3.15392  3.95282  4.34912  3.82922  3.72912  3.32862  3.16594  1.55162  5.11359  3.85318     90 - -
          2.68618  4.42225  2.77519  2.73123  3.46354  2.40513  3.72494  3.29354  2.67741  2.69355  4.24690  2.90347  2.73739  3.18146  2.89801  2.37887  2.77519  2.98518  4.58477  3.61503
          0.03603  3.73726  4.45961  0.61958  0.77255  0.64811  0.74031
     85   2.73440  4.53812  3.42883  2.89182  3.50140  3.52958  3.75086  2.87006  2.38869  1.92315  3.54891  3.27478  3.95622  3.01651  2.11891  2.89655  2.98260  2.71671  4.97879  3.68038     91 - -
          2.68618  4.42225  2.77519  2.73123  3.46354  2.40513  3.72494  3.29354  2.67741  2.69355  4.24690  2.90347  2.73739  3.18146  2.89801  2.37887  2.77519  2.98518  4.58477  3.61503
          0.03603  3.73726  4.45961  0.61958  0.77255  0.64811  0.74031
     86   1.22878  4.13412  3.33163  3.12285  3.92295  2.96085  4.15997  3.02934  3.13558  2.91606  3.96819  3.30471  3.68779  3.49093  3.39214  2.48827  2.75647  2.70799  5.36419  4.15027     92 - -
          2.68618  4.42225  2.77519  2.73123  3.46354  2.40513  3.72494  3.29354  2.67741  2.69355  4.24690  2.90347  2.73739  3.18146  2.89801  2.37887  2.77519  2.98518  4.58477  3.61503
          0.03603  3.73726  4.45961  0.61958  0.77255  0.64811  0.74031
     87   2.92527  4.38924  4.13099  3.74645  3.28861  3.90943  4.50319  1.26437  3.57127  1.90988  3.25255  4.01078  4.35899  3.93714  3.78353  3.39645  3.22927  1.86044  5.14695  3.86935     93 - -
          2.68618  4.42225  2.77519  2.73123  3.46354  2.40513  3.72494  3.29354  2.67741  2.69355  4.24690  2.90347  2.73739  3.18146  2.89801  2.37887  2.77519  2.98518  4.58477  3.61503
          0.03603  3.73726  4.45961  0.61958  0.77255  0.64811  0.74031
     88   2.85202  4.94297  1.13413  2.27060  4.30413  3.11501  3.82574  3.86330  2.88664  3.49884  4.47954  2.81756  3.75909  3.06898  3.37941  2.83403  3.18986  3.51904  5.49889  4.20673     94 - -
          2.68618  4.42225  2.77519  2.73123  3.46354  2.40513  3.72494  3.29354  2.67741  2.69355  4.24690  2.90347  2.73739  3.18146  2.89801  2.37887  2.77519  2.98518  4.58477  3.61503
          0.03603  3.73726  4.45961  0.61958  0.77255  0.64811  0.74031
     89   2.07207  4.67984  2.56439  1.85993  4.12420  3.17383  3.72638  3.38674  2.57201  3.12162  4.03417  2.86313  3.75238  2.92444  2.97802  2.64397  2.90949  3.07073  5.42772  4.10098     95 - -
          2.68618  4.42225  2.77519  2.73123  3.46354  2.40513  3.72494  3.29354  2.67741  2.69355  4.24690  2.90347  2.73739  3.18146  2.89801  2.37887  2.77519  2.98518  4.58477  3.61503
          0.03603  3.73726  4.45961  0.61958  0.77255  0.64811  0.74031
     90   3.00745  4.51304  3.96826  3.61351  3.09321  3.80362  4.31176  2.29762  3.38232  1.06289  3.16938  3.90118  4.26642  3.78354  3.57820  3.36698  3.31030  2.29859  4.91750  3.60786     96 - -
          2.68618  4.42225  2.77519  2.73123  3.46354  2.40513  3.72494  3.29354  2.67741  2.69355  4.24690  2.90347  2.73739  3.18146  2.89801  2.37887  2.77519  2.98518  4.58477  3.61503
          0.03603  3.73726  4.45961  0.61958  0.77255  0.64811  0.74031
     91   2.92527  4.38924  4.13099  3.74645  3.28861  3.90943  4.50319  1.26437  3.57127  1.90988  3.25255  4.01078  4.35899  3.93714  3.78353  3.39645  3.22927  1.86044  5.14695  3.86935     97 - -
          2.68618  4.42225  2.77519  2.73123  3.46354  2.40513  3.72494  3.29354  2.67741  2.69355  4.24690  2.90347  2.73739  3.18146  2.89801  2.37887  2.77519  2.98518  4.58477  3.61503
          0.03603  3.73726  4.45961  0.61958  0.77255  0.64811  0.74031
     92   2.85202  4.94297  1.13413  2.27060  4.30413  3.11501  3.82574  3.86330  2.88664  3.49884  4.47954  2.81756  3.75909  3.06898  3.37941  2.83403  3.18986  3.51904  5.49889  4.20673     98 - -
          2.68618  4.42225  2.77519  2.73123  3.46354  2.40513  3.72494  3.29354  2.67741  2.69355  4.24690  2.90347  2.73739  3.18146  2.89801  2.37887  2.77519  2.98518  4.58477  3.61503
          0.03603  3.73726  4.45961  0.61958  0.77255  0.64811  0.74031
     93   2.82990  4.34412  4.10068  3.58985  3.23547  3.89748  4.36828  2.03526  3.43122  1.79752  2.38961  3.88386  4.29094  3.74670  3.67710  3.25349  3.10764  1.61989  5.08911  3.88374     99 - -
          2.68618  4.42225  2.77519  2.73123  3.46354  2.40513  3.72494  3.29354  2.67741  2.69355  4.24690  2.90347  2.73739  3.18146  2.89801  2.37887  2.77519  2.98518  4.58477  3.61503
          0.03603  3.73726  4.45961  0.61958  0.77255  0.64811  0.74031
     94   2.63600  4.70020  2.85173  2.50294  4.12480  3.26709  3.65840  3.52636  1.80361  3.13227  4.01713  2.96322  2.58827  2.84244  2.60476  2.69140  2.92168  3.19684  5.31898  4.04834    100 - -
          2.68618  4.42225  2.77519  2.73123  3.46354  2.40513  3.72494  3.29354  2.67741  2.69355  4.24690  2.90347  2.73739  3.18146  2.89801  2.37887  2.77519  2.98518  4.58477  3.61503
          0.03603  3.73726  4.45961  0.61958  0.77255  0.64811  0.74031
     95   3.06868  4.50414  4.25330  3.77502  2.07513  4.09656  4.10485  2.26607  3.63606  1.33226  3.00748  3.99899  4.41189  3.84562  3.82754  3.46016  3.31474  2.30651  4.47253  2.97848    101 - -
          2.68620  4.42227  2.77521  2.73125  3.46356  2.40514  3.72496  3.29356  2.67742  2.69357  4.24691  2.90348  2.73741  3.18148  2.89802  2.37869  2.77521  2.98520  4.58479  3.61505
          0.21257  1.71519  4.45961  0.33261  1.26248  0.64811  0.74031
     96   2.51226  4.29461  3.15746  3.04296  4.17555  0.97248  4.16647  3.74667  3.20489  3.41716  4.39630  3.32322  3.68141  3.54095  3.45088  2.68132  2.98324  3.30196  5.30154  4.27473    103 - -
          2.68618  4.42225  2.77519  2.73123  3.46354  2.40513  3.72494  3.29354  2.67741  2.69355  4.24690  2.90347  2.73739  3.18146  2.89801  2.37887  2.77519  2.98518  4.58477  3.61503
          0.03603  3.73726  4.45961  0.61958  0.77255  0.64811  0.74031
     97   2.80670  5.24768  1.66357  1.68503  4.53457  3.12702  3.66193  4.01137  2.65110  3.57195  4.44205  2.61879  3.73779  2.83732  3.20492  2.71943  3.09533  3.62562  5.74063  4.28617    104 - -
          2.68618  4.42225  2.77519  2.73123  3.46354  2.40513  3.72494  3.29354  2.67741  2.69355  4.24690  2.90347  2.73739  3.18146  2.89801  2.37887  2.77519  2.98518  4.58477  3.61503
          0.03603  3.73726  4.45961  0.61958  0.77255  0.64811  0.74031
     98   2.64516  4.83463  1.70438  2.21761  4.37071  2.17058  3.74864  3.86456  2.74507  3.46898  4.33942  2.74925  3.70757  2.94949  3.25044  2.64703  2.99017  3.45236  5.59317  4.23920    105 - -
          2.68618  4.42225  2.77519  2.73123  3.46354  2.40513  3.72494  3.29354  2.67741  2.69355  4.24690  2.90347  2.73739  3.18146  2.89801  2.37887  2.77519  2.98518  4.58477  3.61503
          0.03603  3.73726  4.45961  0.61958  0.77255  0.64811  0.74031
     99   1.22878  4.13412  3.33163  3.12285  3.92295  2.96085  4.15997  3.02934  3.13558  2.91606  3.96819  3.30471  3.68779  3.49093  3.39214  2.48827  2.75647  2.70799  5.36419  4.15027    106 - -
          2.68618  4.42225  2.77519  2.73123  3.46354  2.40513  3.72494  3.29354  2.67741  2.69355  4.24690  2.90347  2.73739  3.18146  2.89801  2.37887  2.77519  2.98518  4.58477  3.61503
          0.03603  3.73726  4.45961  0.61958  0.77255  0.64811  0.74031
    100   1.61829  4.06712  3.20950  2.95999  4.05115  2.85458  4.04965  3.34976  3.00994  3.14047  4.02665  3.15408  3.58994  3.33300  3.31078  1.80526  2.61589  2.89863  5.43497  4.19315    107 - -
          2.68618  4.42225  2.77519  2.73123  3.46354  2.40513  3.72494  3.29354  2.67741  2.69355  4.24690  2.90347  2.73739  3.18146  2.89801  2.37887  2.77519  2.98518  4.58477  3.61503
          0.03603  3.73726  4.45961  0.61958  0.77255  0.64811  0.74031
    101   2.85466  4.80187  3.02136  2.67565  4.15702  3.35293  3.69798  3.57904  1.24185  3.17690  4.15117  3.10415  3.86746  2.90136  2.42653  2.90882  3.12110  3.29633  5.27208  4.06709    108 - -
          2.68618  4.42225  2.77519  2.73123  3.46354  2.40513  3.72494  3.29354  2.67741  2.69355  4.24690  2.90347  2.73739  3.18146  2.89801  2.37887  2.77519  2.98518  4.58477  3.61503
          0.03603  3.73726  4.45961  0.61958  0.77255  0.64811  0.74031
    102   2.42536  4.17341  3.62981  3.22686  3.64039  3.27868  4.15830  2.38166  3.11636  2.45217  3.56418  3.45843  3.89132  3.47972  3.39690  2.69472  2.07907  1.79020  5.24409  4.00353    109 - -
          2.68618  4.42225  2.77519  2.73123  3.46354  2.40513  3.72494  3.29354  2.67741  2.69355  4.24690  2.90347  2.73739  3.18146  2.89801  2.37887  2.77519  2.98518  4.58477  3.61503
          0.03603  3.73726  4.45961  0.61958  0.77255  0.64811  0.74031
    103   1.61829  4.06712  3.20950  2.95999  4.05115  2.85458  4.04965  3.34976  3.00994  3.14047  4.02665  3.15408  3.58994  3.33300  3.31078  1.80526  2.61589  2.89863  5.43497  4.19315    110 - -
          2.68618  4.42225  2.77519  2.73123  3.46354  2.40513  3.72494  3.29354  2.67741  2.69355  4.24690  2.90347  2.73739  3.18146  2.89801  2.37887  2.77519  2.98518  4.58477  3.61503
          0.03603  3.73726  4.45961  0.61958  0.77255  0.64811  0.74031
    104   2.86362  4.92298  3.21633  2.65696  4.30011  3.49204  3.54896  3.67774  1.61839  3.19200  4.07950  3.07261  3.89998  2.70385  1.71897  2.88786  3.06233  3.37597  5.29384  4.09165    111 - -
          2.68618  4.42225  2.77519  2.73123  3.46354  2.40513  3.72494  3.29354  2.67741  2.69355  4.24690  2.90347  2.73739  3.18146  2.89801  2.37887  2.77519  2.98518  4.58477  3.61503
          0.03603  3.73726  4.45961  0.61958  0.77255  0.64811  0.74031
    105   3.06868  4.50414  4.25330  3.77502  2.07513  4.09656  4.10485  2.26607  3.63606  1.33226  3.00748  3.99899  4.41189  3.84562  3.82754  3.46016  3.31474  2.30651  4.47253  2.97848    112 - -
          2.68618  4.42225  2.77519  2.73123  3.46354  2.40513  3.72494  3.29354  2.67741  2.69355  4.24690  2.90347  2.73739  3.18146  2.89801  2.37887  2.77519  2.98518  4.58477  3.61503
          0.03603  3.73726  4.45961  0.61958  0.77255  0.64811  0.74031
    106   1.69500  4.07201  3.19710  2.94901  4.05675  2.85451  4.04460  3.36507  3.00218  3.14881  4.03315  3.14805  3.58935  3.32583  3.30515  1.72182  2.61733  2.91035  5.43780  4.19387    113 - -
          2.68618  4.42225  2.77519  2.73123  3.46354  2.40513  3.72494  3.29354  2.67741  2.69355  4.24690  2.90347  2.73739  3.18146  2.89801  2.37887  2.77519  2.98518  4.58477  3.61503
          0.03603  3.73726  4.45961  0.61958  0.77255  0.64811  0.74031
    107   2.17619  4.13651  3.00215  2.80988  4.15217  1.93913  4.00218  3.61395  2.96343  3.30038  4.14900  3.07066  3.58057  3.26971  3.29167  1.78764  2.64999  3.09289  5.48213  4.22756    114 - -
          2.68618  4.42225  2.77519  2.73123  3.46354  2.40513  3.72494  3.29354  2.67741  2.69355  4.24690  2.90347  2.73739  3.18146  2.89801  2.37887  2.77519  2.98518  4.58477  3.61503
          0.03603  3.73726  4.45961  0.61958  0.77255  0.64811  0.74031
    108   3.06868  4.50414  4.25330  3.77502  2.07513  4.09656  4.10485  2.26607  3.63606  1.33226  3.00748  3.99899  4.41189  3.84562  3.82754  3.46016  3.31474  2.30651  4.47253  2.97848    115 - -
          2.68618  4.42225  2.77519  2.73123  3.46354  2.40513  3.72494  3.29354  2.67741  2.69355  4.24690  2.90347  2.73739  3.18146  2.89801  2.37887  2.77519  2.98518  4.58477  3.61503
          0.03603  3.73726  4.45961  0.61958  0.77255  0.64811  0.74031
    109   3.00745  4.51304  3.96826  3.61351  3.09321  3.80362  4.31176  2.29762  3.38232  1.06289  3.16938  3.90118  4.26642  3.78354  3.57820  3.36698  3.31030  2.29859  4.91750  3.60786    116 - -
          2.68618  4.42225  2.77519  2.73123  3.46354  2.40513  3.72494  3.29354  2.67741  2.69355  4.24690  2.90347  2.73739  3.18146  2.89801  2.37887  2.77519  2.98518  4.58477  3.61503
          0.03603  3.73726  4.45961  0.61958  0.77255  0.64811  0.74031
    110   2.49483  4.49411  3.04974  2.64587  4.00028  3.19237  3.70563  3.45256  2.34765  3.07814  3.95675  3.03874  3.75002  2.91165  2.10498  1.99778  2.82745  3.09692  5.25823  3.97581    117 - -
          2.68618  4.42225  2.77519  2.73123  3.46354  2.40513  3.72494  3.29354  2.67741  2.69355  4.24690  2.90347  2.73739  3.18146  2.89801  2.37887  2.77519  2.98518  4.58477  3.61503
          0.03603  3.73726  4.45961  0.61958  0.77255  0.64811  0.74031
    111   2.68099  4.76614  2.89911  2.51633  4.10533  3.31245  3.61441  3.60471  2.17919  3.17574  4.04964  2.30047  3.80762  2.79552  1.93445  2.72306  2.94910  3.26929  5.28286  3.98306    118 - -
          2.68618  4.42225  2.77519  2.73123  3.46354  2.40513  3.72494  3.29354  2.67741  2.69355  4.24690  2.90347  2.73739  3.18146  2.89801  2.37887  2.77519  2.98518  4.58477  3.61503
          0.03603  3.73726  4.45961  0.61958  0.77255  0.64811  0.74031
    112   2.70188  4.28763  3.93225  3.59694  3.45672  3.57692  4.42362  2.07777  3.46223  2.17210  3.44886  3.80667  4.14901  3.83443  3.68653  3.07649  3.06938  1.21668  5.21608  3.93653    119 - -
          2.68618  4.42225  2.77519  2.73123  3.46354  2.40513  3.72494  3.29354  2.67741  2.69355  4.24690  2.90347  2.73739  3.18146  2.89801  2.37887  2.77519  2.98518  4.58477  3.61503
          0.03603  3.73726  4.45961  0.61958  0.77255  0.64811  0.74031
    113   3.06868  4.50414  4.25330  3.77502  2.07513  4.09656  4.10485  2.26607  3.63606  1.33226  3.00748  3.99899  4.41189  3.84562  3.82754  3.46016  3.31474  2.30651  4.47253  2.97848    120 - -
          2.68618  4.42225  2.77519  2.73123  3.46354  2.40513  3.72494  3.29354  2.67741  2.69355  4.24690  2.90347  2.73739  3.18146  2.89801  2.37887  2.77519  2.98518  4.58477  3.61503
          0.03603  3.73726  4.45961  0.61958  0.77255  0.64811  0.74031
    114   2.84497  4.91256  2.44840  1.23618  4.24346  3.19300  3.77573  3.67041  2.63966  3.31234  4.29840  2.87283  3.79294  2.99825  3.02963  2.84529  3.15027  3.37061  5.44143  4.17003    121 - -
          2.68618  4.42225  2.77519  2.73123  3.46354  2.40513  3.72494  3.29354  2.67741  2.69355  4.24690  2.90347  2.73739  3.18146  2.89801  2.37887  2.77519  2.98518  4.58477  3.61503
          0.03603  3.73726  4.45961  0.61958  0.77255  0.64811  0.74031
    115   2.62090  4.55192  2.89549  2.04093  3.79545  3.34949  3.78084  2.84510  2.61121  2.72294  3.73216  3.04925  3.85418  3.00587  2.98122  2.74459  2.90571  2.14489  5.22991  3.92566    122 - -
          2.68618  4.42225  2.77519  2.73123  3.46354  2.40513  3.72494  3.29354  2.67741  2.69355  4.24690  2.90347  2.73739  3.18146  2.89801  2.37887  2.77519  2.98518  4.58477  3.61503
          0.03603  3.73726  4.45961  0.61958  0.77255  0.64811  0.74031
    116   2.55336  4.60589  2.83218  2.51345  4.09456  3.20209  3.68435  3.50713  1.93842  3.14112  4.01439  2.95549  3.75605  2.87779  2.67043  2.02535  2.87079  3.15488  5.33127  4.03620    123 - -
          2.68618  4.42225  2.77519  2.73123  3.46354  2.40513  3.72494  3.29354  2.67741  2.69355  4.24690  2.90347  2.73739  3.18146  2.89801  2.37887  2.77519  2.98518  4.58477  3.61503
          0.03603  3.73726  4.45961  0.61958  0.77255  0.64811  0.74031
    117   2.75207  4.91185  2.75183  1.91229  4.23064  3.34132  3.59334  3.64135  2.17693  3.20158  4.07701  2.90507  3.81576  2.75727  2.03352  2.75803  2.99002  3.32195  5.36059  4.07436    124 - -
          2.68618  4.42225  2.77519  2.73123  3.46354  2.40513  3.72494  3.29354  2.67741  2.69355  4.24690  2.90347  2.73739  3.18146  2.89801  2.37887  2.77519  2.98518  4.58477  3.61503
          0.03603  3.73726  4.45961  0.61958  0.77255  0.64811  0.74031
    118   2.85202  4.94297  1.13413  2.27060  4.30413  3.11501  3.82574  3.86330  2.88664  3.49884  4.47954  2.81756  3.75909  3.06898  3.37941  2.83403  3.18986  3.51904  5.49889  4.20673    125 - -
          2.68618  4.42225  2.77519  2.73123  3.46354  2.40513  3.72494  3.29354  2.67741  2.69355  4.24690  2.90347  2.73739  3.18146  2.89801  2.37887  2.77519  2.98518  4.58477  3.61503
          0.03603  3.73726  4.45961  0.61958  0.77255  0.64811  0.74031
    119   2.58950  4.36320  3.18309  3.00719  4.00366  3.05863  4.09169  3.51880  3.05361  3.15882  4.20697  3.32479  1.12294  3.44694  3.31007  2.75410  3.02181  3.17937  5.22296  4.12441    126 - -
          2.68618  4.42225  2.77519  2.73123  3.46354  2.40513  3.72494  3.29354  2.67741  2.69355  4.24690  2.90347  2.73739  3.18146  2.89801  2.37887  2.77519  2.98518  4.58477  3.61503
          0.03603  3.73726  4.45961  0.61958  0.77255  0.64811  0.74031
    120   2.61851  4.50421  2.97043  2.15669  3.74362  3.37369  3.81314  2.74459  2.65437  2.65968  3.68291  3.09959  3.87508  3.05081  3.01417  2.76565  2.90482  2.01150  5.20287  3.90804    127 - -
          2.68618  4.42225  2.77519  2.73123  3.46354  2.40513  3.72494  3.29354  2.67741  2.69355  4.24690  2.90347  2.73739  3.18146  2.89801  2.37887  2.77519  2.98518  4.58477  3.61503
          0.03603  3.73726  4.45961  0.61958  0.77255  0.64811  0.74031
    121   3.02415  4.44605  4.32490  3.81837  3.12349  4.17073  4.52040  1.64760  3.62616  1.36314  3.01797  4.11836  4.48026  3.93141  3.84271  3.53778  3.27735  1.91647  5.07792  3.84233    128 - -
          2.68618  4.42225  2.77519  2.73123  3.46354  2.40513  3.72494  3.29354  2.67741  2.69355  4.24690  2.90347  2.73739  3.18146  2.89801  2.37887  2.77519  2.98518  4.58477  3.61503
          0.03603  3.73726  4.45961  0.61958  0.77255  0.64811  0.74031
    122   2.45275  4.27905  3.30089  2.92211  3.49826  3.24038  3.88834  2.82341  2.80817  2.06423  3.62647  3.24442  3.81941  3.21520  3.10776  2.01428  2.81002  2.59162  5.01707  3.67412    129 - -
          2.68618  4.42225  2.77519  2.73123  3.46354  2.40513  3.72494  3.29354  2.67741  2.69355  4.24690  2.90347  2.73739  3.18146  2.89801  2.37887  2.77519  2.98518  4.58477  3.61503
          0.03603  3.73726  4.45961  0.61958  0.77255  0.64811  0.74031
    123   2.62090  4.55192  2.89549  2.04093  3.79545  3.34949  3.78084  2.84510  2.61121  2.72294  3.73216  3.04925  3.85418  3.00587  2.98122  2.74459  2.90571  2.14489  5.22991  3.92566    130 - -
          2.68618  4.42225  2.77519  2.73123  3.46354  2.40513  3.72494  3.29354  2.67741  2.69355  4.24690  2.90347  2.73739  3.18146  2.89801  2.37887  2.77519  2.98518  4.58477  3.61503
          0.03603  3.73726  4.45961  0.61958  0.77255  0.64811  0.74031
    124   2.24172  4.20755  3.00929  2.75339  4.05186  2.92862  3.92058  3.49413  2.82817  3.17574  4.04392  3.05956  2.40919  3.17314  3.16697  1.78109  2.68129  3.04132  5.39244  4.11822    131 - -
          2.68618  4.42225  2.77519  2.73123  3.46354  2.40513  3.72494  3.29354  2.67741  2.69355  4.24690  2.90347  2.73739  3.18146  2.89801  2.37887  2.77519  2.98518  4.58477  3.61503
          0.03603  3.73726  4.45961  0.61958  0.77255  0.64811  0.74031
    125   1.22878  4.13412  3.33163  3.12285  3.92295  2.96085  4.15997  3.02934  3.13558  2.91606  3.96819  3.30471  3.68779  3.49093  3.39214  2.48827  2.75647  2.70799  5.36419  4.15027    132 - -
          2.68618  4.42225  2.77519  2.73123  3.46354  2.40513  3.72494  3.29354  2.67741  2.69355  4.24690  2.90347  2.73739  3.18146  2.89801  2.37887  2.77519  2.98518  4.58477  3.61503
          0.03603  3.73726  4.45961  0.61958  0.77255  0.64811  0.74031
    126   2.25791  4.17340  3.09718  2.91207  3.94284  2.90615  4.02304  3.44952  2.97612  3.18256  4.12439  3.15547  3.63489  3.33773  3.26270  1.31574  2.72884  3.01502  5.32769  4.02682    133 - -
          2.68618  4.42225  2.77519  2.73123  3.46354  2.40513  3.72494  3.29354  2.67741  2.69355  4.24690  2.90347  2.73739  3.18146  2.89801  2.37887  2.77519  2.98518  4.58477  3.61503
          0.03603  3.73726  4.45961  0.61958  0.77255  0.64811  0.74031
    127   2.74301  4.93576  2.53140  1.91006  4.01421  3.28117  2.46326  3.65136  2.36526  3.21400  4.09318  2.82219  3.79352  2.80387  2.74149  2.73411  2.99560  3.32971  5.28919  3.89177    134 - -
          2.68618  4.42225  2.77519  2.73123  3.46354  2.40513  3.72494  3.29354  2.67741  2.69355  4.24690  2.90347  2.73739  3.18146  2.89801  2.37887  2.77519  2.98518  4.58477  3.61503
          0.03603  3.73726  4.45961  0.61958  0.77255  0.64811  0.74031
    128   2.42536  4.17341  3.62981  3.22686  3.64039  3.27868  4.15830  2.38166  3.11636  2.45217  3.56418  3.45843  3.89132  3.47972  3.39690  2.69472  2.07907  1.79020  5.24409  4.00353    135 - -
          2.68618  4.42225  2.77519  2.73123  3.46354  2.40513  3.72494  3.29354  2.67741  2.69355  4.24690  2.90347  2.73739  3.18146  2.89801  2.37887  2.77519  2.98518  4.58477  3.61503
          0.03603  3.73726  4.45961  0.61958  0.77255  0.64811  0.74031
    129   3.00745  4.51304  3.96826  3.61351  3.09321  3.80362  4.31176  2.29762  3.38232  1.06289  3.16938  3.90118  4.26642  3.78354  3.57820  3.36698  3.31030  2.29859  4.91750  3.60786    136 - -
          2.68618  4.42225  2.77519  2.73123  3.46354  2.40513  3.72494  3.29354  2.67741  2.69355  4.24690  2.90347  2.73739  3.18146  2.89801  2.37887  2.77519  2.98518  4.58477  3.61503
          0.03603  3.73726  4.45961  0.61958  0.77255  0.64811  0.74031
    130   2.51226  4.29461  3.15746  3.04296  4.17555  0.97248  4.16647  3.74667  3.20489  3.41716  4.39630  3.32322  3.68141  3.54095  3.45088  2.68132  2.98324  3.30196  5.30154  4.27473    137 - -
          2.68618  4.42225  2.77519  2.73123  3.46354  2.40513  3.72494  3.29354  2.67741  2.69355  4.24690  2.90347  2.73739  3.18146  2.89801  2.37887  2.77519  2.98518  4.58477  3.61503
          0.03603  3.73726  4.45961  0.61958  0.77255  0.64811  0.74031
    131   2.86299  4.69577  3.00864  2.76035  3.20083  3.34231  1.46399  3.54392  2.60782  3.05310  4.08980  3.17304  3.89038  3.12644  2.87902  2.93651  3.16404  3.28222  4.66701  3.15670    138 - -
          2.68618  4.42225  2.77519  2.73123  3.46354  2.40513  3.72494  3.29354  2.67741  2.69355  4.24690  2.90347  2.73739  3.18146  2.89801  2.37887  2.77519  2.98518  4.58477  3.61503
          0.03603  3.73726  4.45961  0.61958  0.77255  0.64811  0.74031
    132   3.00745  4.51304  3.96826  3.61351  3.09321  3.80362  4.31176  2.29762  3.38232  1.06289  3.16938  3.90118  4.26642  3.78354  3.57820  3.36698  3.31030  2.29859  4.91750  3.60786    139 - -
          2.68618  4.42225  2.77519  2.73123  3.46354  2.40513  3.72494  3.29354  2.67741  2.69355  4.24690  2.90347  2.73739  3.18146  2.89801  2.37887  2.77519  2.98518  4.58477  3.61503
          0.03603  3.73726  4.45961  0.61958  0.77255  0.64811  0.74031
    133   1.93173  4.15184  3.68098  3.30280  3.65427  3.26922  4.22772  2.32528  3.22011  2.44681  3.57348  3.50315  3.90045  3.56164  3.49284  2.69788  2.81597  1.67331  5.28237  4.04490    140 - -
          2.68618  4.42225  2.77519  2.73123  3.46354  2.40513  3.72494  3.29354  2.67741  2.69355  4.24690  2.90347  2.73739  3.18146  2.89801  2.37887  2.77519  2.98518  4.58477  3.61503
          0.03603  3.73726  4.45961  0.61958  0.77255  0.64811  0.74031
    134   2.86362  4.92298  3.21633  2.65696  4.30011  3.49204  3.54896  3.67774  1.61839  3.19200  4.07950  3.07261  3.89998  2.70385  1.71897  2.88786  3.06233  3.37597  5.29384  4.09165    141 - -
          2.68618  4.42225  2.77519  2.73123  3.46354  2.40513  3.72494  3.29354  2.67741  2.69355  4.24690  2.90347  2.73739  3.18146  2.89801  2.37887  2.77519  2.98518  4.58477  3.61503
          0.03603  3.73726  4.45961  0.61958  0.77255  0.64811  0.74031
    135   1.69500  4.07201  3.19710  2.94901  4.05675  2.85451  4.04460  3.36507  3.00218  3.14881  4.03315  3.14805  3.58935  3.32583  3.30515  1.72182  2.61733  2.91035  5.43780  4.19387    142 - -
          2.68618  4.42225  2.77519  2.73123  3.46354  2.40513  3.72494  3.29354  2.67741  2.69355  4.24690  2.90347  2.73739  3.18146  2.89801  2.37887  2.77519  2.98518  4.58477  3.61503
          0.03603  3.73726  4.45961  0.61958  0.77255  0.64811  0.74031
    136   2.51226  4.29461  3.15746  3.04296  4.17555  0.97248  4.16647  3.74667  3.20489  3.41716  4.39630  3.32322  3.68141  3.54095  3.45088  2.68132  2.98324  3.30196  5.30154  4.27473    143 - -
          2.68618  4.42225  2.77519  2.73123  3.46354  2.40513  3.72494  3.29354  2.67741  2.69355  4.24690  2.90347  2.73739  3.18146  2.89801  2.37887  2.77519  2.98518  4.58477  3.61503
          0.03603  3.73726  4.45961  0.61958  0.77255  0.64811  0.74031
    137   2.51226  4.29461  3.15746  3.04296  4.17555  0.97248  4.16647  3.74667  3.20489  3.41716  4.39630  3.32322  3.68141  3.54095  3.45088  2.68132  2.98324  3.30196  5.30154  4.27473    144 - -
          2.68618  4.42225  2.77519  2.73123  3.46354  2.40513  3.72494  3.29354  2.67741  2.69355  4.24690  2.90347  2.73739  3.18146  2.89801  2.37887  2.77519  2.98518  4.58477  3.61503
          0.03603  3.73726  4.45961  0.61958  0.77255  0.64811  0.74031
    138   1.22878  4.13412  3.33163  3.12285  3.92295  2.96085  4.15997  3.02934  3.13558  2.91606  3.96819  3.30471  3.68779  3.49093  3.39214  2.48827  2.75647  2.70799  5.36419  4.15027    145 - -
          2.68618  4.42225  2.77519  2.73123  3.46354  2.40513  3.72494  3.29354  2.67741  2.69355  4.24690  2.90347  2.73739  3.18146  2.89801  2.37887  2.77519  2.98518  4.58477  3.61503
          0.03603  3.73726  4.45961  0.61958  0.77255  0.64811  0.74031
    139   2.86909  4.44189  3.90551  3.49349  3.15986  3.73195  4.26027  2.32251  3.26699  1.78007  1.66571  3.78623  4.19621  3.66072  3.48728  3.20182  3.17406  2.31148  4.97964  3.72639    146 - -
          2.68618  4.42225  2.77519  2.73123  3.46354  2.40513  3.72494  3.29354  2.67741  2.69355  4.24690  2.90347  2.73739  3.18146  2.89801  2.37887  2.77519  2.98518  4.58477  3.61503
          0.03603  3.73726  4.45961  0.61958  0.77255  0.64811  0.74031
    140   2.34961  4.19236  3.31638  3.06879  3.85709  3.03430  4.09529  2.96825  3.00897  2.83609  3.90040  3.29647  3.72941  3.41224  3.27088  2.54997  1.42493  2.67803  5.30749  4.07538    147 - -
          2.68618  4.42225  2.77519  2.73123  3.46354  2.40513  3.72494  3.29354  2.67741  2.69355  4.24690  2.90347  2.73739  3.18146  2.89801  2.37887  2.77519  2.98518  4.58477  3.61503
          0.03603  3.73726  4.45961  0.61958  0.77255  0.64811  0.74031
    141   1.69500  4.07201  3.19710  2.94901  4.05675  2.85451  4.04460  3.36507  3.00218  3.14881  4.03315  3.14805  3.58935  3.32583  3.30515  1.72182  2.61733  2.91035  5.43780  4.19387    148 - -
          2.68618  4.42225  2.77519  2.73123  3.46354  2.40513  3.72494  3.29354  2.67741  2.69355  4.24690  2.90347  2.73739  3.18146  2.89801  2.37887  2.77519  2.98518  4.58477  3.61503
          0.03603  3.73726  4.45961  0.61958  0.77255  0.64811  0.74031
    142   2.85202  4.94297  1.13413  2.27060  4.30413  3.11501  3.82574  3.86330  2.88664  3.49884  4.47954  2.81756  3.75909  3.06898  3.37941  2.83403  3.18986  3.51904  5.49889  4.20673    149 - -
          2.68618  4.42225  2.77519  2.73123  3.46354  2.40513  3.72494  3.29354  2.67741  2.69355  4.24690  2.90347  2.73739  3.18146  2.89801  2.37887  2.77519  2.98518  4.58477  3.61503
          0.03603  3.73726  4.45961  0.61958  0.77255  0.64811  0.74031
    143   2.67300  4.49320  3.09252  2.22831  3.61785  3.48443  3.83381  2.07765  2.67974  2.49535  3.56157  3.17703  3.93818  3.08715  3.02677  2.84834  2.93273  2.41982  5.12683  3.83943    150 - -
          2.68618  4.42225  2.77519  2.73123  3.46354  2.40513  3.72494  3.29354  2.67741  2.69355  4.24690  2.90347  2.73739  3.18146  2.89801  2.37887  2.77519  2.98518  4.58477  3.61503
          0.03603  3.73726  4.45961  0.61958  0.77255  0.64811  0.74031
    144   2.70188  4.28763  3.93225  3.59694  3.45672  3.57692  4.42362  2.07777  3.46223  2.17210  3.44886  3.80667  4.14901  3.83443  3.68653  3.07649  3.06938  1.21668  5.21608  3.93653    151 - -
          2.68618  4.42225  2.77519  2.73123  3.46354  2.40513  3.72494  3.29354  2.67741  2.69355  4.24690  2.90347  2.73739  3.18146  2.89801  2.37887  2.77519  2.98518  4.58477  3.61503
          0.03603  3.73726  4.45961  0.61958  0.77255  0.64811  0.74031
    145   2.84497  4.91256  2.44840  1.23618  4.24346  3.19300  3.77573  3.67041  2.63966  3.31234  4.29840  2.87283  3.79294  2.99825  3.02963  2.84529  3.15027  3.37061  5.44143  4.17003    152 - -
          2.68618  4.42225  2.77519  2.73123  3.46354  2.40513  3.72494  3.29354  2.67741  2.69355  4.24690  2.90347  2.73739  3.18146  2.89801  2.37887  2.77519  2.98518  4.58477  3.61503
          0.03603  3.73726  4.45961  0.61958  0.77255  0.64811  0.74031
    146   2.86211  4.92672  3.20495  2.65001  4.30423  3.48966  3.54846  3.68200  1.56857  3.19560  4.08201  3.06796  3.89821  2.70276  1.78387  2.88485  3.06105  3.37910  5.29722  4.09348    153 - -
          2.68618  4.42225  2.77519  2.73123  3.46354  2.40513  3.72494  3.29354  2.67741  2.69355  4.24690  2.90347  2.73739  3.18146  2.89801  2.37887  2.77519  2.98518  4.58477  3.61503
          0.03603  3.73726  4.45961  0.61958  0.77255  0.64811  0.74031
    147   2.76629  5.03314  2.42876  1.79764  4.30175  3.25014  3.61658  3.75349  2.35070  3.30251  4.18455  2.77213  3.78317  2.20746  2.73338  2.73496  3.02319  3.41923  5.48557  4.12768    154 - -
          2.68618  4.42225  2.77519  2.73123  3.46354  2.40513  3.72494  3.29354  2.67741  2.69355  4.24690  2.90347  2.73739  3.18146  2.89801  2.37887  2.77519  2.98518  4.58477  3.61503
          0.03603  3.73726  4.45961  0.61958  0.77255  0.64811  0.74031
    148   2.92527  4.38924  4.13099  3.74645  3.28861  3.90943  4.50319  1.26437  3.57127  1.90988  3.25255  4.01078  4.35899  3.93714  3.78353  3.39645  3.22927  1.86044  5.14695  3.86935    155 - -
          2.68618  4.42225  2.77519  2.73123  3.46354  2.40513  3.72494  3.29354  2.67741  2.69355  4.24690  2.90347  2.73739  3.18146  2.89801  2.37887  2.77519  2.98518  4.58477  3.61503
          0.03603  3.73726  4.45961  0.61958  0.77255  0.64811  0.74031
    149   2.86362  4.92298  3.21633  2.65696  4.30011  3.49204  3.54896  3.67774  1.61839  3.19200  4.07950  3.07261  3.89998  2.70385  1.71897  2.88786  3.06233  3.37597  5.29384  4.09165    156 - -
          2.68618  4.42225  2.77519  2.73123  3.46354  2.40513  3.72494  3.29354  2.67741  2.69355  4.24690  2.90347  2.73739  3.18146  2.89801  2.37887  2.77519  2.98518  4.58477  3.61503
          0.03603  3.73726  4.45961  0.61958  0.77255  0.64811  0.74031
    150   2.54774  4.50832  3.17477  2.70803  3.96122  3.27201  3.70429  3.28416  2.29831  2.94956  3.87128  3.09443  3.79486  2.90792  1.99358  2.66166  2.24044  2.98234  5.22865  3.97878    157 - -
          2.68618  4.42225  2.77519  2.73123  3.46354  2.40513  3.72494  3.29354  2.67741  2.69355  4.24690  2.90347  2.73739  3.18146  2.89801  2.37887  2.77519  2.98518  4.58477  3.61503
          0.03603  3.73726  4.45961  0.61958  0.77255  0.64811  0.74031
    151   1.69500  4.07201  3.19710  2.94901  4.05675  2.85451  4.04460  3.36507  3.00218  3.14881  4.03315  3.14805  3.58935  3.32583  3.30515  1.72182  2.61733  2.91035  5.43780  4.19387    158 - -
          2.68618  4.42225  2.77519  2.73123  3.46354  2.40513  3.72494  3.29354  2.67741  2.69355  4.24690  2.90347  2.73739  3.18146  2.89801  2.37887  2.77519  2.98518  4.58477  3.61503
          0.03603  3.73726  4.45961  0.61958  0.77255  0.64811  0.74031
    152   3.00745  4.51304  3.96826  3.61351  3.09321  3.80362  4.31176  2.29762  3.38232  1.06289  3.16938  3.90118  4.26642  3.78354  3.57820  3.36698  3.31030  2.29859  4.91750  3.60786    159 - -
          2.68618  4.42225  2.77519  2.73123  3.46354  2.40513  3.72494  3.29354  2.67741  2.69355  4.24690  2.90347  2.73739  3.18146  2.89801  2.37887  2.77519  2.98518  4.58477  3.61503
          0.03603  3.73726  4.45961  0.61958  0.77255  0.64811  0.74031
    153   1.59028  4.08729  3.14671  2.92938  4.11184  2.03536  4.05854  3.42809  3.03395  3.19934  4.08001  3.14212  3.58771  3.34107  3.34067  2.33550  2.63762  2.95938  5.46273  4.24638    160 - -
          2.68618  4.42225  2.77519  2.73123  3.46354  2.40513  3.72494  3.29354  2.67741  2.69355  4.24690  2.90347  2.73739  3.18146  2.89801  2.37887  2.77519  2.98518  4.58477  3.61503
          0.03603  3.73726  4.45961  0.61958  0.77255  0.64811  0.74031
    154   3.12745  4.54767  3.89459  3.57094  2.55174  3.58674  3.75201  3.14972  3.29751  2.56581  3.78947  3.74844  4.09475  3.69296  3.44823  3.33205  3.42226  3.03643  1.20982  2.56189    161 - -
          2.68618  4.42225  2.77519  2.73123  3.46354  2.40513  3.72494  3.29354  2.67741  2.69355  4.24690  2.90347  2.73739  3.18146  2.89801  2.37887  2.77519  2.98518  4.58477  3.61503
          0.03603  3.73726  4.45961  0.61958  0.77255  0.64811  0.74031
    155   2.59194  2.51571  3.99092  3.50285  3.26973  3.53145  4.18781  2.24664  3.30869  1.74279  3.29665  3.69554  4.05105  3.64362  3.52944  2.93699  2.92399  2.10401  4.94626  3.67404    162 - -
          2.68621  4.42229  2.77494  2.73127  3.46357  2.40516  3.72498  3.29357  2.67744  2.69358  4.24693  2.90350  2.73715  3.18150  2.89804  2.37890  2.77523  2.98522  4.58480  3.61507
          0.21257  1.71519  4.45961  0.65999  0.72744  0.64811  0.74031
    156   2.54774  4.50832  3.17477  2.70803  3.96122  3.27201  3.70429  3.28416  2.29831  2.94956  3.87128  3.09443  3.79486  2.90792  1.99358  2.66166  2.24044  2.98234  5.22865  3.97878    165 - -
          2.68618  4.42225  2.77519  2.73123  3.46354  2.40513  3.72494  3.29354  2.67741  2.69355  4.24690  2.90347  2.73739  3.18146  2.89801  2.37887  2.77519  2.98518  4.58477  3.61503
          0.03603  3.73726  4.45961  0.61958  0.77255  0.64811  0.74031
    157   2.43962  4.48970  2.61281  2.45882  4.18089  2.16839  3.81342  3.70031  2.71824  3.33575  4.19850  2.00703  3.67217  3.03896  3.11076  2.52399  2.83690  3.25702  5.46239  4.13930    166 - -
          2.68618  4.42225  2.77519  2.73123  3.46354  2.40513  3.72494  3.29354  2.67741  2.69355  4.24690  2.90347  2.73739  3.18146  2.89801  2.37887  2.77519  2.98518  4.58477  3.61503
          0.03603  3.73726  4.45961  0.61958  0.77255  0.64811  0.74031
    158   2.84497  4.91256  2.44840  1.23618  4.24346  3.19300  3.77573  3.67041  2.63966  3.31234  4.29840  2.87283  3.79294  2.99825  3.02963  2.84529  3.15027  3.37061  5.44143  4.17003    167 - -
          2.68618  4.42225  2.77519  2.73123  3.46354  2.40513  3.72494  3.29354  2.67741  2.69355  4.24690  2.90347  2.73739  3.18146  2.89801  2.37887  2.77519  2.98518  4.58477  3.61503
          0.03603  3.73726  4.45961  0.61958  0.77255  0.64811  0.74031
    159   2.58392  4.57633  3.05217  2.63323  4.01798  3.25419  3.69391  3.45847  2.32284  3.05660  3.95595  3.05128  2.37897  2.89537  2.03524  2.67338  2.88801  3.13140  5.24214  3.99168    168 - -
          2.68618  4.42225  2.77519  2.73123  3.46354  2.40513  3.72494  3.29354  2.67741  2.69355  4.24690  2.90347  2.73739  3.18146  2.89801  2.37887  2.77519  2.98518  4.58477  3.61503
          0.03603  3.73726  4.45961  0.61958  0.77255  0.64811  0.74031
    160   2.46619  4.36200  3.05983  2.73257  3.69716  3.21236  3.83791  2.91565  2.72031  2.79392  3.76858  2.25616  3.79032  3.11075  3.06049  2.62405  2.81517  2.11692  5.14922  3.81091    169 - -
          2.68618  4.42225  2.77519  2.73123  3.46354  2.40513  3.72494  3.29354  2.67741  2.69355  4.24690  2.90347  2.73739  3.18146  2.89801  2.37887  2.77519  2.98518  4.58477  3.61503
          0.03603  3.73726  4.45961  0.61958  0.77255  0.64811  0.74031
    161   2.84497  4.91256  2.44840  1.23618  4.24346  3.19300  3.77573  3.67041  2.63966  3.31234  4.29840  2.87283  3.79294  2.99825  3.02963  2.84529  3.15027  3.37061  5.44143  4.17003    170 - -
          2.68618  4.42225  2.77519  2.73123  3.46354  2.40513  3.72494  3.29354  2.67741  2.69355  4.24690  2.90347  2.73739  3.18146  2.89801  2.37887  2.77519  2.98518  4.58477  3.61503
          0.03603  3.73726  4.45961  0.61958  0.77255  0.64811  0.74031
    162   2.55089  4.39230  3.16180  2.78993  3.08698  3.32130  3.68167  3.07749  2.74560  2.73587  3.69528  3.15989  3.84442  3.11575  3.07335  2.07645  2.86357  2.81644  4.62144  2.38147    171 - -
          2.68618  4.42225  2.77519  2.73123  3.46354  2.40513  3.72494  3.29354  2.67741  2.69355  4.24690  2.90347  2.73739  3.18146  2.89801  2.37887  2.77519  2.98518  4.58477  3.61503
          0.03603  3.73726  4.45961  0.61958  0.77255  0.64811  0.74031
    163   2.86099  4.69916  3.33866  2.88604  4.01932  3.36782  3.74241  3.55611  2.20756  3.09730  4.10653  3.25350  3.88193  2.97435  1.20848  2.95484  3.13951  3.28730  5.16072  3.98142    172 - -
          2.68618  4.42225  2.77519  2.73123  3.46354  2.40513  3.72494  3.29354  2.67741  2.69355  4.24690  2.90347  2.73739  3.18146  2.89801  2.37887  2.77519  2.98518  4.58477  3.61503
          0.03603  3.73726  4.45961  0.61958  0.77255  0.64811  0.74031
    164   2.86099  4.69916  3.33866  2.88604  4.01932  3.36782  3.74241  3.55611  2.20756  3.09730  4.10653  3.25350  3.88193  2.97435  1.20848  2.95484  3.13951  3.28730  5.16072  3.98142    173 - -
          2.68618  4.42225  2.77519  2.73123  3.46354  2.40513  3.72494  3.29354  2.67741  2.69355  4.24690  2.90347  2.73739  3.18146  2.89801  2.37887  2.77519  2.98518  4.58477  3.61503
          0.03603  3.73726  4.45961  0.61958  0.77255  0.64811  0.74031
    165   3.06868  4.50414  4.25330  3.77502  2.07513  4.09656  4.10485  2.26607  3.63606  1.33226  3.00748  3.99899  4.41189  3.84562  3.82754  3.46016  3.31474  2.30651  4.47253  2.97848    174 - -
          2.68618  4.42225  2.77519  2.73123  3.46354  2.40513  3.72494  3.29354  2.67741  2.69355  4.24690  2.90347  2.73739  3.18146  2.89801  2.37887  2.77519  2.98518  4.58477  3.61503
          0.03603  3.73726  4.45961  0.61958  0.77255  0.64811  0.74031
    166   1.75074  4.08655  3.34057  3.03993  3.95254  2.94703  4.07699  2.99857  3.01557  2.92095  3.88473  3.23279  3.65679  3.36354  3.30606  2.40077  1.91882  2.65411  5.39291  4.16968    175 - -
          2.68618  4.42225  2.77519  2.73123  3.46354  2.40513  3.72494  3.29354  2.67741  2.69355  4.24690  2.90347  2.73739  3.18146  2.89801  2.37887  2.77519  2.98518  4.58477  3.61503
          0.03603  3.73726  4.45961  0.61958  0.77255  0.64811  0.74031
    167   1.22878  4.13412  3.33163  3.12285  3.92295  2.96085  4.15997  3.02934  3.13558  2.91606  3.96819  3.30471  3.68779  3.49093  3.39214  2.48827  2.75647  2.70799  5.36419  4.15027    176 - -
          2.68618  4.42225  2.77519  2.73123  3.46354  2.40513  3.72494  3.29354  2.67741  2.69355  4.24690  2.90347  2.73739  3.18146  2.89801  2.37887  2.77519  2.98518  4.58477  3.61503
          0.03603  3.73726  4.45961  0.61958  0.77255  0.64811  0.74031
    168   2.89274  4.38856  4.15106  3.67122  3.20827  3.95584  4.42792  1.99439  3.48973  1.47056  3.12609  3.95726  4.35287  3.82488  3.72524  3.33765  3.17680  1.62759  5.09679  3.84001    177 - -
          2.68618  4.42225  2.77519  2.73123  3.46354  2.40513  3.72494  3.29354  2.67741  2.69355  4.24690  2.90347  2.73739  3.18146  2.89801  2.37887  2.77519  2.98518  4.58477  3.61503
          0.03603  3.73726  4.45961  0.61958  0.77255  0.64811  0.74031
    169   3.00745  4.51304  3.96826  3.61351  3.09321  3.80362  4.31176  2.29762  3.38232  1.06289  3.16938  3.90118  4.26642  3.78354  3.57820  3.36698  3.31030  2.29859  4.91750  3.60786    178 - -
          2.68618  4.42225  2.77519  2.73123  3.46354  2.40513  3.72494  3.29354  2.67741  2.69355  4.24690  2.90347  2.73739  3.18146  2.89801  2.37887  2.77519  2.98518  4.58477  3.61503
          0.03603  3.73726  4.45961  0.61958  0.77255  0.64811  0.74031
    170   2.89419  4.32759  4.31193  3.82411  3.36833  4.05882  4.60531  1.54052  3.68736  1.91818  3.22580  4.09249  4.44300  3.99758  3.92670  3.43762  3.17676  1.40464  5.26977  4.03970    179 - -
          2.68618  4.42225  2.77519  2.73123  3.46354  2.40513  3.72494  3.29354  2.67741  2.69355  4.24690  2.90347  2.73739  3.18146  2.89801  2.37887  2.77519  2.98518  4.58477  3.61503
          0.03603  3.73726  4.45961  0.61958  0.77255  0.64811  0.74031
    171   3.00745  4.51304  3.96826  3.61351  3.09321  3.80362  4.31176  2.29762  3.38232  1.06289  3.16938  3.90118  4.26642  3.78354  3.57820  3.36698  3.31030  2.29859  4.91750  3.60786    180 - -
          2.68618  4.42225  2.77519  2.73123  3.46354  2.40513  3.72494  3.29354  2.67741  2.69355  4.24690  2.90347  2.73739  3.18146  2.89801  2.37887  2.77519  2.98518  4.58477  3.61503
          0.03603  3.73726  4.45961  0.61958  0.77255  0.64811  0.74031
    172   2.56926  4.56590  2.97547  2.59655  4.01495  3.26302  3.69907  3.28428  1.94139  2.99559  3.90672  3.02370  3.79013  2.89643  2.64189  2.66506  2.16911  2.98260  5.28162  4.01593    181 - -
          2.68618  4.42225  2.77519  2.73123  3.46354  2.40513  3.72494  3.29354  2.67741  2.69355  4.24690  2.90347  2.73739  3.18146  2.89801  2.37887  2.77519  2.98518  4.58477  3.61503
          0.03603  3.73726  4.45961  0.61958  0.77255  0.64811  0.74031
    173   2.84497  4.91256  2.44840  1.23618  4.24346  3.19300  3.77573  3.67041  2.63966  3.31234  4.29840  2.87283  3.79294  2.99825  3.02963  2.84529  3.15027  3.37061  5.44143  4.17003    182 - -
          2.68618  4.42225  2.77519  2.73123  3.46354  2.40513  3.72494  3.29354  2.67741  2.69355  4.24690  2.90347  2.73739  3.18146  2.89801  2.37887  2.77519  2.98518  4.58477  3.61503
          0.03603  3.73726  4.45961  0.61958  0.77255  0.64811  0.74031
    174   1.98012  4.25127  3.57704  3.12451  3.46129  3.40081  4.04391  2.46483  2.99710  2.23610  2.51198  3.42846  3.93442  3.36478  3.28904  2.77854  2.85617  2.30595  5.08574  3.85074    183 - -
          2.68618  4.42225  2.77519  2.73123  3.46354  2.40513  3.72494  3.29354  2.67741  2.69355  4.24690  2.90347  2.73739  3.18146  2.89801  2.37887  2.77519  2.98518  4.58477  3.61503
          0.03603  3.73726  4.45961  0.61958  0.77255  0.64811  0.74031
    175   1.22878  4.13412  3.33163  3.12285  3.92295  2.96085  4.15997  3.02934  3.13558  2.91606  3.96819  3.30471  3.68779  3.49093  3.39214  2.48827  2.75647  2.70799  5.36419  4.15027    184 - -
          2.68618  4.42225  2.77519  2.73123  3.46354  2.40513  3.72494  3.29354  2.67741  2.69355  4.24690  2.90347  2.73739  3.18146  2.89801  2.37887  2.77519  2.98518  4.58477  3.61503
          0.03603  3.73726  4.45961  0.61958  0.77255  0.64811  0.74031
    176   2.84497  4.91256  2.44840  1.23618  4.24346  3.19300  3.77573  3.67041  2.63966  3.31234  4.29840  2.87283  3.79294  2.99825  3.02963  2.84529  3.15027  3.37061  5.44143  4.17003    185 - -
          2.68618  4.42225  2.77519  2.73123  3.46354  2.40513  3.72494  3.29354  2.67741  2.69355  4.24690  2.90347  2.73739  3.18146  2.89801  2.37887  2.77519  2.98518  4.58477  3.61503
          0.03603  3.73726  4.45961  0.61958  0.77255  0.64811  0.74031
    177   2.38440  4.42262  2.70605  2.51211  4.08339  3.00837  3.80612  3.60717  2.68890  3.26013  4.12057  2.19860  3.66609  3.03497  3.06571  1.87624  2.78441  3.17204  5.40731  4.06097    186 - -
          2.68618  4.42225  2.77519  2.73123  3.46354  2.40513  3.72494  3.29354  2.67741  2.69355  4.24690  2.90347  2.73739  3.18146  2.89801  2.37887  2.77519  2.98518  4.58477  3.61503
          0.03603  3.73726  4.45961  0.61958  0.77255  0.64811  0.74031
    178   1.22878  4.13412  3.33163  3.12285  3.92295  2.96085  4.15997  3.02934  3.13558  2.91606  3.96819  3.30471  3.68779  3.49093  3.39214  2.48827  2.75647  2.70799  5.36419  4.15027    187 - -
          2.68618  4.42225  2.77519  2.73123  3.46354  2.40513  3.72494  3.29354  2.67741  2.69355  4.24690  2.90347  2.73739  3.18146  2.89801  2.37887  2.77519  2.98518  4.58477  3.61503
          0.03603  3.73726  4.45961  0.61958  0.77255  0.64811  0.74031
    179   2.24808  4.21326  3.00328  2.75005  4.04776  2.93286  3.91868  3.49005  2.82436  3.17274  4.04372  3.05892  2.26578  3.17181  3.16229  1.86796  2.68651  3.04085  5.38903  4.11351    188 - -
          2.68618  4.42225  2.77519  2.73123  3.46354  2.40513  3.72494  3.29354  2.67741  2.69355  4.24690  2.90347  2.73739  3.18146  2.89801  2.37887  2.77519  2.98518  4.58477  3.61503
          0.03603  3.73726  4.45961  0.61958  0.77255  0.64811  0.74031
    180   1.66981  4.08143  3.34467  3.04577  3.95735  2.94100  4.08186  3.00402  3.02386  2.92694  3.88936  3.23394  3.65334  3.36926  3.31359  2.39553  2.01235  2.65676  5.39739  4.17527    189 - -
          2.68618  4.42225  2.77519  2.73123  3.46354  2.40513  3.72494  3.29354  2.67741  2.69355  4.24690  2.90347  2.73739  3.18146  2.89801  2.37887  2.77519  2.98518  4.58477  3.61503
          0.03603  3.73726  4.45961  0.61958  0.77255  0.64811  0.74031
    181   2.70188  4.28763  3.93225  3.59694  3.45672  3.57692  4.42362  2.07777  3.46223  2.17210  3.44886  3.80667  4.14901  3.83443  3.68653  3.07649  3.06938  1.21668  5.21608  3.93653    190 - -
          2.68618  4.42225  2.77519  2.73123  3.46354  2.40513  3.72494  3.29354  2.67741  2.69355  4.24690  2.90347  2.73739  3.18146  2.89801  2.37887  2.77519  2.98518  4.58477  3.61503
          0.03603  3.73726  4.45961  0.61958  0.77255  0.64811  0.74031
    182   3.09304  4.53719  4.04991  3.74350  1.26324  3.80506  3.83080  2.63904  3.65491  2.04374  3.39343  3.86896  4.27083  3.86219  3.80808  3.36698  3.39626  2.61864  4.12949  2.51735    191 - -
          2.68618  4.42225  2.77519  2.73123  3.46354  2.40513  3.72494  3.29354  2.67741  2.69355  4.24690  2.90347  2.73739  3.18146  2.89801  2.37887  2.77519  2.98518  4.58477  3.61503
          0.03603  3.73726  4.45961  0.61958  0.77255  0.64811  0.74031
    183   2.61902  4.60186  2.65055  2.52511  3.94469  3.09892  3.82651  3.63093  2.72169  3.29532  4.25574  1.42338  3.74680  3.10375  3.06760  2.69447  2.99929  3.26706  5.26732  3.90632    192 - -
          2.68618  4.42225  2.77519  2.73123  3.46354  2.40513  3.72494  3.29354  2.67741  2.69355  4.24690  2.90347  2.73739  3.18146  2.89801  2.37887  2.77519  2.98518  4.58477  3.61503
          0.03603  3.73726  4.45961  0.61958  0.77255  0.64811  0.74031
    184   2.70188  4.28763  3.93225  3.59694  3.45672  3.57692  4.42362  2.07777  3.46223  2.17210  3.44886  3.80667  4.14901  3.83443  3.68653  3.07649  3.06938  1.21668  5.21608  3.93653    193 - -
          2.68618  4.42225  2.77519  2.73123  3.46354  2.40513  3.72494  3.29354  2.67741  2.69355  4.24690  2.90347  2.73739  3.18146  2.89801  2.37887  2.77519  2.98518  4.58477  3.61503
          0.03603  3.73726  4.45961  0.61958  0.77255  0.64811  0.74031
    185   2.86299  4.69577  3.00864  2.76035  3.20083  3.34231  1.46399  3.54392  2.60782  3.05310  4.08980  3.17304  3.89038  3.12644  2.87902  2.93651  3.16404  3.28222  4.66701  3.15670    194 - -
          2.68618  4.42225  2.77519  2.73123  3.46354  2.40513  3.72494  3.29354  2.67741  2.69355  4.24690  2.90347  2.73739  3.18146  2.89801  2.37887  2.77519  2.98518  4.58477  3.61503
          0.03603  3.73726  4.45961  0.61958  0.77255  0.64811  0.74031
    186   2.70188  4.28763  3.93225  3.59694  3.45672  3.57692  4.42362  2.07777  3.46223  2.17210  3.44886  3.80667  4.14901  3.83443  3.68653  3.07649  3.06938  1.21668  5.21608  3.93653    195 - -
          2.68618  4.42225  2.77519  2.73123  3.46354  2.40513  3.72494  3.29354  2.67741  2.69355  4.24690  2.90347  2.73739  3.18146  2.89801  2.37887  2.77519  2.98518  4.58477  3.61503
          0.03603  3.73726  4.45961  0.61958  0.77255  0.64811  0.74031
    187   2.63600  4.70020  2.85173  2.50294  4.12480  3.26709  3.65840  3.52636  1.80361  3.13227  4.01713  2.96322  2.58827  2.84244  2.60476  2.69140  2.92168  3.19684  5.31898  4.04834    196 - -
          2.68618  4.42225  2.77519  2.73123  3.46354  2.40513  3.72494  3.29354  2.67741  2.69355  4.24690  2.90347  2.73739  3.18146  2.89801  2.37887  2.77519  2.98518  4.58477  3.61503
          0.03603  3.73726  4.45961  0.61958  0.77255  0.64811  0.74031
    188   2.58786  4.72417  2.49709  1.90263  4.17542  3.14494  3.69962  3.59083  2.54748  3.23526  4.10897  2.81850  3.73230  2.89440  2.96082  2.00966  2.91011  3.23132  5.44922  4.09884    197 - -
          2.68618  4.42225  2.77519  2.73123  3.46354  2.40513  3.72494  3.29354  2.67741  2.69355  4.24690  2.90347  2.73739  3.18146  2.89801  2.37887  2.77519  2.98518  4.58477  3.61503
          0.03603  3.73726  4.45961  0.61958  0.77255  0.64811  0.74031
    189   3.09304  4.53719  4.04991  3.74350  1.26324  3.80506  3.83080  2.63904  3.65491  2.04374  3.39343  3.86896  4.27083  3.86219  3.80808  3.36698  3.39626  2.61864  4.12949  2.51735    198 - -
          2.68618  4.42225  2.77519  2.73123  3.46354  2.40513  3.72494  3.29354  2.67741  2.69355  4.24690  2.90347  2.73739  3.18146  2.89801  2.37887  2.77519  2.98518  4.58477  3.61503
          0.03603  3.73726  4.45961  0.61958  0.77255  0.64811  0.74031
    190   2.90203  4.33135  4.32358  3.83571  3.36088  4.07072  4.61305  1.49121  3.69790  1.90479  3.21679  4.10383  4.45082  4.00634  3.93510  3.44984  3.18342  1.44928  5.26844  4.04049    199 - -
          2.68618  4.42225  2.77519  2.73123  3.46354  2.40513  3.72494  3.29354  2.67741  2.69355  4.24690  2.90347  2.73739  3.18146  2.89801  2.37887  2.77519  2.98518  4.58477  3.61503
          0.03603  3.73726  4.45961  0.61958  0.77255  0.64811  0.74031
    191   2.85202  4.94297  1.13413  2.27060  4.30413  3.11501  3.82574  3.86330  2.88664  3.49884  4.47954  2.81756  3.75909  3.06898  3.37941  2.83403  3.18986  3.51904  5.49889  4.20673    200 - -
          2.68618  4.42225  2.77519  2.73123  3.46354  2.40513  3.72494  3.29354  2.67741  2.69355  4.24690  2.90347  2.73739  3.18146  2.89801  2.37887  2.77519  2.98518  4.58477  3.61503
          0.03603  3.73726  4.45961  0.61958  0.77255  0.64811  0.74031
    192   1.22878  4.13412  3.33163  3.12285  3.92295  2.96085  4.15997  3.02934  3.13558  2.91606  3.96819  3.30471  3.68779  3.49093  3.39214  2.48827  2.75647  2.70799  5.36419  4.15027    201 - -
          2.68618  4.42225  2.77519  2.73123  3.46354  2.40513  3.72494  3.29354  2.67741  2.69355  4.24690  2.90347  2.73739  3.18146  2.89801  2.37887  2.77519  2.98518  4.58477  3.61503
          0.03603  3.73726  4.45961  0.61958  0.77255  0.64811  0.74031
    193   2.89419  4.32759  4.31193  3.82411  3.36833  4.05882  4.60531  1.54052  3.68736  1.91818  3.22580  4.09249  4.44300  3.99758  3.92670  3.43762  3.17676  1.40464  5.26977  4.03970    202 - -
          2.68618  4.42225  2.77519  2.73123  3.46354  2.40513  3.72494  3.29354  2.67741  2.69355  4.24690  2.90347  2.73739  3.18146  2.89801  2.37887  2.77519  2.98518  4.58477  3.61503
          0.03603  3.73726  4.45961  0.61958  0.77255  0.64811  0.74031
    194   3.12745  4.54767  3.89459  3.57094  2.55174  3.58674  3.75201  3.14972  3.29751  2.56581  3.78947  3.74844  4.09475  3.69296  3.44823  3.33205  3.42226  3.03643  1.20982  2.56189    203 - -
          2.68618  4.42225  2.77519  2.73123  3.46354  2.40513  3.72494  3.29354  2.67741  2.69355  4.24690  2.90347  2.73739  3.18146  2.89801  2.37887  2.77519  2.98518  4.58477  3.61503
          0.03603  3.73726  4.45961  0.61958  0.77255  0.64811  0.74031
    195   2.86056  4.35435  4.12635  3.65008  2.12693  3.88693  4.14384  2.17239  3.54356  1.83123  3.13555  3.87577  4.28485  3.78073  3.76260  3.25174  3.13871  1.75887  4.63736  3.18958    204 - -
          2.68618  4.42225  2.77519  2.73123  3.46354  2.40513  3.72494  3.29354  2.67741  2.69355  4.24690  2.90347  2.73739  3.18146  2.89801  2.37887  2.77519  2.98518  4.58477  3.61503
          0.03603  3.73726  4.45961  0.61958  0.77255  0.64811  0.74031
    196   1.76083  4.17068  3.12720  2.85488  4.00662  2.94601  3.97728  3.28985  2.89667  3.04560  3.96775  3.12928  2.24227  3.24260  3.21836  2.41010  2.68504  2.89616  5.38013  4.14099    205 - -
          2.68618  4.42225  2.77519  2.73123  3.46354  2.40513  3.72494  3.29354  2.67741  2.69355  4.24690  2.90347  2.73739  3.18146  2.89801  2.37887  2.77519  2.98518  4.58477  3.61503
          0.03603  3.73726  4.45961  0.61958  0.77255  0.64811  0.74031
    197   3.00745  4.51304  3.96826  3.61351  3.09321  3.80362  4.31176  2.29762  3.38232  1.06289  3.16938  3.90118  4.26642  3.78354  3.57820  3.36698  3.31030  2.29859  4.91750  3.60786    206 - -
          2.68618  4.42225  2.77519  2.73123  3.46354  2.40513  3.72494  3.29354  2.67741  2.69355  4.24690  2.90347  2.73739  3.18146  2.89801  2.37887  2.77519  2.98518  4.58477  3.61503
          0.03603  3.73726  4.45961  0.61958  0.77255  0.64811  0.74031
    198   2.86099  4.69916  3.33866  2.88604  4.01932  3.36782  3.74241  3.55611  2.20756  3.09730  4.10653  3.25350  3.88193  2.97435  1.20848  2.95484  3.13951  3.28730  5.16072  3.98142    207 - -
          2.68618  4.42225  2.77519  2.73123  3.46354  2.40513  3.72494  3.29354  2.67741  2.69355  4.24690  2.90347  2.73739  3.18146  2.89801  2.37887  2.77519  2.98518  4.58477  3.61503
          0.03603  3.73726  4.45961  0.61958  0.77255  0.64811  0.74031
    199   2.85202  4.94297  1.13413  2.27060  4.30413  3.11501  3.82574  3.86330  2.88664  3.49884  4.47954  2.81756  3.75909  3.06898  3.37941  2.83403  3.18986  3.51904  5.49889  4.20673    208 - -
          2.68618  4.42225  2.77519  2.73123  3.46354  2.40513  3.72494  3.29354  2.67741  2.69355  4.24690  2.90347  2.73739  3.18146  2.89801  2.37887  2.77519  2.98518  4.58477  3.61503
          0.03603  3.73726  4.45961  0.61958  0.77255  0.64811  0.74031
    200   1.67783  4.15948  3.14348  2.86714  4.00424  2.94093  3.98277  3.28331  2.90676  3.04333  3.96273  3.13451  2.38858  3.24966  3.22746  2.40309  2.67756  2.88790  5.37963  4.14264    209 - -
          2.68618  4.42225  2.77519  2.73123  3.46354  2.40513  3.72494  3.29354  2.67741  2.69355  4.24690  2.90347  2.73739  3.18146  2.89801  2.37887  2.77519  2.98518  4.58477  3.61503
          0.03603  3.73726  4.45961  0.61958  0.77255  0.64811  0.74031
    201   2.85466  4.80187  3.02136  2.67565  4.15702  3.35293  3.69798  3.57904  1.24185  3.17690  4.15117  3.10415  3.86746  2.90136  2.42653  2.90882  3.12110  3.29633  5.27208  4.06709    210 - -
          2.68618  4.42225  2.77519  2.73123  3.46354  2.40513  3.72494  3.29354  2.67741  2.69355  4.24690  2.90347  2.73739  3.18146  2.89801  2.37887  2.77519  2.98518  4.58477  3.61503
          0.03603  3.73726  4.45961  0.61958  0.77255  0.64811  0.74031
    202   2.78329  4.75430  2.82469  2.58348  3.90278  3.28139  3.73840  3.51806  2.41562  3.03350  4.07142  3.03960  3.83688  1.49750  2.70001  2.83973  3.08336  3.25816  5.20244  3.88866    211 - -
          2.68618  4.42225  2.77519  2.73123  3.46354  2.40513  3.72494  3.29354  2.67741  2.69355  4.24690  2.90347  2.73739  3.18146  2.89801  2.37887  2.77519  2.98518  4.58477  3.61503
          0.03603  3.73726  4.45961  0.61958  0.77255  0.64811  0.74031
    203   2.04809  4.50015  2.91706  2.59275  3.66679  3.22360  2.46968  3.29948  2.53157  2.94642  3.86449  3.01819  3.77386  2.97227  2.86764  2.63505  2.85145  2.99221  5.06661  3.67867    212 - -
          2.68618  4.42225  2.77519  2.73123  3.46354  2.40513  3.72494  3.29354  2.67741  2.69355  4.24690  2.90347  2.73739  3.18146  2.89801  2.37887  2.77519  2.98518  4.58477  3.61503
          0.03603  3.73726  4.45961  0.61958  0.77255  0.64811  0.74031
    204   2.90203  4.33135  4.32358  3.83571  3.36088  4.07072  4.61305  1.49121  3.69790  1.90479  3.21679  4.10383  4.45082  4.00634  3.93510  3.44984  3.18342  1.44928  5.26844  4.04049    213 - -
          2.68618  4.42225  2.77519  2.73123  3.46354  2.40513  3.72494  3.29354  2.67741  2.69355  4.24690  2.90347  2.73739  3.18146  2.89801  2.37887  2.77519  2.98518  4.58477  3.61503
          0.03603  3.73726  4.45961  0.61958  0.77255  0.64811  0.74031
    205   2.86099  4.69916  3.33866  2.88604  4.01932  3.36782  3.74241  3.55611  2.20756  3.09730  4.10653  3.25350  3.88193  2.97435  1.20848  2.95484  3.13951  3.28730  5.16072  3.98142    214 - -
          2.68618  4.42225  2.77519  2.73123  3.46354  2.40513  3.72494  3.29354  2.67741  2.69355  4.24690  2.90347  2.73739  3.18146  2.89801  2.37887  2.77519  2.98518  4.58477  3.61503
          0.03603  3.73726  4.45961  0.61958  0.77255  0.64811  0.74031
    206   2.84497  4.91256  2.44840  1.23618  4.24346  3.19300  3.77573  3.67041  2.63966  3.31234  4.29840  2.87283  3.79294  2.99825  3.02963  2.84529  3.15027  3.37061  5.44143  4.17003    215 - -
          2.68618  4.42225  2.77519  2.73123  3.46354  2.40513  3.72494  3.29354  2.67741  2.69355  4.24690  2.90347  2.73739  3.18146  2.89801  2.37887  2.77519  2.98518  4.58477  3.61503
          0.03603  3.73726  4.45961  0.61958  0.77255  0.64811  0.74031
    207   1.96722  4.52985  2.93694  2.59377  4.02671  3.21754  3.72736  3.29131  1.96752  3.01636  3.92833  3.01648  3.77123  2.93022  2.71605  2.63618  2.85789  2.97886  5.30649  4.03714    216 - -
          2.68618  4.42225  2.77519  2.73123  3.46354  2.40513  3.72494  3.29354  2.67741  2.69355  4.24690  2.90347  2.73739  3.18146  2.89801  2.37887  2.77519  2.98518  4.58477  3.61503
          0.03603  3.73726  4.45961  0.61958  0.77255  0.64811  0.74031
    208   1.22878  4.13412  3.33163  3.12285  3.92295  2.96085  4.15997  3.02934  3.13558  2.91606  3.96819  3.30471  3.68779  3.49093  3.39214  2.48827  2.75647  2.70799  5.36419  4.15027    217 - -
          2.68618  4.42225  2.77519  2.73123  3.46354  2.40513  3.72494  3.29354  2.67741  2.69355  4.24690  2.90347  2.73739  3.18146  2.89801  2.37887  2.77519  2.98518  4.58477  3.61503
          0.03603  3.73726  4.45961  0.61958  0.77255  0.64811  0.74031
    209   2.70188  4.28763  3.93225  3.59694  3.45672  3.57692  4.42362  2.07777  3.46223  2.17210  3.44886  3.80667  4.14901  3.83443  3.68653  3.07649  3.06938  1.21668  5.21608  3.93653    218 - -
          2.68618  4.42225  2.77519  2.73123  3.46354  2.40513  3.72494  3.29354  2.67741  2.69355  4.24690  2.90347  2.73739  3.18146  2.89801  2.37887  2.77519  2.98518  4.58477  3.61503
          0.03603  3.73726  4.45961  0.61958  0.77255  0.64811  0.74031
    210   2.76029  4.90371  2.80521  2.00335  4.22739  3.35851  3.58934  3.63350  2.14456  3.19142  4.06872  2.92692  3.82484  2.75290  1.92909  2.77049  2.99437  3.31744  5.34616  4.07082    219 - -
          2.68618  4.42225  2.77519  2.73123  3.46354  2.40513  3.72494  3.29354  2.67741  2.69355  4.24690  2.90347  2.73739  3.18146  2.89801  2.37887  2.77519  2.98518  4.58477  3.61503
          0.03603  3.73726  4.45961  0.61958  0.77255  0.64811  0.74031
    211   1.22878  4.13412  3.33163  3.12285  3.92295  2.96085  4.15997  3.02934  3.13558  2.91606  3.96819  3.30471  3.68779  3.49093  3.39214  2.48827  2.75647  2.70799  5.36419  4.15027    220 - -
          2.68618  4.42225  2.77519  2.73123  3.46354  2.40513  3.72494  3.29354  2.67741  2.69355  4.24690  2.90347  2.73739  3.18146  2.89801  2.37887  2.77519  2.98518  4.58477  3.61503
          0.03603  3.73726  4.45961  0.61958  0.77255  0.64811  0.74031
    212   3.00745  4.51304  3.96826  3.61351  3.09321  3.80362  4.31176  2.29762  3.38232  1.06289  3.16938  3.90118  4.26642  3.78354  3.57820  3.36698  3.31030  2.29859  4.91750  3.60786    221 - -
          2.68618  4.42225  2.77519  2.73123  3.46354  2.40513  3.72494  3.29354  2.67741  2.69355  4.24690  2.90347  2.73739  3.18146  2.89801  2.37887  2.77519  2.98518  4.58477  3.61503
          0.03603  3.73726  4.45961  0.61958  0.77255  0.64811  0.74031
    213   2.86211  4.92672  3.20495  2.65001  4.30423  3.48966  3.54846  3.68200  1.56857  3.19560  4.08201  3.06796  3.89821  2.70276  1.78387  2.88485  3.06105  3.37910  5.29722  4.09348    222 - -
          2.68618  4.42225  2.77519  2.73123  3.46354  2.40513  3.72494  3.29354  2.67741  2.69355  4.24690  2.90347  2.73739  3.18146  2.89801  2.37887  2.77519  2.98518  4.58477  3.61503
          0.03603  3.73726  4.45961  0.61958  0.77255  0.64811  0.74031
    214   1.22878  4.13412  3.33163  3.12285  3.92295  2.96085  4.15997  3.02934  3.13558  2.91606  3.96819  3.30471  3.68779  3.49093  3.39214  2.48827  2.75647  2.70799  5.36419  4.15027    223 - -
          2.68618  4.42225  2.77519  2.73123  3.46354  2.40513  3.72494  3.29354  2.67741  2.69355  4.24690  2.90347  2.73739  3.18146  2.89801  2.37887  2.77519  2.98518  4.58477  3.61503
          0.03603  3.73726  4.45961  0.61958  0.77255  0.64811  0.74031
    215   2.44914  1.26301  3.92946  3.64239  3.66982  3.09574  4.31992  2.79542  3.46969  2.71485  3.83417  3.66554  3.79204  3.82219  3.61637  2.71960  2.90536  2.54818  5.10950  3.95703    224 - -
          2.68618  4.42225  2.77519  2.73123  3.46354  2.40513  3.72494  3.29354  2.67741  2.69355  4.24690  2.90347  2.73739  3.18146  2.89801  2.37887  2.77519  2.98518  4.58477  3.61503
          0.03603  3.73726  4.45961  0.61958  0.77255  0.64811  0.74031
    216   3.00745  4.51304  3.96826  3.61351  3.09321  3.80362  4.31176  2.29762  3.38232  1.06289  3.16938  3.90118  4.26642  3.78354  3.57820  3.36698  3.31030  2.29859  4.91750  3.60786    225 - -
          2.68618  4.42225  2.77519  2.73123  3.46354  2.40513  3.72494  3.29354  2.67741  2.69355  4.24690  2.90347  2.73739  3.18146  2.89801  2.37887  2.77519  2.98518  4.58477  3.61503
          0.03603  3.73726  4.45961  0.61958  0.77255  0.64811  0.74031
    217   2.48618  2.56263  3.40203  2.93487  3.30038  3.29819  2.59424  2.94636  2.74522  2.64696  3.59251  3.25603  3.82296  3.16329  3.03278  2.68074  2.80478  2.68982  4.77947  3.40079    226 - -
          2.68618  4.42225  2.77519  2.73123  3.46354  2.40513  3.72494  3.29354  2.67741  2.69355  4.24690  2.90347  2.73739  3.18146  2.89801  2.37887  2.77519  2.98518  4.58477  3.61503
          0.03603  3.73726  4.45961  0.61958  0.77255  0.64811  0.74031
    218   2.89274  4.38856  4.15106  3.67122  3.20827  3.95584  4.42792  1.99439  3.48973  1.47056  3.12609  3.95726  4.35287  3.82488  3.72524  3.33765  3.17680  1.62759  5.09679  3.84001    227 - -
          2.68618  4.42225  2.77519  2.73123  3.46354  2.40513  3.72494  3.29354  2.67741  2.69355  4.24690  2.90347  2.73739  3.18146  2.89801  2.37887  2.77519  2.98518  4.58477  3.61503
          0.03603  3.73726  4.45961  0.61958  0.77255  0.64811  0.74031
    219   2.89419  4.32759  4.31193  3.82411  3.36833  4.05882  4.60531  1.54052  3.68736  1.91818  3.22580  4.09249  4.44300  3.99758  3.92670  3.43762  3.17676  1.40464  5.26977  4.03970    228 - -
          2.68618  4.42225  2.77519  2.73123  3.46354  2.40513  3.72494  3.29354  2.67741  2.69355  4.24690  2.90347  2.73739  3.18146  2.89801  2.37887  2.77519  2.98518  4.58477  3.61503
          0.03603  3.73726  4.45961  0.61958  0.77255  0.64811  0.74031
    220   2.84497  4.91256  2.44840  1.23618  4.24346  3.19300  3.77573  3.67041  2.63966  3.31234  4.29840  2.87283  3.79294  2.99825  3.02963  2.84529  3.15027  3.37061  5.44143  4.17003    229 - -
          2.68618  4.42225  2.77519  2.73123  3.46354  2.40513  3.72494  3.29354  2.67741  2.69355  4.24690  2.90347  2.73739  3.18146  2.89801  2.37887  2.77519  2.98518  4.58477  3.61503
          0.03603  3.73726  4.45961  0.61958  0.77255  0.64811  0.74031
    221   2.85466  4.80187  3.02136  2.67565  4.15702  3.35293  3.69798  3.57904  1.24185  3.17690  4.15117  3.10415  3.86746  2.90136  2.42653  2.90882  3.12110  3.29633  5.27208  4.06709    230 - -
          2.68618  4.42225  2.77519  2.73123  3.46354  2.40513  3.72494  3.29354  2.67741  2.69355  4.24690  2.90347  2.73739  3.18146  2.89801  2.37887  2.77519  2.98518  4.58477  3.61503
          0.03603  3.73726  4.45961  0.61958  0.77255  0.64811  0.74031
    222   2.86099  4.69916  3.33866  2.88604  4.01932  3.36782  3.74241  3.55611  2.20756  3.09730  4.10653  3.25350  3.88193  2.97435  1.20848  2.95484  3.13951  3.28730  5.16072  3.98142    231 - -
          2.68618  4.42225  2.77519  2.73123  3.46354  2.40513  3.72494  3.29354  2.67741  2.69355  4.24690  2.90347  2.73739  3.18146  2.89801  2.37887  2.77519  2.98518  4.58477  3.61503
          0.03603  3.73726  4.45961  0.61958  0.77255  0.64811  0.74031
    223   2.84497  4.91256  2.44840  1.23618  4.24346  3.19300  3.77573  3.67041  2.63966  3.31234  4.29840  2.87283  3.79294  2.99825  3.02963  2.84529  3.15027  3.37061  5.44143  4.17003    232 - -
          2.68618  4.42225  2.77519  2.73123  3.46354  2.40513  3.72494  3.29354  2.67741  2.69355  4.24690  2.90347  2.73739  3.18146  2.89801  2.37887  2.77519  2.98518  4.58477  3.61503
          0.03603  3.73726  4.45961  0.61958  0.77255  0.64811  0.74031
    224   2.34961  4.19236  3.31638  3.06879  3.85709  3.03430  4.09529  2.96825  3.00897  2.83609  3.90040  3.29647  3.72941  3.41224  3.27088  2.54997  1.42493  2.67803  5.30749  4.07538    233 - -
          2.68618  4.42225  2.77519  2.73123  3.46354  2.40513  3.72494  3.29354  2.67741  2.69355  4.24690  2.90347  2.73739  3.18146  2.89801  2.37887  2.77519  2.98518  4.58477  3.61503
          0.03603  3.73726  4.45961  0.61958  0.77255  0.64811  0.74031
    225   2.86099  4.69916  3.33866  2.88604  4.01932  3.36782  3.74241  3.55611  2.20756  3.09730  4.10653  3.25350  3.88193  2.97435  1.20848  2.95484  3.13951  3.28730  5.16072  3.98142    234 - -
          2.68618  4.42225  2.77519  2.73123  3.46354  2.40513  3.72494  3.29354  2.67741  2.69355  4.24690  2.90347  2.73739  3.18146  2.89801  2.37887  2.77519  2.98518  4.58477  3.61503
          0.03603  3.73726  4.45961  0.61958  0.77255  0.64811  0.74031
    226   3.16155  4.58229  4.07212  3.64178  1.97796  3.96621  3.38133  3.09004  3.43374  2.52620  3.68135  3.68705  4.31600  3.64535  3.60138  3.31696  3.39011  2.95670  2.38593  1.49527    235 - -
          2.68618  4.42225  2.77519  2.73123  3.46354  2.40513  3.72494  3.29354  2.67741  2.69355  4.24690  2.90347  2.73739  3.18146  2.89801  2.37887  2.77519  2.98518  4.58477  3.61503
          0.03603  3.73726  4.45961  0.61958  0.77255  0.64811  0.74031
    227   2.86099  4.69916  3.33866  2.88604  4.01932  3.36782  3.74241  3.55611  2.20756  3.09730  4.10653  3.25350  3.88193  2.97435  1.20848  2.95484  3.13951  3.28730  5.16072  3.98142    236 - -
          2.68618  4.42225  2.77519  2.73123  3.46354  2.40513  3.72494  3.29354  2.67741  2.69355  4.24690  2.90347  2.73739  3.18146  2.89801  2.37887  2.77519  2.98518  4.58477  3.61503
          0.03603  3.73726  4.45961  0.61958  0.77255  0.64811  0.74031
    228   2.70188  4.28763  3.93225  3.59694  3.45672  3.57692  4.42362  2.07777  3.46223  2.17210  3.44886  3.80667  4.14901  3.83443  3.68653  3.07649  3.06938  1.21668  5.21608  3.93653    237 - -
          2.68618  4.42225  2.77519  2.73123  3.46354  2.40513  3.72494  3.29354  2.67741  2.69355  4.24690  2.90347  2.73739  3.18146  2.89801  2.37887  2.77519  2.98518  4.58477  3.61503
          0.03603  3.73726  4.45961  0.61958  0.77255  0.64811  0.74031
    229   2.78329  4.75430  2.82469  2.58348  3.90278  3.28139  3.73840  3.51806  2.41562  3.03350  4.07142  3.03960  3.83688  1.49750  2.70001  2.83973  3.08336  3.25816  5.20244  3.88866    238 - -
          2.68618  4.42225  2.77519  2.73123  3.46354  2.40513  3.72494  3.29354  2.67741  2.69355  4.24690  2.90347  2.73739  3.18146  2.89801  2.37887  2.77519  2.98518  4.58477  3.61503
          0.03603  3.73726  4.45961  0.61958  0.77255  0.64811  0.74031
    230   3.12745  4.54767  3.89459  3.57094  2.55174  3.58674  3.75201  3.14972  3.29751  2.56581  3.78947  3.74844  4.09475  3.69296  3.44823  3.33205  3.42226  3.03643  1.20982  2.56189    239 - -
          2.68618  4.42225  2.77519  2.73123  3.46354  2.40513  3.72494  3.29354  2.67741  2.69355  4.24690  2.90347  2.73739  3.18146  2.89801  2.37887  2.77519  2.98518  4.58477  3.61503
          0.03603  3.73726  4.45961  0.61958  0.77255  0.64811  0.74031
    231   3.06153  4.60544  3.64184  3.35089  2.32006  3.67492  3.57176  3.09035  3.21221  2.57815  3.78145  3.56367  4.15466  3.55118  3.42171  3.21012  3.34914  2.95531  3.95686  1.22512    240 - -
          2.68618  4.42225  2.77519  2.73123  3.46354  2.40513  3.72494  3.29354  2.67741  2.69355  4.24690  2.90347  2.73739  3.18146  2.89801  2.37887  2.77519  2.98518  4.58477  3.61503
          0.03603  3.73726  4.45961  0.61958  0.77255  0.64811  0.74031
    232   3.06153  4.60544  3.64184  3.35089  2.32006  3.67492  3.57176  3.09035  3.21221  2.57815  3.78145  3.56367  4.15466  3.55118  3.42171  3.21012  3.34914  2.95531  3.95686  1.22512    241 - -
          2.68618  4.42225  2.77519  2.73123  3.46354  2.40513  3.72494  3.29354  2.67741  2.69355  4.24690  2.90347  2.73739  3.18146  2.89801  2.37887  2.77519  2.98518  4.58477  3.61503
          0.03603  3.73726  4.45961  0.61958  0.77255  0.64811  0.74031
    233   2.86211  4.92672  3.20495  2.65001  4.30423  3.48966  3.54846  3.68200  1.56857  3.19560  4.08201  3.06796  3.89821  2.70276  1.78387  2.88485  3.06105  3.37910  5.29722  4.09348    242 - -
          2.68618  4.42225  2.77519  2.73123  3.46354  2.40513  3.72494  3.29354  2.67741  2.69355  4.24690  2.90347  2.73739  3.18146  2.89801  2.37887  2.77519  2.98518  4.58477  3.61503
          0.03603  3.73726  4.45961  0.61958  0.77255  0.64811  0.74031
    234   3.00916  4.48810  4.20026  3.67284  3.03696  4.08646  4.38756  2.14024  3.46008  1.28275  2.27004  3.99527  4.39431  3.77293  3.68223  3.43489  3.25461  2.18242  4.98333  3.77930    243 - -
          2.68618  4.42225  2.77519  2.73123  3.46354  2.40513  3.72494  3.29354  2.67741  2.69355  4.24690  2.90347  2.73739  3.18146  2.89801  2.37887  2.77519  2.98518  4.58477  3.61503
          0.03603  3.73726  4.45961  0.61958  0.77255  0.64811  0.74031
    235   2.49562  2.73550  3.37515  2.90525  3.30492  3.30439  2.45975  2.96927  2.71748  2.66343  3.60671  3.23858  3.82319  3.13899  3.01129  2.68192  2.80998  2.71133  4.78131  3.39530    244 - -
          2.68618  4.42225  2.77519  2.73123  3.46354  2.40513  3.72494  3.29354  2.67741  2.69355  4.24690  2.90347  2.73739  3.18146  2.89801  2.37887  2.77519  2.98518  4.58477  3.61503
          0.03603  3.73726  4.45961  0.61958  0.77255  0.64811  0.74031
    236   2.84497  4.91256  2.44840  1.23618  4.24346  3.19300  3.77573  3.67041  2.63966  3.31234  4.29840  2.87283  3.79294  2.99825  3.02963  2.84529  3.15027  3.37061  5.44143  4.17003    245 - -
          2.68618  4.42225  2.77519  2.73123  3.46354  2.40513  3.72494  3.29354  2.67741  2.69355  4.24690  2.90347  2.73739  3.18146  2.89801  2.37887  2.77519  2.98518  4.58477  3.61503
          0.03603  3.73726  4.45961  0.61958  0.77255  0.64811  0.74031
    237   2.04332  4.54407  2.83574  2.53967  3.97525  3.19214  3.73325  3.33764  2.48198  2.98698  3.92363  2.97876  3.75883  2.17782  2.81810  2.62059  2.85759  3.02730  5.30102  3.99815    246 - -
          2.68618  4.42225  2.77519  2.73123  3.46354  2.40513  3.72494  3.29354  2.67741  2.69355  4.24690  2.90347  2.73739  3.18146  2.89801  2.37887  2.77519  2.98518  4.58477  3.61503
          0.03603  3.73726  4.45961  0.61958  0.77255  0.64811  0.74031
    238   1.75074  4.08655  3.34057  3.03993  3.95254  2.94703  4.07699  2.99857  3.01557  2.92095  3.88473  3.23279  3.65679  3.36354  3.30606  2.40077  1.91882  2.65411  5.39291  4.16968    247 - -
          2.68618  4.42225  2.77519  2.73123  3.46354  2.40513  3.72494  3.29354  2.67741  2.69355  4.24690  2.90347  2.73739  3.18146  2.89801  2.37887  2.77519  2.98518  4.58477  3.61503
          0.03603  3.73726  4.45961  0.61958  0.77255  0.64811  0.74031
    239   2.67353  4.50916  3.26031  2.78509  3.47172  3.50165  3.77175  2.82667  2.54159  2.32117  2.51038  3.21017  3.92798  2.42064  2.84544  2.83199  2.92489  2.69150  5.00323  3.71954    248 - -
          2.68618  4.42225  2.77519  2.73123  3.46354  2.40513  3.72494  3.29354  2.67741  2.69355  4.24690  2.90347  2.73739  3.18146  2.89801  2.37887  2.77519  2.98518  4.58477  3.61503
          0.03603  3.73726  4.45961  0.61958  0.77255  0.64811  0.74031
    240   2.60192  4.44574  3.36518  2.84929  3.66260  3.40475  3.77341  2.85980  2.44026  2.60846  3.63680  3.22368  3.88367  3.01980  2.09783  2.76785  2.88829  2.14671  5.08652  3.81626    249 - -
          2.68618  4.42225  2.77519  2.73123  3.46354  2.40513  3.72494  3.29354  2.67741  2.69355  4.24690  2.90347  2.73739  3.18146  2.89801  2.37887  2.77519  2.98518  4.58477  3.61503
          0.03603  3.73726  4.45961  0.61958  0.77255  0.64811  0.74031
    241   2.51226  4.29461  3.15746  3.04296  4.17555  0.97248  4.16647  3.74667  3.20489  3.41716  4.39630  3.32322  3.68141  3.54095  3.45088  2.68132  2.98324  3.30196  5.30154  4.27473    250 - -
          2.68618  4.42225  2.77519  2.73123  3.46354  2.40513  3.72494  3.29354  2.67741  2.69355  4.24690  2.90347  2.73739  3.18146  2.89801  2.37887  2.77519  2.98518  4.58477  3.61503
          0.03603  3.73726  4.45961  0.61958  0.77255  0.64811  0.74031
    242   2.99811  4.48281  4.18216  3.65592  3.04128  4.06930  4.37370  2.14750  3.44227  1.33202  2.17603  3.97827  4.38262  3.75925  3.66604  3.41799  3.24477  2.18632  4.97961  3.77256    251 - -
          2.68618  4.42225  2.77519  2.73123  3.46354  2.40513  3.72494  3.29354  2.67741  2.69355  4.24690  2.90347  2.73739  3.18146  2.89801  2.37887  2.77519  2.98518  4.58477  3.61503
          0.03603  3.73726  4.45961  0.61958  0.77255  0.64811  0.74031
    243   2.60997  4.66523  2.78177  2.49346  4.17974  2.31181  3.69412  3.59778  1.80024  3.21058  4.08488  2.94986  3.76185  2.88610  2.68034  2.66990  2.92213  3.24002  5.36325  4.09897    252 - -
          2.68618  4.42225  2.77519  2.73123  3.46354  2.40513  3.72494  3.29354  2.67741  2.69355  4.24690  2.90347  2.73739  3.18146  2.89801  2.37887  2.77519  2.98518  4.58477  3.61503
          0.03603  3.73726  4.45961  0.61958  0.77255  0.64811  0.74031
    244   2.86099  4.69916  3.33866  2.88604  4.01932  3.36782  3.74241  3.55611  2.20756  3.09730  4.10653  3.25350  3.88193  2.97435  1.20848  2.95484  3.13951  3.28730  5.16072  3.98142    253 - -
          2.68618  4.42225  2.77519  2.73123  3.46354  2.40513  3.72494  3.29354  2.67741  2.69355  4.24690  2.90347  2.73739  3.18146  2.89801  2.37887  2.77519  2.98518  4.58477  3.61503
          0.03603  3.73726  4.45961  0.61958  0.77255  0.64811  0.74031
    245   2.73477  5.08832  1.70811  2.09215  4.40852  3.11167  3.67479  3.95055  2.65919  3.52335  4.38843  2.07633  3.72734  2.85950  3.19341  2.68035  3.04302  3.55293  5.65671  4.20441    254 - -
          2.68602  4.42236  2.77530  2.73134  3.46365  2.40503  3.72430  3.29365  2.67752  2.69339  4.24700  2.90357  2.73750  3.18157  2.89778  2.37898  2.77501  2.98529  4.58488  3.61514
          0.21257  1.71519  4.45961  1.40988  0.27994  0.64811  0.74031
    246   1.76083  4.17068  3.12720  2.85488  4.00662  2.94601  3.97728  3.28985  2.89667  3.04560  3.96775  3.12928  2.24227  3.24260  3.21836  2.41010  2.68504  2.89616  5.38013  4.14099    261 - -
          2.68618  4.42225  2.77519  2.73123  3.46354  2.40513  3.72494  3.29354  2.67741  2.69355  4.24690  2.90347  2.73739  3.18146  2.89801  2.37887  2.77519  2.98518  4.58477  3.61503
          0.03603  3.73726  4.45961  0.61958  0.77255  0.64811  0.74031
    247   2.25791  4.17340  3.09718  2.91207  3.94284  2.90615  4.02304  3.44952  2.97612  3.18256  4.12439  3.15547  3.63489  3.33773  3.26270  1.31574  2.72884  3.01502  5.32769  4.02682    262 - -
          2.68618  4.42225  2.77519  2.73123  3.46354  2.40513  3.72494  3.29354  2.67741  2.69355  4.24690  2.90347  2.73739  3.18146  2.89801  2.37887  2.77519  2.98518  4.58477  3.61503
          0.03603  3.73726  4.45961  0.61958  0.77255  0.64811  0.74031
    248   2.39667  4.22164  3.36552  2.98617  3.65917  3.18518  3.98632  2.74536  2.91830  2.59293  3.64485  3.28079  2.40199  3.28701  3.22620  2.60548  2.77859  1.98462  5.17040  3.90742    263 - -
          2.68618  4.42225  2.77519  2.73123  3.46354  2.40513  3.72494  3.29354  2.67741  2.69355  4.24690  2.90347  2.73739  3.18146  2.89801  2.37887  2.77519  2.98518  4.58477  3.61503
          0.03603  3.73726  4.45961  0.61958  0.77255  0.64811  0.74031
    249   2.74347  4.95480  2.50500  1.83205  4.05171  3.27289  2.59499  3.67358  2.37215  3.23368  4.10970  2.80805  3.78881  2.79970  2.75620  2.72927  2.99684  3.34754  5.31788  3.92078    264 - -
          2.68618  4.42225  2.77519  2.73123  3.46354  2.40513  3.72494  3.29354  2.67741  2.69355  4.24690  2.90347  2.73739  3.18146  2.89801  2.37887  2.77519  2.98518  4.58477  3.61503
          0.03603  3.73726  4.45961  0.61958  0.77255  0.64811  0.74031
    250   2.25791  4.17340  3.09718  2.91207  3.94284  2.90615  4.02304  3.44952  2.97612  3.18256  4.12439  3.15547  3.63489  3.33773  3.26270  1.31574  2.72884  3.01502  5.32769  4.02682    265 - -
          2.68618  4.42225  2.77519  2.73123  3.46354  2.40513  3.72494  3.29354  2.67741  2.69355  4.24690  2.90347  2.73739  3.18146  2.89801  2.37887  2.77519  2.98518  4.58477  3.61503
          0.03603  3.73726  4.45961  0.61958  0.77255  0.64811  0.74031
    251   2.92527  4.38924  4.13099  3.74645  3.28861  3.90943  4.50319  1.26437  3.57127  1.90988  3.25255  4.01078  4.35899  3.93714  3.78353  3.39645  3.22927  1.86044  5.14695  3.86935    266 - -
          2.68618  4.42225  2.77519  2.73123  3.46354  2.40513  3.72494  3.29354  2.67741  2.69355  4.24690  2.90347  2.73739  3.18146  2.89801  2.37887  2.77519  2.98518  4.58477  3.61503
          0.03603  3.73726  4.45961  0.61958  0.77255  0.64811  0.74031
    252   2.86299  4.69577  3.00864  2.76035  3.20083  3.34231  1.46399  3.54392  2.60782  3.05310  4.08980  3.17304  3.89038  3.12644  2.87902  2.93651  3.16404  3.28222  4.66701  3.15670    267 - -
          2.68618  4.42225  2.77519  2.73123  3.46354  2.40513  3.72494  3.29354  2.67741  2.69355  4.24690  2.90347  2.73739  3.18146  2.89801  2.37887  2.77519  2.98518  4.58477  3.61503
          0.03603  3.73726  4.45961  0.61958  0.77255  0.64811  0.74031
    253   2.51226  4.29461  3.15746  3.04296  4.17555  0.97248  4.16647  3.74667  3.20489  3.41716  4.39630  3.32322  3.68141  3.54095  3.45088  2.68132  2.98324  3.30196  5.30154  4.27473    268 - -
          2.68618  4.42225  2.77519  2.73123  3.46354  2.40513  3.72494  3.29354  2.67741  2.69355  4.24690  2.90347  2.73739  3.18146  2.89801  2.37887  2.77519  2.98518  4.58477  3.61503
          0.03603  3.73726  4.45961  0.61958  0.77255  0.64811  0.74031
    254   2.25791  4.17340  3.09718  2.91207  3.94284  2.90615  4.02304  3.44952  2.97612  3.18256  4.12439  3.15547  3.63489  3.33773  3.26270  1.31574  2.72884  3.01502  5.32769  4.02682    269 - -
          2.68618  4.42225  2.77519  2.73123  3.46354  2.40513  3.72494  3.29354  2.67741  2.69355  4.24690  2.90347  2.73739  3.18146  2.89801  2.37887  2.77519  2.98518  4.58477  3.61503
          0.03603  3.73726  4.45961  0.61958  0.77255  0.64811  0.74031
    255   3.00745  4.51304  3.96826  3.61351  3.09321  3.80362  4.31176  2.29762  3.38232  1.06289  3.16938  3.90118  4.26642  3.78354  3.57820  3.36698  3.31030  2.29859  4.91750  3.60786    270 - -
          2.68618  4.42225  2.77519  2.73123  3.46354  2.40513  3.72494  3.29354  2.67741  2.69355  4.24690  2.90347  2.73739  3.18146  2.89801  2.37887  2.77519  2.98518  4.58477  3.61503
          0.03603  3.73726  4.45961  0.61958  0.77255  0.64811  0.74031
    256   3.00745  4.51304  3.96826  3.61351  3.09321  3.80362  4.31176  2.29762  3.38232  1.06289  3.16938  3.90118  4.26642  3.78354  3.57820  3.36698  3.31030  2.29859  4.91750  3.60786    271 - -
          2.68618  4.42225  2.77519  2.73123  3.46354  2.40513  3.72494  3.29354  2.67741  2.69355  4.24690  2.90347  2.73739  3.18146  2.89801  2.37887  2.77519  2.98518  4.58477  3.61503
          0.03603  3.73726  4.45961  0.61958  0.77255  0.64811  0.74031
    257   1.22878  4.13412  3.33163  3.12285  3.92295  2.96085  4.15997  3.02934  3.13558  2.91606  3.96819  3.30471  3.68779  3.49093  3.39214  2.48827  2.75647  2.70799  5.36419  4.15027    272 - -
          2.68618  4.42225  2.77519  2.73123  3.46354  2.40513  3.72494  3.29354  2.67741  2.69355  4.24690  2.90347  2.73739  3.18146  2.89801  2.37887  2.77519  2.98518  4.58477  3.61503
          0.03603  3.73726  4.45961  0.61958  0.77255  0.64811  0.74031
    258   2.89274  4.38856  4.15106  3.67122  3.20827  3.95584  4.42792  1.99439  3.48973  1.47056  3.12609  3.95726  4.35287  3.82488  3.72524  3.33765  3.17680  1.62759  5.09679  3.84001    273 - -
          2.68618  4.42225  2.77519  2.73123  3.46354  2.40513  3.72494  3.29354  2.67741  2.69355  4.24690  2.90347  2.73739  3.18146  2.89801  2.37887  2.77519  2.98518  4.58477  3.61503
          0.03603  3.73726  4.45961  0.61958  0.77255  0.64811  0.74031
    259   1.59028  4.08729  3.14671  2.92938  4.11184  2.03536  4.05854  3.42809  3.03395  3.19934  4.08001  3.14212  3.58771  3.34107  3.34067  2.33550  2.63762  2.95938  5.46273  4.24638    274 - -
          2.68618  4.42225  2.77519  2.73123  3.46354  2.40513  3.72494  3.29354  2.67741  2.69355  4.24690  2.90347  2.73739  3.18146  2.89801  2.37887  2.77519  2.98518  4.58477  3.61503
          0.03603  3.73726  4.45961  0.61958  0.77255  0.64811  0.74031
    260   2.84497  4.91256  2.44840  1.23618  4.24346  3.19300  3.77573  3.67041  2.63966  3.31234  4.29840  2.87283  3.79294  2.99825  3.02963  2.84529  3.15027  3.37061  5.44143  4.17003    275 - -
          2.68618  4.42225  2.77519  2.73123  3.46354  2.40513  3.72494  3.29354  2.67741  2.69355  4.24690  2.90347  2.73739  3.18146  2.89801  2.37887  2.77519  2.98518  4.58477  3.61503
          0.03603  3.73726  4.45961  0.61958  0.77255  0.64811  0.74031
    261   3.00745  4.51304  3.96826  3.61351  3.09321  3.80362  4.31176  2.29762  3.38232  1.06289  3.16938  3.90118  4.26642  3.78354  3.57820  3.36698  3.31030  2.29859  4.91750  3.60786    276 - -
          2.68618  4.42225  2.77519  2.73123  3.46354  2.40513  3.72494  3.29354  2.67741  2.69355  4.24690  2.90347  2.73739  3.18146  2.89801  2.37887  2.77519  2.98518  4.58477  3.61503
          0.03603  3.73726  4.45961  0.61958  0.77255  0.64811  0.74031
    262   3.00745  4.51304  3.96826  3.61351  3.09321  3.80362  4.31176  2.29762  3.38232  1.06289  3.16938  3.90118  4.26642  3.78354  3.57820  3.36698  3.31030  2.29859  4.91750  3.60786    277 - -
          2.68618  4.42225  2.77519  2.73123  3.46354  2.40513  3.72494  3.29354  2.67741  2.69355  4.24690  2.90347  2.73739  3.18146  2.89801  2.37887  2.77519  2.98518  4.58477  3.61503
          0.03603  3.73726  4.45961  0.61958  0.77255  0.64811  0.74031
    263   2.78981  4.87325  3.04412  2.57187  4.15879  3.42740  3.57013  3.61641  2.02444  3.13175  4.03044  3.01607  3.86319  2.10325  1.89932  2.81714  3.01152  3.31614  5.27019  4.01019    278 - -
          2.68618  4.42225  2.77519  2.73123  3.46354  2.40513  3.72494  3.29354  2.67741  2.69355  4.24690  2.90347  2.73739  3.18146  2.89801  2.37887  2.77519  2.98518  4.58477  3.61503
          0.03603  3.73726  4.45961  0.61958  0.77255  0.64811  0.74031
    264   2.69567  4.80872  2.64322  2.39171  3.68756  3.27481  2.44483  3.60540  2.41178  3.16920  4.06059  2.25443  3.79958  2.85839  2.77082  2.71655  2.97210  3.27793  5.06795  3.59542    279 - -
          2.68618  4.42225  2.77519  2.73123  3.46354  2.40513  3.72494  3.29354  2.67741  2.69355  4.24690  2.90347  2.73739  3.18146  2.89801  2.37887  2.77519  2.98518  4.58477  3.61503
          0.03603  3.73726  4.45961  0.61958  0.77255  0.64811  0.74031
    265   2.34961  4.19236  3.31638  3.06879  3.85709  3.03430  4.09529  2.96825  3.00897  2.83609  3.90040  3.29647  3.72941  3.41224  3.27088  2.54997  1.42493  2.67803  5.30749  4.07538    280 - -
          2.68618  4.42225  2.77519  2.73123  3.46354  2.40513  3.72494  3.29354  2.67741  2.69355  4.24690  2.90347  2.73739  3.18146  2.89801  2.37887  2.77519  2.98518  4.58477  3.61503
          0.03603  3.73726  4.45961  0.61958  0.77255  0.64811  0.74031
    266   2.51226  4.29461  3.15746  3.04296  4.17555  0.97248  4.16647  3.74667  3.20489  3.41716  4.39630  3.32322  3.68141  3.54095  3.45088  2.68132  2.98324  3.30196  5.30154  4.27473    281 - -
          2.68618  4.42225  2.77519  2.73123  3.46354  2.40513  3.72494  3.29354  2.67741  2.69355  4.24690  2.90347  2.73739  3.18146  2.89801  2.37887  2.77519  2.98518  4.58477  3.61503
          0.03603  3.73726  4.45961  0.61958  0.77255  0.64811  0.74031
    267   2.84497  4.91256  2.44840  1.23618  4.24346  3.19300  3.77573  3.67041  2.63966  3.31234  4.29840  2.87283  3.79294  2.99825  3.02963  2.84529  3.15027  3.37061  5.44143  4.17003    282 - -
          2.68618  4.42225  2.77519  2.73123  3.46354  2.40513  3.72494  3.29354  2.67741  2.69355  4.24690  2.90347  2.73739  3.18146  2.89801  2.37887  2.77519  2.98518  4.58477  3.61503
          0.03603  3.73726  4.45961  0.61958  0.77255  0.64811  0.74031
    268   3.09304  4.53719  4.04991  3.74350  1.26324  3.80506  3.83080  2.63904  3.65491  2.04374  3.39343  3.86896  4.27083  3.86219  3.80808  3.36698  3.39626  2.61864  4.12949  2.51735    283 - -
          2.68618  4.42225  2.77519  2.73123  3.46354  2.40513  3.72494  3.29354  2.67741  2.69355  4.24690  2.90347  2.73739  3.18146  2.89801  2.37887  2.77519  2.98518  4.58477  3.61503
          0.03603  3.73726  4.45961  0.61958  0.77255  0.64811  0.74031
    269   2.86909  4.44189  3.90551  3.49349  3.15986  3.73195  4.26027  2.32251  3.26699  1.78007  1.66571  3.78623  4.19621  3.66072  3.48728  3.20182  3.17406  2.31148  4.97964  3.72639    284 - -
          2.68618  4.42225  2.77519  2.73123  3.46354  2.40513  3.72494  3.29354  2.67741  2.69355  4.24690  2.90347  2.73739  3.18146  2.89801  2.37887  2.77519  2.98518  4.58477  3.61503
          0.03603  3.73726  4.45961  0.61958  0.77255  0.64811  0.74031
    270   3.00916  4.48810  4.20026  3.67284  3.03696  4.08646  4.38756  2.14024  3.46008  1.28275  2.27004  3.99527  4.39431  3.77293  3.68223  3.43489  3.25461  2.18242  4.98333  3.77930    285 - -
          2.68618  4.42225  2.77519  2.73123  3.46354  2.40513  3.72494  3.29354  2.67741  2.69355  4.24690  2.90347  2.73739  3.18146  2.89801  2.37887  2.77519  2.98518  4.58477  3.61503
          0.03603  3.73726  4.45961  0.61958  0.77255  0.64811  0.74031
    271   1.61829  4.06712  3.20950  2.95999  4.05115  2.85458  4.04965  3.34976  3.00994  3.14047  4.02665  3.15408  3.58994  3.33300  3.31078  1.80526  2.61589  2.89863  5.43497  4.19315    286 - -
          2.68618  4.42225  2.77519  2.73123  3.46354  2.40513  3.72494  3.29354  2.67741  2.69355  4.24690  2.90347  2.73739  3.18146  2.89801  2.37887  2.77519  2.98518  4.58477  3.61503
          0.03603  3.73726  4.45961  0.61958  0.77255  0.64811  0.74031
    272   2.86099  4.69916  3.33866  2.88604  4.01932  3.36782  3.74241  3.55611  2.20756  3.09730  4.10653  3.25350  3.88193  2.97435  1.20848  2.95484  3.13951  3.28730  5.16072  3.98142    287 - -
          2.68618  4.42225  2.77519  2.73123  3.46354  2.40513  3.72494  3.29354  2.67741  2.69355  4.24690  2.90347  2.73739  3.18146  2.89801  2.37887  2.77519  2.98518  4.58477  3.61503
          0.03603  3.73726  4.45961  0.61958  0.77255  0.64811  0.74031
    273   3.06153  4.60544  3.64184  3.35089  2.32006  3.67492  3.57176  3.09035  3.21221  2.57815  3.78145  3.56367  4.15466  3.55118  3.42171  3.21012  3.34914  2.95531  3.95686  1.22512    288 - -
          2.68618  4.42225  2.77519  2.73123  3.46354  2.40513  3.72494  3.29354  2.67741  2.69355  4.24690  2.90347  2.73739  3.18146  2.89801  2.37887  2.77519  2.98518  4.58477  3.61503
          0.03603  3.73726  4.45961  0.61958  0.77255  0.64811  0.74031
    274   2.86211  4.92672  3.20495  2.65001  4.30423  3.48966  3.54846  3.68200  1.56857  3.19560  4.08201  3.06796  3.89821  2.70276  1.78387  2.88485  3.06105  3.37910  5.29722  4.09348    289 - -
          2.68618  4.42225  2.77519  2.73123  3.46354  2.40513  3.72494  3.29354  2.67741  2.69355  4.24690  2.90347  2.73739  3.18146  2.89801  2.37887  2.77519  2.98518  4.58477  3.61503
          0.03603  3.73726  4.45961  0.61958  0.77255  0.64811  0.74031
    275   2.84497  4.91256  2.44840  1.23618  4.24346  3.19300  3.77573  3.67041  2.63966  3.31234  4.29840  2.87283  3.79294  2.99825  3.02963  2.84529  3.15027  3.37061  5.44143  4.17003    290 - -
          2.68618  4.42225  2.77519  2.73123  3.46354  2.40513  3.72494  3.29354  2.67741  2.69355  4.24690  2.90347  2.73739  3.18146  2.89801  2.37887  2.77519  2.98518  4.58477  3.61503
          0.03603  3.73726  4.45961  0.61958  0.77255  0.64811  0.74031
    276   2.70188  4.28763  3.93225  3.59694  3.45672  3.57692  4.42362  2.07777  3.46223  2.17210  3.44886  3.80667  4.14901  3.83443  3.68653  3.07649  3.06938  1.21668  5.21608  3.93653    291 - -
          2.68618  4.42225  2.77519  2.73123  3.46354  2.40513  3.72494  3.29354  2.67741  2.69355  4.24690  2.90347  2.73739  3.18146  2.89801  2.37887  2.77519  2.98518  4.58477  3.61503
          0.03603  3.73726  4.45961  0.61958  0.77255  0.64811  0.74031
    277   1.93173  4.15184  3.68098  3.30280  3.65427  3.26922  4.22772  2.32528  3.22011  2.44681  3.57348  3.50315  3.90045  3.56164  3.49284  2.69788  2.81597  1.67331  5.28237  4.04490    292 - -
          2.68618  4.42225  2.77519  2.73123  3.46354  2.40513  3.72494  3.29354  2.67741  2.69355  4.24690  2.90347  2.73739  3.18146  2.89801  2.37887  2.77519  2.98518  4.58477  3.61503
          0.03603  3.73726  4.45961  0.61958  0.77255  0.64811  0.74031
    278   2.80290  5.23983  1.73756  1.62754  4.52682  3.13027  3.65985  4.00179  2.64248  3.56277  4.43145  2.62242  3.73810  2.83453  3.19217  2.71745  3.09028  3.61717  5.73207  4.28056    293 - -
          2.68618  4.42225  2.77519  2.73123  3.46354  2.40513  3.72494  3.29354  2.67741  2.69355  4.24690  2.90347  2.73739  3.18146  2.89801  2.37887  2.77519  2.98518  4.58477  3.61503
          0.03603  3.73726  4.45961  0.61958  0.77255  0.64811  0.74031
    279   2.56789  4.41018  3.12937  2.75501  3.54579  3.36151  3.81076  2.22068  2.69438  2.62615  3.63712  2.33936  3.86975  3.09958  3.03007  2.73856  2.86816  2.52954  5.03539  3.68756    294 - -
          2.68618  4.42225  2.77519  2.73123  3.46354  2.40513  3.72494  3.29354  2.67741  2.69355  4.24690  2.90347  2.73739  3.18146  2.89801  2.37887  2.77519  2.98518  4.58477  3.61503
          0.03603  3.73726  4.45961  0.61958  0.77255  0.64811  0.74031
    280   2.70188  4.28763  3.93225  3.59694  3.45672  3.57692  4.42362  2.07777  3.46223  2.17210  3.44886  3.80667  4.14901  3.83443  3.68653  3.07649  3.06938  1.21668  5.21608  3.93653    295 - -
          2.68618  4.42225  2.77519  2.73123  3.46354  2.40513  3.72494  3.29354  2.67741  2.69355  4.24690  2.90347  2.73739  3.18146  2.89801  2.37887  2.77519  2.98518  4.58477  3.61503
          0.03603  3.73726  4.45961  0.61958  0.77255  0.64811  0.74031
    281   3.06993  4.50452  4.24646  3.77447  1.95543  4.08553  4.05794  2.29173  3.63541  1.39907  3.03226  3.98433  4.40616  3.84137  3.82373  3.45086  3.31707  2.32698  4.41195  2.89431    296 - -
          2.68618  4.42225  2.77519  2.73123  3.46354  2.40513  3.72494  3.29354  2.67741  2.69355  4.24690  2.90347  2.73739  3.18146  2.89801  2.37887  2.77519  2.98518  4.58477  3.61503
          0.03603  3.73726  4.45961  0.61958  0.77255  0.64811  0.74031
    282   2.67495  4.88915  2.08513  2.30583  4.19496  3.24967  3.62167  3.66891  2.37621  3.24508  4.10319  2.82769  3.76125  2.79126  2.10699  2.67437  2.94065  3.32248  5.39560  4.05280    297 - -
          2.68618  4.42225  2.77519  2.73123  3.46354  2.40513  3.72494  3.29354  2.67741  2.69355  4.24690  2.90347  2.73739  3.18146  2.89801  2.37887  2.77519  2.98518  4.58477  3.61503
          0.03603  3.73726  4.45961  0.61958  0.77255  0.64811  0.74031
    283   3.06153  4.60544  3.64184  3.35089  2.32006  3.67492  3.57176  3.09035  3.21221  2.57815  3.78145  3.56367  4.15466  3.55118  3.42171  3.21012  3.34914  2.95531  3.95686  1.22512    298 - -
          2.68618  4.42225  2.77519  2.73123  3.46354  2.40513  3.72494  3.29354  2.67741  2.69355  4.24690  2.90347  2.73739  3.18146  2.89801  2.37887  2.77519  2.98518  4.58477  3.61503
          0.03603  3.73726  4.45961  0.61958  0.77255  0.64811  0.74031
    284   2.73483  4.61718  3.22295  2.74415  3.69037  3.48801  3.70274  2.97133  1.85907  2.13922  3.68315  3.16502  3.92131  2.93043  2.56987  2.85828  2.97653  2.77945  5.08736  3.79787    299 - -
          2.68618  4.42225  2.77519  2.73123  3.46354  2.40513  3.72494  3.29354  2.67741  2.69355  4.24690  2.90347  2.73739  3.18146  2.89801  2.37887  2.77519  2.98518  4.58477  3.61503
          0.03603  3.73726  4.45961  0.61958  0.77255  0.64811  0.74031
    285   2.73157  5.05324  1.84923  2.17002  4.35848  3.19619  3.63127  3.81470  2.00806  3.38932  4.24608  2.72159  3.75049  2.79879  2.92529  2.69025  3.00385  3.45138  5.55216  4.16251    300 - -
          2.68618  4.42225  2.77519  2.73123  3.46354  2.40513  3.72494  3.29354  2.67741  2.69355  4.24690  2.90347  2.73739  3.18146  2.89801  2.37887  2.77519  2.98518  4.58477  3.61503
          0.03603  3.73726  4.45961  0.61958  0.77255  0.64811  0.74031
    286   2.53913  4.55358  2.83221  2.53098  3.66407  3.20618  2.60246  3.44312  2.50736  3.05357  3.94304  2.97032  3.76182  2.93958  2.85504  2.02503  2.86037  3.10520  5.05955  3.63270    301 - -
          2.68618  4.42225  2.77519  2.73123  3.46354  2.40513  3.72494  3.29354  2.67741  2.69355  4.24690  2.90347  2.73739  3.18146  2.89801  2.37887  2.77519  2.98518  4.58477  3.61503
          0.03603  3.73726  4.45961  0.61958  0.77255  0.64811  0.74031
    287   2.86211  4.92672  3.20495  2.65001  4.30423  3.48966  3.54846  3.68200  1.56857  3.19560  4.08201  3.06796  3.89821  2.70276  1.78387  2.88485  3.06105  3.37910  5.29722  4.09348    302 - -
          2.68618  4.42225  2.77519  2.73123  3.46354  2.40513  3.72494  3.29354  2.67741  2.69355  4.24690  2.90347  2.73739  3.18146  2.89801  2.37887  2.77519  2.98518  4.58477  3.61503
          0.03603  3.73726  4.45961  0.61958  0.77255  0.64811  0.74031
    288   2.80290  5.23983  1.73756  1.62754  4.52682  3.13027  3.65985  4.00179  2.64248  3.56277  4.43145  2.62242  3.73810  2.83453  3.19217  2.71745  3.09028  3.61717  5.73207  4.28056    303 - -
          2.68618  4.42225  2.77519  2.73123  3.46354  2.40513  3.72494  3.29354  2.67741  2.69355  4.24690  2.90347  2.73739  3.18146  2.89801  2.37887  2.77519  2.98518  4.58477  3.61503
          0.03603  3.73726  4.45961  0.61958  0.77255  0.64811  0.74031
    289   2.80922  4.95205  2.85866  2.47678  4.26624  3.39575  3.56949  3.68885  1.68482  3.21139  4.09745  2.94829  3.85102  2.18817  2.32020  2.81292  3.03126  3.37628  5.34735  4.07904    304 - -
          2.68618  4.42225  2.77519  2.73123  3.46354  2.40513  3.72494  3.29354  2.67741  2.69355  4.24690  2.90347  2.73739  3.18146  2.89801  2.37887  2.77519  2.98518  4.58477  3.61503
          0.03603  3.73726  4.45961  0.61958  0.77255  0.64811  0.74031
    290   2.60336  4.49887  3.01885  2.68182  3.51252  3.33014  3.75006  2.98425  2.60364  2.16000  3.72884  2.25849  3.85041  3.04294  2.93072  2.73501  2.90488  2.75429  4.98942  3.59132    305 - -
          2.68618  4.42225  2.77519  2.73123  3.46354  2.40513  3.72494  3.29354  2.67741  2.69355  4.24690  2.90347  2.73739  3.18146  2.89801  2.37887  2.77519  2.98518  4.58477  3.61503
          0.03603  3.73726  4.45961  0.61958  0.77255  0.64811  0.74031
    291   2.90203  4.33135  4.32358  3.83571  3.36088  4.07072  4.61305  1.49121  3.69790  1.90479  3.21679  4.10383  4.45082  4.00634  3.93510  3.44984  3.18342  1.44928  5.26844  4.04049    306 - -
          2.68618  4.42225  2.77519  2.73123  3.46354  2.40513  3.72494  3.29354  2.67741  2.69355  4.24690  2.90347  2.73739  3.18146  2.89801  2.37887  2.77519  2.98518  4.58477  3.61503
          0.03603  3.73726  4.45961  0.61958  0.77255  0.64811  0.74031
    292   2.86099  4.69916  3.33866  2.88604  4.01932  3.36782  3.74241  3.55611  2.20756  3.09730  4.10653  3.25350  3.88193  2.97435  1.20848  2.95484  3.13951  3.28730  5.16072  3.98142    307 - -
          2.68618  4.42225  2.77519  2.73123  3.46354  2.40513  3.72494  3.29354  2.67741  2.69355  4.24690  2.90347  2.73739  3.18146  2.89801  2.37887  2.77519  2.98518  4.58477  3.61503
          0.03603  3.73726  4.45961  0.61958  0.77255  0.64811  0.74031
    293   2.86099  4.69916  3.33866  2.88604  4.01932  3.36782  3.74241  3.55611  2.20756  3.09730  4.10653  3.25350  3.88193  2.97435  1.20848  2.95484  3.13951  3.28730  5.16072  3.98142    308 - -
          2.68618  4.42225  2.77519  2.73123  3.46354  2.40513  3.72494  3.29354  2.67741  2.69355  4.24690  2.90347  2.73739  3.18146  2.89801  2.37887  2.77519  2.98518  4.58477  3.61503
          0.03603  3.73726  4.45961  0.61958  0.77255  0.64811  0.74031
    294   1.61829  4.06712  3.20950  2.95999  4.05115  2.85458  4.04965  3.34976  3.00994  3.14047  4.02665  3.15408  3.58994  3.33300  3.31078  1.80526  2.61589  2.89863  5.43497  4.19315    309 - -
          2.68618  4.42225  2.77519  2.73123  3.46354  2.40513  3.72494  3.29354  2.67741  2.69355  4.24690  2.90347  2.73739  3.18146  2.89801  2.37887  2.77519  2.98518  4.58477  3.61503
          0.03603  3.73726  4.45961  0.61958  0.77255  0.64811  0.74031
    295   2.89419  4.32759  4.31193  3.82411  3.36833  4.05882  4.60531  1.54052  3.68736  1.91818  3.22580  4.09249  4.44300  3.99758  3.92670  3.43762  3.17676  1.40464  5.26977  4.03970    310 - -
          2.68618  4.42225  2.77519  2.73123  3.46354  2.40513  3.72494  3.29354  2.67741  2.69355  4.24690  2.90347  2.73739  3.18146  2.89801  2.37887  2.77519  2.98518  4.58477  3.61503
          0.03603  3.73726  4.45961  0.61958  0.77255  0.64811  0.74031
    296   2.62283  4.25869  3.75762  3.30760  3.47189  3.57339  4.19752  1.74869  3.16975  2.20436  3.38391  3.60157  4.07752  3.53929  3.44722  2.95519  2.30037  1.99641  5.15702  3.91471    311 - -
          2.68618  4.42225  2.77519  2.73123  3.46354  2.40513  3.72494  3.29354  2.67741  2.69355  4.24690  2.90347  2.73739  3.18146  2.89801  2.37887  2.77519  2.98518  4.58477  3.61503
          0.03603  3.73726  4.45961  0.61958  0.77255  0.64811  0.74031
    297   2.55498  4.56971  2.83098  2.52975  3.63854  3.21852  2.46561  3.44566  2.49608  3.05266  3.94543  2.97110  3.76943  2.93552  2.84067  2.11569  2.87179  3.11186  5.03899  3.60326    312 - -
          2.68618  4.42225  2.77519  2.73123  3.46354  2.40513  3.72494  3.29354  2.67741  2.69355  4.24690  2.90347  2.73739  3.18146  2.89801  2.37887  2.77519  2.98518  4.58477  3.61503
          0.03603  3.73726  4.45961  0.61958  0.77255  0.64811  0.74031
    298   3.00745  4.51304  3.96826  3.61351  3.09321  3.80362  4.31176  2.29762  3.38232  1.06289  3.16938  3.90118  4.26642  3.78354  3.57820  3.36698  3.31030  2.29859  4.91750  3.60786    313 - -
          2.68618  4.42225  2.77519  2.73123  3.46354  2.40513  3.72494  3.29354  2.67741  2.69355  4.24690  2.90347  2.73739  3.18146  2.89801  2.37887  2.77519  2.98518  4.58477  3.61503
          0.03603  3.73726  4.45961  0.61958  0.77255  0.64811  0.74031
    299   3.00745  4.51304  3.96826  3.61351  3.09321  3.80362  4.31176  2.29762  3.38232  1.06289  3.16938  3.90118  4.26642  3.78354  3.57820  3.36698  3.31030  2.29859  4.91750  3.60786    314 - -
          2.68618  4.42225  2.77519  2.73123  3.46354  2.40513  3.72494  3.29354  2.67741  2.69355  4.24690  2.90347  2.73739  3.18146  2.89801  2.37887  2.77519  2.98518  4.58477  3.61503
          0.03603  3.73726  4.45961  0.61958  0.77255  0.64811  0.74031
    300   2.58950  4.36320  3.18309  3.00719  4.00366  3.05863  4.09169  3.51880  3.05361  3.15882  4.20697  3.32479  1.12294  3.44694  3.31007  2.75410  3.02181  3.17937  5.22296  4.12441    315 - -
          2.68618  4.42225  2.77519  2.73123  3.46354  2.40513  3.72494  3.29354  2.67741  2.69355  4.24690  2.90347  2.73739  3.18146  2.89801  2.37887  2.77519  2.98518  4.58477  3.61503
          0.03603  3.73726  4.45961  0.61958  0.77255  0.64811  0.74031
    301   2.86099  4.69916  3.33866  2.88604  4.01932  3.36782  3.74241  3.55611  2.20756  3.09730  4.10653  3.25350  3.88193  2.97435  1.20848  2.95484  3.13951  3.28730  5.16072  3.98142    316 - -
          2.68618  4.42225  2.77519  2.73123  3.46354  2.40513  3.72494  3.29354  2.67741  2.69355  4.24690  2.90347  2.73739  3.18146  2.89801  2.37887  2.77519  2.98518  4.58477  3.61503
          0.03603  3.73726  4.45961  0.61958  0.77255  0.64811  0.74031
    302   2.95570  4.40649  4.25133  3.71981  3.13300  4.08762  4.44788  1.71030  3.55073  1.62848  2.22658  4.02662  4.40309  3.83772  3.77595  3.43020  3.20522  1.98733  5.05860  3.87821    317 - -
          2.68618  4.42225  2.77519  2.73123  3.46354  2.40513  3.72494  3.29354  2.67741  2.69355  4.24690  2.90347  2.73739  3.18146  2.89801  2.37887  2.77519  2.98518  4.58477  3.61503
          0.03603  3.73726  4.45961  0.61958  0.77255  0.64811  0.74031
    303   1.22878  4.13412  3.33163  3.12285  3.92295  2.96085  4.15997  3.02934  3.13558  2.91606  3.96819  3.30471  3.68779  3.49093  3.39214  2.48827  2.75647  2.70799  5.36419  4.15027    318 - -
          2.68618  4.42225  2.77519  2.73123  3.46354  2.40513  3.72494  3.29354  2.67741  2.69355  4.24690  2.90347  2.73739  3.18146  2.89801  2.37887  2.77519  2.98518  4.58477  3.61503
          0.03603  3.73726  4.45961  0.61958  0.77255  0.64811  0.74031
    304   1.95872  4.47639  2.92859  2.60254  3.68218  3.21165  2.60994  3.28499  2.54883  2.93911  3.85476  3.02305  3.76702  2.98195  2.88646  2.62210  2.83808  2.97539  5.08009  3.70288    319 - -
          2.68618  4.42225  2.77519  2.73123  3.46354  2.40513  3.72494  3.29354  2.67741  2.69355  4.24690  2.90347  2.73739  3.18146  2.89801  2.37887  2.77519  2.98518  4.58477  3.61503
          0.03603  3.73726  4.45961  0.61958  0.77255  0.64811  0.74031
    305   3.09304  4.53719  4.04991  3.74350  1.26324  3.80506  3.83080  2.63904  3.65491  2.04374  3.39343  3.86896  4.27083  3.86219  3.80808  3.36698  3.39626  2.61864  4.12949  2.51735    320 - -
          2.68618  4.42225  2.77519  2.73123  3.46354  2.40513  3.72494  3.29354  2.67741  2.69355  4.24690  2.90347  2.73739  3.18146  2.89801  2.37887  2.77519  2.98518  4.58477  3.61503
          0.03603  3.73726  4.45961  0.61958  0.77255  0.64811  0.74031
    306   2.45275  4.27905  3.30089  2.92211  3.49826  3.24038  3.88834  2.82341  2.80817  2.06423  3.62647  3.24442  3.81941  3.21520  3.10776  2.01428  2.81002  2.59162  5.01707  3.67412    321 - -
          2.68618  4.42225  2.77519  2.73123  3.46354  2.40513  3.72494  3.29354  2.67741  2.69355  4.24690  2.90347  2.73739  3.18146  2.89801  2.37887  2.77519  2.98518  4.58477  3.61503
          0.03603  3.73726  4.45961  0.61958  0.77255  0.64811  0.74031
    307   2.58392  4.57633  3.05217  2.63323  4.01798  3.25419  3.69391  3.45847  2.32284  3.05660  3.95595  3.05128  2.37897  2.89537  2.03524  2.67338  2.88801  3.13140  5.24214  3.99168    322 - -
          2.68618  4.42225  2.77519  2.73123  3.46354  2.40513  3.72494  3.29354  2.67741  2.69355  4.24690  2.90347  2.73739  3.18146  2.89801  2.37887  2.77519  2.98518  4.58477  3.61503
          0.03603  3.73726  4.45961  0.61958  0.77255  0.64811  0.74031
    308   2.80290  5.23983  1.73756  1.62754  4.52682  3.13027  3.65985  4.00179  2.64248  3.56277  4.43145  2.62242  3.73810  2.83453  3.19217  2.71745  3.09028  3.61717  5.73207  4.28056    323 - -
          2.68618  4.42225  2.77519  2.73123  3.46354  2.40513  3.72494  3.29354  2.67741  2.69355  4.24690  2.90347  2.73739  3.18146  2.89801  2.37887  2.77519  2.98518  4.58477  3.61503
          0.03603  3.73726  4.45961  0.61958  0.77255  0.64811  0.74031
    309   2.86099  4.69916  3.33866  2.88604  4.01932  3.36782  3.74241  3.55611  2.20756  3.09730  4.10653  3.25350  3.88193  2.97435  1.20848  2.95484  3.13951  3.28730  5.16072  3.98142    324 - -
          2.68618  4.42225  2.77519  2.73123  3.46354  2.40513  3.72494  3.29354  2.67741  2.69355  4.24690  2.90347  2.73739  3.18146  2.89801  2.37887  2.77519  2.98518  4.58477  3.61503
          0.03603  3.73726  4.45961  0.61958  0.77255  0.64811  0.74031
    310   3.09304  4.53719  4.04991  3.74350  1.26324  3.80506  3.83080  2.63904  3.65491  2.04374  3.39343  3.86896  4.27083  3.86219  3.80808  3.36698  3.39626  2.61864  4.12949  2.51735    325 - -
          2.68618  4.42225  2.77519  2.73123  3.46354  2.40513  3.72494  3.29354  2.67741  2.69355  4.24690  2.90347  2.73739  3.18146  2.89801  2.37887  2.77519  2.98518  4.58477  3.61503
          0.03603  3.73726  4.45961  0.61958  0.77255  0.64811  0.74031
    311   1.82839  4.14173  3.64319  3.26847  3.67650  3.22254  4.20267  2.39472  3.18995  2.48847  3.60078  3.46584  3.86473  3.53106  3.46577  2.65268  2.79168  1.77600  5.28486  4.04735    326 - -
          2.68618  4.42225  2.77519  2.73123  3.46354  2.40513  3.72494  3.29354  2.67741  2.69355  4.24690  2.90347  2.73739  3.18146  2.89801  2.37887  2.77519  2.98518  4.58477  3.61503
          0.03603  3.73726  4.45961  0.61958  0.77255  0.64811  0.74031
    312   2.18206  4.11162  3.18755  2.90757  4.01345  2.90130  3.99556  3.32028  2.91599  3.09641  3.98538  3.13881  3.61318  3.26771  3.22358  1.76531  2.00825  2.89328  5.39157  4.14096    327 - -
          2.68618  4.42225  2.77519  2.73123  3.46354  2.40513  3.72494  3.29354  2.67741  2.69355  4.24690  2.90347  2.73739  3.18146  2.89801  2.37887  2.77519  2.98518  4.58477  3.61503
          0.03603  3.73726  4.45961  0.61958  0.77255  0.64811  0.74031
    313   2.74221  5.03256  2.29124  1.72755  4.34592  3.17250  3.65236  3.82125  2.50655  3.40584  4.27609  2.13567  3.75381  2.83255  2.94948  2.70513  3.02932  3.45790  5.56459  4.16598    328 - -
          2.68618  4.42225  2.77519  2.73123  3.46354  2.40513  3.72494  3.29354  2.67741  2.69355  4.24690  2.90347  2.73739  3.18146  2.89801  2.37887  2.77519  2.98518  4.58477  3.61503
          0.03603  3.73726  4.45961  0.61958  0.77255  0.64811  0.74031
    314   3.06153  4.60544  3.64184  3.35089  2.32006  3.67492  3.57176  3.09035  3.21221  2.57815  3.78145  3.56367  4.15466  3.55118  3.42171  3.21012  3.34914  2.95531  3.95686  1.22512    329 - -
          2.68618  4.42225  2.77519  2.73123  3.46354  2.40513  3.72494  3.29354  2.67741  2.69355  4.24690  2.90347  2.73739  3.18146  2.89801  2.37887  2.77519  2.98518  4.58477  3.61503
          0.03603  3.73726  4.45961  0.61958  0.77255  0.64811  0.74031
    315   3.00745  4.51304  3.96826  3.61351  3.09321  3.80362  4.31176  2.29762  3.38232  1.06289  3.16938  3.90118  4.26642  3.78354  3.57820  3.36698  3.31030  2.29859  4.91750  3.60786    330 - -
          2.68618  4.42225  2.77519  2.73123  3.46354  2.40513  3.72494  3.29354  2.67741  2.69355  4.24690  2.90347  2.73739  3.18146  2.89801  2.37887  2.77519  2.98518  4.58477  3.61503
          0.03603  3.73726  4.45961  0.61958  0.77255  0.64811  0.74031
    316   1.96722  4.52985  2.93694  2.59377  4.02671  3.21754  3.72736  3.29131  1.96752  3.01636  3.92833  3.01648  3.77123  2.93022  2.71605  2.63618  2.85789  2.97886  5.30649  4.03714    331 - -
          2.68618  4.42225  2.77519  2.73123  3.46354  2.40513  3.72494  3.29354  2.67741  2.69355  4.24690  2.90347  2.73739  3.18146  2.89801  2.37887  2.77519  2.98518  4.58477  3.61503
          0.03603  3.73726  4.45961  0.61958  0.77255  0.64811  0.74031
    317   2.67829  4.46857  3.43303  2.88809  3.54321  3.52223  3.77909  2.22308  2.45962  2.45283  3.52518  3.27515  3.94767  3.03996  2.13484  2.86193  2.93113  2.55903  5.01761  3.74467    332 - -
          2.68618  4.42225  2.77519  2.73123  3.46354  2.40513  3.72494  3.29354  2.67741  2.69355  4.24690  2.90347  2.73739  3.18146  2.89801  2.37887  2.77519  2.98518  4.58477  3.61503
          0.03603  3.73726  4.45961  0.61958  0.77255  0.64811  0.74031
    318   1.63787  2.47150  3.78715  3.40268  3.75168  2.96305  4.20384  2.76410  3.28062  2.74032  3.72485  3.42277  3.67996  3.58368  3.50552  2.41371  2.62801  2.45538  5.25052  4.05169    333 - -
          2.68618  4.42225  2.77519  2.73123  3.46354  2.40513  3.72494  3.29354  2.67741  2.69355  4.24690  2.90347  2.73739  3.18146  2.89801  2.37887  2.77519  2.98518  4.58477  3.61503
          0.03603  3.73726  4.45961  0.61958  0.77255  0.64811  0.74031
    319   2.95960  4.40144  4.27328  3.74226  3.14539  4.10333  4.46840  1.63709  3.57501  1.64036  2.33145  4.04633  4.41655  3.86038  3.79887  3.44714  3.20916  1.95397  5.07341  3.89268    334 - -
          2.68618  4.42225  2.77519  2.73123  3.46354  2.40513  3.72494  3.29354  2.67741  2.69355  4.24690  2.90347  2.73739  3.18146  2.89801  2.37887  2.77519  2.98518  4.58477  3.61503
          0.03603  3.73726  4.45961  0.61958  0.77255  0.64811  0.74031
    320   1.92306  4.63829  1.98556  2.33287  4.17521  3.09242  3.76100  3.48358  2.71237  3.22122  4.11560  2.82866  3.71016  2.96377  3.17873  2.58193  2.87921  3.12748  5.49233  4.13886    335 - -
          2.68618  4.42225  2.77519  2.73123  3.46354  2.40513  3.72494  3.29354  2.67741  2.69355  4.24690  2.90347  2.73739  3.18146  2.89801  2.37887  2.77519  2.98518  4.58477  3.61503
          0.03603  3.73726  4.45961  0.61958  0.77255  0.64811  0.74031
    321   2.90521  4.54311  3.56268  3.14496  1.80056  3.70260  2.44804  3.03828  3.03505  2.52845  3.63336  3.42134  4.11062  3.34691  3.30969  3.05008  3.15439  2.87727  3.97091  2.31555    336 - -
          2.68618  4.42225  2.77519  2.73123  3.46354  2.40513  3.72494  3.29354  2.67741  2.69355  4.24690  2.90347  2.73739  3.18146  2.89801  2.37887  2.77519  2.98518  4.58477  3.61503
          0.03603  3.73726  4.45961  0.61958  0.77255  0.64811  0.74031
    322   3.02415  4.44605  4.32490  3.81837  3.12349  4.17073  4.52040  1.64760  3.62616  1.36314  3.01797  4.11836  4.48026  3.93141  3.84271  3.53778  3.27735  1.91647  5.07792  3.84233    337 - -
          2.68618  4.42225  2.77519  2.73123  3.46354  2.40513  3.72494  3.29354  2.67741  2.69355  4.24690  2.90347  2.73739  3.18146  2.89801  2.37887  2.77519  2.98518  4.58477  3.61503
          0.03603  3.73726  4.45961  0.61958  0.77255  0.64811  0.74031
    323   3.00745  4.51304  3.96826  3.61351  3.09321  3.80362  4.31176  2.29762  3.38232  1.06289  3.16938  3.90118  4.26642  3.78354  3.57820  3.36698  3.31030  2.29859  4.91750  3.60786    338 - -
          2.68618  4.42225  2.77519  2.73123  3.46354  2.40513  3.72494  3.29354  2.67741  2.69355  4.24690  2.90347  2.73739  3.18146  2.89801  2.37887  2.77519  2.98518  4.58477  3.61503
          0.03603  3.73726  4.45961  0.61958  0.77255  0.64811  0.74031
    324   2.97738  4.40005  4.29392  3.79310  2.22799  4.08409  4.25173  1.68585  3.67430  1.68976  3.03486  4.02921  4.40538  3.88730  3.87289  3.43486  3.22712  2.05402  4.68678  3.27380    339 - -
          2.68618  4.42225  2.77519  2.73123  3.46354  2.40513  3.72494  3.29354  2.67741  2.69355  4.24690  2.90347  2.73739  3.18146  2.89801  2.37887  2.77519  2.98518  4.58477  3.61503
          0.03603  3.73726  4.45961  0.61958  0.77255  0.64811  0.74031
    325   2.70188  4.28763  3.93225  3.59694  3.45672  3.57692  4.42362  2.07777  3.46223  2.17210  3.44886  3.80667  4.14901  3.83443  3.68653  3.07649  3.06938  1.21668  5.21608  3.93653    340 - -
          2.68618  4.42225  2.77519  2.73123  3.46354  2.40513  3.72494  3.29354  2.67741  2.69355  4.24690  2.90347  2.73739  3.18146  2.89801  2.37887  2.77519  2.98518  4.58477  3.61503
          0.03603  3.73726  4.45961  0.61958  0.77255  0.64811  0.74031
    326   3.00745  4.51304  3.96826  3.61351  3.09321  3.80362  4.31176  2.29762  3.38232  1.06289  3.16938  3.90118  4.26642  3.78354  3.57820  3.36698  3.31030  2.29859  4.91750  3.60786    341 - -
          2.68618  4.42225  2.77519  2.73123  3.46354  2.40513  3.72494  3.29354  2.67741  2.69355  4.24690  2.90347  2.73739  3.18146  2.89801  2.37887  2.77519  2.98518  4.58477  3.61503
          0.03603  3.73726  4.45961  0.61958  0.77255  0.64811  0.74031
    327   2.86211  4.92672  3.20495  2.65001  4.30423  3.48966  3.54846  3.68200  1.56857  3.19560  4.08201  3.06796  3.89821  2.70276  1.78387  2.88485  3.06105  3.37910  5.29722  4.09348    342 - -
          2.68618  4.42225  2.77519  2.73123  3.46354  2.40513  3.72494  3.29354  2.67741  2.69355  4.24690  2.90347  2.73739  3.18146  2.89801  2.37887  2.77519  2.98518  4.58477  3.61503
          0.03603  3.73726  4.45961  0.61958  0.77255  0.64811  0.74031
    328   2.40678  4.41387  2.80768  2.56516  4.02836  3.06485  3.80406  3.39645  2.64931  3.12513  4.01439  2.14030  3.69605  3.03046  3.00921  2.51820  2.15302  3.02339  5.36243  4.04637    343 - -
          2.68618  4.42225  2.77519  2.73123  3.46354  2.40513  3.72494  3.29354  2.67741  2.69355  4.24690  2.90347  2.73739  3.18146  2.89801  2.37887  2.77519  2.98518  4.58477  3.61503
          0.03603  3.73726  4.45961  0.61958  0.77255  0.64811  0.74031
    329   2.58950  4.36320  3.18309  3.00719  4.00366  3.05863  4.09169  3.51880  3.05361  3.15882  4.20697  3.32479  1.12294  3.44694  3.31007  2.75410  3.02181  3.17937  5.22296  4.12441    344 - -
          2.68618  4.42225  2.77519  2.73123  3.46354  2.40513  3.72494  3.29354  2.67741  2.69355  4.24690  2.90347  2.73739  3.18146  2.89801  2.37887  2.77519  2.98518  4.58477  3.61503
          0.03603  3.73726  4.45961  0.61958  0.77255  0.64811  0.74031
    330   2.62541  4.80002  1.89181  2.26012  4.25184  3.12076  3.71862  3.71908  2.66015  3.33426  4.20869  2.78542  2.31729  2.91319  3.14012  2.63843  2.94973  3.34197  5.49886  4.14868    345 - -
          2.68618  4.42225  2.77519  2.73123  3.46354  2.40513  3.72494  3.29354  2.67741  2.69355  4.24690  2.90347  2.73739  3.18146  2.89801  2.37887  2.77519  2.98518  4.58477  3.61503
          0.03603  3.73726  4.45961  0.61958  0.77255  0.64811  0.74031
    331   2.84497  4.91256  2.44840  1.23618  4.24346  3.19300  3.77573  3.67041  2.63966  3.31234  4.29840  2.87283  3.79294  2.99825  3.02963  2.84529  3.15027  3.37061  5.44143  4.17003    346 - -
          2.68618  4.42225  2.77519  2.73123  3.46354  2.40513  3.72494  3.29354  2.67741  2.69355  4.24690  2.90347  2.73739  3.18146  2.89801  2.37887  2.77519  2.98518  4.58477  3.61503
          0.03603  3.73726  4.45961  0.61958  0.77255  0.64811  0.74031
    332   2.86099  4.69916  3.33866  2.88604  4.01932  3.36782  3.74241  3.55611  2.20756  3.09730  4.10653  3.25350  3.88193  2.97435  1.20848  2.95484  3.13951  3.28730  5.16072  3.98142    347 - -
          2.68618  4.42225  2.77519  2.73123  3.46354  2.40513  3.72494  3.29354  2.67741  2.69355  4.24690  2.90347  2.73739  3.18146  2.89801  2.37887  2.77519  2.98518  4.58477  3.61503
          0.03603  3.73726  4.45961  0.61958  0.77255  0.64811  0.74031
    333   1.67069  4.09386  3.12826  2.91744  4.12126  1.91713  4.05615  3.44465  3.03052  3.21104  4.09151  3.13585  3.58780  3.33735  3.33887  2.33776  2.64192  2.97246  5.46868  4.25113    348 - -
          2.68618  4.42225  2.77519  2.73123  3.46354  2.40513  3.72494  3.29354  2.67741  2.69355  4.24690  2.90347  2.73739  3.18146  2.89801  2.37887  2.77519  2.98518  4.58477  3.61503
          0.03603  3.73726  4.45961  0.61958  0.77255  0.64811  0.74031
    334   1.61829  4.06712  3.20950  2.95999  4.05115  2.85458  4.04965  3.34976  3.00994  3.14047  4.02665  3.15408  3.58994  3.33300  3.31078  1.80526  2.61589  2.89863  5.43497  4.19315    349 - -
          2.68618  4.42225  2.77519  2.73123  3.46354  2.40513  3.72494  3.29354  2.67741  2.69355  4.24690  2.90347  2.73739  3.18146  2.89801  2.37887  2.77519  2.98518  4.58477  3.61503
          0.03603  3.73726  4.45961  0.61958  0.77255  0.64811  0.74031
    335   1.59028  4.08729  3.14671  2.92938  4.11184  2.03536  4.05854  3.42809  3.03395  3.19934  4.08001  3.14212  3.58771  3.34107  3.34067  2.33550  2.63762  2.95938  5.46273  4.24638    350 - -
          2.68618  4.42225  2.77519  2.73123  3.46354  2.40513  3.72494  3.29354  2.67741  2.69355  4.24690  2.90347  2.73739  3.18146  2.89801  2.37887  2.77519  2.98518  4.58477  3.61503
          0.03603  3.73726  4.45961  0.61958  0.77255  0.64811  0.74031
    336   3.09304  4.53719  4.04991  3.74350  1.26324  3.80506  3.83080  2.63904  3.65491  2.04374  3.39343  3.86896  4.27083  3.86219  3.80808  3.36698  3.39626  2.61864  4.12949  2.51735    351 - -
          2.68618  4.42225  2.77519  2.73123  3.46354  2.40513  3.72494  3.29354  2.67741  2.69355  4.24690  2.90347  2.73739  3.18146  2.89801  2.37887  2.77519  2.98518  4.58477  3.61503
          0.03603  3.73726  4.45961  0.61958  0.77255  0.64811  0.74031
    337   1.82839  4.14173  3.64319  3.26847  3.67650  3.22254  4.20267  2.39472  3.18995  2.48847  3.60078  3.46584  3.86473  3.53106  3.46577  2.65268  2.79168  1.77600  5.28486  4.04735    352 - -
          2.68618  4.42225  2.77519  2.73123  3.46354  2.40513  3.72494  3.29354  2.67741  2.69355  4.24690  2.90347  2.73739  3.18146  2.89801  2.37887  2.77519  2.98518  4.58477  3.61503
          0.03603  3.73726  4.45961  0.61958  0.77255  0.64811  0.74031
    338   1.22878  4.13412  3.33163  3.12285  3.92295  2.96085  4.15997  3.02934  3.13558  2.91606  3.96819  3.30471  3.68779  3.49093  3.39214  2.48827  2.75647  2.70799  5.36419  4.15027    353 - -
          2.68618  4.42225  2.77519  2.73123  3.46354  2.40513  3.72494  3.29354  2.67741  2.69355  4.24690  2.90347  2.73739  3.18146  2.89801  2.37887  2.77519  2.98518  4.58477  3.61503
          0.03603  3.73726  4.45961  0.61958  0.77255  0.64811  0.74031
    339   3.00745  4.51304  3.96826  3.61351  3.09321  3.80362  4.31176  2.29762  3.38232  1.06289  3.16938  3.90118  4.26642  3.78354  3.57820  3.36698  3.31030  2.29859  4.91750  3.60786    354 - -
          2.68618  4.42225  2.77519  2.73123  3.46354  2.40513  3.72494  3.29354  2.67741  2.69355  4.24690  2.90347  2.73739  3.18146  2.89801  2.37887  2.77519  2.98518  4.58477  3.61503
          0.03603  3.73726  4.45961  0.61958  0.77255  0.64811  0.74031
    340   1.59028  4.08729  3.14671  2.92938  4.11184  2.03536  4.05854  3.42809  3.03395  3.19934  4.08001  3.14212  3.58771  3.34107  3.34067  2.33550  2.63762  2.95938  5.46273  4.24638    355 - -
          2.68618  4.42225  2.77519  2.73123  3.46354  2.40513  3.72494  3.29354  2.67741  2.69355  4.24690  2.90347  2.73739  3.18146  2.89801  2.37887  2.77519  2.98518  4.58477  3.61503
          0.03603  3.73726  4.45961  0.61958  0.77255  0.64811  0.74031
    341   2.80670  5.24768  1.66357  1.68503  4.53457  3.12702  3.66193  4.01137  2.65110  3.57195  4.44205  2.61879  3.73779  2.83732  3.20492  2.71943  3.09533  3.62562  5.74063  4.28617    356 - -
          2.68618  4.42225  2.77519  2.73123  3.46354  2.40513  3.72494  3.29354  2.67741  2.69355  4.24690  2.90347  2.73739  3.18146  2.89801  2.37887  2.77519  2.98518  4.58477  3.61503
          0.03603  3.73726  4.45961  0.61958  0.77255  0.50833  0.92004
    342   2.94941  4.50237  4.02199  3.61378  3.19715  3.81492  4.35489  2.37021  3.38316  1.79595  1.42812  3.89436  4.27562  3.76688  3.59144  3.29571  3.25434  2.37327  5.03438  3.79374    357 - -
          2.68618  4.42225  2.77519  2.73123  3.46354  2.40513  3.72494  3.29354  2.67741  2.69355  4.24690  2.90347  2.73739  3.18146  2.89801  2.37887  2.77519  2.98518  4.58477  3.61503
          0.03223  3.84675  4.56910  0.61958  0.77255  0.56640  0.83832
    343   1.05148  4.17980  3.43696  3.22745  4.02722  3.00495  4.25247  3.14892  3.24306  3.03168  4.06662  3.38342  3.74177  3.58666  3.49515  2.53046  2.80605  2.80779  5.45696  4.25443    358 - -
          2.68618  4.42225  2.77519  2.73123  3.46354  2.40513  3.72494  3.29354  2.67741  2.69355  4.24690  2.90347  2.73739  3.18146  2.89801  2.37887  2.77519  2.98518  4.58477  3.61503
          0.03223  3.84675  4.56910  0.61958  0.77255  0.56640  0.83832
    344   1.63579  4.13316  3.21710  3.00227  4.21565  1.67823  4.13534  3.55948  3.12130  3.30994  4.17583  3.20190  3.63438  3.41555  3.43036  2.37332  2.68355  3.05985  5.55699  4.34573    359 - -
          2.68618  4.42225  2.77519  2.73123  3.46354  2.40513  3.72494  3.29354  2.67741  2.69355  4.24690  2.90347  2.73739  3.18146  2.89801  2.37887  2.77519  2.98518  4.58477  3.61503
          0.03223  3.84675  4.56910  0.61958  0.77255  0.56640  0.83832
    345   1.05148  4.17980  3.43696  3.22745  4.02722  3.00495  4.25247  3.14892  3.24306  3.03168  4.06662  3.38342  3.74177  3.58666  3.49515  2.53046  2.80605  2.80779  5.45696  4.25443    360 - -
          2.68618  4.42225  2.77519  2.73123  3.46354  2.40513  3.72494  3.29354  2.67741  2.69355  4.24690  2.90347  2.73739  3.18146  2.89801  2.37887  2.77519  2.98518  4.58477  3.61503
          0.03223  3.84675  4.56910  0.61958  0.77255  0.56640  0.83832
    346   3.12674  4.59683  4.14806  3.78813  3.12649  3.94920  4.45195  2.32953  3.55612  0.90753  3.15809  4.06607  4.38922  3.93061  3.73626  3.51756  3.42230  2.36012  4.99610  3.71337    361 - -
          2.68618  4.42225  2.77519  2.73123  3.46354  2.40513  3.72494  3.29354  2.67741  2.69355  4.24690  2.90347  2.73739  3.18146  2.89801  2.37887  2.77519  2.98518  4.58477  3.61503
          0.03223  3.84675  4.56910  0.61958  0.77255  0.56640  0.83832
    347   1.63579  4.13316  3.21710  3.00227  4.21565  1.67823  4.13534  3.55948  3.12130  3.30994  4.17583  3.20190  3.63438  3.41555  3.43036  2.37332  2.68355  3.05985  5.55699  4.34573    362 - -
          2.68572  4.42305  2.77553  2.73115  3.46433  2.40561  3.72456  3.29280  2.67820  2.69266  4.24769  2.90426  2.73643  3.18157  2.89725  2.37905  2.77553  2.98485  4.58557  3.61477
          0.28822  1.42695  4.56910  2.93292  0.05471  0.56640  0.83832
    348   1.75724  4.46792  3.19853  2.75628  4.00380  3.23871  3.78838  3.32958  2.45426  3.01135  3.91671  3.13066  3.79629  2.99959  2.10028  2.63187  2.84456  3.00340  5.29294  4.04113    391 - -
          2.68618  4.42225  2.77519  2.73123  3.46354  2.40513  3.72494  3.29354  2.67741  2.69355  4.24690  2.90347  2.73739  3.18146  2.89801  2.37887  2.77519  2.98518  4.58477  3.61503
          0.03223  3.84675  4.56910  0.61958  0.77255  0.56640  0.83832
    349   2.98677  4.36255  4.52768  4.03434  3.43164  4.23127  4.78062  1.34474  3.90665  1.95093  3.26339  4.28306  4.57982  4.19267  4.12648  3.61270  3.26014  1.38254  5.36892  4.15643    392 - -
          2.68618  4.42225  2.77519  2.73123  3.46354  2.40513  3.72494  3.29354  2.67741  2.69355  4.24690  2.90347  2.73739  3.18146  2.89801  2.37887  2.77519  2.98518  4.58477  3.61503
          0.03223  3.84675  4.56910  0.61958  0.77255  0.56640  0.83832
    350   2.42187  4.47520  2.75470  2.54765  4.17232  3.05181  3.84886  3.68938  2.73300  3.32846  4.17735  2.14897  3.70652  3.06788  3.12232  1.70224  2.82087  3.24110  5.48228  4.14019    393 - -
          2.68618  4.42225  2.77519  2.73123  3.46354  2.40513  3.72494  3.29354  2.67741  2.69355  4.24690  2.90347  2.73739  3.18146  2.89801  2.37887  2.77519  2.98518  4.58477  3.61503
          0.03223  3.84675  4.56910  0.61958  0.77255  0.56640  0.83832
    351   2.55806  0.99414  4.07056  3.80459  3.80218  3.18616  4.45737  2.94212  3.63149  2.85861  3.97919  3.79845  3.89107  3.97868  3.76031  2.82960  3.02271  2.68836  5.22337  4.08995    394 - -
          2.68522  4.42296  2.77545  2.73151  3.46243  2.40489  3.72447  3.29348  2.67770  2.69342  4.24165  2.90418  2.73723  3.18217  2.89820  2.37896  2.77591  2.98533  4.58548  3.61574
          0.28822  1.42695  4.56910  2.82376  0.06122  0.56640  0.83832
    352   1.95700  4.19182  3.43471  2.98227  2.62008  3.25196  3.89859  2.86106  2.95393  2.61994  3.56018  3.28346  3.81186  3.25765  3.27889  2.20088  2.74496  2.59797  4.95229  3.64447    420 - -
          2.68618  4.42225  2.77519  2.73123  3.46354  2.40513  3.72494  3.29354  2.67741  2.69355  4.24690  2.90347  2.73739  3.18146  2.89801  2.37887  2.77519  2.98518  4.58477  3.61503
          0.03223  3.84675  4.56910  0.61958  0.77255  0.56640  0.83832
    353   1.05148  4.17980  3.43696  3.22745  4.02722  3.00495  4.25247  3.14892  3.24306  3.03168  4.06662  3.38342  3.74177  3.58666  3.49515  2.53046  2.80605  2.80779  5.45696  4.25443    421 - -
          2.68618  4.42225  2.77519  2.73123  3.46354  2.40513  3.72494  3.29354  2.67741  2.69355  4.24690  2.90347  2.73739  3.18146  2.89801  2.37887  2.77519  2.98518  4.58477  3.61503
          0.03223  3.84675  4.56910  0.61958  0.77255  0.56640  0.83832
    354   2.63381  4.41141  3.30229  3.19862  4.34067  0.76992  4.32016  3.93433  3.37636  3.59162  4.56742  3.46667  3.80172  3.70261  3.61492  2.80505  3.11306  3.46764  5.44230  4.44182    422 - -
          2.68618  4.42225  2.77519  2.73123  3.46354  2.40513  3.72494  3.29354  2.67741  2.69355  4.24690  2.90347  2.73739  3.18146  2.89801  2.37887  2.77519  2.98518  4.58477  3.61503
          0.03223  3.84675  4.56910  0.61958  0.77255  0.56640  0.83832
    355   2.98502  4.43486  4.33030  3.83596  3.22195  4.10055  4.55360  1.99642  3.66338  1.32644  3.10564  4.11086  4.46128  3.96260  3.88088  3.47674  3.25745  1.60079  5.14918  3.92784    423 - -
          2.68618  4.42225  2.77519  2.73123  3.46354  2.40513  3.72494  3.29354  2.67741  2.69355  4.24690  2.90347  2.73739  3.18146  2.89801  2.37887  2.77519  2.98518  4.58477  3.61503
          0.03223  3.84675  4.56910  0.61958  0.77255  0.56640  0.83832
    356   2.30291  4.22279  3.18462  2.99954  4.05086  2.95317  4.10994  3.57015  3.07156  3.29249  4.22096  3.22822  3.68992  3.42296  3.35816  1.13049  2.78118  3.11089  5.42548  4.13433    424 - -
          2.68618  4.42225  2.77519  2.73123  3.46354  2.40513  3.72494  3.29354  2.67741  2.69355  4.24690  2.90347  2.73739  3.18146  2.89801  2.37887  2.77519  2.98518  4.58477  3.61503
          0.03223  3.84675  4.56910  0.61958  0.77255  0.56640  0.83832
    357   2.87346  5.38119  1.50460  1.64865  4.66717  3.16281  3.70674  4.16540  2.71550  3.69743  4.56129  2.63953  3.78172  2.87828  3.29341  2.76898  3.16293  3.75970  5.85699  4.37647    425 - -
          2.68618  4.42225  2.77519  2.73123  3.46354  2.40513  3.72494  3.29354  2.67741  2.69355  4.24690  2.90347  2.73739  3.18146  2.89801  2.37887  2.77519  2.98518  4.58477  3.61503
          0.03223  3.84675  4.56910  0.61958  0.77255  0.56640  0.83832
    358   2.67480  4.58501  3.23011  2.74661  3.84908  3.45516  3.75730  2.95744  1.77907  2.77951  3.76241  3.16947  3.91272  2.96844  2.68564  2.80505  2.93944  2.16241  5.20903  3.94146    426 - -
          2.68618  4.42225  2.77519  2.73123  3.46354  2.40513  3.72494  3.29354  2.67741  2.69355  4.24690  2.90347  2.73739  3.18146  2.89801  2.37887  2.77519  2.98518  4.58477  3.61503
          0.03223  3.84675  4.56910  0.61958  0.77255  0.56640  0.83832
    359   3.12674  4.59683  4.14806  3.78813  3.12649  3.94920  4.45195  2.32953  3.55612  0.90753  3.15809  4.06607  4.38922  3.93061  3.73626  3.51756  3.42230  2.36012  4.99610  3.71337    427 - -
          2.68618  4.42225  2.77519  2.73123  3.46354  2.40513  3.72494  3.29354  2.67741  2.69355  4.24690  2.90347  2.73739  3.18146  2.89801  2.37887  2.77519  2.98518  4.58477  3.61503
          0.03223  3.84675  4.56910  0.61958  0.77255  0.56640  0.83832
    360   2.96330  4.35297  4.48404  3.99256  3.45028  4.19001  4.75103  1.52517  3.86546  1.98883  3.28910  4.24278  4.55340  4.16019  4.09246  3.57122  3.24065  1.22893  5.36856  4.14709    428 - -
          2.68618  4.42225  2.77519  2.73123  3.46354  2.40513  3.72494  3.29354  2.67741  2.69355  4.24690  2.90347  2.73739  3.18146  2.89801  2.37887  2.77519  2.98518  4.58477  3.61503
          0.03223  3.84675  4.56910  0.61958  0.77255  0.56640  0.83832
    361   2.78153  5.26707  1.91373  1.83250  4.54931  3.21314  3.64122  4.03611  2.53538  3.54848  4.37198  2.67955  3.76935  2.18023  3.05679  2.70204  3.04536  3.63503  5.71564  4.26872    429 - -
          2.68618  4.42225  2.77519  2.73123  3.46354  2.40513  3.72494  3.29354  2.67741  2.69355  4.24690  2.90347  2.73739  3.18146  2.89801  2.37887  2.77519  2.98518  4.58477  3.61503
          0.03223  3.84675  4.56910  0.61958  0.77255  0.56640  0.83832
    362   1.05148  4.17980  3.43696  3.22745  4.02722  3.00495  4.25247  3.14892  3.24306  3.03168  4.06662  3.38342  3.74177  3.58666  3.49515  2.53046  2.80605  2.80779  5.45696  4.25443    430 - -
          2.68618  4.42225  2.77519  2.73123  3.46354  2.40513  3.72494  3.29354  2.67741  2.69355  4.24690  2.90347  2.73739  3.18146  2.89801  2.37887  2.77519  2.98518  4.58477  3.61503
          0.03223  3.84675  4.56910  0.61958  0.77255  0.56640  0.83832
    363   3.12674  4.59683  4.14806  3.78813  3.12649  3.94920  4.45195  2.32953  3.55612  0.90753  3.15809  4.06607  4.38922  3.93061  3.73626  3.51756  3.42230  2.36012  4.99610  3.71337    431 - -
          2.68618  4.42225  2.77519  2.73123  3.46354  2.40513  3.72494  3.29354  2.67741  2.69355  4.24690  2.90347  2.73739  3.18146  2.89801  2.37887  2.77519  2.98518  4.58477  3.61503
          0.03223  3.84675  4.56910  0.61958  0.77255  0.56640  0.83832
    364   2.64911  4.79291  2.60174  1.72570  4.19404  3.24450  3.72012  3.49423  2.53888  3.18764  4.07715  2.87889  3.79353  2.90208  2.95391  2.68292  2.23866  3.17168  5.46766  4.13067    432 - -
          2.68618  4.42225  2.77519  2.73123  3.46354  2.40513  3.72494  3.29354  2.67741  2.69355  4.24690  2.90347  2.73739  3.18146  2.89801  2.37887  2.77519  2.98518  4.58477  3.61503
          0.03223  3.84675  4.56910  0.61958  0.77255  0.56640  0.83832
    365   2.55457  4.63560  2.78811  2.49963  4.10167  3.20043  3.73565  3.58971  2.49650  3.19441  4.06356  2.95594  3.76997  2.21507  2.85647  1.83255  2.88394  3.22063  5.38005  4.04775    433 - -
          2.68618  4.42225  2.77519  2.73123  3.46354  2.40513  3.72494  3.29354  2.67741  2.69355  4.24690  2.90347  2.73739  3.18146  2.89801  2.37887  2.77519  2.98518  4.58477  3.61503
          0.03223  3.84675  4.56910  0.61958  0.77255  0.56640  0.83832
    366   2.98677  4.36255  4.52768  4.03434  3.43164  4.23127  4.78062  1.34474  3.90665  1.95093  3.26339  4.28306  4.57982  4.19267  4.12648  3.61270  3.26014  1.38254  5.36892  4.15643    434 - -
          2.68618  4.42225  2.77519  2.73123  3.46354  2.40513  3.72494  3.29354  2.67741  2.69355  4.24690  2.90347  2.73739  3.18146  2.89801  2.37887  2.77519  2.98518  4.58477  3.61503
          0.03223  3.84675  4.56910  0.61958  0.77255  0.56640  0.83832
    367   1.66056  4.10870  3.28743  3.02352  4.14513  2.89000  4.11064  3.47949  3.07706  3.24022  4.10634  3.20691  3.62968  3.38816  3.38409  1.54035  2.65297  2.99769  5.51476  4.28017    435 - -
          2.68618  4.42225  2.77519  2.73123  3.46354  2.40513  3.72494  3.29354  2.67741  2.69355  4.24690  2.90347  2.73739  3.18146  2.89801  2.37887  2.77519  2.98518  4.58477  3.61503
          0.03223  3.84675  4.56910  0.61958  0.77255  0.56640  0.83832
    368   2.51086  4.42335  3.14872  2.67416  3.70956  3.34273  3.74974  3.00295  2.60781  2.73720  2.87228  2.45343  3.81881  2.98867  2.97837  2.65294  2.35466  2.74028  5.10547  3.82781    436 - -
          2.68618  4.42225  2.77519  2.73123  3.46354  2.40513  3.72494  3.29354  2.67741  2.69355  4.24690  2.90347  2.73739  3.18146  2.89801  2.37887  2.77519  2.98518  4.58477  3.61503
          0.03223  3.84675  4.56910  0.61958  0.77255  0.56640  0.83832
    369   1.66056  4.10870  3.28743  3.02352  4.14513  2.89000  4.11064  3.47949  3.07706  3.24022  4.10634  3.20691  3.62968  3.38816  3.38409  1.54035  2.65297  2.99769  5.51476  4.28017    437 - -
          2.68618  4.42225  2.77519  2.73123  3.46354  2.40513  3.72494  3.29354  2.67741  2.69355  4.24690  2.90347  2.73739  3.18146  2.89801  2.37887  2.77519  2.98518  4.58477  3.61503
          0.03223  3.84675  4.56910  0.61958  0.77255  0.56640  0.83832
    370   3.09820  4.46961  4.53020  4.01740  3.19063  4.31459  4.68491  1.43329  3.83962  1.39908  3.05174  4.29529  4.59609  4.10883  4.03483  3.68439  3.34692  1.86994  5.17636  3.97199    438 - -
          2.68618  4.42225  2.77519  2.73123  3.46354  2.40513  3.72494  3.29354  2.67741  2.69355  4.24690  2.90347  2.73739  3.18146  2.89801  2.37887  2.77519  2.98518  4.58477  3.61503
          0.03223  3.84675  4.56910  0.61958  0.77255  0.56640  0.83832
    371   2.71840  4.47966  3.32285  3.15844  4.15525  3.16864  4.23776  3.69434  3.21359  3.32386  4.37284  3.46757  0.87685  3.60317  3.46177  2.88516  3.15801  3.34262  5.34856  4.27567    439 - -
          2.68618  4.42225  2.77519  2.73123  3.46354  2.40513  3.72494  3.29354  2.67741  2.69355  4.24690  2.90347  2.73739  3.18146  2.89801  2.37887  2.77519  2.98518  4.58477  3.61503
          0.03223  3.84675  4.56910  0.61958  0.77255  0.56640  0.83832
    372   2.62282  4.78841  2.53127  1.87479  4.25182  3.18568  3.72927  3.67865  2.58117  3.30397  4.16391  2.84616  3.76684  2.91538  3.00973  1.83570  2.94160  3.30694  5.51171  4.15562    440 - -
          2.68618  4.42225  2.77519  2.73123  3.46354  2.40513  3.72494  3.29354  2.67741  2.69355  4.24690  2.90347  2.73739  3.18146  2.89801  2.37887  2.77519  2.98518  4.58477  3.61503
          0.03223  3.84675  4.56910  0.61958  0.77255  0.56640  0.83832
    373   3.12674  4.59683  4.14806  3.78813  3.12649  3.94920  4.45195  2.32953  3.55612  0.90753  3.15809  4.06607  4.38922  3.93061  3.73626  3.51756  3.42230  2.36012  4.99610  3.71337    441 - -
          2.68618  4.42225  2.77519  2.73123  3.46354  2.40513  3.72494  3.29354  2.67741  2.69355  4.24690  2.90347  2.73739  3.18146  2.89801  2.37887  2.77519  2.98518  4.58477  3.61503
          0.03223  3.84675  4.56910  0.61958  0.77255  0.56640  0.83832
    374   3.12674  4.59683  4.14806  3.78813  3.12649  3.94920  4.45195  2.32953  3.55612  0.90753  3.15809  4.06607  4.38922  3.93061  3.73626  3.51756  3.42230  2.36012  4.99610  3.71337    442 - -
          2.68618  4.42225  2.77519  2.73123  3.46354  2.40513  3.72494  3.29354  2.67741  2.69355  4.24690  2.90347  2.73739  3.18146  2.89801  2.37887  2.77519  2.98518  4.58477  3.61503
          0.03223  3.84675  4.56910  0.61958  0.77255  0.56640  0.83832
    375   2.69689  4.85894  2.54695  1.83556  4.26529  3.23089  3.73148  3.68612  2.56734  3.29629  4.17436  2.86628  2.10021  2.91731  2.98836  2.71297  2.99581  3.33747  5.49550  4.16797    443 - -
          2.68618  4.42225  2.77519  2.73123  3.46354  2.40513  3.72494  3.29354  2.67741  2.69355  4.24690  2.90347  2.73739  3.18146  2.89801  2.37887  2.77519  2.98518  4.58477  3.61503
          0.03223  3.84675  4.56910  0.61958  0.77255  0.56640  0.83832
    376   2.57972  4.71463  2.00686  2.36567  4.20105  3.17130  3.76457  3.52919  2.68162  3.23873  4.11702  2.86866  3.75903  2.95564  3.14668  2.62573  1.93452  3.17720  5.50348  4.14934    444 - -
          2.68618  4.42225  2.77519  2.73123  3.46354  2.40513  3.72494  3.29354  2.67741  2.69355  4.24690  2.90347  2.73739  3.18146  2.89801  2.37887  2.77519  2.98518  4.58477  3.61503
          0.03223  3.84675  4.56910  0.61958  0.77255  0.56640  0.83832
    377   3.01113  4.43744  4.29850  3.91359  3.35721  4.03824  4.64672  1.11034  3.74121  1.94889  3.29696  4.16256  4.47222  4.09235  3.94074  3.53133  3.31088  1.84612  5.24249  3.97834    445 - -
          2.68618  4.42225  2.77519  2.73123  3.46354  2.40513  3.72494  3.29354  2.67741  2.69355  4.24690  2.90347  2.73739  3.18146  2.89801  2.37887  2.77519  2.98518  4.58477  3.61503
          0.03223  3.84675  4.56910  0.61958  0.77255  0.56640  0.83832
    378   2.86105  4.84535  2.88667  2.64139  4.01040  3.34944  3.79934  3.63756  2.46406  3.14243  4.17140  3.10076  3.90277  1.28049  2.74858  2.91007  3.15822  3.36895  5.28716  3.97932    446 - -
          2.68618  4.42225  2.77519  2.73123  3.46354  2.40513  3.72494  3.29354  2.67741  2.69355  4.24690  2.90347  2.73739  3.18146  2.89801  2.37887  2.77519  2.98518  4.58477  3.61503
          0.03223  3.84675  4.56910  0.61958  0.77255  0.56640  0.83832
    379   2.72296  4.78026  2.75924  1.80847  3.58982  3.38440  3.64867  3.36261  2.53020  2.97727  3.89825  2.95658  3.85835  2.90882  2.92682  2.76583  2.97150  3.09358  5.01621  2.54681    447 - -
          2.68618  4.42225  2.77519  2.73123  3.46354  2.40513  3.72494  3.29354  2.67741  2.69355  4.24690  2.90347  2.73739  3.18146  2.89801  2.37887  2.77519  2.98518  4.58477  3.61503
          0.03223  3.84675  4.56910  0.61958  0.77255  0.56640  0.83832
    380   2.86728  4.96988  3.16786  2.63813  4.29534  3.50549  3.58763  3.73118  1.98670  3.22395  4.11045  3.07348  3.91933  2.13063  1.64590  2.88387  3.07328  3.42320  5.33390  4.09588    448 - -
          2.68618  4.42225  2.77519  2.73123  3.46354  2.40513  3.72494  3.29354  2.67741  2.69355  4.24690  2.90347  2.73739  3.18146  2.89801  2.37887  2.77519  2.98518  4.58477  3.61503
          0.03223  3.84675  4.56910  0.61958  0.77255  0.56640  0.83832
    381   3.12674  4.59683  4.14806  3.78813  3.12649  3.94920  4.45195  2.32953  3.55612  0.90753  3.15809  4.06607  4.38922  3.93061  3.73626  3.51756  3.42230  2.36012  4.99610  3.71337    449 - -
          2.68618  4.42225  2.77519  2.73123  3.46354  2.40513  3.72494  3.29354  2.67741  2.69355  4.24690  2.90347  2.73739  3.18146  2.89801  2.37887  2.77519  2.98518  4.58477  3.61503
          0.03223  3.84675  4.56910  0.61958  0.77255  0.56640  0.83832
    382   3.12674  4.59683  4.14806  3.78813  3.12649  3.94920  4.45195  2.32953  3.55612  0.90753  3.15809  4.06607  4.38922  3.93061  3.73626  3.51756  3.42230  2.36012  4.99610  3.71337    450 - -
          2.68618  4.42225  2.77519  2.73123  3.46354  2.40513  3.72494  3.29354  2.67741  2.69355  4.24690  2.90347  2.73739  3.18146  2.89801  2.37887  2.77519  2.98518  4.58477  3.61503
          0.03223  3.84675  4.56910  0.61958  0.77255  0.56640  0.83832
    383   2.96253  5.08594  0.95564  2.31999  4.45964  3.19168  3.90924  4.04208  2.98863  3.65515  4.63301  2.87493  3.84269  3.14858  3.50109  2.92802  3.30067  3.68412  5.63322  4.33721    451 - -
          2.68618  4.42225  2.77519  2.73123  3.46354  2.40513  3.72494  3.29354  2.67741  2.69355  4.24690  2.90347  2.73739  3.18146  2.89801  2.37887  2.77519  2.98518  4.58477  3.61503
          0.03223  3.84675  4.56910  0.61958  0.77255  0.56640  0.83832
    384   2.64271  2.19222  4.09363  3.60265  3.29399  3.59645  4.25218  2.27380  3.40732  1.70782  3.31291  3.77685  4.11040  3.72804  3.61421  3.00178  2.97151  2.13484  4.97580  3.71373    452 - -
          2.68618  4.42225  2.77519  2.73123  3.46354  2.40513  3.72494  3.29354  2.67741  2.69355  4.24690  2.90347  2.73739  3.18146  2.89801  2.37887  2.77519  2.98518  4.58477  3.61503
          0.03223  3.84675  4.56910  0.61958  0.77255  0.56640  0.83832
    385   3.09820  4.46961  4.53020  4.01740  3.19063  4.31459  4.68491  1.43329  3.83962  1.39908  3.05174  4.29529  4.59609  4.10883  4.03483  3.68439  3.34692  1.86994  5.17636  3.97199    453 - -
          2.68618  4.42225  2.77519  2.73123  3.46354  2.40513  3.72494  3.29354  2.67741  2.69355  4.24690  2.90347  2.73739  3.18146  2.89801  2.37887  2.77519  2.98518  4.58477  3.61503
          0.03223  3.84675  4.56910  0.61958  0.77255  0.56640  0.83832
    386   2.30291  4.22279  3.18462  2.99954  4.05086  2.95317  4.10994  3.57015  3.07156  3.29249  4.22096  3.22822  3.68992  3.42296  3.35816  1.13049  2.78118  3.11089  5.42548  4.13433    454 - -
          2.68618  4.42225  2.77519  2.73123  3.46354  2.40513  3.72494  3.29354  2.67741  2.69355  4.24690  2.90347  2.73739  3.18146  2.89801  2.37887  2.77519  2.98518  4.58477  3.61503
          0.03223  3.84675  4.56910  0.61958  0.77255  0.56640  0.83832
    387   2.76309  4.66167  3.19161  2.75145  3.56368  3.52478  3.76205  3.00281  2.47414  2.00758  3.61442  3.19168  3.96092  2.03694  2.77186  2.88173  3.01084  2.85526  5.06099  3.72700    455 - -
          2.68618  4.42225  2.77519  2.73123  3.46354  2.40513  3.72494  3.29354  2.67741  2.69355  4.24690  2.90347  2.73739  3.18146  2.89801  2.37887  2.77519  2.98518  4.58477  3.61503
[truncated: 4,039,029 more chars]
