# Supplementary material for: Comparative genomics reveals high biological diversity and specific adaptations in the industrially and medically important fungal genus Aspergillus
Source: Genome Biol. 2017 Feb 14;18:28. doi: 10.1186/s13059-017-1151-0 (PMC5307856; doi:10.1186/s13059-017-1151-0)
Supplement: Additional file 38: — Unannotated genes related to signal transduction. (XLSX 8 kb) [file 13059_2017_1151_MOESM38_ESM.xlsx]

## Sheet: Hoja1
Additional File 38. Unannotated genes related to signal transduction
Species	Species Abbrev.	Family	Chromosome/Scaffold	Start	End	Strand	Observations
A. niger CBS 513.88	Aspni_DSM_1	G-gamma	supercontig_01	1042133	104230	+	Homolog of gpgA
A. oryzae	Aspor1	G-gamma	Chr_2_A_oryzae_RIB40	4281008	4281440	+	Homolog of gpgA
